# Supplementary material for: Comparative genomics, integrated with single-cell sequencing and genetic analyses, reveal roles of transcription factor AP2-M2 in asexual replication of Babesia parasite
Source: PLoS Pathog. 2025 Nov 13;21(11):e1013699. doi: 10.1371/journal.ppat.1013699 (PMC12626333; doi:10.1371/journal.ppat.1013699)
Supplement: S1 Table — (XLSX) [file ppat.1013699.s006.xlsx]

## Sheet: multi gene family
Supplementary Table S1. Multi gene families in B. xinjiangensis
Transcription factor AP2 gene family
Protein ID	Amino acid
GWHPERCV000116	447
GWHPERCV000277	505
GWHPERCV000381	937
GWHPERCV000498	488
GWHPERCV000666	762
GWHPERCV000996	597
GWHPERCV001009	687
GWHPERCV001170	653
GWHPERCV001566	698
GWHPERCV001688	791
GWHPERCV001797	578
GWHPERCV001870	420
GWHPERCV002055	355
GWHPERCV002182	311
GWHPERCV002282	164
GWHPERCV002342	276
GWHPERCV002373	198
GWHPERCV002820	466
GWHPERCV003543	177
GWHTERCV003545	91
GWHTERCV003581	440
GWHPERCV003598	200
Transcription factor Myb gene family
Protein ID	Amino acid
GWHPERCV000036	1803
GWHPERCV000137	662
GWHPERCV000480	540
GWHPERCV000805	308
GWHPERCV001047	771
GWHPERCV001079	537
GWHPERCV001633	1010
GWHPERCV002207	840
GWHPERCV003029	739
GWHPERCV003036	553
GWHPERCV003113	453
SET domain contaning proteins
Protein ID	Amino acid
GWHPERCV001112	492
GWHPERCV001851	1688
GWHPERCV002150	902
GWHPERCV002625	259
GWHPERCV002718	796
GWHPERCV002854	984
GWHPERCV003193	886
Methyltransferase gene family
Protein ID	Amino acid
GWHPERCV000067	367
GWHPERCV000341	254
GWHPERCV000408	453
GWHPERCV000479	287
GWHPERCV000692	309
GWHPERCV000701	385
GWHPERCV000791	368
GWHPERCV001427	188
GWHPERCV001647	408
GWHPERCV001830	478
GWHPERCV001857	308
GWHPERCV002111	720
GWHPERCV002118	413
GWHPERCV002351	280
GWHPERCV002484	440
GWHPERCV002501	543
GWHPERCV002797	449
GWHPERCV003255	1820
GWHPERCV003455	520
VESA
Protein ID	Amino acid	location
GWHPERCV000001	883	Chr II
GWHPERCV000093	188	Chr II
GWHPERCV000094	159	Chr II
GWHPERCV000095	337	Chr II
GWHPERCV000891	179	Chr II
GWHPERCV000892	600	Chr II
GWHPERCV000927	137	Chr II
GWHPERCV000928	873	Chr II
GWHPERCV000929	347	Chr II
GWHPERCV000931	859	Chr II
GWHPERCV000933	568	Chr II
GWHPERCV000934	2671	Chr II
GWHPERCV000936	326	Chr II
GWHPERCV000939	823	Chr II
GWHPERCV000942	247	Chr II
GWHPERCV000943	377	Chr II
GWHPERCV000948	2229	Chr II
GWHPERCV000949	851	Chr II
GWHPERCV000950	874	Chr II
GWHPERCV000952	849	Chr II
GWHPERCV000954	278	Chr II
GWHPERCV000956	1741	Chr II
GWHPERCV000957	337	Chr II
GWHPERCV000958	107	Chr II
GWHPERCV000959	107	Chr II
GWHPERCV000960	397	Chr II
GWHPERCV000961	322	Chr III
GWHPERCV000962	352	Chr III
GWHPERCV000965	335	Chr III
GWHPERCV001626	885	Chr III
GWHPERCV001635	921	Chr III
GWHPERCV001660	268	Chr III
GWHPERCV001671	132	Chr III
GWHPERCV001722	704	Chr III
GWHPERCV001726	700	Chr III
GWHPERCV001729	842	Chr III
GWHPERCV001730	291	Chr III
GWHPERCV001731	425	Chr III
GWHPERCV001733	429	Chr III
GWHPERCV001737	857	Chr III
GWHPERCV001739	546	Chr III
GWHPERCV001742	169	Chr III
GWHPERCV001743	423	Chr III
GWHPERCV001749	854	Chr III
GWHPERCV001752	877	Chr III
GWHPERCV001753	333	Chr III
GWHPERCV001755	926	Chr III
GWHPERCV001757	539	Chr IV
GWHPERCV001809	331	Chr IV
GWHPERCV001862	604	Chr IV
GWHPERCV001879	169	Chr IV
GWHPERCV001912	69	Chr IV
GWHPERCV001973	750	Chr IV
GWHPERCV001974	110	Chr IV
GWHPERCV002041	310	Chr IV
GWHPERCV002042	103	Chr IV
GWHPERCV002102	858	Chr IV
GWHPERCV002458	329	Chr IV
GWHPERCV002627	337	Chr I
GWHPERCV002628	448	Chr I
GWHPERCV002657	330	Chr I
GWHPERCV002658	203	Chr I
GWHPERCV002703	90	Chr I
GWHPERCV002761	284	Chr I
GWHPERCV002762	589	Chr I
GWHPERCV002886	786	Chr I
GWHPERCV002887	414	Chr I
GWHPERCV002896	890	Chr I
GWHPERCV002900	164	Chr I
GWHPERCV002901	513	Chr I
GWHPERCV002902	237	Chr I
GWHPERCV002903	221	Chr I
GWHPERCV002904	440	Chr I
GWHPERCV002905	267	Chr I
GWHPERCV002911	263	Chr I
GWHPERCV002912	186	Chr I
GWHPERCV002913	306	Chr I
GWHPERCV002914	107	Chr I
GWHPERCV002918	186	Chr I
GWHPERCV002919	507	Chr I
GWHPERCV002920	330	Chr I
GWHPERCV002921	301	Chr I
GWHPERCV002922	306	Chr I
GWHPERCV002926	237	Chr I
GWHPERCV002927	576	Chr I
GWHPERCV002932	664	Chr I
GWHPERCV002935	343	Chr I
GWHPERCV002936	421	Chr I
GWHPERCV002937	82	Chr I
GWHPERCV002944	496	Chr I
GWHPERCV002945	291	Chr I
GWHPERCV002948	836	Chr I
GWHPERCV002951	221	Chr I
GWHPERCV002952	542	Chr I
GWHPERCV002958	800	Chr I
GWHPERCV002962	811	Chr I
GWHPERCV002965	858	Chr I
GWHPERCV002966	356	Chr I
GWHPERCV002970	778	Chr I
GWHPERCV002971	458	Chr I
GWHPERCV002972	422	Chr I
GWHPERCV002973	479	Chr I
GWHPERCV002974	125	Chr I
GWHPERCV002978	587	Chr I
GWHPERCV002984	261	Chr I
GWHPERCV002985	446	Chr I
GWHPERCV002990	482	Chr I
GWHPERCV002991	230	Chr I
GWHPERCV002998	760	Chr I
GWHPERCV003001	317	Chr I
GWHPERCV003005	2041	Chr I
GWHPERCV003007	143	Chr I
GWHPERCV003009	631	Chr I
GWHPERCV003084	876	Chr I
GWHPERCV003096	922	Chr I
GWHPERCV003190	1006	Chr I
GWHPERCV003191	924	Chr I
GWHPERCV003242	909	Chr I
GWHPERCV003315	143	Chr I
GWHPERCV003316	402	Chr I
GWHPERCV003487	627	Chr I
GWHPERCV003488	191	Chr I
GWHPERCV003489	412	Chr I
GWHPERCV003493	912	Chr I
GWHPERCV003499	867	Chr I
GWHPERCV003503	936	Chr I
GWHPERCV003505	514	Chr I
GWHPERCV003506	318	Chr I
GWHPERCV003510	878	Chr I
GWHPERCV003511	272	Chr I
GWHPERCV003512	255	Chr I
GWHPERCV003513	183	Chr I
GWHPERCV003516	852	Chr I
GWHPERCV003517	151	Chr I
GWHPERCV003519	808	Chr I
GWHPERCV003524	939	Chr I
GWHPERCV003526	576	Chr I
GWHPERCV003527	82	Chr I
GWHPERCV003528	209	Chr I
GWHPERCV003529	410	Chr I
GWHPERCV003531	206	Chr I
GWHPERCV003532	202	Chr I
GWHPERCV003533	78	Chr I
GWHPERCV003534	206	Chr I
GWHPERCV003535	194	Chr I
GWHPERCV003536	394	Chr I
GWHPERCV003537	690	Chr I
GWHPERCV003538	419	Chr I
GWHPERCV003673	847	Chr I
GWHPERCV003700	936	Chr I
BxjUF1 gene family
Gene ID	Amino acid	Start	End	Chr ID	Signal Peptide (Sec/SPI)	Transmembrane regions	Location
GWHPERCV000930	1911	1980803	1986538	Chr II	0	0	Secretory protein
GWHPERCV000932	3016	2005373	2014568	Chr II	0	0	Secretory protein
GWHPERCV000934	2671	2019192	2027618	Chr II	0	1	Membrane protein
GWHPERCV000938	819	2049045	2051545	Chr II	0	0	Secretory protein
GWHPERCV000941	1736	2067256	2072636	Chr II	0	0	Secretory protein
GWHPERCV000948	2229	2098240	2106605	Chr II	0	1	Membrane protein
GWHPERCV000951	2381	2140347	2147629	Chr II	0	0	Secretory protein
GWHPERCV000955	479	2165852	2167368	Chr II	0	0	Secretory protein
GWHPERCV000956	1741	2167508	2173039	Chr II	0	0	Secretory protein
GWHPERCV000963	1359	6599	10678	Chr III	0	0	Secretory protein
GWHPERCV000964	387	10817	11980	Chr III	0	0	Secretory protein
GWHPERCV001720	1843	1602769	1608300	Chr III	0	0	Secretory protein
GWHPERCV001721	1733	1608555	1614027	Chr III	0	0	Secretory protein
GWHPERCV001724	1005	1618868	1622065	Chr III	0	0	Secretory protein
GWHPERCV001725	830	1622106	1624598	Chr III	0	0	Secretory protein
GWHPERCV001727	597	1629446	1631316	Chr III	0	0	Secretory protein
GWHPERCV001728	2220	1632483	1639256	Chr III	0	0	Secretory protein
GWHPERCV001735	621	1710569	1712434	Chr III	0	0	Secretory protein
GWHPERCV001736	197	1712476	1713069	Chr III	0	0	Secretory protein
GWHPERCV001745	427	1846295	1847578	Chr III	0	0	Secretory protein
GWHPERCV001746	537	1847677	1849720	Chr III	0	0	Secretory protein
GWHPERCV001747	130	1849761	1850153	Chr III	0	0	Secretory protein
GWHPERCV001748	684	1850165	1852254	Chr III	0	0	Secretory protein
GWHPERCV001750	1203	1873888	1877499	Chr III	0	0	Secretory protein
GWHPERCV001751	768	1877505	1879811	Chr III	0	0	Secretory protein
GWHPERCV001754	1906	1886634	1892443	Chr III	0	0	Secretory protein
GWHPERCV002889	472	2412494	2414213	Chr I	0	0	Secretory protein
GWHPERCV002890	314	2414239	2415221	Chr I	0	0	Secretory protein
GWHPERCV002891	308	2415232	2416158	Chr I	0	0	Secretory protein
GWHPERCV002892	903	2416347	2419058	Chr I	0	1	Membrane protein
GWHPERCV002893	237	2419067	2419780	Chr I	0	0	Secretory protein
GWHPERCV002894	128	2419821	2420207	Chr I	0	0	Secretory protein
GWHPERCV002895	696	2420219	2422309	Chr I	0	0	Secretory protein
GWHPERCV002898	197	2427294	2427887	Chr I	0	0	Secretory protein
GWHPERCV002899	1324	2427904	2431878	Chr I	0	0	Secretory protein
GWHPERCV002906	304	2446271	2447185	Chr I	0	0	Secretory protein
GWHPERCV002907	352	2447248	2448306	Chr I	0	0	Secretory protein
GWHPERCV002908	103	2448381	2448692	Chr I	0	0	Secretory protein
GWHPERCV002909	784	2448764	2451118	Chr I	0	0	Secretory protein
GWHPERCV002910	1485	2451321	2455904	Chr I	0	0	Secretory protein
GWHPERCV002916	723	2466551	2468871	Chr I	0	0	Secretory protein
GWHPERCV002917	818	2468912	2471404	Chr I	0	0	Secretory protein
GWHPERCV002923	460	2486040	2487546	Chr I	0	0	Secretory protein
GWHPERCV002924	359	2487558	2488637	Chr I	0	0	Secretory protein
GWHPERCV002925	2126	2488709	2495857	Chr I	0	0	Secretory protein
GWHPERCV002930	417	2507005	2508466	Chr I	0	0	Secretory protein
GWHPERCV002931	1370	2508473	2512734	Chr I	0	0	Secretory protein
GWHPERCV002933	1062	2523529	2527877	Chr I	0	0	Secretory protein
GWHPERCV002934	829	2527918	2530407	Chr I	0	0	Secretory protein
GWHPERCV002941	137	2549853	2550266	Chr I	0	0	Secretory protein
GWHPERCV002942	933	2550344	2553254	Chr I	0	0	Secretory protein
GWHPERCV002943	747	2553323	2555566	Chr I	0	0	Secretory protein
GWHPERCV002947	1774	2569930	2575663	Chr I	0	0	Secretory protein
GWHPERCV002949	179	2583763	2584302	Chr I	0	0	Secretory protein
GWHPERCV002950	1638	2584313	2590038	Chr I	0	0	Secretory protein
GWHPERCV002956	1444	2614248	2618793	Chr I	0	0	Secretory protein
GWHPERCV002957	450	2618802	2620212	Chr I	0	0	Secretory protein
GWHPERCV002961	1805	2632935	2638665	Chr I	0	0	Secretory protein
GWHPERCV002963	885	2643505	2646701	Chr I	0	0	Secretory protein
GWHPERCV002964	764	2646742	2649235	Chr I	0	0	Secretory protein
GWHPERCV002968	1049	2656804	2660345	Chr I	0	0	Secretory protein
GWHPERCV002969	783	2660348	2662767	Chr I	0	0	Secretory protein
GWHPERCV002976	1199	2683628	2687376	Chr I	0	0	Secretory protein
GWHPERCV002977	797	2687516	2689909	Chr I	0	0	Secretory protein
GWHPERCV002980	1234	2699137	2702888	Chr I	0	0	Secretory protein
GWHPERCV002981	463	2702929	2704355	Chr I	0	0	Secretory protein
GWHPERCV002982	102	2704361	2704669	Chr I	0	0	Secretory protein
GWHPERCV002983	213	2704781	2705422	Chr I	0	0	Secretory protein
GWHPERCV002988	728	2728454	2730863	Chr I	0	0	Secretory protein
GWHPERCV002989	1235	2730920	2734736	Chr I	0	0	Secretory protein
GWHPERCV002996	299	2759730	2760629	Chr I	0	0	Secretory protein
GWHPERCV002997	1444	2760877	2765211	Chr I	0	0	Secretory protein
GWHPERCV003000	1331	2771160	2775749	Chr I	0	0	Secretory protein
GWHPERCV003003	192	2782305	2783037	Chr I	0	0	Secretory protein
GWHPERCV003004	387	2783060	2784223	Chr I	0	0	Secretory protein
GWHPERCV003005	2041	2784422	2791005	Chr I	0	2	Membrane protein
GWHPERCV003490	373	1268283	1269443	Chr I	0	0	Secretory protein
GWHPERCV003491	568	1269476	1271182	Chr I	0	0	Secretory protein
GWHPERCV003492	769	1271188	1273497	Chr I	0	0	Secretory protein
GWHPERCV003494	461	1282647	1284032	Chr I	0	0	Secretory protein
GWHPERCV003495	124	1284142	1284516	Chr I	0	0	Secretory protein
GWHPERCV003496	699	1284633	1286732	Chr I	0	0	Secretory protein
GWHPERCV003497	1213	1287082	1290723	Chr I	0	0	Secretory protein
GWHPERCV003498	558	1290787	1292463	Chr I	0	0	Secretory protein
GWHPERCV003501	1640	1299375	1304468	Chr I	0	0	Secretory protein
GWHPERCV003502	1411	1304571	1309166	Chr I	0	0	Secretory protein
GWHPERCV003504	1879	1318172	1323907	Chr I	0	0	Secretory protein
GWHPERCV003508	329	1331119	1332108	Chr I	0	0	Secretory protein
GWHPERCV003509	1517	1332119	1336856	Chr I	0	0	Secretory protein
GWHPERCV003514	505	1345444	1346961	Chr I	0	0	Secretory protein
GWHPERCV003515	1313	1347151	1351174	Chr I	0	0	Secretory protein
GWHPERCV003518	1912	1363776	1369514	Chr I	0	0	Secretory protein
GWHPERCV003521	736	1376301	1378511	Chr I	0	0	Secretory protein
GWHPERCV003522	310	1378583	1379515	Chr I	0	0	Secretory protein
GWHPERCV003523	806	1379628	1382048	Chr I	0	0	Secretory protein
BxjUF2 gene family
Gene ID	Amino acid	Start	End	Chr ID	Signal Peptide (Sec/SPI)	Transmembrane regions	Location
GWHPERCV000929	347	1973052	1974095	Chr II	0	2	Membrane protein
GWHPERCV000936	326	2034283	2035263	Chr II	0	1	Membrane protein
GWHPERCV000954	278	2156285	2160723	Chr II	0	4	Membrane protein
GWHPERCV000957	337	2173288	2174301	Chr II	0	3	Membrane protein
GWHPERCV000958	107	2174879	2175202	Chr II	0	1	Membrane protein
GWHPERCV000959	107	2178320	2178643	Chr II	0	1	Membrane protein
GWHPERCV000960	397	2180175	2181368	Chr II	0	1	Membrane protein
GWHPERCV000961	322	3747	4715	Chr III	1	2	Membrane protein
GWHPERCV001660	268	1487051	1487857	Chr III	0	1	Membrane protein
GWHPERCV001731	425	1648506	1649783	Chr III	0	1	Membrane protein
GWHPERCV001732	68	1677132	1677338	Chr III	0	0	Membrane protein
GWHPERCV001739	546	1796580	1799564	Chr III	0	3	Membrane protein
GWHPERCV001742	169	1834329	1834838	Chr III	0	2	Membrane protein
GWHPERCV001743	423	1839601	1840872	Chr III	0	1	Membrane protein
GWHPERCV001912	69	325909	326604	Chr IV	0	1	Membrane protein
GWHPERCV001974	110	450591	450923	Chr IV	0	1	Membrane protein
GWHPERCV002703	90	2047941	2048213	Chr I	0	1	Membrane protein
GWHPERCV002902	237	2435308	2436104	Chr I	0	3	Membrane protein
GWHPERCV002903	221	2439193	2439905	Chr I	0	3	Membrane protein
GWHPERCV002913	306	2457670	2458590	Chr I	0	2	Membrane protein
GWHPERCV002914	107	2462449	2462772	Chr I	0	1	Membrane protein
GWHPERCV002919	507	2472940	2475809	Chr I	0	3	Membrane protein
GWHPERCV002927	576	2496788	2500447	Chr I	0	4	Membrane protein
GWHPERCV002936	421	2531687	2533125	Chr I	0	1	Membrane protein
GWHPERCV002937	82	2535335	2535626	Chr I	0	1	Membrane protein
GWHPERCV002938	66	2536747	2536947	Chr I	0	0	Secretory protein
GWHPERCV002945	291	2557664	2558619	Chr I	1	2	Membrane protein
GWHPERCV002966	356	2653828	2654898	Chr I	0	1	Membrane protein
GWHPERCV002971	458	2667170	2668788	Chr I	0	1	Membrane protein
GWHPERCV002972	422	2669876	2671144	Chr I	0	1	Membrane protein
GWHPERCV002973	479	2674151	2677237	Chr I	0	6	Membrane protein
GWHPERCV002974	125	2678380	2679085	Chr I	0	2	Membrane protein
GWHPERCV002991	230	2736582	2737354	Chr I	1	0	Secretory protein
GWHPERCV003007	143	2795138	2795569	Chr I	0	1	Membrane protein
GWHPERCV003506	318	1325851	1326807	Chr I	1	3	Membrane protein
GWHPERCV003511	272	1339955	1340837	Chr I	1	4	Membrane protein
GWHPERCV003512	255	1341530	1342297	Chr I	0	1	Membrane protein
GWHPERCV003513	183	1342693	1343734	Chr I	1	2	Membrane protein
GWHPERCV003517	151	1363034	1363489	Chr I	0	2	Membrane protein
GWHPERCV003526	576	1408539	1411006	Chr I	0	8	Membrane protein
GWHPERCV003527	82	1411776	1412675	Chr I	0	1	Membrane protein
GWHPERCV003528	209	1416236	1417214	Chr I	0	2	Membrane protein
GWHPERCV003531	206	1424915	1425885	Chr I	0	2	Membrane protein
GWHPERCV003532	202	1426231	1427188	Chr I	0	2	Membrane protein
GWHPERCV003533	78	1427595	1427831	Chr I	0	1	Membrane protein
GWHPERCV003534	206	1429338	1430307	Chr I	0	2	Membrane protein
GWHPERCV003535	194	1430652	1432268	Chr I	0	2	Membrane protein
GWHPERCV003536	394	1442735	1443919	Chr I	0	2	Membrane protein
GWHPERCV003538	419	1461328	1462587	Chr I	0	2	Membrane protein
BxjUF3 gene family
Gene ID	Amino acid	Start	End	Chr ID	Signal Peptide (Sec/SPI)	Transmembrane regions	Location
GWHPERCV000935	163	2030907	2033060	Chr II	0	0	Secretory protein
GWHPERCV000937	163	2040993	2045761	Chr II	0	0	Secretory protein
GWHPERCV000940	84	2064494	2066857	Chr II	0	0	Secretory protein
GWHPERCV000944	170	2074996	2076697	Chr II	0	0	Secretory protein
GWHPERCV000945	75	2083705	2085148	Chr II	0	0	Secretory protein
GWHPERCV000946	150	2092651	2094807	Chr II	0	0	Secretory protein
GWHPERCV000947	128	2095344	2096609	Chr II	0	0	Secretory protein
GWHPERCV000953	95	2153309	2155202	Chr II	0	0	Secretory protein
GWHPERCV001723	102	1617255	1618823	Chr III	0	1	Membrane protein
GWHPERCV001734	70	1702657	1703244	Chr III	0	0	Secretory protein
GWHPERCV001738	74	1716337	1716857	Chr III	0	0	Secretory protein
GWHPERCV001740	104	1828942	1829681	Chr III	0	0	Secretory protein
GWHPERCV001741	104	1831711	1832451	Chr III	0	0	Secretory protein
GWHPERCV002888	73	2409124	2411333	Chr I	0	0	Secretory protein
GWHPERCV002928	118	2501647	2502887	Chr I	0	0	Secretory protein
GWHPERCV002929	185	2504170	2506959	Chr I	0	0	Secretory protein
GWHPERCV002939	76	2540584	2542809	Chr I	0	0	Secretory protein
GWHPERCV002946	94	2563749	2567564	Chr I	0	0	Secretory protein
GWHPERCV002953	87	2595745	2598153	Chr I	0	0	Secretory protein
GWHPERCV002954	83	2599245	2599908	Chr I	0	0	Secretory protein
GWHPERCV002955	82	2605108	2606399	Chr I	0	0	Secretory protein
GWHPERCV002959	107	2625920	2627582	Chr I	0	0	Secretory protein
GWHPERCV002960	101	2631239	2632715	Chr I	0	0	Secretory protein
GWHPERCV002986	90	2723636	2724265	Chr I	0	0	Secretory protein
GWHPERCV002987	98	2724699	2727259	Chr I	0	0	Secretory protein
GWHPERCV002992	71	2737609	2738967	Chr I	0	0	Secretory protein
GWHPERCV002993	192	2742424	2746480	Chr I	0	0	Secretory protein
GWHPERCV002994	98	2748762	2751174	Chr I	0	0	Secretory protein
GWHPERCV002995	343	2752004	2759684	Chr I	0	0	Secretory protein
GWHPERCV002999	134	2768130	2769965	Chr I	0	0	Secretory protein
GWHPERCV003002	109	2779961	2781879	Chr I	0	0	Secretory protein
GWHPERCV003006	89	2791900	2794301	Chr I	0	0	Secretory protein
GWHPERCV003500	94	1298015	1299351	Chr I	0	0	Secretory protein
GWHPERCV003507	169	1327665	1330899	Chr I	0	0	Secretory protein
GWHPERCV003520	128	1373826	1376255	Chr I	0	0	Secretory protein
GWHPERCV003525	127	1401564	1404401	Chr I	0	0	Secretory protein
GWHPERCV003530	88	1421103	1423572	Chr I	0	0	Secretory protein

## Sheet: Orthologous in Babesia species
Orthologous in Babesia species
Orthogroup	Babesia bigemina	Babesia bovis	Babesia microti	Babesia xinjiangensis
OG0000000	XP_012765858.1, XP_012765878.1, XP_012767020.1, XP_012767025.1, XP_012767027.1, XP_012767029.1, XP_012767031.1, XP_012767032.1, XP_012767033.1, XP_012767034.1, XP_012767036.1, XP_012767037.1, XP_012767042.1, XP_012767043.1, XP_012767891.1, XP_012768026.1, XP_012768275.1, XP_012768278.1, XP_012768280.1, XP_012768281.1, XP_012768282.1, XP_012768283.1, XP_012768284.1, XP_012768285.1, XP_012768286.1,…	EDO05096.2, EDO05097.1, EDO05099.2, EDO05100.1, EDO05101.2, EDO05102.1, EDO05207.1, EDO05212.1, EDO05216.2, EDO05217.1, EDO05218.2, EDO05225.2, EDO05227.2, EDO05228.1, EDO05465.1, EDO05466.2, EDO05469.2, EDO05472.2, EDO05473.1, EDO05532.2, EDO05533.1, EDO05592.1, EDO05594.2, EDO05595.2, EDO05598.2, EDO05599.1, EDO05600.1, EDO05603.2, EDO05606.1, EDO05620.2, EDO05635.1, EDO05746.2, EDO05747.1, EDO…	XP_012649622.1, XP_021337527.1	GWHPERCV000001, GWHPERCV000003, GWHPERCV000095, GWHPERCV000891, GWHPERCV000931, GWHPERCV000939, GWHPERCV000949, GWHPERCV000950, GWHPERCV000952, GWHPERCV001626, GWHPERCV001635, GWHPERCV001722, GWHPERCV001726, GWHPERCV001729, GWHPERCV001730, GWHPERCV001733, GWHPERCV001737, GWHPERCV001749, GWHPERCV001752, GWHPERCV001753, GWHPERCV001755, GWHPERCV001757, GWHPERCV001862, GWHPERCV002102, GWHPERCV002458,…
OG0000821	XP_012765860.1	EDO05939.1	XP_012650205.1	GWHPERCV003072
OG0000119	XP_012765862.1, XP_012769640.1	EDO05940.1, EDO08536.1	XP_012649559.1	GWHPERCV001776, GWHPERCV003073
OG0000822	XP_012765863.1	EDO05941.2	XP_021337848.1	GWHPERCV003074
OG0000823	XP_012765864.1	EDO05942.1	XP_012650203.1	GWHPERCV003075
OG0002793	XP_012765865.1	EDO05943.1		GWHPERCV003076
OG0002171	XP_012765866.1	EDO05944.1		GWHPERCV003077
OG0000048	XP_012765867.1, XP_012766096.1, XP_012768967.1	EDO05945.1, EDO08340.1, EDO08557.1	XP_012647575.1, XP_012649816.1, XP_021337201.1	GWHPERCV000736, GWHPERCV001970, GWHPERCV003078
OG0000824	XP_012765869.1	EDO05946.2	XP_021337845.1	GWHPERCV003079
OG0000825	XP_012765870.1	EDO05947.1	XP_012650196.1	GWHPERCV003080
OG0000826	XP_012765871.1	EDO05948.2	XP_021337844.1	GWHPERCV003081
OG0002794	XP_012765872.1	KAG6439924.1		GWHPERCV003082
OG0000002	XP_012765873.1, XP_012765926.1, XP_012765993.1, XP_012766016.1, XP_012766032.1, XP_012766050.1, XP_012766078.1, XP_012766101.1, XP_012766284.1, XP_012766348.1, XP_012766400.1, XP_012766536.1, XP_012766608.1, XP_012766639.1, XP_012766654.1, XP_012766689.1, XP_012766694.1, XP_012766708.1, XP_012766884.1, XP_012766911.1, XP_012766945.1, XP_012766980.1, XP_012767131.1, XP_012767140.1, XP_012767163.1,…	EDO06078.1, EDO06079.2, EDO07104.1, KAG6440148.1		GWHPERCV000075, GWHPERCV001438
OG0000827	XP_012765881.1	EDO05950.1	XP_012650194.1	GWHPERCV003085
OG0000259	XP_012765882.1, XP_012765883.1	EDO05951.1, EDO05952.1	XP_012650193.1	GWHPERCV003086
OG0002172	XP_012765884.1	EDO05953.2	XP_021337851.1	GWHPERCV003088
OG0000150	XP_012765885.1, XP_012765886.1	EDO05954.1, EDO05955.2	XP_012650217.1, XP_021337852.1	GWHPERCV003089, GWHPERCV003090
OG0002795	XP_012765887.1	EDO05956.1	XP_012650218.1	GWHPERCV003091
OG0002173	XP_012765888.1	EDO05957.1		GWHPERCV003092
OG0000828	XP_012765889.1	EDO05958.2	XP_021337853.1	GWHPERCV003093
OG0000829	XP_012765890.1	EDO05959.2	XP_012650221.1	GWHPERCV003094
OG0000524	XP_012765891.1	EDO05960.1	XP_021337854.1	GWHPERCV003095
OG0000830	XP_012765896.1	EDO06737.2	XP_012647106.1	GWHPERCV003097
OG0000525	XP_012765897.1	EDO06739.1, EDO06743.1	XP_021338306.1	GWHPERCV003098
OG0000526	XP_012765898.1	EDO06738.2, EDO06744.2, KAG6439986.1	XP_012648453.1	GWHPERCV003099
OG0000527	XP_012765899.1	EDO06740.1, EDO06745.1	XP_012648452.1	GWHPERCV003100
OG0000151	XP_012765901.1, XP_012767465.1	EDO06362.2, EDO06741.2, EDO06746.1	XP_012648206.1	GWHPERCV000374, GWHPERCV003101
OG0000051	XP_012765902.1, XP_012765903.1, XP_012765904.1, XP_012765905.1, XP_012765910.1	EDO06742.1, EDO06747.1		GWHPERCV003102, GWHPERCV003103
OG0000831	XP_012765906.1	EDO06748.2	XP_012648454.1	GWHPERCV003104
OG0000832	XP_012765907.1	EDO06749.1	XP_012648455.1	GWHPERCV003105
OG0000120	XP_012765908.1, XP_012769915.1	EDO05516.2, EDO06750.2	XP_012648458.1	GWHPERCV001572, GWHPERCV003106
OG0002796	XP_012765912.1	EDO06751.1	XP_012647089.1	GWHPERCV003108
OG0002174	XP_012765913.1	EDO06752.1		GWHPERCV003109
OG0000528	XP_012765914.1	EDO06753.2	XP_021337231.1	GWHPERCV003110
OG0000833	XP_012765915.1	EDO06754.2	XP_012649598.1	GWHPERCV003112
OG0000834	XP_012765916.1	EDO06755.1	XP_012649595.1	GWHPERCV003113
OG0000835	XP_012765918.1	EDO06757.1	XP_021337591.1	GWHPERCV003114
OG0000836	XP_012765919.1	EDO06758.1	XP_021337235.1	GWHPERCV003115
OG0000837	XP_012765921.1	EDO06764.2	XP_012647102.1	GWHPERCV003122
OG0000838	XP_012765922.1	EDO06763.1	XP_012647101.1	GWHPERCV003121
OG0000839	XP_012765923.1	EDO06762.1	XP_021337237.1	GWHPERCV003120
OG0000840	XP_012765924.1	EDO06761.1	XP_021337236.1	GWHPERCV003119
OG0000841	XP_012765925.1	EDO06760.1	XP_021337273.1	GWHPERCV003118
OG0000056	XP_012765929.1, XP_012767416.1, XP_012767832.1	EDO05451.1, EDO06320.1, EDO08656.1	XP_012648942.2, XP_021337786.1, XP_021338361.1, XP_021338621.1	GWHPERCV000326, GWHPERCV000840
OG0000529	XP_012765930.1	EDO08657.1	XP_012650019.1	GWHPERCV000841
OG0000152	XP_012765931.1, XP_012765932.1	EDO08659.1, EDO08660.2	XP_021337787.1, XP_021337881.1	GWHPERCV000843, GWHPERCV000844
OG0000842	XP_012765933.1	EDO08661.1		GWHPERCV000845
OG0000085	XP_012765934.1, XP_012768007.1, XP_012770312.1	EDO06876.1, EDO08662.1	XP_012647895.1, XP_012650023.1	GWHPERCV000846, GWHPERCV003240
OG0000530	XP_012765935.1	EDO08663.1	XP_021337590.1	GWHPERCV000847
OG0000531	XP_012765936.1	EDO08664.1	XP_021337788.1	GWHPERCV000848
OG0000843	XP_012765937.1	EDO08665.2		GWHPERCV000849
OG0000121	XP_012765940.1, XP_012765941.1	EDO08666.2, EDO08667.1	XP_021337252.1, XP_021337254.1	GWHPERCV000850, GWHPERCV000851
OG0000193	XP_012765942.1	EDO08668.2, EDO08669.1	XP_021337250.1, XP_021337251.1, XP_021337389.1	GWHPERCV000852
OG0000532	XP_012765943.1	EDO08670.2	XP_021337249.1	GWHPERCV000853
OG0000844	XP_012765944.1	EDO08671.2		GWHPERCV000854
OG0000442	XP_012765945.1	EDO08672.2	XP_021337248.1	GWHPERCV000855
OG0002175	XP_012765946.1	KAG6440052.1	XP_021337247.1	GWHPERCV000856
OG0000533	XP_012765947.1	EDO08673.2	XP_021337246.1	GWHPERCV000857
OG0000534	XP_012765948.1	EDO08674.2	XP_021337245.1	GWHPERCV000858
OG0000535	XP_012765949.1	EDO08675.2	XP_021337244.1	GWHPERCV000859
OG0000536	XP_012765950.1	EDO08676.1	XP_012650190.1	GWHPERCV000860
OG0000845	XP_012765951.1	EDO08677.2	XP_012650189.1	GWHPERCV000861
OG0000537	XP_012765952.1	EDO08678.2	XP_021337243.1	GWHPERCV000862
OG0000443	XP_012765953.1	EDO08679.1	XP_012650212.1, XP_021338757.1	GWHPERCV000864
OG0000014	XP_012765954.1, XP_012766584.1, XP_012766672.1, XP_012766734.1, XP_012766840.1, XP_012766852.1, XP_012766854.1, XP_012767102.1, XP_012767189.1, XP_012767277.1, XP_012767280.1, XP_012767807.1, XP_012767965.1, XP_012768059.1, XP_012768060.1, XP_012768115.1, XP_012768175.1, XP_012768661.1, XP_012769129.1, XP_012770017.1, XP_012770067.1, XP_012770232.1, XP_012770233.1, XP_012770234.1	EDO07492.1, EDO08680.2, KAG6440106.1		GWHPERCV000865, GWHPERCV001041
OG0000538	XP_012765956.1	EDO08654.1	XP_012650017.1	GWHPERCV000838
OG0000539	XP_012765957.1	EDO08653.2	XP_012650016.2	GWHPERCV000837
OG0000052	XP_012765958.1, XP_012765959.1, XP_012768391.1	EDO05168.1, EDO08651.2, EDO08652.2	XP_012648664.1, XP_021337783.1, XP_021337784.1	GWHPERCV000835, GWHPERCV000836, GWHPERCV003667
OG0000540	XP_012765960.1	EDO08650.1	XP_012650014.1	GWHPERCV000834
OG0000541	XP_012765961.1	EDO08649.1	XP_012650013.1	GWHPERCV000833
OG0000260	XP_012765962.1	EDO08647.1, EDO08648.1	XP_012650010.1, XP_012650011.1	GWHPERCV000831, GWHPERCV000832
OG0000032	XP_012765963.1, XP_012766937.1, XP_012768022.1, XP_012768249.1	EDO05981.1, EDO06861.1, EDO07559.1, EDO08646.1	XP_012647471.1, XP_012647909.2, XP_012648926.1, XP_012650038.1, XP_021338293.1	GWHPERCV000830, GWHPERCV000968, GWHPERCV002647, GWHPERCV002648, GWHPERCV003225
OG0000846	XP_012765964.1	EDO08645.1	XP_012647472.1	GWHPERCV000829
OG0000542	XP_012765965.1	EDO08644.1	XP_021337451.1	GWHPERCV000828
OG0000847	XP_012765966.1	EDO08643.1	XP_012647476.1	GWHPERCV000827
OG0002176	XP_012765967.1	EDO08642.1		GWHPERCV000826
OG0000848	XP_012765968.1	EDO08641.1	XP_012647480.1	GWHPERCV000825
OG0000033	XP_012765969.1, XP_012766454.1, XP_012766858.1, XP_012770239.1	EDO05767.1, EDO07190.1, EDO07498.2, EDO08640.1	XP_012647478.1, XP_021337444.1, XP_021338213.1, XP_021338827.1	GWHPERCV000824, GWHPERCV001027, GWHPERCV001361, GWHPERCV002788
OG0000849	XP_012765970.1	EDO08639.2	XP_021337452.1	GWHPERCV000823
OG0000850	XP_012765971.1	EDO08638.2	XP_021337453.1	GWHPERCV000822
OG0000851	XP_012765974.1	EDO08636.1	XP_012647482.1	GWHPERCV000820
OG0000852	XP_012765975.1	EDO08635.1	XP_021337454.1	GWHPERCV000819
OG0002177	XP_012765976.1	EDO08634.1	XP_012647484.1	GWHPERCV000818
OG0002178	XP_012765977.1	EDO08628.1		GWHPERCV000811
OG0000328	XP_012765978.1, XP_012765979.1	EDO08626.2, EDO08627.2	XP_021338225.1, XP_021338226.1	GWHPERCV000810
OG0000853	XP_012765986.1	EDO08629.1	XP_021337455.1	GWHPERCV000812
OG0000854	XP_012765987.1	EDO08630.1	XP_012647489.1	GWHPERCV000813
OG0000855	XP_012765988.1	EDO08631.2	XP_012647488.1	GWHPERCV000814
OG0000856	XP_012765989.1	EDO08632.2	XP_012647487.1	GWHPERCV000815
OG0000857	XP_012765990.1	EDO08633.1	XP_012647485.1	GWHPERCV000816
OG0000858	XP_012765999.1	EDO08614.1	XP_012647503.1	GWHPERCV000798
OG0000859	XP_012766004.1	EDO08617.1	XP_012647506.1	GWHPERCV000800
OG0000860	XP_012766005.1	EDO08618.1	XP_012647507.2	GWHPERCV000801
OG0000861	XP_012766006.1	EDO08619.1	XP_021337461.1	GWHPERCV000802
OG0000862	XP_012766007.1	EDO08620.1	XP_012647508.1	GWHPERCV000803
OG0000863	XP_012766008.1	EDO08621.1	XP_012647509.1	GWHPERCV000804
OG0000864	XP_012766009.1	EDO08622.2	XP_021337462.1	GWHPERCV000805
OG0000865	XP_012766010.1	EDO08623.1	XP_021337463.1	GWHPERCV000806
OG0000444	XP_012766011.1, XP_012766012.1	EDO08624.2	XP_021338224.1	GWHPERCV000807
OG0000866	XP_012766017.1	EDO08613.1	XP_021337459.1	GWHPERCV000797
OG0000867	XP_012766018.1	EDO08612.1	XP_012647501.1	GWHPERCV000796
OG0002179	XP_012766020.1	EDO08611.2	XP_021337458.1	GWHPERCV000795
OG0000543	XP_012766021.1	EDO08609.2	XP_021337303.1	GWHPERCV000793, GWHPERCV000794
OG0002180	XP_012766022.1	EDO08608.1		GWHPERCV000792
OG0000868	XP_012766023.1	EDO08607.2	XP_012647499.1	GWHPERCV000791
OG0000869	XP_012766024.1	EDO08606.1	XP_012647498.1	GWHPERCV000790
OG0002181	XP_012766025.1	EDO08605.1	XP_012647497.1	GWHPERCV000789
OG0002799	XP_012766026.1			GWHPERCV000788
OG0000870	XP_012766027.1	EDO08604.1	XP_012647496.1	GWHPERCV000787
OG0002800	XP_012766028.1	EDO08603.1	XP_012647631.1	GWHPERCV000786
OG0000871	XP_012766029.1	EDO08602.1	XP_021337522.1	GWHPERCV000785
OG0002182	XP_012766030.1	EDO08601.2	XP_021337521.1	GWHPERCV000784
OG0000872	XP_012766039.1	EDO08599.1	XP_012647625.1	GWHPERCV000781
OG0000873	XP_012766040.1	EDO08598.2	XP_021337518.1	GWHPERCV000780
OG0002183	XP_012766041.1	EDO08597.2		GWHPERCV000779
OG0000874	XP_012766042.1	EDO08596.1	XP_012647622.2	GWHPERCV000778
OG0000076	XP_012766043.1, XP_012769903.1, XP_012769904.1	EDO05504.2, EDO05505.2, EDO08594.1	XP_012647621.1, XP_012648651.1, XP_012648658.1	GWHPERCV000777, GWHPERCV001561, GWHPERCV001562
OG0000875	XP_012766044.1	EDO08595.1	XP_021337516.1	GWHPERCV000776
OG0000876	XP_012766045.1	EDO08593.2		GWHPERCV000775
OG0000877	XP_012766046.1	EDO08592.2	XP_012647618.1	GWHPERCV000774
OG0002801	XP_012766047.1	KAG6440028.1		GWHPERCV000773
OG0000544	XP_012766048.1	EDO08591.1	XP_021337514.1	GWHPERCV000772
OG0002184	XP_012766057.1	EDO08588.1		GWHPERCV000771
OG0000878	XP_012766058.1	EDO08587.1	XP_021337512.1	GWHPERCV000770
OG0000153	XP_012766059.1, XP_012766060.1	EDO08585.2, EDO08586.1	XP_021337510.1, XP_021337511.1	GWHPERCV000768, GWHPERCV000769
OG0000879	XP_012766061.1	EDO08584.1	XP_021337509.1	GWHPERCV000767
OG0002185	XP_012766063.1	EDO08583.2	XP_012647608.1	GWHPERCV000766
OG0002186	XP_012766065.1	EDO08582.2		GWHPERCV000764
OG0000105	XP_012766066.1, XP_012766762.1	EDO07452.1, EDO08581.1	XP_012649350.1, XP_021337379.1, XP_021337506.1	GWHPERCV000763, GWHPERCV001095
OG0000880	XP_012766067.1	EDO08580.1	XP_021337505.1	GWHPERCV000762
OG0002802	XP_012766068.1	EDO08579.1	XP_012647603.1	GWHPERCV000761
OG0000545	XP_012766069.1	EDO08578.2	XP_012647602.1, XP_021337504.1	GWHPERCV000760
OG0000194	XP_012766070.1	EDO08577.2, KAG6440038.1	XP_021337503.1	GWHPERCV000758, GWHPERCV000759
OG0000881	XP_012766071.1	EDO08576.1	XP_021337502.1	GWHPERCV000757
OG0000330	XP_012766072.1	EDO08574.2, EDO08575.2	XP_021337500.1, XP_021337501.1	GWHPERCV000756
OG0002187	XP_012766073.1	KAG6440078.1	XP_012647596.1	GWHPERCV000755
OG0000546	XP_012766074.1	EDO08572.2	XP_021337499.1	GWHPERCV000754
OG0000882	XP_012766075.1	EDO08571.2	XP_021337498.1	GWHPERCV000753
OG0002188	XP_012766076.1	EDO08570.1		GWHPERCV000752
OG0000445	XP_012766077.1, XP_012767456.1	EDO08569.1	XP_012647591.1	GWHPERCV000750
OG0000547	XP_012766081.1, XP_012766105.1	EDO08551.1	XP_021337581.1	GWHPERCV000730
OG0000331	XP_012766082.1, XP_012766083.1	EDO08567.1, EDO08568.2		GWHPERCV000748, GWHPERCV000749
OG0000195	XP_012766084.1, XP_012766085.1	EDO08566.2, KAG6440022.1	XP_012647588.1, XP_021337495.1	GWHPERCV000747
OG0002189	XP_012766086.1	EDO08565.2	XP_012647586.1	GWHPERCV000746
OG0000883	XP_012766087.1	EDO08564.1	XP_012647585.1	GWHPERCV000745
OG0002803	XP_012766088.1	EDO08563.1		GWHPERCV000744
OG0000884	XP_012766089.1	EDO08562.1	XP_012647583.1	GWHPERCV000743
OG0000043	XP_012766090.1, XP_012766256.1, XP_012766645.1, XP_012766986.1	EDO05915.1, EDO06583.2, EDO07357.1, EDO08561.1	XP_012648812.1, XP_012648878.1, XP_021337493.1, XP_021337609.1	GWHPERCV000742, GWHPERCV001190, GWHPERCV003044
OG0002190	XP_012766091.1	EDO08560.1	XP_012647580.1	GWHPERCV000741
OG0000885	XP_012766092.1	EDO08559.1	XP_012647579.1	GWHPERCV000740
OG0002804	XP_012766093.1	KAG6439998.1	XP_021337491.1	GWHPERCV000739
OG0000886	XP_012766094.1	EDO08558.1	XP_012647576.1	GWHPERCV000738
OG0002191	XP_012766095.1	KAG6440047.1		GWHPERCV000737
OG0000548	XP_012766097.1	EDO08556.1	XP_012647574.1	GWHPERCV000735
OG0000549	XP_012766098.1	EDO08555.1	XP_012647573.1	GWHPERCV000734
OG0002192	XP_012766099.1	EDO08554.1		GWHPERCV000733
OG0000887	XP_012766100.1	EDO08553.1	XP_021337578.1	GWHPERCV000732
OG0000010	XP_012766103.1, XP_012766597.1, XP_012766729.1, XP_012767531.1, XP_012768812.1, XP_012769646.1, XP_012770183.1, XP_012770225.1, XP_012770245.1	EDO05586.1, EDO05587.1, EDO05801.1, EDO06421.1, EDO07067.1, EDO07319.1, EDO07423.1, EDO07902.1, EDO08542.1, EDO08552.1, KAG6440099.1	XP_012647315.1, XP_012647360.1, XP_012647549.1, XP_012647753.1, XP_012649382.1, XP_012650564.1, XP_021337421.1, XP_021338719.1	GWHPERCV000426, GWHPERCV000731, GWHPERCV001125, GWHPERCV001228, GWHPERCV001467, GWHPERCV001770, GWHPERCV002415, GWHPERCV002748, GWHPERCV002801, GWHPERCV002844
OG0000122	XP_012766109.1, XP_012766110.1	EDO06724.2, EDO06725.2, EDO08335.1	XP_021338564.1	GWHPERCV000723, GWHPERCV000724
OG0003032	XP_012766111.1			GWHPERCV000722
OG0000550	XP_012766112.1	EDO06723.1	XP_012648996.1	GWHPERCV000721
OG0000196	XP_012766114.1, XP_012766115.1	EDO06721.1, EDO06722.2	XP_021338565.1, XP_021338566.1	GWHPERCV000719, GWHPERCV000720
OG0000888	XP_012766116.1	EDO06720.2		GWHPERCV000718
OG0000551	XP_012766118.1	EDO06718.1	XP_021338574.1	GWHPERCV000717
OG0000552	XP_012766119.1	EDO06717.2	XP_021338575.1	GWHPERCV000716
OG0000889	XP_012766120.1	EDO06716.1		GWHPERCV000715
OG0000890	XP_012766121.1	EDO06715.1		GWHPERCV000714
OG0000553	XP_012766122.1	EDO06714.1	XP_012649004.1	GWHPERCV000713
OG0000554	XP_012766123.1	EDO06713.2	XP_021338569.1	GWHPERCV000712
OG0000555	XP_012766124.1	EDO06711.2	XP_021338568.1	GWHPERCV000711
OG0000261	XP_012766125.1, XP_012768528.1	EDO06710.1, EDO07674.1	XP_012648100.1, XP_012649000.1	GWHPERCV000710, GWHPERCV003707
OG0000556	XP_012766126.1	EDO06709.1	XP_021338567.1	GWHPERCV000709
OG0000262	XP_012766127.1, XP_012766129.1	EDO06706.1, EDO06708.2	XP_021338572.1	GWHPERCV000706, GWHPERCV000708
OG0002806	XP_012766128.1	EDO06707.1	XP_012649013.1	GWHPERCV000707
OG0000154	XP_012766130.1	EDO06705.1, KAG6440121.1	XP_012649010.1, XP_012649011.1	GWHPERCV000704, GWHPERCV000705
OG0000067	XP_012766134.1, XP_012766135.1, XP_012766136.1	EDO06702.2, EDO06703.2, EDO06704.1	XP_021338570.1, XP_021338571.1	GWHPERCV000701, GWHPERCV000702, GWHPERCV000703
OG0000557	XP_012766137.1	EDO06701.1	XP_012649006.1	GWHPERCV000700
OG0000558	XP_012766138.1	EDO06700.2	XP_012649020.1	GWHPERCV000699
OG0000559	XP_012766139.1	EDO06699.1	XP_012649019.1	GWHPERCV000698
OG0000123	XP_012766140.1, XP_012766141.1	EDO06697.1, EDO06698.1	XP_012649022.1, XP_021338577.1	GWHPERCV000696, GWHPERCV000697
OG0000891	XP_012766142.1	EDO06696.2		GWHPERCV000695
OG0000560	XP_012766143.1	EDO06695.1	XP_021338578.1	GWHPERCV000694
OG0000263	XP_012766144.1	EDO06687.1, EDO06694.2, KAG6440152.1	XP_012649025.2, XP_012649031.2	GWHPERCV000692, GWHPERCV000693
OG0000077	XP_012766145.1, XP_012766732.1	EDO06686.1, EDO06693.1, EDO07426.2	XP_021338581.1, XP_021338721.1	GWHPERCV000691, GWHPERCV001121
OG0000385	XP_012766147.1	EDO06684.1, EDO06691.2	XP_021338580.1	GWHPERCV000689
OG0000561	XP_012766148.1	EDO06690.2	XP_012649027.1	GWHPERCV000688
OG0000562	XP_012766149.1	EDO06689.2	XP_021338585.1	GWHPERCV000687
OG0000563	XP_012766150.1	EDO06688.1	XP_021338584.1	GWHPERCV000686
OG0000892	XP_012766151.1	EDO06683.2		GWHPERCV000685
OG0002193	XP_012766152.1	EDO06682.2	XP_021338583.1	GWHPERCV000684
OG0000564	XP_012766153.1	EDO06681.1	XP_012649033.1	GWHPERCV000683
OG0000565	XP_012766154.1	EDO06680.1	XP_021338582.1	GWHPERCV000682
OG0000566	XP_012766158.1	EDO06677.1	XP_021338588.1	GWHPERCV000681
OG0000567	XP_012766159.1	EDO06676.2	XP_021338589.1	GWHPERCV000680
OG0000568	XP_012766160.1	KAG6440161.1	XP_012649045.2	GWHPERCV000679
OG0002194	XP_012766161.1	EDO06675.2	XP_021338590.1	GWHPERCV000678
OG0000569	XP_012766163.1	EDO06674.1	XP_012647769.1	GWHPERCV000677
OG0000894	XP_012766164.1	EDO06673.1		GWHPERCV000676
OG0000570	XP_012766166.1	EDO06672.1	XP_012647768.1	GWHPERCV000675
OG0002195	XP_012766167.1	EDO06671.2		GWHPERCV000674
OG0000061	XP_012766168.1, XP_012766169.1, XP_012766170.1	EDO06668.1, EDO06669.2, EDO06670.1	XP_012647760.1, XP_021337582.1, XP_021337583.1	GWHPERCV000671, GWHPERCV000672, GWHPERCV000673
OG0000571	XP_012766171.1	EDO06667.2	XP_012647761.1	GWHPERCV000670
OG0000086	XP_012766172.1, XP_012769946.1	EDO05734.1, EDO06665.2	XP_012647763.1, XP_012650496.1, XP_021338013.1	GWHPERCV000669, GWHPERCV001600
OG0000572	XP_012766174.1	EDO06664.1	XP_012647764.1	GWHPERCV000668
OG0000895	XP_012766175.1	EDO06663.2		GWHPERCV000667
OG0000573	XP_012766176.1	EDO06662.1	XP_012647758.1	GWHPERCV000666
OG0002808	XP_012766177.1	EDO06661.1	XP_012647757.1	GWHPERCV000665
OG0000332	XP_012766178.1	EDO06660.1	XP_012648991.1	GWHPERCV000664
OG0000446	XP_012766179.1	EDO06659.2	XP_021338562.1	GWHPERCV000662, GWHPERCV000663
OG0002196	XP_012766180.1	EDO06658.2	XP_021338561.1	GWHPERCV000661
OG0000896	XP_012766181.1	EDO06657.1	XP_012648988.1	GWHPERCV000660
OG0000574	XP_012766182.1	EDO06656.2	XP_012648987.1	GWHPERCV000659
OG0000447	XP_012766183.1	EDO06654.1	XP_012648985.1	GWHPERCV000658
OG0000575	XP_012766184.1	EDO06653.1	XP_021338560.1	GWHPERCV000657
OG0000576	XP_012766185.1	EDO06652.2	XP_021338559.1	GWHPERCV000656
OG0000897	XP_012766186.1	EDO06651.2		GWHPERCV000655
OG0000898	XP_012766187.1	EDO06650.1		GWHPERCV000654
OG0000899	XP_012766188.1	EDO06649.1		GWHPERCV000653
OG0000577	XP_012766189.1	EDO06648.2	XP_021338557.1	GWHPERCV000652
OG0000578	XP_012766190.1	EDO06647.2	XP_021338556.1	GWHPERCV000651
OG0002197	XP_012766191.1	EDO06646.1	XP_021338555.1	GWHPERCV000650
OG0000579	XP_012766192.1	EDO06645.1	XP_021338554.1	GWHPERCV000649
OG0003033	XP_012766193.1	EDO06644.1	XP_012648976.1	GWHPERCV000648
OG0000006	XP_012766196.1, XP_012767197.1, XP_012769562.1	EDO06643.2	XP_021338553.1	GWHPERCV000647
OG0002198	XP_012766197.1	EDO06642.2	XP_021338552.1	GWHPERCV000646
OG0000264	XP_012766198.1, XP_012766199.1	EDO06640.1, EDO06641.1	XP_012648973.1	GWHPERCV000644, GWHPERCV000645
OG0000265	XP_012766200.1, XP_012766201.1	EDO06638.1, EDO06639.1	XP_012648972.2	GWHPERCV000642, GWHPERCV000643
OG0000580	XP_012766202.1	EDO06637.2	XP_021338551.1	GWHPERCV000641
OG0000581	XP_012766203.1	EDO06636.2	XP_021338430.1	GWHPERCV000640
OG0000900	XP_012766204.1	EDO06635.1		GWHPERCV000639
OG0002199	XP_012766205.1	KAG6440164.1		GWHPERCV000638
OG0000266	XP_012766206.1, XP_012766207.1	EDO06634.2, EDO08366.1, KAG6440055.1	XP_012648712.1, XP_012648716.1	GWHPERCV000637
OG0000448	XP_012766208.1	EDO08364.2	XP_021338278.1	GWHPERCV000635, GWHPERCV000636
OG0000267	XP_012766209.1, XP_012766210.1	EDO08362.1, EDO08365.2	XP_021338276.1, XP_021338277.1	GWHPERCV000634
OG0000582	XP_012766211.1	EDO06627.1	XP_012648386.1	GWHPERCV000633
OG0000901	XP_012766213.1	EDO06626.1	XP_021338275.1	GWHPERCV000632
OG0000087	XP_012766215.1, XP_012766216.1	EDO06623.1, EDO06624.1, EDO06625.2	XP_012648267.1, XP_021337926.1	GWHPERCV000630, GWHPERCV000631
OG0000583	XP_012766217.1	EDO06622.2	XP_021337927.1	GWHPERCV000629
OG0000584	XP_012766218.1	EDO06621.1	XP_021338429.1	GWHPERCV000628
OG0000902	XP_012766219.1	EDO06620.2		GWHPERCV000627
OG0000124	XP_012766220.1, XP_012766223.1	EDO06615.1, EDO06618.2	XP_012648709.1, XP_021338299.1	GWHPERCV000623, GWHPERCV000626
OG0002200	XP_012766221.1	EDO06617.1	XP_012648711.1	GWHPERCV000625
OG0002201	XP_012766222.1	EDO06616.2	XP_012648710.1	GWHPERCV000624
OG0000036	XP_012766225.1, XP_012766226.1, XP_012766229.1	EDO06610.1, EDO06611.1, EDO06612.1, EDO06613.1, EDO06614.1	XP_012648708.1	GWHPERCV000618, GWHPERCV000619, GWHPERCV000620, GWHPERCV000622
OG0000903	XP_012766230.1	EDO06609.1		GWHPERCV000617
OG0000155	XP_012766231.1, XP_012766232.1	EDO06607.1, EDO06608.1	XP_021338426.1, XP_021338427.1	GWHPERCV000615, GWHPERCV000616
OG0000585	XP_012766233.1	EDO06606.1	XP_021338425.1	GWHPERCV000614
OG0000333	XP_012766234.1	EDO06605.2, KAG6440155.1	XP_012648704.2, XP_021338424.1	GWHPERCV000612, GWHPERCV000613
OG0000904	XP_012766235.1	EDO06604.2	XP_021338422.1	GWHPERCV000611
OG0002809	XP_012766236.1	EDO06603.1	XP_021338421.1	GWHPERCV000610
OG0000586	XP_012766237.1	EDO06602.2	XP_012648700.1	GWHPERCV000609
OG0000587	XP_012766238.1	EDO06601.1	XP_021338420.1	GWHPERCV000608
OG0000386	XP_012766239.1	EDO06600.2	XP_021338419.1	GWHPERCV000607
OG0003034	XP_012766240.1	EDO06599.1		GWHPERCV000606
OG0002202	XP_012766241.1	EDO06598.1	XP_021338418.1	GWHPERCV000605
OG0000078	XP_012766242.1, XP_012767215.1	EDO06146.1, EDO06596.1	XP_012647649.1, XP_012648153.1, XP_012648695.1	GWHPERCV000151, GWHPERCV000603
OG0002810	XP_012766244.1	EDO06594.1	XP_012648696.1	GWHPERCV000602
OG0002203	XP_012766245.1	EDO06593.1	XP_021338416.1	GWHPERCV000601
OG0000156	XP_012766246.1, XP_012766248.1	EDO06591.2, KAG6440110.1		GWHPERCV000598, GWHPERCV000600
OG0000905	XP_012766247.1	EDO06592.1	XP_021337213.1, XP_021337716.1	GWHPERCV000599
OG0000588	XP_012766249.1	EDO06590.1	XP_021337942.1	GWHPERCV000597
OG0000589	XP_012766250.1	EDO06589.1	XP_021337941.1	GWHPERCV000596
OG0000590	XP_012766251.1	EDO06588.1	XP_012650456.1	GWHPERCV000595
OG0000591	XP_012766252.1	EDO06587.1	XP_012650455.1	GWHPERCV000594
OG0000592	XP_012766253.1	EDO06586.1	XP_012650454.1	GWHPERCV000593
OG0002204	XP_012766254.1	EDO06585.2	XP_012650453.1	GWHPERCV000592
OG0002205	XP_012766255.1	EDO06584.2	XP_021337940.1	GWHPERCV000591
OG0002206	XP_012766257.1	EDO06582.2	XP_021338221.1	GWHPERCV000590
OG0000906	XP_012766258.1	EDO06581.2	XP_012649494.1	GWHPERCV000589
OG0000907	XP_012766259.1	EDO06580.1	XP_021338805.1	GWHPERCV000588
OG0002207	XP_012766260.1	EDO06579.1		GWHPERCV000587
OG0000908	XP_012766261.1	EDO06578.1	XP_012649492.1	GWHPERCV000586
OG0000593	XP_012766262.1	EDO06577.2, KAG6440169.1	XP_021338804.1	GWHPERCV000585
OG0000909	XP_012766263.1	EDO06576.1	XP_021338803.1	GWHPERCV000584
OG0002208	XP_012766264.1	EDO06575.1	XP_021338802.1	GWHPERCV000583
OG0002209	XP_012766265.1	EDO06574.1	XP_012649486.1	GWHPERCV000582
OG0000910	XP_012766266.1	EDO06573.1	XP_021337318.1	GWHPERCV000581
OG0002210	XP_012766267.1	EDO06572.1		GWHPERCV000580
OG0002211	XP_012766268.1	EDO06571.1		GWHPERCV000579
OG0000911	XP_012766269.1	EDO06570.1	XP_021338245.1	GWHPERCV000578
OG0000912	XP_012766270.1	EDO06569.2	XP_012648331.1	GWHPERCV000577
OG0002212	XP_012766271.1	EDO06568.1		GWHPERCV000576
OG0000913	XP_012766272.1	EDO06567.2	XP_021338244.1	GWHPERCV000575
OG0000914	XP_012766273.1	EDO06566.1	XP_012648328.1	GWHPERCV000574
OG0002213	XP_012766274.1	KAG6440120.1	XP_021338243.1	GWHPERCV000573
OG0002811	XP_012766275.1	EDO06565.1	XP_012648327.1	GWHPERCV000572
OG0000915	XP_012766276.1	EDO06564.2	XP_021338242.1	GWHPERCV000571
OG0002214	XP_012766277.1	EDO06563.2	XP_021338241.1	GWHPERCV000569, GWHPERCV000570
OG0002812	XP_012766278.1	EDO06562.1		GWHPERCV000568
OG0000916	XP_012766280.1	EDO06561.1	XP_012648321.1	GWHPERCV000567
OG0000594	XP_012766282.1	EDO06560.2	XP_021338238.1, XP_021338239.1	GWHPERCV000566
OG0000917	XP_012766283.1	EDO06559.1	XP_012648318.1	GWHPERCV000565
OG0000918	XP_012766286.1	EDO06556.1	XP_021338232.1	GWHPERCV000559
OG0000919	XP_012766288.1	EDO06555.1	XP_012648307.1	GWHPERCV000558
OG0000920	XP_012766289.1	EDO06554.1	XP_012648308.1	GWHPERCV000557
OG0000921	XP_012766290.1	EDO06553.1	XP_021338233.1	GWHPERCV000556
OG0002215	XP_012766291.1	EDO06552.1		GWHPERCV000555
OG0000922	XP_012766292.1	EDO06551.2	XP_012648311.1	GWHPERCV000554
OG0000923	XP_012766293.1	EDO06550.1	XP_021338235.1	GWHPERCV000553
OG0000924	XP_012766294.1	EDO06549.1	XP_012648313.1	GWHPERCV000552
OG0000017	XP_012766295.1, XP_012766524.1, XP_012767016.1, XP_012768497.1, XP_012768916.1, XP_012769857.1	EDO05888.1, EDO06548.1, EDO07014.1, EDO07253.1, EDO07645.1, EDO08297.2	XP_012649254.1, XP_021338236.1, XP_021338462.1, XP_021338491.1, XP_021338548.1	GWHPERCV000551, GWHPERCV001518, GWHPERCV002008, GWHPERCV003016, GWHPERCV003734
OG0000925	XP_012766296.1	EDO06547.1	XP_012648315.1	GWHPERCV000550
OG0000926	XP_012766297.1	EDO06546.1	XP_021338237.1	GWHPERCV000549
OG0000125	XP_012766298.1, XP_012769313.1	EDO06543.1, EDO06544.2, EDO06545.1, EDO06557.2		GWHPERCV000548, GWHPERCV000560
OG0002216	XP_012766299.1	KAG6440111.1	XP_021338790.1	GWHPERCV000547
OG0000927	XP_012766300.1	EDO06542.1	XP_021338791.1	GWHPERCV000546
OG0002813	XP_012766301.1	EDO06541.1	XP_021338792.1	GWHPERCV000545
OG0000334	XP_012766302.1, XP_012766303.1	EDO06539.2, EDO06540.1	XP_021338793.1	GWHPERCV000543, GWHPERCV000544
OG0002217	XP_012766304.1	EDO06538.1		GWHPERCV000542
OG0000928	XP_012766306.1	EDO06537.1	XP_021338794.1	GWHPERCV000541
OG0002218	XP_012766307.1	EDO06536.2		GWHPERCV000540
OG0000929	XP_012766308.1	EDO06535.2	XP_012649476.1	GWHPERCV000539
OG0000930	XP_012766309.1	EDO06534.2	XP_021338797.1	GWHPERCV000538
OG0000931	XP_012766310.1	EDO06533.2	XP_012649478.1	GWHPERCV000537
OG0000932	XP_012766311.1	EDO06532.1		GWHPERCV000535, GWHPERCV000536
OG0002814	XP_012766312.1	EDO06528.1	XP_012649481.1	GWHPERCV000530
OG0000933	XP_012766313.1	EDO06529.1	XP_021338799.1	GWHPERCV000531
OG0000934	XP_012766314.1	EDO06530.1	XP_012649484.1	GWHPERCV000532
OG0000595	XP_012766315.1	EDO06531.1	XP_021338800.1	GWHPERCV000533
OG0000935	XP_012766316.1	KAG6440141.1	XP_021338801.1	GWHPERCV000534
OG0000937	XP_012766327.1	EDO06527.1	XP_021338798.1	GWHPERCV000529
OG0000938	XP_012766328.1	EDO06526.2	XP_012649480.2	GWHPERCV000528
OG0000939	XP_012766329.1	EDO06525.1	XP_012649479.1	GWHPERCV000527
OG0000940	XP_012766330.1	EDO06524.1	XP_012648305.2	GWHPERCV000526
OG0000941	XP_012766331.1	EDO06523.1	XP_021338806.1	GWHPERCV000525
OG0000942	XP_012766332.1	EDO06522.1	XP_021337326.1	GWHPERCV000524
OG0000943	XP_012766333.1	EDO06521.1	XP_021337327.1	GWHPERCV000523
OG0002219	XP_012766334.1			GWHPERCV000522
OG0000944	XP_012766335.1	EDO06520.1	XP_021337536.1	GWHPERCV000521
OG0000945	XP_012766336.1	EDO06519.2	XP_021337539.1	GWHPERCV000520
OG0000597	XP_012766338.1	EDO06518.2	XP_021337537.1	GWHPERCV000519
OG0000946	XP_012766339.1	EDO06517.1	XP_012647674.1	GWHPERCV000518
OG0000387	XP_012766340.1, XP_012766341.1	EDO06515.1, EDO06516.2	XP_012647673.2	GWHPERCV000516, GWHPERCV000517
OG0000947	XP_012766342.1	EDO06514.1	XP_012647672.1	GWHPERCV000515
OG0002220	XP_012766343.1	EDO06513.1		GWHPERCV000514
OG0002221	XP_012766344.1	EDO06512.1		GWHPERCV000513
OG0000269	XP_012766345.1, XP_012766346.1	EDO06510.2, EDO06511.2	XP_021337535.1, XP_021337540.1	GWHPERCV000511, GWHPERCV000512
OG0000948	XP_012766350.1	EDO06508.1	XP_021337324.1	GWHPERCV000507
OG0000388	XP_012766351.1	EDO06507.2, KAG6440128.1, KAG6440151.1	XP_021337323.1	GWHPERCV000506
OG0000949	XP_012766352.1	EDO06506.1	XP_021337322.1	GWHPERCV000505
OG0000950	XP_012766354.1	EDO06504.1	XP_021337320.1	GWHPERCV000503
OG0000951	XP_012766355.1	EDO06503.1	XP_021337319.1	GWHPERCV000502
OG0000157	XP_012766356.1, XP_012767088.1	EDO06041.1, EDO06502.1	XP_012647236.1, XP_012648365.1	GWHPERCV000042, GWHPERCV000501
OG0000952	XP_012766357.1	EDO06501.1	XP_021337325.1	GWHPERCV000500
OG0000953	XP_012766358.1	EDO06500.1	XP_021337541.1	GWHPERCV000499
OG0000954	XP_012766359.1	EDO06499.1	XP_012647682.1	GWHPERCV000498
OG0000955	XP_012766360.1	EDO06498.1	XP_012647685.1	GWHPERCV000497
OG0000956	XP_012766362.1	EDO06496.1		GWHPERCV000495, GWHPERCV000496
OG0000957	XP_012766363.1	EDO06495.2	XP_012647687.1	GWHPERCV000494
OG0002222	XP_012766364.1	EDO06494.1	XP_021337544.1	GWHPERCV000493
OG0000958	XP_012766365.1	EDO06493.1	XP_021337545.1	GWHPERCV000492
OG0000959	XP_012766366.1	EDO06492.2	XP_012647690.2	GWHPERCV000491
OG0000960	XP_012766367.1	EDO06491.1	XP_012647691.1	GWHPERCV000490
OG0000961	XP_012766368.1	EDO06490.1	XP_021337546.1	GWHPERCV000489
OG0000962	XP_012766369.1	EDO06489.1	XP_021337547.1	GWHPERCV000488
OG0000963	XP_012766370.1	EDO06488.2	XP_012647694.1	GWHPERCV000487
OG0002223	XP_012766371.1	EDO06487.2		GWHPERCV000486
OG0002224	XP_012766372.1	EDO06486.1	XP_012647695.1	GWHPERCV000485
OG0000271	XP_012766373.1, XP_012766374.1	EDO06484.2, EDO06485.2	XP_012647696.1, XP_021337548.1	GWHPERCV000483, GWHPERCV000484
OG0000335	XP_012766375.1, XP_012766376.1	EDO06482.2, EDO06483.1, KAG6440181.1	XP_012647698.1, XP_021337549.1	GWHPERCV000482
OG0000598	XP_012766377.1, XP_012766379.1	EDO06481.1, KAG6440157.1	XP_021337550.1	GWHPERCV000481
OG0002225	XP_012766380.1	EDO06479.2	XP_012647702.1	GWHPERCV000480
OG0000964	XP_012766381.1	EDO06478.1	XP_012647703.1	GWHPERCV000479
OG0002226	XP_012766382.1	EDO06477.1	XP_021337553.1	GWHPERCV000478
OG0000062	XP_012766383.1, XP_012766384.1, XP_012766385.1	EDO06474.1, EDO06475.1, EDO06476.2	XP_012647706.1, XP_021337159.1, XP_021337554.1	GWHPERCV000476, GWHPERCV000477
OG0000965	XP_012766386.1	EDO06473.2	XP_012647708.1	GWHPERCV000475
OG0002227	XP_012766387.1	EDO06472.1		GWHPERCV000474
OG0000966	XP_012766388.1	EDO06471.1	XP_021337556.1	GWHPERCV000473
OG0000197	XP_012766389.1, XP_012766390.1	EDO06469.1, EDO06470.2	XP_012647713.1, XP_012647714.1	GWHPERCV000470, GWHPERCV000471
OG0000967	XP_012766391.1	EDO06468.1	XP_012647715.1	GWHPERCV000469
OG0003154	XP_012766392.1	EDO06467.1	XP_012647717.1	GWHPERCV000468
OG0000968	XP_012766393.1	EDO06466.1	XP_021337558.1	GWHPERCV000467
OG0000969	XP_012766394.1	EDO06465.1	XP_012647719.1	GWHPERCV000466
OG0003038	XP_012766395.1	EDO06463.2		GWHPERCV000465
OG0000970	XP_012766396.1	EDO06462.1	XP_012647721.1	GWHPERCV000464
OG0000599	XP_012766397.1	EDO06461.1	XP_012647722.2, YP_009363158.1	GWHPERCV000463
OG0002815	XP_012766398.1	EDO06460.1	XP_012647723.1	GWHPERCV000462
OG0000971	XP_012766399.1	EDO06459.1	XP_012647725.1	GWHPERCV000461
OG0002228	XP_012766401.1	EDO06458.1	XP_012647727.1	GWHPERCV000458
OG0002229	XP_012766402.1	EDO06457.1	XP_012647728.1	GWHPERCV000457
OG0000088	XP_012766403.1, XP_012766404.1, XP_012766405.1	EDO06455.2, EDO06456.1, KAG6440137.1	XP_012647731.1, XP_021337561.1, XP_021337562.1	GWHPERCV000455, GWHPERCV000456
OG0002816	XP_012766406.1	EDO06454.2	XP_021337563.1	GWHPERCV000454
OG0000972	XP_012766407.1	EDO06453.2	XP_021337564.1	GWHPERCV000453
OG0003039	XP_012766408.1	EDO06452.2	XP_021337565.1	GWHPERCV000452
OG0000126	XP_012766409.1, XP_012769934.1	EDO05531.1, EDO06451.1	XP_012647735.1, XP_012647852.1	GWHPERCV000451, GWHPERCV001588
OG0000973	XP_012766410.1	EDO06450.1	XP_021337566.1	GWHPERCV000450
OG0000974	XP_012766411.1	EDO06449.1	XP_021337568.1	GWHPERCV000449
OG0000975	XP_012766412.1	EDO06448.2	XP_021337569.1	GWHPERCV000448
OG0000976	XP_012766413.1	EDO06447.1	XP_021337577.1	GWHPERCV000447
OG0000977	XP_012766414.1	EDO06446.2	XP_021337576.1	GWHPERCV000446
OG0000106	XP_012766415.1, XP_012766416.1, XP_012766417.1	EDO07154.2, EDO07155.2, EDO07156.1	XP_012650392.2, XP_012650395.1, XP_021337913.1	GWHPERCV001395, GWHPERCV001397
OG0000978	XP_012766418.1	EDO07157.1	XP_021337914.1	GWHPERCV001394
OG0000979	XP_012766419.1	EDO07158.2	XP_012650397.1	GWHPERCV001393
OG0000389	XP_012766420.1, XP_012767937.1	EDO06937.2, EDO07159.2	XP_021338094.1, XP_021338442.1	GWHPERCV001392, GWHPERCV003300
OG0000980	XP_012766421.1	EDO07160.1	XP_012648739.1	GWHPERCV001391
OG0000981	XP_012766422.1	EDO07161.1	XP_012648736.1	GWHPERCV001390
OG0000600	XP_012766423.1	EDO07162.2	XP_021338441.1	GWHPERCV001389
OG0000982	XP_012766424.1	EDO07163.1	XP_021338440.1	GWHPERCV001388
OG0000983	XP_012766425.1	EDO07164.2	XP_021338439.1	GWHPERCV001387
OG0000984	XP_012766426.1	EDO07165.1	XP_012648732.1	GWHPERCV001386
OG0003155	XP_012766427.1	KAG6439971.1		GWHPERCV001385
OG0000985	XP_012766428.1	EDO07166.2	XP_012648730.1	GWHPERCV001384
OG0000986	XP_012766429.1	EDO07168.1	XP_012648750.1	GWHPERCV001382
OG0000079	XP_012766430.1, XP_012766431.1	EDO07169.1, EDO07170.1, EDO07171.2	XP_012648727.2, XP_021338447.1	GWHPERCV001379, GWHPERCV001380, GWHPERCV001381
OG0000987	XP_012766432.1	EDO07172.2	XP_021338448.1	GWHPERCV001378
OG0000053	XP_012766433.1, XP_012766435.1, XP_012766436.1, XP_012766437.1	EDO07173.1, EDO07174.2, EDO07175.2, KAG6439936.1	XP_012648763.1, XP_021338452.1, XP_021338453.1, XP_021338454.1	GWHPERCV001377
OG0002230	XP_012766438.1	EDO07176.2	XP_012648762.2	GWHPERCV001376
OG0002231	XP_012766439.1	EDO07177.1	XP_021338450.1	GWHPERCV001375
OG0002817	XP_012766440.1	EDO07178.1	XP_012648760.1	GWHPERCV001374
OG0002232	XP_012766441.1	EDO07179.1	XP_012648759.2	GWHPERCV001373
OG0002233	XP_012766442.1	EDO07180.1	XP_012648757.1	GWHPERCV001372
OG0000988	XP_012766443.1	EDO07181.1	XP_012648756.1	GWHPERCV001371
OG0000989	XP_012766445.1	EDO07182.1	XP_012648755.1	GWHPERCV001370
OG0002234	XP_012766446.1	EDO07183.1		GWHPERCV001369
OG0002235	XP_012766447.1	EDO07184.2	XP_012648754.1, XP_021337998.1	GWHPERCV001368
OG0000158	XP_012766448.1, XP_012766449.1	EDO07185.1, EDO07186.1	XP_012648753.1	GWHPERCV001365, GWHPERCV001367
OG0000990	XP_012766450.1	EDO07187.2	XP_012648752.2	GWHPERCV001364
OG0002236	XP_012766452.1	EDO07188.1	XP_021338449.1	GWHPERCV001363
OG0000991	XP_012766453.1	EDO07189.1	XP_021338828.1	GWHPERCV001362
OG0000063	XP_012766455.1, XP_012766456.1, XP_012766535.1	EDO07191.2, EDO07262.1	XP_012649439.1, XP_012649539.1, XP_012649541.1, XP_021338166.1	GWHPERCV001285, GWHPERCV001359, GWHPERCV001360
OG0000127	XP_012766457.1, XP_012766458.1	EDO07193.1, KAG6439935.1	XP_012649538.1, XP_021338826.1	GWHPERCV001356, GWHPERCV001357, GWHPERCV001358
OG0000992	XP_012766459.1	EDO07194.1	XP_012649537.2	GWHPERCV001355
OG0000993	XP_012766460.1	EDO07195.1	XP_012648746.1	GWHPERCV001354
OG0002237	XP_012766463.1	EDO07221.1	XP_012650413.1	GWHPERCV001330
OG0000994	XP_012766464.1	EDO07220.1	XP_012649453.1	GWHPERCV001331
OG0002238	XP_012766465.1	EDO07219.1	XP_012649452.1	GWHPERCV001332
OG0000995	XP_012766466.1	EDO07217.2	XP_021338781.1	GWHPERCV001333
OG0000449	XP_012766467.1	KAG6439931.1, KAG6439970.1	XP_012649450.1, XP_021338780.1	GWHPERCV001334
OG0000272	XP_012766468.1	EDO07216.2, KAG6439932.1	XP_012649448.2, XP_021338779.1	GWHPERCV001335
OG0003040	XP_012766469.1	EDO07215.1	XP_021337924.1	GWHPERCV001336
OG0000996	XP_012766470.1	EDO07214.1	XP_012650412.1	GWHPERCV001337
OG0002239	XP_012766471.1	EDO07213.2		GWHPERCV001338
OG0000997	XP_012766472.1	EDO07212.1	XP_012649454.1	GWHPERCV001339
OG0000998	XP_012766473.1	EDO07211.2	XP_012649545.1	GWHPERCV001340
OG0000057	XP_012766474.1, XP_012766475.1, XP_012766476.1	EDO07208.2, EDO07209.2, EDO07210.2	XP_021338455.1, XP_021338457.1, XP_021338829.1	GWHPERCV001341, GWHPERCV001343
OG0000999	XP_012766477.1	EDO07207.1	XP_021338456.1	GWHPERCV001344
OG0002240	XP_012766478.1	EDO07206.2		GWHPERCV001345
OG0001000	XP_012766479.1	EDO07205.1	XP_012648770.1	GWHPERCV001346
OG0000159	XP_012766480.1, XP_012767212.1	EDO06143.1, EDO07204.1	XP_012647652.1, XP_021338446.1	GWHPERCV000147, GWHPERCV001347
OG0001001	XP_012766481.1	EDO07203.1	XP_021338823.1	GWHPERCV001348
OG0002818	XP_012766482.1	EDO07202.1	XP_012649535.1	GWHPERCV001349
OG0001002	XP_012766483.1	EDO07201.1	XP_021338824.1	GWHPERCV001350
OG0001003	XP_012766484.1	EDO07200.2	XP_012649533.1	GWHPERCV001351
OG0000450	XP_012766485.1	EDO07198.2	XP_012648745.1	GWHPERCV001352
OG0001004	XP_012766486.1	EDO07197.2	XP_012650070.1	GWHPERCV001353
OG0001005	XP_012766489.1	EDO07222.1	XP_012649446.1	GWHPERCV001328
OG0001006	XP_012766490.1	EDO07223.1	XP_012649447.1	GWHPERCV001327
OG0001007	XP_012766491.1	EDO07224.1	XP_021338778.1	GWHPERCV001326
OG0000198	XP_012766492.1, XP_012766493.1	EDO07225.1, EDO07226.2	XP_012648897.1, XP_012650410.1	GWHPERCV001324, GWHPERCV001325
OG0002241	XP_012766494.1	EDO07227.1	XP_021337923.1	GWHPERCV001323
OG0001008	XP_012766495.1	EDO07228.1	XP_012650408.1	GWHPERCV001322
OG0001009	XP_012766496.1	EDO07229.1	XP_021337922.1	GWHPERCV001321
OG0001010	XP_012766497.1	EDO07230.1	XP_021337921.1	GWHPERCV001320
OG0000601	XP_012766498.1	EDO07231.1	XP_012650405.1	GWHPERCV001319
OG0001011	XP_012766499.1, XP_012766500.1	EDO07232.2		GWHPERCV001317
OG0002242	XP_012766501.1	EDO07233.1	XP_012650403.1	GWHPERCV001316
OG0000199	XP_012766502.1, XP_012766505.1	EDO07234.2, EDO07237.2	XP_021337918.1	GWHPERCV001313, GWHPERCV001315
OG0001012	XP_012766503.1	EDO07235.1	XP_012650399.1	GWHPERCV001314
OG0000080	XP_012766504.1, XP_012766507.1, XP_012766509.1	EDO07236.1, EDO07239.1, EDO07240.1		GWHPERCV001308, GWHPERCV001310
OG0002243	XP_012766506.1	EDO07238.2	XP_021337917.1	GWHPERCV001312
OG0000390	XP_012766508.1	EDO07241.1, KAG6439950.1	XP_021337916.1	GWHPERCV001309, GWHPERCV001311
OG0001013	XP_012766510.1	KAG6439983.1	XP_012648774.1	GWHPERCV001307
OG0001014	XP_012766511.1	EDO07242.1	XP_012648775.1	GWHPERCV001306
OG0001015	XP_012766513.1	EDO07243.2	XP_021338459.1	GWHPERCV001305
OG0000451	XP_012766514.1, XP_012766601.1	EDO07244.1, EDO07323.1	XP_012648777.1, XP_012649378.1	GWHPERCV001304
OG0001016	XP_012766515.1	EDO07245.1	XP_012648778.1	GWHPERCV001303
OG0000160	XP_012766516.1, XP_012766517.1	EDO07246.1, EDO07247.1	XP_012648779.2, XP_021338460.1	GWHPERCV001301, GWHPERCV001302
OG0001017	XP_012766518.1	EDO07248.1	XP_012648780.1	GWHPERCV001300
OG0001018	XP_012766519.1	EDO07249.1	XP_012648781.1	GWHPERCV001299
OG0001019	XP_012766520.1	EDO07250.1	XP_012648782.1	GWHPERCV001298
OG0002244	XP_012766521.1	EDO07251.1		GWHPERCV001297
OG0002819	XP_012766522.1			GWHPERCV001296
OG0001020	XP_012766523.1	EDO07252.1	XP_012649630.2	GWHPERCV001295
OG0000602	XP_012766525.1	KAG6439973.1	XP_012647151.1, XP_021338463.1, XP_021338464.1	GWHPERCV001294
OG0001021	XP_012766526.1	EDO07254.1	XP_021338777.1	GWHPERCV001293
OG0002245	XP_012766527.1	EDO07255.1		GWHPERCV001292
OG0000603	XP_012766528.1	EDO07256.2	XP_012649431.2	GWHPERCV001291
OG0001022	XP_012766529.1	EDO07257.1	XP_012649438.2	GWHPERCV001290
OG0000089	XP_012766530.1, XP_012766531.1	EDO07258.1, EDO07259.2, KAG6439953.1	XP_021338772.1, XP_021338773.1	GWHPERCV001288, GWHPERCV001289
OG0002246	XP_012766532.1	EDO07260.1		GWHPERCV001287
OG0001023	XP_012766534.1	EDO07261.1	XP_012649437.1	GWHPERCV001286
OG0002247	XP_012766538.1	EDO07263.2	XP_021338775.1	GWHPERCV001284
OG0000604	XP_012766539.1	EDO07264.1, KAG6439989.1	XP_021338776.1	GWHPERCV001283
OG0001024	XP_012766540.1	EDO07265.1	XP_012649443.1	GWHPERCV001282
OG0000200	XP_012766541.1, XP_012766542.1	EDO07266.1, EDO07267.2	XP_012649429.1, XP_012649430.1	GWHPERCV001280, GWHPERCV001281
OG0001025	XP_012766543.1	EDO07268.1	XP_012649428.1	GWHPERCV001279
OG0002820	XP_012766544.1		XP_012649427.1	GWHPERCV001278
OG0001026	XP_012766545.1	EDO07269.2	XP_021338771.1	GWHPERCV001277
OG0001027	XP_012766546.1	EDO07270.1	XP_012649425.1	GWHPERCV001276
OG0002248	XP_012766547.1	EDO07271.1		GWHPERCV001275
OG0001028	XP_012766548.1	EDO07272.2	XP_021338769.1	GWHPERCV001274
OG0001029	XP_012766549.1	EDO07273.1	XP_012649421.1	GWHPERCV001273
OG0002249	XP_012766550.1	EDO07274.1		GWHPERCV001272
OG0001030	XP_012766551.1	EDO07275.1	XP_012649419.1	GWHPERCV001271
OG0001031	XP_012766552.1	EDO07276.1	XP_012649828.1	GWHPERCV001270
OG0002250	XP_012766553.1	EDO07277.2		GWHPERCV001269
OG0000391	XP_012766554.1	EDO07278.1	XP_012649418.2, XP_021338768.1	GWHPERCV001266, GWHPERCV001267
OG0000128	XP_012766555.1, XP_012766556.1, XP_012766557.1	EDO07279.2, EDO07281.1	XP_012649415.1, XP_021338767.1	GWHPERCV001264, GWHPERCV001265
OG0001032	XP_012766558.1	EDO07282.1	XP_021338766.1	GWHPERCV001263
OG0000161	XP_012766559.1, XP_012766560.1	EDO07283.1, EDO07284.2	XP_012647832.1, XP_012649413.1, XP_021338764.1	GWHPERCV001262
OG0000162	XP_012766561.1, XP_012766563.1	EDO07285.2, EDO07286.2	XP_012649411.1, XP_021338765.1	GWHPERCV001261
OG0002251	XP_012766564.1	EDO07288.1	XP_012649410.1	GWHPERCV001260
OG0001033	XP_012766565.1	EDO07289.1	XP_012649409.1	GWHPERCV001259
OG0001034	XP_012766566.1	EDO07290.1	XP_012649408.1	GWHPERCV001258
OG0001035	XP_012766567.1	EDO07291.1	XP_012649407.2	GWHPERCV001257
OG0002252	XP_012766568.1	EDO07292.2		GWHPERCV001256
OG0001036	XP_012766570.1	EDO07294.2	XP_021338762.1	GWHPERCV001255
OG0002253	XP_012766572.1	EDO07296.2	XP_021338761.1	GWHPERCV001253
OG0002254	XP_012766573.1	EDO07297.2	XP_021338760.1	GWHPERCV001251
OG0003156	XP_012766574.1	EDO07298.1	XP_012649402.1	GWHPERCV001250
OG0001037	XP_012766575.1	EDO07299.2	XP_012649401.1	GWHPERCV001249
OG0001038	XP_012766576.1	EDO07300.2	XP_012649400.2	GWHPERCV001248
OG0001039	XP_012766578.1	EDO07301.2	XP_012649399.1	GWHPERCV001247
OG0001040	XP_012766579.1	EDO07303.1	XP_021338758.1	GWHPERCV001246
OG0001041	XP_012766580.1	EDO07304.1	XP_012649397.1	GWHPERCV001245
OG0000163	XP_012766581.1, XP_012766582.1	EDO07305.1, EDO07306.1	XP_012649395.1, XP_012649396.1	GWHPERCV001243, GWHPERCV001244
OG0003042	XP_012766583.1	KAG6439956.1		GWHPERCV001242
OG0002255	XP_012766585.1	EDO07307.2		GWHPERCV001241
OG0000605	XP_012766586.1	EDO07308.2	XP_021338756.1	GWHPERCV001239, GWHPERCV001240
OG0001042	XP_012766587.1	EDO07309.2	XP_021338755.1	GWHPERCV001238
OG0001043	XP_012766588.1	EDO07310.1	XP_012649391.1	GWHPERCV001237
OG0001044	XP_012766589.1	EDO07311.2	XP_021338754.1	GWHPERCV001236
OG0000606	XP_012766590.1	EDO07312.2	XP_012649389.1	GWHPERCV001235
OG0002256	XP_012766591.1	EDO07313.1	XP_021338753.1	GWHPERCV001234
OG0001045	XP_012766592.1	EDO07314.1	XP_021338752.1	GWHPERCV001233
OG0001046	XP_012766593.1	EDO07315.1	XP_012649386.1	GWHPERCV001232
OG0002257	XP_012766594.1	EDO07316.1		GWHPERCV001231
OG0000273	XP_012766595.1, XP_012768206.1	EDO05861.1, EDO07317.1	XP_012649552.1, XP_021338750.1	GWHPERCV001230, GWHPERCV002682
OG0001047	XP_012766596.1	EDO07318.1	XP_021338749.1	GWHPERCV001229
OG0001048	XP_012766598.1	EDO07320.2	XP_021338748.1	GWHPERCV001227
OG0001049	XP_012766599.1	EDO07321.1	XP_012649380.1	GWHPERCV001226
OG0001050	XP_012766600.1	EDO07322.1	XP_012649379.1	GWHPERCV001225
OG0001051	XP_012766602.1	EDO07324.2	XP_021338741.1	GWHPERCV001224
OG0000607	XP_012766603.1, XP_012766612.1	EDO07325.2	XP_021338742.1	GWHPERCV001223
OG0001052	XP_012766609.1	EDO07326.1	XP_021338743.1	GWHPERCV001222
OG0002258	XP_012766610.1	EDO07327.1	XP_012649370.1	GWHPERCV001221
OG0001053	XP_012766611.1	EDO07328.1	XP_021338745.1	GWHPERCV001220
OG0002259	XP_012766614.1	EDO07329.2		GWHPERCV001219
OG0000274	XP_012766615.1, XP_012766616.1, XP_012766617.1	EDO07330.2, EDO07331.1	XP_021338746.1	GWHPERCV001217, GWHPERCV001218
OG0001054	XP_012766618.1	EDO07332.1	XP_012649374.2	GWHPERCV001216
OG0001055	XP_012766619.1	EDO07333.1	XP_012649373.1	GWHPERCV001215
OG0002260	XP_012766620.1	EDO07334.1	XP_012649372.1	GWHPERCV001214
OG0001056	XP_012766621.1	EDO07335.1	XP_021338740.1	GWHPERCV001213
OG0001057	XP_012766623.1	EDO07339.1	XP_021338738.1	GWHPERCV001211
OG0000044	XP_012766624.1	EDO07340.1, EDO07341.1		GWHPERCV001206, GWHPERCV001207, GWHPERCV001208, GWHPERCV001209, GWHPERCV001210
OG0001058	XP_012766625.1	EDO07342.1	XP_012648800.2	GWHPERCV001205
OG0001059	XP_012766626.1	EDO07343.1	XP_012648803.1	GWHPERCV001204
OG0001060	XP_012766627.1	EDO07344.1	XP_021338475.1	GWHPERCV001203
OG0002822	XP_012766628.1	EDO07345.1		GWHPERCV001202
OG0002261	XP_012766629.1	EDO07346.1	XP_012648806.1	GWHPERCV001201
OG0002823	XP_012766630.1	EDO07347.2		GWHPERCV001200
OG0001061	XP_012766631.1	EDO07348.1	XP_012648808.1	GWHPERCV001199
OG0001062	XP_012766632.1	EDO07349.1	XP_012648809.1	GWHPERCV001198
OG0001063	XP_012766633.1, XP_012766634.1	EDO07350.2	XP_021338476.1	GWHPERCV001197
OG0001064	XP_012766635.1	EDO07351.2	XP_012648814.1	GWHPERCV001196
OG0001065	XP_012766640.1	EDO07352.1	XP_012648813.1	GWHPERCV001195
OG0001066	XP_012766641.1	EDO07353.1	XP_012648815.1	GWHPERCV001194
OG0002262	XP_012766642.1	EDO07354.1		GWHPERCV001193
OG0001067	XP_012766643.1	EDO07355.2	XP_012648817.1	GWHPERCV001192
OG0001068	XP_012766644.1	EDO07356.1	XP_021338477.1	GWHPERCV001191
OG0001069	XP_012766646.1	EDO07358.1	XP_012648819.1	GWHPERCV001189
OG0000392	XP_012766647.1, XP_012766648.1, XP_012766649.1	EDO07359.1	XP_012648820.1, XP_021338478.1	GWHPERCV001188
OG0001070	XP_012766650.1	EDO07360.2	XP_012648822.1	GWHPERCV001187
OG0001071	XP_012766655.1	EDO07361.1	XP_021338479.1	GWHPERCV001186
OG0001072	XP_012766656.1	EDO07362.2	XP_021338480.1	GWHPERCV001185
OG0001073	XP_012766657.1	EDO07363.1	XP_021338481.1	GWHPERCV001184
OG0001074	XP_012766658.1	EDO07364.1	XP_012648826.1	GWHPERCV001183
OG0001075	XP_012766659.1	EDO07365.1	XP_012648827.1	GWHPERCV001182
OG0001076	XP_012766660.1	EDO07366.1	XP_012648828.1	GWHPERCV001181
OG0001077	XP_012766661.1	EDO07367.2	XP_012648829.1	GWHPERCV001180
OG0001078	XP_012766662.1	EDO07368.1	XP_012648831.1	GWHPERCV001178
OG0002263	XP_012766663.1	EDO07369.1		GWHPERCV001177
OG0001079	XP_012766664.1	EDO07370.1	XP_012648832.1	GWHPERCV001176
OG0002264	XP_012766665.1	EDO07371.1		GWHPERCV001175
OG0001080	XP_012766666.1	EDO07372.1	XP_021338482.1	GWHPERCV001174
OG0001081	XP_012766667.1	EDO07373.1	XP_021338483.1	GWHPERCV001173
OG0001082	XP_012766668.1	EDO07374.1	XP_012648836.1	GWHPERCV001172
OG0002265	XP_012766673.1	EDO07375.1		GWHPERCV001171
OG0001083	XP_012766674.1	EDO07376.1	XP_012649360.1	GWHPERCV001170
OG0001084	XP_012766675.1	EDO07377.2	XP_021338736.1	GWHPERCV001169
OG0003043	XP_012766676.1	EDO07378.1		GWHPERCV001168
OG0001085	XP_012766677.1	EDO07379.2	XP_012649362.1	GWHPERCV001167
OG0002266	XP_012766678.1	EDO07380.1	XP_021338737.1	GWHPERCV001166
OG0001086	XP_012766681.1	EDO07381.2	XP_012649364.1	GWHPERCV001165
OG0002267	XP_012766682.1	EDO07382.1		GWHPERCV001164
OG0001087	XP_012766683.1	EDO07383.1	XP_021338472.1	GWHPERCV001163
OG0001088	XP_012766684.1	EDO07384.1	XP_021338471.1	GWHPERCV001162
OG0002268	XP_012766685.1	EDO07385.1		GWHPERCV001161
OG0002269	XP_012766686.1	EDO07386.1	XP_012648797.1	GWHPERCV001160
OG0000201	XP_012766687.1, XP_012766688.1	EDO07387.1, EDO07388.2	XP_012648794.1, XP_021338469.1	GWHPERCV001158, GWHPERCV001159
OG0002825	XP_012766690.1	EDO07389.2		GWHPERCV001157
OG0002271	XP_012766692.1	EDO07391.2	XP_021338466.1	GWHPERCV001156
OG0002272	XP_012766693.1	EDO07392.1	XP_012649287.1	GWHPERCV001155
OG0000393	XP_012766696.1, XP_012766697.1	EDO07393.2, EDO07394.1	XP_012649288.1, XP_012649289.1	GWHPERCV001154
OG0002826	XP_012766698.1	KAG6439980.1		GWHPERCV001153
OG0000276	XP_012766699.1, XP_012766700.1	EDO07395.1, EDO07396.1	XP_012649291.1, XP_012649292.1	GWHPERCV001151, GWHPERCV001152
OG0001089	XP_012766701.1	KAG6439959.1	XP_021338273.1, XP_021338711.1	GWHPERCV001150
OG0001090	XP_012766702.1	EDO07398.1	XP_012649295.1	GWHPERCV001148
OG0001091	XP_012766703.1	EDO07399.1	XP_012649296.1	GWHPERCV001147
OG0001092	XP_012766704.1	EDO07400.1	XP_021338712.1	GWHPERCV001146
OG0001093	XP_012766705.1	EDO07401.1	XP_021338713.1	GWHPERCV001145
OG0001094	XP_012766706.1	EDO07402.1	XP_012649299.1	GWHPERCV001144
OG0001095	XP_012766709.1	EDO07403.2	XP_012649300.1	GWHPERCV001143
OG0001096	XP_012766710.1	EDO07404.1	XP_012649301.1	GWHPERCV001142
OG0000337	XP_012766711.1, XP_012766712.1	EDO07405.1, EDO07406.1	XP_012649302.2, XP_021338714.1	GWHPERCV001141
OG0001097	XP_012766714.1	EDO07408.1	XP_012649304.1	GWHPERCV001140
OG0001098	XP_012766715.1	EDO07409.1	XP_012648625.1	GWHPERCV001139
OG0000608	XP_012766716.1	EDO07410.2	XP_012649305.1	GWHPERCV001138
OG0001099	XP_012766717.1	EDO07411.1	XP_012649308.1	GWHPERCV001137
OG0000609	XP_012766718.1	EDO07412.2	XP_021338715.1	GWHPERCV001135, GWHPERCV001136
OG0001100	XP_012766719.1	EDO07414.1	XP_012649306.1	GWHPERCV001134
OG0000107	XP_012766720.1, XP_012766721.1	EDO07415.1, EDO07416.1	XP_012649309.1, XP_012649881.1	GWHPERCV001132, GWHPERCV001133
OG0001101	XP_012766722.1	EDO07417.2	XP_021338716.1	GWHPERCV001131
OG0001102	XP_012766723.1	EDO07418.1	XP_012649311.1	GWHPERCV001130
OG0000202	XP_012766724.1, XP_012766725.1	EDO07419.1, EDO07420.2	XP_012649312.1, XP_021338717.1	GWHPERCV001128, GWHPERCV001129
OG0002273	XP_012766726.1	EDO07421.2	XP_021338718.1	GWHPERCV001127
OG0001103	XP_012766728.1	EDO07422.1	XP_012649315.1	GWHPERCV001126
OG0001104	XP_012766730.1	EDO07424.1	XP_021338720.1	GWHPERCV001124
OG0000610	XP_012766731.1	EDO07425.1	XP_012649319.1	GWHPERCV001122, GWHPERCV001123
OG0002274	XP_012766733.1	EDO07427.2		GWHPERCV001120
OG0000611	XP_012766738.1	EDO07428.2	XP_021338723.1	GWHPERCV001119
OG0001105	XP_012766739.1	EDO07429.2	XP_012649325.1	GWHPERCV001118
OG0000203	XP_012766740.1, XP_012766741.1	EDO07430.1, EDO07431.1	XP_012649326.1, XP_012649327.1	GWHPERCV001116, GWHPERCV001117
OG0002275	XP_012766742.1	EDO07432.1	XP_021338724.1	GWHPERCV001115
OG0001106	XP_012766743.1	EDO07433.2	XP_021338725.1	GWHPERCV001114
OG0000204	XP_012766744.1, XP_012766745.1	EDO07434.1, EDO07435.2	XP_012649330.1, XP_021338726.1	GWHPERCV001112, GWHPERCV001113
OG0001107	XP_012766746.1	EDO07437.1	XP_012649332.1	GWHPERCV001111
OG0002276	XP_012766747.1	EDO07438.1		GWHPERCV001110
OG0001108	XP_012766748.1	EDO07439.1	XP_021338728.1	GWHPERCV001109
OG0001109	XP_012766749.1	EDO07440.1	XP_021338727.1	GWHPERCV001108
OG0001110	XP_012766750.1	EDO07441.2	XP_021338729.1	GWHPERCV001107
OG0000054	XP_012766751.1, XP_012766761.1, XP_012769210.1	EDO07442.1, EDO07451.1, EDO08095.1	XP_012648445.1, XP_012649337.1, XP_012649348.1	GWHPERCV001096, GWHPERCV001106, GWHPERCV002250
OG0002277	XP_012766752.1	EDO07443.1		GWHPERCV001105
OG0000612	XP_012766753.1	EDO07444.2	XP_021338730.1	GWHPERCV001104
OG0002278	XP_012766754.1	EDO07445.1	XP_012649340.1	GWHPERCV001103
OG0001111	XP_012766755.1	EDO07446.2	XP_021338731.1	GWHPERCV001102
OG0000613	XP_012766756.1, XP_012766757.1	EDO07447.2	XP_021338732.1	GWHPERCV001100, GWHPERCV001101
OG0001112	XP_012766758.1	EDO07448.2	XP_012649345.1	GWHPERCV001099
OG0001113	XP_012766759.1	EDO07449.1	XP_012649346.1	GWHPERCV001098
OG0001114	XP_012766760.1	EDO07450.1	XP_012649347.2	GWHPERCV001097
OG0001115	XP_012766763.1	EDO07453.2	XP_012649351.1	GWHPERCV001094
OG0002279	XP_012766764.1	EDO07455.1		GWHPERCV001092
OG0002280	XP_012766765.1	EDO07456.1		GWHPERCV001091
OG0002827	XP_012766766.1	KAG6439940.1		GWHPERCV001090
OG0001116	XP_012766767.1	EDO07457.1	XP_012649354.1	GWHPERCV001089
OG0001117	XP_012766768.1	EDO07458.1	XP_021338733.1	GWHPERCV001088
OG0001118	XP_012766769.1	EDO07459.1	XP_012649356.1	GWHPERCV001087
OG0001119	XP_012766778.1	EDO07465.2	XP_021338735.1	GWHPERCV001079
OG0002281	XP_012766779.1	EDO07464.2	XP_012649358.1	GWHPERCV001080
OG0000205	XP_012766780.1	EDO07462.2	XP_021338734.1	GWHPERCV001081
OG0000452	XP_012766781.1			GWHPERCV001082
OG0000453	XP_012766782.1	KAG6439963.1		GWHPERCV001083
OG0000338	XP_012766784.1	EDO07461.2		GWHPERCV001085
OG0002282	XP_012766790.1	EDO07466.2	XP_021338484.1	GWHPERCV001078
OG0001120	XP_012766791.1	EDO07467.1	XP_012648837.1	GWHPERCV001077
OG0002283	XP_012766792.1		XP_021338485.1	GWHPERCV001076
OG0002284	XP_012766793.1	EDO07463.2		GWHPERCV001075
OG0000019	XP_012766801.1, XP_012767526.1, XP_012767599.1, XP_012768198.1, XP_012769914.1	EDO05376.1, EDO05515.1, EDO05853.1, EDO06416.1, EDO07468.1	XP_012648456.1, XP_012648565.1, XP_021337164.1, XP_021337329.1, XP_021338470.1, XP_021338490.1	GWHPERCV000421, GWHPERCV001073, GWHPERCV001571, GWHPERCV002690
OG0000206	XP_012766802.1, XP_012766803.1	EDO07469.1, EDO07470.1	XP_012647404.1, XP_012648846.1	GWHPERCV001071, GWHPERCV001072
OG0000614	XP_012766804.1, XP_012766805.1	EDO07471.2	XP_021338489.1	GWHPERCV001070
OG0001121	XP_012766806.1	EDO07473.2	XP_012648844.1	GWHPERCV001069
OG0000615	XP_012766807.1	EDO07474.1	XP_012648843.2	GWHPERCV001067, GWHPERCV001068
OG0001122	XP_012766808.1	EDO07475.1	XP_021338488.1	GWHPERCV001066
OG0001123	XP_012766809.1	EDO07476.2	XP_021338487.1	GWHPERCV001065
OG0000064	XP_012766815.1, XP_012766834.1, XP_012766841.1, XP_012766851.1, XP_012766853.1, XP_012770392.1	EDO07491.2	XP_021338218.1	GWHPERCV001038, GWHPERCV001042
OG0001124	XP_012766820.1	EDO07477.1	XP_012650394.1	GWHPERCV001057
OG0001125	XP_012766821.1	EDO07478.2	XP_021338458.1	GWHPERCV001056
OG0002285	XP_012766822.1	EDO07479.1	XP_012647088.1	GWHPERCV001055
OG0000616	XP_012766823.1	EDO07480.1	XP_021338397.1	GWHPERCV001054
OG0000617	XP_012766824.1	EDO07481.2	XP_012650424.1	GWHPERCV001053
OG0003044	XP_012766825.1	EDO07482.2		GWHPERCV001052
OG0002286	XP_012766826.1	EDO07483.2	XP_012650422.1	GWHPERCV001051
OG0001126	XP_012766827.1	EDO07484.1	XP_012650421.1	GWHPERCV001050
OG0001127	XP_012766828.1	EDO07485.1	XP_012650426.1	GWHPERCV001049
OG0002287	XP_012766829.1	EDO07486.2	XP_012650425.1	GWHPERCV001048
OG0001128	XP_012766830.1	EDO07487.1	XP_021337211.1	GWHPERCV001047
OG0001129	XP_012766831.1	EDO07488.1	XP_021337930.1	GWHPERCV001046
OG0001130	XP_012766832.1	EDO07489.2	XP_021338818.1	GWHPERCV001045
OG0001131	XP_012766833.1	EDO07490.1	XP_012649523.1	GWHPERCV001044
OG0000618	XP_012766849.1	EDO07493.1	XP_021338819.1	GWHPERCV001040
OG0000619	XP_012766850.1	EDO07494.1	XP_012648287.2	GWHPERCV001039
OG0001132	XP_012766855.1	EDO07495.1	XP_021338216.1	GWHPERCV001031
OG0001133	XP_012766856.1	EDO07496.2	XP_012648898.1	GWHPERCV001030
OG0001134	XP_012766857.1	EDO07497.1	XP_021338214.1	GWHPERCV001028
OG0002288	XP_012766859.1	EDO07499.1	XP_021338212.1	GWHPERCV001026
OG0000129	XP_012766860.1, XP_012766861.1, XP_012768297.1	EDO07500.2, EDO07501.2	XP_012648270.1, XP_021337928.1, XP_021338207.1	GWHPERCV001024, GWHPERCV001025
OG0002289	XP_012766862.1	EDO07503.1		GWHPERCV001023
OG0000620	XP_012766863.1	EDO07504.1	XP_021338399.1	GWHPERCV001022
OG0001135	XP_012766864.1	EDO07505.1	XP_012648654.2	GWHPERCV001021
OG0001136	XP_012766865.1	EDO07506.1	XP_021338398.1	GWHPERCV001020
OG0002290	XP_012766866.1	EDO07507.2	XP_021338536.1	GWHPERCV001019
OG0000621	XP_012766867.1	EDO07508.1, EDO07509.1	XP_021338535.1	GWHPERCV001018
OG0001137	XP_012766868.1	EDO07510.2	XP_012648948.1	GWHPERCV001017
OG0000454	XP_012766869.1	EDO07512.2, KAG6439974.1	XP_021338533.1, XP_021338534.1	GWHPERCV001016
OG0001138	XP_012766870.1	EDO07513.1	XP_012648946.1	GWHPERCV001015
OG0001139	XP_012766871.1	EDO07514.1	XP_012648947.1	GWHPERCV001014
OG0002291	XP_012766872.1	EDO07515.2		GWHPERCV001013
OG0001140	XP_012766873.1	EDO07516.2	XP_012648950.1	GWHPERCV001012
OG0001141	XP_012766874.1	EDO07517.1	XP_012648949.1	GWHPERCV001011
OG0001142	XP_012766875.1	EDO07518.1	XP_021338532.1	GWHPERCV001010
OG0002292	XP_012766885.1	EDO07521.1		GWHPERCV001009
OG0000207	XP_012766886.1, XP_012766887.1	EDO07522.2, EDO07523.1	XP_012648938.1, XP_012648939.1	GWHPERCV001007, GWHPERCV001008
OG0001143	XP_012766888.1	EDO07524.1	XP_012648940.1	GWHPERCV001006
OG0001144	XP_012766889.1	EDO07525.1	XP_021338531.1	GWHPERCV001005
OG0002293	XP_012766890.1	EDO07526.2		GWHPERCV001004
OG0000208	XP_012766891.1, XP_012766892.1	EDO07527.2, EDO07528.1	XP_012648936.1, XP_012648937.1	GWHPERCV001003
OG0000164	XP_012766893.1, XP_012766894.1	EDO07529.2, EDO07530.1	XP_012648935.2, XP_021338529.1	GWHPERCV001001, GWHPERCV001002
OG0001145	XP_012766895.1	EDO07531.1	XP_012648934.1	GWHPERCV001000
OG0002829	XP_012766896.1	EDO07532.1		GWHPERCV000999
OG0000277	XP_012766897.1, XP_012766898.1	EDO07533.2, EDO07534.2	XP_012648932.1, XP_021338528.1	GWHPERCV000997, GWHPERCV000998
OG0001146	XP_012766900.1	EDO07535.1	XP_021338527.1	GWHPERCV000996
OG0002830	XP_012766901.1	EDO07536.1		GWHPERCV000995
OG0001147	XP_012766902.1	EDO07537.1	XP_012648902.2	GWHPERCV000994
OG0002294	XP_012766913.1	EDO07538.2		GWHPERCV000993
OG0001148	XP_012766915.1	EDO07539.1	XP_012648901.1	GWHPERCV000992
OG0002295	XP_012766916.1	EDO07540.1		GWHPERCV000991
OG0000209	XP_012766917.1	EDO07541.2, KAG6439947.1	XP_012648906.2, XP_021338516.1	GWHPERCV000989, GWHPERCV000990
OG0002296	XP_012766918.1		XP_021338515.1	GWHPERCV000988
OG0002297	XP_012766919.1	EDO07542.1		GWHPERCV000987
OG0002298	XP_012766920.1	EDO07543.1		GWHPERCV000986
OG0002831	XP_012766921.1	KAG6439949.1	XP_021338518.1	GWHPERCV000985
OG0002299	XP_012766922.1	EDO07544.1		GWHPERCV000984
OG0001149	XP_012766923.1	EDO07545.1	XP_021338519.1	GWHPERCV000983
OG0002300	XP_012766924.1	EDO07546.1		GWHPERCV000982
OG0002301	XP_012766925.1	EDO07547.2		GWHPERCV000981
OG0001150	XP_012766926.1	EDO07548.1	XP_021338520.1	GWHPERCV000980
OG0001151	XP_012766927.1	EDO07549.1	XP_012648914.1	GWHPERCV000979
OG0002302	XP_012766928.1	EDO07550.2		GWHPERCV000978
OG0001152	XP_012766929.1	EDO07551.1	XP_012648916.1	GWHPERCV000977
OG0001153	XP_012766930.1	EDO07552.1	XP_021338522.1	GWHPERCV000976
OG0001154	XP_012766931.1	EDO07553.1	XP_021338523.1	GWHPERCV000975
OG0001155	XP_012766932.1	EDO07554.2	XP_012648919.1	GWHPERCV000974
OG0000108	XP_012766933.1, XP_012767804.1	EDO05431.1, EDO07555.1	XP_021338366.1, XP_021338525.1	GWHPERCV000973, GWHPERCV003369
OG0001156	XP_012766934.1	EDO07556.2	XP_012648922.1	GWHPERCV000971
OG0001157	XP_012766935.1	EDO07557.1	XP_012648924.1	GWHPERCV000970
OG0001158	XP_012766936.1	EDO07558.1	XP_012648925.1	GWHPERCV000969
OG0001159	XP_012766938.1	EDO07560.2	XP_012648927.2	GWHPERCV000967
OG0001160	XP_012766939.1		XP_012648928.2	GWHPERCV000966
OG0002303	XP_012766946.1	EDO05938.2	XP_021338526.1	GWHPERCV003070
OG0002304	XP_012766947.1	EDO05937.1	XP_021338513.1	GWHPERCV003069
OG0000210	XP_012766948.1, XP_012766950.1	EDO05934.1, EDO05936.2	XP_012648900.1	GWHPERCV003066, GWHPERCV003068
OG0003045	XP_012766949.1	EDO05935.2	XP_021338512.1	GWHPERCV003067
OG0001161	XP_012766952.1	EDO05933.1	XP_012648895.1	GWHPERCV003065
OG0001162	XP_012766953.1	EDO05932.1	XP_012648896.1	GWHPERCV003064
OG0000394	XP_012766954.1	EDO05930.2, EDO05931.2	XP_021338511.1	GWHPERCV003062, GWHPERCV003063
OG0001163	XP_012766955.1	EDO05929.1	XP_012648891.1	GWHPERCV003061
OG0001164	XP_012766956.1	EDO05928.1	XP_012648880.1	GWHPERCV003060
OG0000038	XP_012766957.1, XP_012766958.1, XP_012766975.1, XP_012766976.1, XP_012766977.1	EDO05918.1, EDO05919.1, EDO05920.1, EDO05927.1, KAG6439930.1	XP_012648886.1	GWHPERCV003048, GWHPERCV003049, GWHPERCV003050, GWHPERCV003059
OG0001165	XP_012766959.1	EDO05926.1	XP_012648881.1	GWHPERCV003058
OG0001166	XP_012766960.1	KAG6439886.1	XP_012648882.1	GWHPERCV003057
OG0001167	XP_012766961.1	EDO05925.1	XP_021338507.1	GWHPERCV003056
OG0000395	XP_012766962.1, XP_012766964.1, XP_012766965.1, XP_012766966.1, XP_012766970.1, XP_012766971.1	EDO05924.1	XP_012648884.1	GWHPERCV003055
OG0001168	XP_012766968.1	EDO05923.1	XP_012648885.1	GWHPERCV003054
OG0000339	XP_012766969.1, XP_012766972.1	EDO05922.1		GWHPERCV003053
OG0000278	XP_012766973.1, XP_012766974.1	EDO05921.1, KAG6439911.1	XP_021338508.1, XP_021338509.1	GWHPERCV003051, GWHPERCV003052
OG0002305	XP_012766983.1	KAG6439906.1		GWHPERCV003047
OG0000340	XP_012766984.1	EDO05917.1	XP_012648889.1, XP_012650239.1, XP_012650377.1, XP_021337826.1, XP_021337938.1	GWHPERCV003046
OG0001169	XP_012766985.1	EDO05916.1	XP_021338506.1	GWHPERCV003045
OG0000211	XP_012766987.1, XP_012766988.1	EDO05913.1, EDO05914.2	XP_012648877.1	GWHPERCV003042, GWHPERCV003043
OG0001170	XP_012766989.1	EDO05912.1	XP_021338504.1	GWHPERCV003041
OG0000279	XP_012766991.1, XP_012766992.1	EDO05910.1, EDO05911.2	XP_012648873.1	GWHPERCV003039, GWHPERCV003040
OG0002306	XP_012766993.1	EDO05909.2		GWHPERCV003038
OG0002307	XP_012766994.1	EDO05908.1		GWHPERCV003037
OG0001171	XP_012766995.1	EDO05907.1	XP_021338501.1	GWHPERCV003036
OG0000396	XP_012766996.1, XP_012766997.1	EDO05905.2, EDO05906.1	XP_012648869.1	GWHPERCV003035
OG0002308	XP_012766998.1	EDO05904.1	XP_012648868.1	GWHPERCV003034
OG0002832	XP_012766999.1	EDO05903.1		GWHPERCV003033
OG0002309	XP_012767000.1	EDO05902.1	XP_021338500.1	GWHPERCV003032
OG0002310	XP_012767001.1	EDO05901.2	XP_021338499.1	GWHPERCV003031
OG0001172	XP_012767002.1	EDO05900.2	XP_021338498.1	GWHPERCV003029
OG0002833	XP_012767003.1	EDO05899.2		GWHPERCV003028
OG0002311	XP_012767004.1	EDO05898.1		GWHPERCV003027
OG0002312	XP_012767006.1	EDO05897.1	XP_012648861.1	GWHPERCV003026
OG0001173	XP_012767007.1	EDO05896.2	XP_012648860.1	GWHPERCV003025
OG0000622	XP_012767008.1	KAG6439915.1	XP_012648859.2	GWHPERCV003024
OG0002313	XP_012767009.1	EDO05895.2		GWHPERCV003023
OG0001174	XP_012767010.1	EDO05894.1	XP_021338496.1	GWHPERCV003022
OG0001175	XP_012767011.1	EDO05893.1	XP_012648856.1	GWHPERCV003021
OG0002314	XP_012767012.1	EDO05892.2	XP_012648855.1	GWHPERCV003020
OG0001176	XP_012767013.1	EDO05891.1	XP_012648854.1	GWHPERCV003019
OG0001177	XP_012767014.1	EDO05890.1	XP_012648853.1	GWHPERCV003018
OG0001178	XP_012767015.1	EDO05889.1	XP_012648852.1	GWHPERCV003017
OG0000091	XP_012767017.1, XP_012767018.1, XP_012768079.1	EDO05886.1, EDO05887.2, KAG6439912.1	XP_012648850.1, XP_021338492.1, XP_021338493.1	GWHPERCV003013, GWHPERCV003014, GWHPERCV003015
OG0000624	XP_012767048.1	EDO06002.2	XP_021338337.1	GWHPERCV000007
OG0001179	XP_012767049.1	EDO06003.1	XP_012648526.1	GWHPERCV000008
OG0001180	XP_012767050.1	EDO06004.1	XP_021338336.1	GWHPERCV000009
OG0002315	XP_012767051.1	EDO06005.1		GWHPERCV000010
OG0002834	XP_012767052.1	EDO06006.1	XP_021338335.1	GWHPERCV000011
OG0000280	XP_012767053.1, XP_012767054.1	EDO06007.2, EDO06008.2	XP_012648521.1, XP_012648522.1	GWHPERCV000012, GWHPERCV000013
OG0001181	XP_012767056.1	EDO06010.1	XP_021338334.1	GWHPERCV000014
OG0002316	XP_012767057.1	EDO06011.1	XP_012648519.1	GWHPERCV000015
OG0000341	XP_012767059.1	EDO06012.2	XP_021338332.1, XP_021338333.1	GWHPERCV000016, GWHPERCV000017, GWHPERCV000018
OG0002835	XP_012767060.1	EDO06013.2		GWHPERCV000019
OG0000625	XP_012767061.1	EDO06014.2	XP_012648513.1	GWHPERCV000020
OG0002317	XP_012767062.1	EDO06015.2	XP_021338330.1	GWHPERCV000021
OG0000455	XP_012767063.1	EDO06016.1	XP_012648511.1	GWHPERCV000023, GWHPERCV001704
OG0001182	XP_012767064.1	EDO06017.1	XP_012648510.1	GWHPERCV000024
OG0002318	XP_012767065.1	EDO06018.2	XP_021338329.1	GWHPERCV000025
OG0003047	XP_012767066.1	EDO06019.1	XP_012648508.1	GWHPERCV000026
OG0000456	XP_012767067.1	EDO06020.1	XP_021338328.1	GWHPERCV000027
OG0001183	XP_012767068.1	EDO06021.1	XP_012648506.1	GWHPERCV000028
OG0000626	XP_012767069.1	EDO06022.2	XP_021338327.1	GWHPERCV000029
OG0001184	XP_012767070.1	EDO06023.2		GWHPERCV000030, GWHPERCV000031
OG0001185	XP_012767072.1	EDO06024.1	XP_021338326.1	GWHPERCV000032
OG0001186	XP_012767074.1	EDO06026.2	XP_012648502.1	GWHPERCV000033
OG0000627	XP_012767082.1	EDO06035.1	XP_012648498.1	GWHPERCV000036
OG0002836	XP_012767083.1	EDO06036.1		GWHPERCV000037
OG0002319	XP_012767084.1	EDO06037.2		GWHPERCV000038
OG0002320	XP_012767085.1	EDO06038.1	XP_021338322.1	GWHPERCV000039
OG0002321	XP_012767086.1	EDO06039.1	XP_012648494.1	GWHPERCV000040
OG0000628	XP_012767087.1	EDO06040.2	XP_021338264.1	GWHPERCV000041
OG0001187	XP_012767089.1	EDO06042.1	XP_012648501.1	GWHPERCV000043
OG0000629	XP_012767090.1	EDO06043.2	XP_021338265.1	GWHPERCV000044
OG0001188	XP_012767091.1	EDO06044.2	XP_021338266.1	GWHPERCV000045
OG0003050	XP_012767092.1		XP_021338267.1	GWHPERCV000046
OG0002322	XP_012767093.1	EDO06045.1	XP_012648368.1	GWHPERCV000047
OG0002323	XP_012767094.1	EDO06046.2	XP_021338268.1	GWHPERCV000048
OG0001189	XP_012767095.1	EDO06047.1	XP_021338270.1	GWHPERCV000049
OG0001190	XP_012767106.1	EDO06048.1	XP_012648375.1	GWHPERCV000050
OG0001191	XP_012767107.1	EDO06049.1	XP_012648376.1	GWHPERCV000052
OG0001192	XP_012767108.1	EDO06055.2	XP_012648377.1	GWHPERCV000053
OG0002324	XP_012767109.1	EDO06056.2		GWHPERCV000054
OG0001193	XP_012767110.1	EDO06057.1	XP_021338271.1	GWHPERCV000055
OG0001194	XP_012767111.1	EDO06058.1	XP_021338272.1	GWHPERCV000056
OG0002837	XP_012767112.1	EDO06059.1		GWHPERCV000057
OG0001195	XP_012767113.1	EDO06060.1	XP_021338274.1	GWHPERCV000058
OG0002325	XP_012767114.1	EDO06061.1		GWHPERCV000059
OG0001196	XP_012767115.1	EDO06062.1	XP_012648373.1	GWHPERCV000060
OG0002838	XP_012767116.1	EDO06063.1		GWHPERCV000061
OG0001197	XP_012767118.1	EDO06065.1	XP_012648370.1	GWHPERCV000062
OG0000281	XP_012767119.1, XP_012767120.1	EDO06066.2, EDO06067.1	XP_012648342.1	GWHPERCV000063, GWHPERCV000064
OG0002326	XP_012767121.1	EDO06068.1	XP_012648341.1	GWHPERCV000065
OG0002327	XP_012767122.1	KAG6440133.1	XP_021338248.1	GWHPERCV000066
OG0000212	XP_012767123.1, XP_012767124.1	EDO06069.1, EDO06070.2	XP_012648337.1, XP_021338247.1	GWHPERCV000067, GWHPERCV000068
OG0000398	XP_012767125.1	EDO06071.1, EDO06072.1	XP_021338254.1, XP_021338255.1	GWHPERCV000069
OG0001198	XP_012767126.1	EDO06073.1	XP_012648350.1	GWHPERCV000070
OG0002328	XP_012767127.1	EDO06074.1	XP_012648347.1	GWHPERCV000071
OG0001199	XP_012767128.1	EDO06075.1	XP_021338251.1	GWHPERCV000072
OG0000213	XP_012767129.1, XP_012767130.1	EDO06076.1, EDO06077.2	XP_021338252.1, XP_021338253.1	GWHPERCV000073, GWHPERCV000074
OG0002329	XP_012767132.1	EDO06107.1		GWHPERCV000105
OG0001200	XP_012767133.1	EDO06106.1	XP_012648242.1	GWHPERCV000104
OG0001201	XP_012767134.1	EDO06105.1	XP_012648241.1	GWHPERCV000103
OG0000457	XP_012767135.1	EDO06104.2	XP_021338190.1	GWHPERCV000102
OG0001202	XP_012767136.1	EDO06103.1	XP_012648239.1	GWHPERCV000101
OG0001203	XP_012767138.1	EDO06101.1	XP_012648487.1	GWHPERCV000099
OG0001204	XP_012767139.1	EDO06100.2	XP_021338318.1	GWHPERCV000098
OG0002330	XP_012767146.1	EDO06094.1		GWHPERCV000092
OG0000166	XP_012767147.1, XP_012767148.1	EDO06093.2, KAG6440114.1	XP_012648489.1, XP_021338320.1	GWHPERCV000091
OG0000167	XP_012767149.1, XP_012767150.1	EDO06091.2, EDO06092.1	XP_021338262.1, XP_021338321.1	GWHPERCV000089, GWHPERCV000090
OG0000630	XP_012767151.1	EDO06090.1	XP_012648360.1	GWHPERCV000088
OG0001205	XP_012767152.1	EDO06089.1	XP_021338260.1	GWHPERCV000087
OG0002331	XP_012767153.1	EDO06088.2		GWHPERCV000086
OG0002332	XP_012767154.1	EDO06087.2	XP_021338258.1	GWHPERCV000084
OG0001206	XP_012767155.1	EDO06086.1	XP_021338257.1	GWHPERCV000083
OG0002840	XP_012767156.1	EDO06085.1	XP_012648356.1	GWHPERCV000082
OG0001207	XP_012767157.1	EDO06084.1	XP_012648354.1	GWHPERCV000081
OG0000092	XP_012767158.1, XP_012767159.1	EDO06082.2, EDO06083.2	XP_012648352.1, XP_021338256.1	GWHPERCV000078, GWHPERCV000079, GWHPERCV000080
OG0000130	XP_012767160.1, XP_012767161.1	EDO06080.1, EDO06081.1	XP_012648351.1, XP_012649834.1, XP_012650306.1	GWHPERCV000076, GWHPERCV000077
OG0002841	XP_012767166.1	EDO06108.1		GWHPERCV000106
OG0001208	XP_012767167.1	EDO06109.2	XP_021338191.1	GWHPERCV000107
OG0002333	XP_012767168.1	EDO06110.2	XP_021338192.1	GWHPERCV000108
OG0000282	XP_012767169.1, XP_012767170.1	EDO06111.1, EDO06112.1	XP_021338194.1, XP_021338195.1	GWHPERCV000109, GWHPERCV000110
OG0002334	XP_012767171.1	EDO06113.1	XP_012648248.1	GWHPERCV000111
OG0001209	XP_012767172.1	EDO06114.2	XP_021338196.1	GWHPERCV000112
OG0000214	XP_012767173.1, XP_012767174.1	EDO06115.2, EDO06116.1	XP_021338197.1, XP_021338198.1	GWHPERCV000113, GWHPERCV000114
OG0000342	XP_012767175.1, XP_012767176.1	EDO06117.1, KAG6440168.1	XP_012648253.1, XP_021338199.1	GWHPERCV000115
OG0001210	XP_012767177.1	EDO06118.1	XP_021338200.1	GWHPERCV000116
OG0000215	XP_012767178.1, XP_012767179.1	EDO06119.2, EDO06120.1	XP_012648258.1, XP_021338201.1	GWHPERCV000117, GWHPERCV000118
OG0000631	XP_012767180.1	EDO06121.2	XP_021338202.1	GWHPERCV000119
OG0001211	XP_012767181.1	EDO06122.1	XP_012648260.1	GWHPERCV000120
OG0001212	XP_012767182.1	EDO06123.2	XP_021338203.1	GWHPERCV000121
OG0001213	XP_012767183.1	EDO06124.2	XP_021338204.1	GWHPERCV000122
OG0003256	XP_012767184.1		XP_012648264.1	GWHPERCV000123
OG0001214	XP_012767186.1	EDO06125.1	XP_012648266.1	GWHPERCV000127
OG0002335	XP_012767191.1	EDO06126.1		GWHPERCV000128
OG0001215	XP_012767192.1	EDO06127.1	XP_012648383.1	GWHPERCV000129
OG0002336	XP_012767193.1	EDO06128.2	XP_012648343.1	GWHPERCV000130
OG0002337	XP_012767194.1	EDO06129.2		GWHPERCV000132
OG0001216	XP_012767195.1	EDO06130.1	XP_012647668.1	GWHPERCV000133
OG0001217	XP_012767200.1	EDO06131.1	XP_012647667.1	GWHPERCV000134
OG0000131	XP_012767201.1, XP_012769828.1	EDO06132.1, EDO07040.1	XP_012647666.1, XP_012649280.1	GWHPERCV000135, GWHPERCV001493
OG0003053	XP_012767202.1	EDO06133.1		GWHPERCV000136
OG0001218	XP_012767203.1	EDO06134.1	XP_021337532.1	GWHPERCV000137
OG0002338	XP_012767204.1	EDO06135.1	XP_012647661.1	GWHPERCV000139
OG0002842	XP_012767205.1	EDO06136.1		GWHPERCV000140
OG0002843	XP_012767206.1	EDO06137.1		GWHPERCV000141
OG0001219	XP_012767207.1	EDO06138.1	XP_012647659.1	GWHPERCV000142
OG0002339	XP_012767208.1	EDO06139.1		GWHPERCV000143
OG0001220	XP_012767209.1	EDO06140.2	XP_012647656.1	GWHPERCV000144
OG0001221	XP_012767210.1	EDO06141.1	XP_012647655.1	GWHPERCV000145
OG0001222	XP_012767211.1	EDO06142.1	XP_012647654.1	GWHPERCV000146
OG0001223	XP_012767213.1	EDO06144.2	XP_021337530.1	GWHPERCV000148
OG0000058	XP_012767214.1, XP_012767746.1, XP_012767751.1	EDO05265.1, EDO05270.1, EDO06145.1	XP_012647650.1, XP_012648152.1	GWHPERCV000150, GWHPERCV003405, GWHPERCV003411, GWHPERCV003416
OG0000399	XP_012767216.1, XP_012767217.1	EDO06147.2, EDO06148.2	XP_021337528.1, XP_021337529.1	GWHPERCV000152
OG0001224	XP_012767218.1	EDO06149.1	XP_012647646.1	GWHPERCV000153
OG0001225	XP_012767219.1	EDO06150.2	XP_012647645.1	GWHPERCV000154
OG0000343	XP_012767225.1, XP_012767226.1	EDO06153.2, EDO06154.2	XP_021337525.1, XP_021337526.1	GWHPERCV000164
OG0000458	XP_012767227.1	EDO06155.2, KAG6440150.1	XP_012647641.1	GWHPERCV000162, GWHPERCV000163
OG0000400	XP_012767228.1	EDO06152.1, EDO06156.2, KAG6440146.1	XP_012647643.1	GWHPERCV000158, GWHPERCV000161
OG0001226	XP_012767229.1	EDO06158.2	XP_021337524.1	GWHPERCV000166
OG0001227	XP_012767230.1	EDO06159.1	XP_012647637.1	GWHPERCV000167
OG0002844	XP_012767231.1	EDO06160.1		GWHPERCV000168
OG0000093	XP_012767232.1, XP_012768517.1	EDO05068.1, EDO06161.1, EDO07663.1	XP_012647635.1, XP_021338125.1, YP_009363181.1	GWHPERCV000169, GWHPERCV003717
OG0002340	XP_012767233.1	EDO06162.1		GWHPERCV000170
OG0001228	XP_012767234.1	EDO06163.2	XP_012647633.1	GWHPERCV000171
OG0001229	XP_012767235.1	EDO06164.1	XP_012647491.1	GWHPERCV000172
OG0000168	XP_012767236.1	EDO06166.2, EDO06167.2	XP_012647493.1, XP_021337457.1	GWHPERCV000174, GWHPERCV000175
OG0002341	XP_012767237.1	EDO06169.1		GWHPERCV000176
OG0001230	XP_012767238.1	EDO06170.1	XP_021337464.1	GWHPERCV000177
OG0001231	XP_012767239.1	EDO06171.2	XP_012647513.1	GWHPERCV000178
OG0002342	XP_012767240.1	EDO06172.2		GWHPERCV000179
OG0001232	XP_012767241.1	EDO06173.1	XP_021337466.1	GWHPERCV000180
OG0001233	XP_012767242.1	EDO06174.1	XP_012647516.1	GWHPERCV000181
OG0001234	XP_012767243.1	EDO06175.1	XP_021337233.1	GWHPERCV000182
OG0001235	XP_012767244.1	EDO06176.1	XP_021337234.1	GWHPERCV000183
OG0001236	XP_012767245.1	EDO06177.1	XP_012647096.1	GWHPERCV000184
OG0001237	XP_012767246.1	EDO06178.1	XP_012647133.1	GWHPERCV000185
OG0002845	XP_012767247.1			GWHPERCV000186
OG0001238	XP_012767248.1	EDO06179.1	XP_021337266.1	GWHPERCV000187
OG0001239	XP_012767249.1	EDO06180.1	XP_021337264.1	GWHPERCV000188
OG0001240	XP_012767250.1	EDO06181.2	XP_021337265.1	GWHPERCV000189
OG0001241	XP_012767251.1	EDO06189.1	XP_012647140.1	GWHPERCV000190
OG0002343	XP_012767252.1	EDO06190.2	XP_021337263.1	GWHPERCV000191
OG0001242	XP_012767253.1	EDO06191.1	XP_021337267.1	GWHPERCV000192
OG0001243	XP_012767256.1	EDO06192.1	XP_012647143.1	GWHPERCV000193
OG0001244	XP_012767257.1	EDO06193.1	XP_012647134.2	GWHPERCV000194
OG0002344	XP_012767258.1	EDO06194.1		GWHPERCV000195
OG0000216	XP_012767262.1, XP_012767263.1	EDO06195.1, EDO06196.1	XP_021337262.1	GWHPERCV000196, GWHPERCV000197
OG0002345	XP_012767264.1	EDO06197.1	XP_012647146.1	GWHPERCV000198
OG0001245	XP_012767265.1	EDO06198.1	XP_021337268.1	GWHPERCV000199
OG0000217	XP_012767266.1, XP_012767267.1	EDO06199.2, EDO06200.1	XP_021337269.1	GWHPERCV000200, GWHPERCV000201
OG0001246	XP_012767268.1	EDO06201.2	XP_012647517.1	GWHPERCV000202
OG0001247	XP_012767269.1	EDO06202.1	XP_021337232.1	GWHPERCV000203
OG0001248	XP_012767270.1	EDO06203.1	XP_012647132.1	GWHPERCV000204
OG0001249	XP_012767271.1	EDO06204.2	XP_012647131.1	GWHPERCV000205
OG0002346	XP_012767273.1	EDO06205.2	XP_021337260.1	GWHPERCV000206
OG0002347	XP_012767274.1	EDO06206.1	XP_012647128.1	GWHPERCV000207
OG0002846	XP_012767275.1	EDO06207.1	XP_021337259.1	GWHPERCV000208
OG0003160	XP_012767276.1	EDO06208.1		GWHPERCV000209
OG0001250	XP_012767281.1	EDO06209.1	XP_012647126.1, XP_012647129.1	GWHPERCV000210
OG0002348	XP_012767282.1	EDO06210.1	XP_012647125.1	GWHPERCV000211
OG0002349	XP_012767283.1	EDO06211.1	XP_012649133.1	GWHPERCV000212
OG0002847	XP_012767287.1	EDO06236.1	XP_012649134.1	GWHPERCV000236
OG0002848	XP_012767288.1	EDO06235.1	XP_021337197.1	GWHPERCV000235
OG0002350	XP_012767289.1	EDO06234.1	XP_012649132.2	GWHPERCV000234
OG0002351	XP_012767290.1	EDO06233.2	XP_021338636.1	GWHPERCV000233
OG0003054	XP_012767291.1	EDO06232.2	XP_012650327.2	GWHPERCV000232
OG0002352	XP_012767292.1	EDO06231.1	XP_012650326.1	GWHPERCV000231
OG0002353	XP_012767293.1	EDO06230.1	XP_012650325.1	GWHPERCV000230
OG0002849	XP_012767294.1	EDO06229.1	XP_012650324.1	GWHPERCV000229
OG0002354	XP_012767295.1	EDO06228.1	XP_012650323.1	GWHPERCV000228
OG0002850	XP_012767296.1	EDO06227.1	XP_012650322.1	GWHPERCV000227
OG0002851	XP_012767297.1	EDO06226.1		GWHPERCV000226
OG0000109	XP_012767298.1, XP_012769827.1	EDO06225.1, EDO07041.1	XP_012649441.1, XP_012650320.1, XP_021337814.1, XP_021338124.1	GWHPERCV000225, GWHPERCV001492
OG0002355	XP_012767299.1	EDO06224.2	XP_021337887.1	GWHPERCV000224
OG0002852	XP_012767300.1	EDO06223.2	XP_012650318.1	GWHPERCV000223
OG0002853	XP_012767301.1	EDO06222.1	XP_012650317.1	GWHPERCV000222
OG0002854	XP_012767302.1	EDO06221.1	XP_012650314.1	GWHPERCV000220
OG0001251	XP_012767303.1	EDO06220.1	XP_012650313.1, XP_021337885.1	GWHPERCV000219
OG0002855	XP_012767304.1	EDO06219.1	XP_012650312.1	GWHPERCV000218
OG0000169	XP_012767305.1, XP_012767309.1	EDO06218.1, EDO06242.1, EDO06244.1		GWHPERCV000243, GWHPERCV000245
OG0000283	XP_012767306.1, XP_012767310.1	EDO06217.1, EDO06241.1, EDO06245.1	XP_021337884.1	GWHPERCV000246
OG0000132	XP_012767307.1, XP_012767311.1	EDO06216.1, EDO06240.1, EDO06246.1	XP_021337883.1	GWHPERCV000217, GWHPERCV000242, GWHPERCV000247
OG0000284	XP_012767308.1	EDO06215.1, EDO06239.1	XP_021337882.1	GWHPERCV000216, GWHPERCV000239, GWHPERCV000240, GWHPERCV000241
OG0000401	XP_012767312.1	EDO06247.2, KAG6440139.1	XP_012650550.1, XP_021338344.1	GWHPERCV000248, GWHPERCV000392
OG0002356	XP_012767313.1	EDO06248.1	XP_012650234.1, XP_021337661.1	GWHPERCV000249
OG0000402	XP_012767314.1, XP_012767315.1	EDO06249.1, KAG6440125.1	XP_012650235.1, XP_012650236.2	GWHPERCV000250, GWHPERCV000251
OG0002856	XP_012767316.1	EDO06250.1	XP_012650237.1	GWHPERCV000252
OG0002357	XP_012767317.1	EDO06251.1	XP_012650238.1	GWHPERCV000253
OG0002358	XP_012767319.1	EDO06253.1	XP_012650241.1	GWHPERCV000254
OG0000632	XP_012767320.1	EDO06254.1	XP_012650242.1	GWHPERCV000255
OG0001252	XP_012767321.1	EDO06255.1	XP_021337857.1	GWHPERCV000256
OG0000633	XP_012767326.1	EDO07933.2	XP_012650343.1	GWHPERCV002379
OG0001253	XP_012767330.1	EDO06256.1	XP_012650244.1	GWHPERCV000257
OG0001254	XP_012767331.1	EDO06257.1	XP_012650246.1	GWHPERCV000258
OG0000285	XP_012767332.1, XP_012767333.1	EDO06258.2, EDO06259.2	XP_012650346.1, XP_021337858.1, XP_021337859.1	GWHPERCV000259
OG0001255	XP_012767334.1	EDO06260.1	XP_012650249.1	GWHPERCV000260
OG0000459	XP_012767335.1	EDO06261.2	XP_012650250.1	GWHPERCV000261
OG0002359	XP_012767336.1	EDO06262.2	XP_021337860.1	GWHPERCV000262
OG0000403	XP_012767337.1, XP_012767338.1	EDO06263.2, EDO06264.1	XP_021337204.1, XP_021337861.1	GWHPERCV000263
OG0001256	XP_012767339.1	EDO06265.2	XP_012650253.1	GWHPERCV000264
OG0001257	XP_012767340.1	EDO06266.1	XP_012650254.1	GWHPERCV000265
OG0002360	XP_012767341.1	EDO06267.2	XP_021337862.1	GWHPERCV000266
OG0000634	XP_012767342.1	EDO06268.2	XP_021337864.1	GWHPERCV000267
OG0001258	XP_012767343.1	EDO06269.1	XP_021337865.1	GWHPERCV000268
OG0001259	XP_012767348.1	EDO06270.2	XP_021337866.1	GWHPERCV000269
OG0001260	XP_012767349.1	EDO06271.1	XP_012650260.2	GWHPERCV000270
OG0001261	XP_012767350.1	EDO06272.2	XP_012650261.1	GWHPERCV000271
OG0002361	XP_012767351.1	EDO06273.1	XP_021337868.1	GWHPERCV000272
OG0003161	XP_012767352.1	EDO06274.2	XP_012650263.1	GWHPERCV000273
OG0001262	XP_012767354.1	EDO06275.1	XP_012650264.1	GWHPERCV000274
OG0001263	XP_012767355.1	EDO06276.1	XP_021337869.1	GWHPERCV000275
OG0001264	XP_012767356.1	EDO06277.1	XP_021337205.1	GWHPERCV000276
OG0002362	XP_012767357.1	EDO06278.1	XP_012650268.1	GWHPERCV000277
OG0002363	XP_012767358.1	EDO06279.1		GWHPERCV000278
OG0001265	XP_012767359.1	EDO06280.1	XP_021337206.1	GWHPERCV000279
OG0002364	XP_012767360.1	EDO06281.1	XP_021337889.1	GWHPERCV000280
OG0000404	XP_012767361.1, XP_012767906.1	EDO06955.1	XP_012648033.1	GWHPERCV003319
OG0000635	XP_012767362.1, XP_012767905.1	EDO06956.1		GWHPERCV003320
OG0001266	XP_012767368.1	EDO06282.1	XP_012650332.1	GWHPERCV000281
OG0001267	XP_012767369.1	EDO06283.1	XP_021337888.1	GWHPERCV000282
OG0001268	XP_012767370.1	EDO06284.2	XP_012650329.1	GWHPERCV000283
OG0001269	XP_012767371.1	EDO06285.2	XP_012650328.1	GWHPERCV000284
OG0002365	XP_012767372.1	EDO06286.2		GWHPERCV000285
OG0001270	XP_012767373.1	EDO06287.2	XP_021338176.1	GWHPERCV000286
OG0001271	XP_012767375.1	EDO06288.1	XP_012650129.1	GWHPERCV000288
OG0000636	XP_012767376.1	EDO06289.1	XP_021337821.1, XP_021337822.1	GWHPERCV000289
OG0001272	XP_012767377.1	EDO06290.1	XP_012650131.1	GWHPERCV000290
OG0001273	XP_012767378.1	EDO06291.2	XP_012650133.1	GWHPERCV000292
OG0001274	XP_012767379.1	EDO06292.1	XP_012650134.1	GWHPERCV000293
OG0002366	XP_012767380.1	KAG6440116.1	XP_012650135.1	GWHPERCV000294
OG0002367	XP_012767381.1	EDO06293.2	XP_012647208.1	GWHPERCV000295
OG0001275	XP_012767382.1	EDO06294.1	XP_021337301.1	GWHPERCV000296
OG0002368	XP_012767383.1	EDO06295.1		GWHPERCV000297
OG0000218	XP_012767384.1, XP_012767385.1	EDO06296.2, EDO06297.1	XP_021337317.1	GWHPERCV000298, GWHPERCV000299
OG0002369	XP_012767386.1	EDO06298.2	XP_012647229.1	GWHPERCV000300
OG0001276	XP_012767387.1	EDO06299.1	XP_021337316.1	GWHPERCV000301
OG0000344	XP_012767388.1, XP_012767389.1	KAG6440130.1, KAG6440154.1		GWHPERCV000302, GWHPERCV000304
OG0001277	XP_012767390.1	EDO06300.1	XP_021337314.1	GWHPERCV000305
OG0001278	XP_012767392.1	EDO06302.2	XP_021337313.1	GWHPERCV000306
OG0001279	XP_012767393.1	EDO06303.1	XP_021337312.1	GWHPERCV000307
OG0001280	XP_012767394.1	EDO06304.2	XP_021337311.1	GWHPERCV000308
OG0000637	XP_012767395.1	EDO06305.2	XP_021337310.1	GWHPERCV000309
OG0001281	XP_012767396.1	EDO06306.1	XP_021338613.1	GWHPERCV000310
OG0002371	XP_012767397.1	EDO06307.2		GWHPERCV000311
OG0001282	XP_012767398.1	EDO06308.2	XP_021338614.1	GWHPERCV000312
OG0000638	XP_012767402.1	EDO06309.1	XP_021338173.1, XP_021338615.1	GWHPERCV000313
OG0002857	XP_012767403.1	KAG6440174.1		GWHPERCV000314
OG0001283	XP_012767404.1	EDO06310.2	XP_012649094.1	GWHPERCV000315
OG0001284	XP_012767405.1	EDO06311.2	XP_021338616.1	GWHPERCV000316
OG0001285	XP_012767406.1	EDO06312.1	XP_021338617.1	GWHPERCV000317
OG0000345	XP_012767407.1, XP_012767408.1	EDO06313.1, EDO06314.2	XP_012649097.1, XP_021338618.1	GWHPERCV000318, GWHPERCV000319
OG0001286	XP_012767409.1	EDO06315.2	XP_012649099.1	GWHPERCV000320
OG0001287	XP_012767410.1	EDO06316.1	XP_012649100.1	GWHPERCV000321
OG0002372	XP_012767411.1	EDO06317.2		GWHPERCV000322
OG0001288	XP_012767412.1	KAG6440143.1	XP_021338619.1	GWHPERCV000323
OG0001289	XP_012767413.1	EDO06318.1	XP_021338620.1	GWHPERCV000324
OG0001290	XP_012767414.1	EDO06319.1	XP_012649103.1	GWHPERCV000325
OG0001291	XP_012767417.1	KAG6440113.1	XP_012649107.1	GWHPERCV000327
OG0001292	XP_012767418.1	EDO06321.1	XP_021338623.1	GWHPERCV000328
OG0002373	XP_012767419.1	EDO06322.1		GWHPERCV000329
OG0001293	XP_012767420.1	EDO06323.1	XP_012649110.1	GWHPERCV000330
OG0001294	XP_012767421.1	EDO06324.2	XP_012649111.1	GWHPERCV000331
OG0001295	XP_012767423.1	EDO06325.1	XP_012649113.1	GWHPERCV000332
OG0001296	XP_012767424.1	EDO06326.1	XP_021338626.1	GWHPERCV000334
OG0000639	XP_012767425.1	EDO06327.2	XP_012649116.1	GWHPERCV000335
OG0001297	XP_012767426.1	EDO06328.1	XP_012649117.1	GWHPERCV000336
OG0000640	XP_012767427.1	EDO06329.2	XP_012649118.1	GWHPERCV000337
OG0002374	XP_012767428.1	EDO06330.2	XP_021338699.1	GWHPERCV000338
OG0000110	XP_012767429.1, XP_012770100.1, XP_012770759.1	EDO05224.1, EDO05970.1, EDO06331.1, EDO07577.1, EDO08743.1		GWHPERCV000339, GWHPERCV000925
OG0001298	XP_012767430.1	EDO06332.2	XP_012649120.1	GWHPERCV000340
OG0000641	XP_012767431.1	EDO06333.2	XP_012648460.1, XP_021338627.1	GWHPERCV000341
OG0000286	XP_012767432.1, XP_012767433.1	EDO06334.2	XP_021338628.1, XP_021338629.1	GWHPERCV000342, GWHPERCV000343
OG0001299	XP_012767434.1	EDO06335.1	XP_021338630.1	GWHPERCV000344
OG0002375	XP_012767435.1	EDO06336.2	XP_021338631.1	GWHPERCV000345
OG0001300	XP_012767436.1	EDO06337.1	XP_012649124.1	GWHPERCV000346
OG0001301	XP_012767437.1	EDO06338.1	XP_012649125.1	GWHPERCV000347
OG0002376	XP_012767438.1	EDO06339.1		GWHPERCV000348
OG0002377	XP_012767439.1	EDO06340.1		GWHPERCV000349
OG0001302	XP_012767440.1	EDO06341.2	XP_012649127.2	GWHPERCV000350
OG0002378	XP_012767441.1	EDO06342.1	XP_021337279.1	GWHPERCV000351
OG0002379	XP_012767442.1	EDO06343.1		GWHPERCV000352
OG0001303	XP_012767443.1	EDO06344.1	XP_021337281.1	GWHPERCV000353
OG0001304	XP_012767444.1	EDO06345.1	XP_021337282.1	GWHPERCV000354
OG0001305	XP_012767449.1	EDO06380.1	XP_012648195.1	GWHPERCV000383
OG0002380	XP_012767450.1	EDO06379.2	XP_012648196.1	GWHPERCV000382
OG0001306	XP_012767451.1	EDO06378.1	XP_012648197.1	GWHPERCV000381
OG0000405	XP_012767452.1	EDO05254.1, EDO06365.2	XP_012649455.1, XP_021338172.1	GWHPERCV000380
OG0003162	XP_012767453.1			GWHPERCV000379
OG0001307	XP_012767454.1	EDO06364.1	XP_012648199.1	GWHPERCV000378
OG0001308	XP_012767457.1	EDO06347.1	XP_021337283.1	GWHPERCV000356
OG0002381	XP_012767458.1	EDO06346.1	XP_012647176.1	GWHPERCV000355
OG0001309	XP_012767462.1	KAG6440176.1	XP_012648200.1	GWHPERCV000377
OG0000642	XP_012767463.1	KAG6440160.1	XP_012648201.1	GWHPERCV000376
OG0001310	XP_012767464.1	EDO06363.1	XP_012648204.1	GWHPERCV000375
OG0001311	XP_012767466.1	EDO06361.2	XP_021338635.1	GWHPERCV000373
OG0001312	XP_012767467.1	EDO06360.1	XP_012647168.1	GWHPERCV000372
OG0001313	XP_012767468.1	EDO06359.1	XP_012647191.1	GWHPERCV000371
OG0002858	XP_012767469.1	EDO06350.1	XP_012647179.2	GWHPERCV000357
OG0001314	XP_012767471.1	EDO06351.1	XP_021337284.1	GWHPERCV000358
OG0003056	XP_012767472.1			GWHPERCV000359
OG0001315	XP_012767474.1	EDO06352.1	XP_012647182.1	GWHPERCV000360
OG0001316	XP_012767475.1	EDO06353.1	XP_021337287.1	GWHPERCV000361
OG0002382	XP_012767476.1	EDO06354.2	XP_021337288.1	GWHPERCV000362
OG0001317	XP_012767478.1	EDO06355.1	XP_012647187.2	GWHPERCV000363
OG0000134	XP_012767479.1, XP_012767480.1	EDO06356.1, EDO06357.1, KAG6440124.1	XP_021337290.1, XP_021337291.1, XP_021337292.1	GWHPERCV000364
OG0000460	XP_012767481.1	EDO06358.1	XP_012647190.1	GWHPERCV000365, GWHPERCV000367, GWHPERCV000369
OG0001318	XP_012767487.1	EDO06381.1	XP_012648194.1	GWHPERCV000384
OG0001319	XP_012767488.1	EDO06382.1	XP_021338171.1	GWHPERCV000385
OG0001320	XP_012767489.1	EDO06383.2	XP_021338170.1	GWHPERCV000386
OG0000643	XP_012767491.1	EDO06384.1	XP_021338346.1	GWHPERCV000387
OG0001321	XP_012767492.1	EDO06385.1	XP_021338345.1	GWHPERCV000388
OG0001322	XP_012767493.1	EDO06386.1	XP_012648543.1	GWHPERCV000389
OG0001323	XP_012767494.1	EDO06388.1	XP_012648542.1	GWHPERCV000390
OG0001324	XP_012767495.1	EDO06387.2	XP_012648541.1	GWHPERCV000391
OG0002383	XP_012767496.1	EDO06389.1		GWHPERCV000393
OG0001325	XP_012767497.1	EDO06390.1	XP_012648539.1	GWHPERCV000394
OG0001326	XP_012767498.1	EDO06391.2	XP_012648538.1	GWHPERCV000395
OG0002384	XP_012767499.1	EDO06392.2		GWHPERCV000396
OG0001327	XP_012767500.1	EDO06393.2	XP_021338342.1	GWHPERCV000397
OG0001328	XP_012767501.1	EDO06394.1	XP_012648533.1	GWHPERCV000398
OG0001329	XP_012767502.1	EDO06395.1	XP_012648534.1	GWHPERCV000399
OG0001330	XP_012767503.1	KAG6440126.1	XP_021338341.1	GWHPERCV000400
OG0001331	XP_012767504.1	EDO06396.2	XP_021338340.1	GWHPERCV000401
OG0001332	XP_012767505.1	EDO06397.1	XP_021338339.1	GWHPERCV000402
OG0000461	XP_012767506.1, XP_012767507.1	EDO06398.1	XP_012648530.1, XP_021338347.1	GWHPERCV000403
OG0002860	XP_012767508.1	EDO06399.2	XP_021338348.1	GWHPERCV000404
OG0001333	XP_012767509.1	EDO06400.1	XP_021338349.1	GWHPERCV000405
OG0002385	XP_012767510.1	EDO06401.1		GWHPERCV000406
OG0000026	XP_012767511.1, XP_012770279.1, XP_012770280.1, XP_012770284.1, XP_012770285.1	EDO05570.2, EDO05573.1, EDO05575.2, EDO06402.1	XP_012648551.1, XP_012649224.1, XP_012650560.1, XP_021337390.1, XP_021337391.1, XP_021338033.1	GWHPERCV000407, GWHPERCV002817
OG0000287	XP_012767512.1, XP_012767513.1	EDO06403.2, EDO06404.2	XP_012648552.1, XP_021338350.1	GWHPERCV000408
OG0001334	XP_012767515.1	EDO06405.2	XP_012648559.1	GWHPERCV000409
OG0000644	XP_012767516.1	EDO06406.1		GWHPERCV000410
OG0000462	XP_012767517.1	EDO06407.1		GWHPERCV000411
OG0000645	XP_012767518.1	EDO06408.1	XP_021338352.1	GWHPERCV000412
OG0000646	XP_012767519.1	EDO06409.2	XP_021338351.1	GWHPERCV000413
OG0002862	XP_012767520.1	EDO06410.1	XP_012648556.1	GWHPERCV000414
OG0001335	XP_012767521.1	EDO06411.1	XP_012648557.1	GWHPERCV000415
OG0001336	XP_012767522.1	EDO06412.1	XP_012648554.1	GWHPERCV000416
OG0002386	XP_012767523.1	EDO06413.1	XP_012648561.1	GWHPERCV000417
OG0001337	XP_012767524.1	EDO06414.2	XP_021338354.1	GWHPERCV000419
OG0001338	XP_012767525.1	EDO06415.1	XP_021338355.1	GWHPERCV000420
OG0001339	XP_012767527.1	EDO06417.1	XP_012648566.1	GWHPERCV000422
OG0002387	XP_012767528.1	EDO06418.1	XP_012648567.1	GWHPERCV000423
OG0001340	XP_012767529.1	EDO06419.2	XP_012650567.2	GWHPERCV000424
OG0001341	XP_012767530.1	EDO06420.1	XP_021337219.1	GWHPERCV000425
OG0001342	XP_012767532.1	EDO06422.2	XP_012650563.1	GWHPERCV000427
OG0002388	XP_012767533.1	EDO06423.1		GWHPERCV000428
OG0000647	XP_012767534.1	EDO06424.2	XP_012650561.1, XP_012650568.1	GWHPERCV000429
OG0000111	XP_012767535.1, XP_012767536.1, XP_012767537.1	EDO06425.2, EDO06426.1	XP_012648279.1, XP_021338210.1	GWHPERCV000430, GWHPERCV000431
OG0002863	XP_012767538.1	EDO06427.1		GWHPERCV000432
OG0000135	XP_012767539.1, XP_012767540.1	EDO06444.1, EDO06445.2	XP_012650528.1, XP_021337348.1	GWHPERCV000445
OG0001343	XP_012767541.1	EDO06443.1	XP_012650530.1	GWHPERCV000444
OG0002389	XP_012767542.1	EDO06442.1		GWHPERCV000443
OG0001344	XP_012767543.1	EDO06441.1	XP_012650533.1	GWHPERCV000442
OG0001345	XP_012767544.1	EDO06439.1	XP_021337976.1	GWHPERCV000440
OG0002864	XP_012767545.1	EDO06438.1		GWHPERCV000439
OG0001346	XP_012767546.1	EDO06437.2	XP_012650535.1	GWHPERCV000438
OG0000463	XP_012767547.1, XP_012767548.1	EDO06435.2	XP_012647818.1, XP_012650536.1	GWHPERCV000437
OG0001348	XP_012767551.1	EDO06432.1	XP_012648282.1	GWHPERCV000436
OG0002390	XP_012767552.1	EDO06431.1		GWHPERCV000435
OG0001349	XP_012767555.1	EDO06429.1	XP_021338209.1	GWHPERCV000434
OG0001350	XP_012767556.1	EDO06428.2	XP_012648277.1	GWHPERCV000433
OG0002391	XP_012767559.1	EDO05244.2	XP_021337951.1	GWHPERCV003460
OG0001351	XP_012767562.1	EDO05241.1	XP_021338222.1	GWHPERCV003461
OG0002392	XP_012767563.1	EDO05240.1	XP_021338223.1	GWHPERCV003462
OG0002393	XP_012767564.1	EDO05239.1	XP_021337937.1	GWHPERCV003464
OG0002865	XP_012767565.1	EDO05238.1		GWHPERCV003465
OG0000112	XP_012767566.1, XP_012768516.1	EDO05237.2, EDO07662.1	XP_012648084.1, XP_021337347.1	GWHPERCV003466, GWHPERCV003467, GWHPERCV003718
OG0001352	XP_012767567.1	EDO05236.1	XP_021337346.1	GWHPERCV003468
OG0001353	XP_012767569.1	EDO05234.1	XP_012649601.2	GWHPERCV003469
OG0001354	XP_012767570.1	EDO05233.2	XP_021337596.1	GWHPERCV003471
OG0001355	XP_012767571.1	EDO05232.1	XP_012649604.1	GWHPERCV003472
OG0000464	XP_012767572.1	EDO05231.1	XP_021337901.1	GWHPERCV002871, GWHPERCV003473
OG0001356	XP_012767573.1	EDO05230.2	XP_021337345.1	GWHPERCV002872, GWHPERCV003474
OG0000648	XP_012767574.1	EDO05229.2	XP_021337343.1	GWHPERCV002873, GWHPERCV003475
OG0002866	XP_012767575.1			GWHPERCV002874, GWHPERCV003476
OG0002394	XP_012767576.1	EDO05497.2		GWHPERCV001556
OG0000649	XP_012767577.1, XP_012767578.1	EDO05356.1, KAG6440194.1		GWHPERCV003458
OG0000288	XP_012767580.1, XP_012767581.1	EDO05358.1, EDO05359.1	XP_012647268.1	GWHPERCV003456, GWHPERCV003457
OG0000465	XP_012767582.1, XP_012767583.1	EDO05360.2, EDO05361.1	XP_012647265.1, XP_021337337.1	GWHPERCV003455
OG0001357	XP_012767584.1	EDO05362.1	XP_021337338.1	GWHPERCV003454
OG0002395	XP_012767585.1	EDO05363.1	XP_012647267.1	GWHPERCV003453
OG0002867	XP_012767586.1	EDO05364.2	XP_021338227.1	GWHPERCV003452
OG0001358	XP_012767587.1	EDO05365.1	XP_012648301.1	GWHPERCV003451
OG0002396	XP_012767588.1	EDO05366.1		GWHPERCV003450
OG0001359	XP_012767589.1	EDO05367.1	XP_021337335.1	GWHPERCV003449
OG0002397	XP_012767590.1	EDO05368.1	XP_021337334.1	GWHPERCV003448
OG0001360	XP_012767591.1	EDO05369.1	XP_012647258.1	GWHPERCV003447
OG0000650	XP_012767592.1	EDO05370.2	XP_021337333.1	GWHPERCV003446
OG0001361	XP_012767593.1	EDO05371.1	XP_012647256.1	GWHPERCV003445
OG0000466	XP_012767594.1, XP_012767595.1	EDO05372.1, KAG6440196.1		GWHPERCV003443, GWHPERCV003444
OG0001362	XP_012767596.1	EDO05373.1	XP_012647254.2	GWHPERCV003442
OG0002398	XP_012767597.1	EDO05374.1		GWHPERCV003441
OG0001363	XP_012767598.1	EDO05375.2	XP_021337330.1	GWHPERCV003440
OG0000136	XP_012767712.1, XP_012769366.1	EDO05297.1, EDO07984.1, EDO07985.1	XP_012648396.1, XP_012650341.1	GWHPERCV002333, GWHPERCV002334
OG0002439	XP_012767720.1	EDO05289.2	XP_012648175.1	GWHPERCV003439
OG0001366	XP_012767721.1	EDO05288.2	XP_012648174.1	GWHPERCV003438
OG0002440	XP_012767722.1	EDO05287.1		GWHPERCV003437
OG0001367	XP_012767724.1	EDO05286.1	XP_021338165.1	GWHPERCV003436
OG0000408	XP_012767725.1, XP_012767726.1	EDO05285.1, KAG6440200.1	XP_021338164.1	GWHPERCV003435
OG0001368	XP_012767727.1	EDO05284.2	XP_021338163.1	GWHPERCV003434
OG0002888	XP_012767730.1			GWHPERCV003433
OG0002889	XP_012767734.1	EDO05282.1		GWHPERCV003427
OG0001369	XP_012767735.1	EDO05281.2	XP_012648167.1	GWHPERCV003426
OG0002441	XP_012767736.1	EDO05280.2	XP_021338161.1	GWHPERCV003425
OG0001370	XP_012767737.1	EDO05279.1	XP_012648163.1	GWHPERCV003424
OG0001371	XP_012767738.1	EDO05278.2	XP_021338160.1	GWHPERCV003423
OG0001372	XP_012767739.1	EDO05277.1	XP_021338159.1	GWHPERCV003422
OG0002890	XP_012767740.1	EDO05276.1		GWHPERCV003421
OG0001373	XP_012767741.1	EDO05275.1	XP_012648159.1	GWHPERCV003420
OG0000352	XP_012767742.1, XP_012767743.1	EDO05273.1, EDO05274.2	XP_021338158.1	GWHPERCV003419
OG0001374	XP_012767744.1	EDO05272.1	XP_012648157.1	GWHPERCV003418
OG0001375	XP_012767745.1	EDO05271.1	XP_012648156.1	GWHPERCV003417
OG0000353	XP_012767747.1, XP_012767753.1	EDO05268.2		GWHPERCV003403, GWHPERCV003409, GWHPERCV003414
OG0000137	XP_012767748.1, XP_012767754.1	EDO05263.1, EDO05267.1	XP_021338157.1	GWHPERCV003402, GWHPERCV003408, GWHPERCV003413
OG0000219	XP_012767749.1, XP_012767755.1, XP_012767756.1	EDO05262.2	XP_021338156.1	GWHPERCV003401, GWHPERCV003407
OG0000468	XP_012767750.1	EDO05266.1, KAG6440231.1	XP_012648154.1	GWHPERCV003406, GWHPERCV003412
OG0001376	XP_012767752.1	EDO05264.1, EDO05269.2		GWHPERCV003404, GWHPERCV003410, GWHPERCV003415
OG0001377	XP_012767757.1	EDO05260.2	XP_021338155.1	GWHPERCV003400
OG0001378	XP_012767758.1	EDO05259.2	XP_012648142.1	GWHPERCV003399
OG0001379	XP_012767759.1	EDO05258.1	XP_012648145.1	GWHPERCV003398
OG0002891	XP_012767760.1	EDO05257.1		GWHPERCV003397
OG0001380	XP_012767761.1	EDO05396.2	XP_012648141.2	GWHPERCV003396
OG0000653	XP_012767763.1	EDO05398.1	XP_012648140.1	GWHPERCV003393, GWHPERCV003395
OG0001381	XP_012767764.1	EDO05399.1	XP_012648138.1	GWHPERCV003392, GWHPERCV003394
OG0001382	XP_012767765.1	EDO05400.2	XP_021338154.1	GWHPERCV003391
OG0002442	XP_012767766.1	EDO05401.2	XP_012648136.1	GWHPERCV003390
OG0002892	XP_012767767.1	EDO05402.1	XP_021338153.1	GWHPERCV003389
OG0000220	XP_012767768.1, XP_012767769.1	EDO05403.1, EDO05404.1	XP_012648131.1	GWHPERCV003387, GWHPERCV003388
OG0000654	XP_012767770.1	EDO05405.1	XP_021338150.1	GWHPERCV003386
OG0000655	XP_012767772.1	EDO05407.1	XP_021338148.1	GWHPERCV003384
OG0000656	XP_012767773.1	EDO05406.2	XP_021338147.1	GWHPERCV003385
OG0000657	XP_012767778.1	EDO05408.2	XP_021338149.1	GWHPERCV003383
OG0001383	XP_012767779.1	EDO05409.1		GWHPERCV003382
OG0001385	XP_012767781.1	EDO05411.1		GWHPERCV003381
OG0000068	XP_012767782.1, XP_012767783.1, XP_012767784.1	EDO05412.2, EDO05413.1, KAG6440192.1	XP_012648120.2, XP_012648121.1	GWHPERCV003378, GWHPERCV003379, GWHPERCV003380
OG0001387	XP_012767793.1	EDO05421.1		GWHPERCV003377
OG0000658	XP_012767795.1	EDO05423.1	XP_012648606.2	GWHPERCV003376
OG0000469	XP_012767796.1	EDO05424.2	XP_012648602.1	GWHPERCV003375
OG0000659	XP_012767797.1	EDO05425.1	XP_021338374.1	GWHPERCV003374
OG0000660	XP_012767798.1	EDO05426.2	XP_021338372.1	GWHPERCV003373
OG0000290	XP_012767799.1, XP_012767800.1	EDO05427.1, EDO05428.1	XP_012648598.1, XP_012648599.1	GWHPERCV003372
OG0000138	XP_012767802.1, XP_012767803.1	EDO05429.1, EDO05430.1	XP_012648597.1, XP_021338370.1, XP_021338371.1	GWHPERCV003370, GWHPERCV003371
OG0000409	XP_012767805.1	EDO05432.2	XP_021338367.1	GWHPERCV003367, GWHPERCV003368
OG0001388	XP_012767806.1	EDO05433.1		GWHPERCV003366
OG0000661	XP_012767808.1	EDO05434.1	XP_021338369.1	GWHPERCV003365
OG0000662	XP_012767809.1	EDO05435.1	XP_012648594.1	GWHPERCV003364
OG0000663	XP_012767810.1	EDO05436.1	XP_012648595.2	GWHPERCV003363
OG0000664	XP_012767811.1	EDO05437.1	XP_012648590.1	GWHPERCV003361
OG0001391	XP_012767829.1	EDO05448.1	XP_021338363.1	GWHPERCV003360
OG0000221	XP_012767830.1, XP_012767831.1	EDO05449.2, EDO05450.2	XP_012648583.2, XP_021338364.1	GWHPERCV003358, GWHPERCV003359
OG0002447	XP_012767833.1	EDO05452.2	XP_021338360.1	GWHPERCV003357
OG0003067	XP_012767834.1	EDO05453.1		GWHPERCV003356
OG0000665	XP_012767835.1	EDO05454.1	XP_021338358.1	GWHPERCV003355
OG0001392	XP_012767836.1	EDO05455.1	XP_012648570.1	GWHPERCV003354
OG0000222	XP_012767838.1, XP_012767839.1	EDO05456.1, EDO05457.1	XP_021338356.1, XP_021338357.1	GWHPERCV003353
OG0002452	XP_012767860.1	EDO06987.1	XP_021338114.1	GWHPERCV003352
OG0001393	XP_012767861.1	EDO06986.2	XP_021338113.1	GWHPERCV003351
OG0000666	XP_012767862.1	EDO06985.2	XP_012648063.1, XP_012649139.1, XP_021338112.1	GWHPERCV003350
OG0003068	XP_012767863.1, XP_012767864.1	EDO06984.2		GWHPERCV003349
OG0001394	XP_012767865.1	EDO06983.1	XP_012648059.2	GWHPERCV003348
OG0001395	XP_012767866.1	EDO06982.1	XP_012648058.1	GWHPERCV003347
OG0001396	XP_012767867.1	EDO06981.1	XP_012648057.1	GWHPERCV003346
OG0001397	XP_012767869.1	EDO06980.1	XP_012648056.1	GWHPERCV003345
OG0000292	XP_012767870.1	EDO06979.2, KAG6439981.1	XP_012648055.1	GWHPERCV003341, GWHPERCV003342
OG0000039	XP_012767871.1, XP_012767872.1, XP_012767873.1, XP_012767874.1	EDO06975.1, EDO06976.2, EDO06977.1, EDO06978.1	XP_012648053.1, XP_012648054.1, XP_021337224.1, XP_021338111.1	GWHPERCV003337, GWHPERCV003338, GWHPERCV003339, GWHPERCV003340
OG0000411	XP_012767876.1, XP_012767877.1	EDO06974.2, KAG6439948.1	XP_021338110.1	GWHPERCV003336
OG0000470	XP_012767878.1, XP_012767879.1	EDO06972.2	XP_012648049.1	GWHPERCV003335
OG0002898	XP_012767880.1	EDO06971.1	XP_012648048.1	GWHPERCV003334
OG0000667	XP_012767881.1	EDO06970.1	XP_012648047.1	GWHPERCV003333
OG0001398	XP_012767882.1	EDO06969.2	XP_021338109.1	GWHPERCV003332
OG0001399	XP_012767883.1	EDO06968.1	XP_012648045.1	GWHPERCV003331
OG0001400	XP_012767884.1	EDO06967.2	XP_021338108.1	GWHPERCV003330
OG0001401	XP_012767885.1	EDO06966.1	XP_012648042.1	GWHPERCV003329
OG0001402	XP_012767886.1	EDO06965.1	XP_012648041.1	GWHPERCV003328
OG0002453	XP_012767893.1	EDO06963.1		GWHPERCV003326
OG0001403	XP_012767894.1	EDO06964.1	XP_012648040.2	GWHPERCV003327
OG0000223	XP_012767898.1, XP_012767899.1	EDO06961.2, EDO06962.1	XP_021338106.1, XP_021338107.1	GWHPERCV003325
OG0002454	XP_012767900.1	EDO06960.1	XP_021338105.1	GWHPERCV003324
OG0001404	XP_012767901.1	EDO06959.1	XP_012648036.1	GWHPERCV003323
OG0001405	XP_012767902.1	EDO06958.2	XP_021338104.1	GWHPERCV003322
OG0001406	XP_012767904.1	EDO06957.1	XP_012648034.1	GWHPERCV003321
OG0001407	XP_012767911.1	EDO06954.2	XP_012648031.1	GWHPERCV003318
OG0001408	XP_012767913.1	EDO06953.2	XP_012648030.1	GWHPERCV003317
OG0001409	XP_012767916.1	EDO06952.1	XP_012648029.1	GWHPERCV003314
OG0001410	XP_012767917.1	EDO06951.1	XP_021338102.1	GWHPERCV003313
OG0001411	XP_012767918.1	EDO06950.1	XP_021338101.1	GWHPERCV003312
OG0001412	XP_012767921.1	EDO06947.1	XP_012648024.1	GWHPERCV003310
OG0001413	XP_012767922.1	EDO06946.1	XP_012648023.1	GWHPERCV003309
OG0001414	XP_012767923.1	EDO06945.1	XP_021338100.1	GWHPERCV003308
OG0001415	XP_012767924.1	EDO06944.1	XP_012648021.1	GWHPERCV003307
OG0000668	XP_012767930.1	EDO06943.2	XP_021338099.1	GWHPERCV003306
OG0000669	XP_012767932.1	EDO06942.2	XP_012648019.1, XP_012649874.1	GWHPERCV003305
OG0002455	XP_012767933.1	EDO06941.1		GWHPERCV003304
OG0000224	XP_012767934.1, XP_012767935.1	EDO06939.2, EDO06940.1	XP_021338097.1, XP_021338098.1	GWHPERCV003302, GWHPERCV003303
OG0001416	XP_012767936.1	EDO06938.1	XP_021338096.1	GWHPERCV003301
OG0002901	XP_012767938.1	EDO06936.1		GWHPERCV003299
OG0000670	XP_012767939.1	EDO06935.2	XP_021338093.1	GWHPERCV003297, GWHPERCV003298
OG0001417	XP_012767940.1	EDO06934.1	XP_012648012.1	GWHPERCV003296
OG0000293	XP_012767941.1, XP_012767942.1	EDO06932.2, EDO06933.2	XP_021338091.1	GWHPERCV003294, GWHPERCV003295
OG0002456	XP_012767943.1	EDO06923.1, EDO06931.1	XP_021338090.1	GWHPERCV003293
OG0002902	XP_012767944.1	EDO06922.2		GWHPERCV003292
OG0001418	XP_012767945.1	EDO06921.2	XP_021338089.1	GWHPERCV003291
OG0001419	XP_012767946.1	EDO06920.2	XP_021338088.1	GWHPERCV003290
OG0002457	XP_012767947.1	EDO06919.1		GWHPERCV003289
OG0001420	XP_012767948.1	EDO06918.1	XP_021338087.1	GWHPERCV003288
OG0002458	XP_012767949.1	EDO06917.1		GWHPERCV003287
OG0001421	XP_012767950.1	EDO06916.2	XP_012648005.1	GWHPERCV003286
OG0000294	XP_012767951.1, XP_012767952.1	EDO06914.2, EDO06915.1	XP_012648004.1	GWHPERCV003284, GWHPERCV003285
OG0001422	XP_012767953.1	EDO06913.1	XP_012648003.1	GWHPERCV003283
OG0001423	XP_012767954.1	EDO06912.2	XP_021338086.1	GWHPERCV003282
OG0000355	XP_012767955.1, XP_012767956.1	EDO06910.1, EDO06911.2	XP_012648001.1	GWHPERCV003280, GWHPERCV003281
OG0002459	XP_012767957.1	EDO06909.1	XP_012648000.1	GWHPERCV003279
OG0001424	XP_012767958.1	EDO06908.2	XP_021338075.1	GWHPERCV003278
OG0002903	XP_012767966.1	EDO06907.1	XP_012647977.1	GWHPERCV003277
OG0001425	XP_012767967.1	EDO06906.1	XP_021338074.1	GWHPERCV003276
OG0001426	XP_012767968.1	EDO06905.2	XP_021338076.1	GWHPERCV003275
OG0001427	XP_012767969.1	EDO06904.2	XP_021338077.1	GWHPERCV003274
OG0001428	XP_012767970.1	EDO06903.1	XP_012647982.1	GWHPERCV003273
OG0001429	XP_012767971.1	EDO06902.1	XP_012647983.1	GWHPERCV003272
OG0002460	XP_012767972.1	EDO06901.2	XP_021338078.1	GWHPERCV003271
OG0002461	XP_012767973.1	EDO06900.1		GWHPERCV003270
OG0002462	XP_012767975.1	EDO06899.1		GWHPERCV003269
OG0001430	XP_012767976.1	EDO06898.1	XP_012647871.1	GWHPERCV003265
OG0001431	XP_012767977.1	EDO06897.1	XP_012647872.1	GWHPERCV003264
OG0001432	XP_012767978.1	EDO06896.1	XP_021338027.1	GWHPERCV003263
OG0002463	XP_012767979.1	EDO06895.1	XP_012647874.1	GWHPERCV003262
OG0001433	XP_012767980.1	EDO06894.2	XP_021338028.1	GWHPERCV003261
OG0001434	XP_012767981.1	EDO06893.2	XP_012647876.1	GWHPERCV003260
OG0002464	XP_012767982.1	EDO06892.1		GWHPERCV003259
OG0001435	XP_012767983.1	EDO06891.1	XP_021338030.1	GWHPERCV003258
OG0001436	XP_012767984.1	EDO06890.1	XP_021338031.1	GWHPERCV003257
OG0000113	XP_012767985.1, XP_012767986.1	EDO06888.2, EDO06889.1	XP_012647881.1, XP_021338032.1	GWHPERCV003255, GWHPERCV003256
OG0001437	XP_012767987.1	EDO06887.2	XP_021338034.1	GWHPERCV003254
OG0001438	XP_012767988.1	EDO06886.1	XP_021338035.1	GWHPERCV003253
OG0000170	XP_012767989.1, XP_012767990.1	EDO06884.1, EDO06885.2	XP_021338036.1, XP_021338037.1	GWHPERCV003251, GWHPERCV003252
OG0001439	XP_012767991.1	EDO06883.1	XP_012647886.1	GWHPERCV003250
OG0001440	XP_012767992.1	EDO06882.1	XP_012647887.2	GWHPERCV003248
OG0001441	XP_012767993.1	EDO06881.1	XP_021338039.1	GWHPERCV003247
OG0001442	XP_012767994.1	EDO06880.2	XP_021338040.1	GWHPERCV003246
OG0000671	XP_012767997.1, XP_012768001.1	EDO06878.1	XP_012647891.1	GWHPERCV003244
OG0002465	XP_012767998.1	EDO06879.1	XP_012647890.1	GWHPERCV003245
OG0000037	XP_012768006.1, XP_012768620.1, XP_012769451.1, XP_012769886.1	EDO05489.1, EDO06877.2, EDO07758.1, EDO07912.1	XP_012647894.1, XP_012649695.1, XP_021337482.1, XP_021338385.1	GWHPERCV001547, GWHPERCV002403, GWHPERCV002560, GWHPERCV003241
OG0000672	XP_012768008.1	EDO06875.1	XP_012647896.1, XP_012648440.1	GWHPERCV003239
OG0001443	XP_012768009.1	EDO06874.1	XP_012647897.1	GWHPERCV003238
OG0001444	XP_012768010.1	EDO06873.1	XP_012647898.1	GWHPERCV003237
OG0001445	XP_012768011.1	EDO06872.1	XP_012647899.1	GWHPERCV003236
OG0001446	XP_012768012.1	EDO06871.1	XP_012647900.1	GWHPERCV003235
OG0001447	XP_012768013.1	EDO06870.1	XP_012647901.1	GWHPERCV003234
OG0000171	XP_012768014.1, XP_012768015.1	EDO06868.1, EDO06869.1	XP_021338042.1, XP_021338043.1	GWHPERCV003232, GWHPERCV003233
OG0001448	XP_012768016.1	EDO06867.1	XP_012647903.1	GWHPERCV003231
OG0000295	XP_012768017.1, XP_012768018.1	EDO06865.1, EDO06866.2	XP_012647904.1, XP_021338044.1	GWHPERCV003229, GWHPERCV003230
OG0002466	XP_012768019.1	EDO06864.1	XP_021338045.1	GWHPERCV003228
OG0002467	XP_012768020.1	EDO06863.1	XP_012647907.1	GWHPERCV003227
OG0001449	XP_012768021.1	EDO06862.1	XP_021338046.1	GWHPERCV003226
OG0001450	XP_012768023.1	EDO06860.2	XP_012647910.1	GWHPERCV003224
OG0000356	XP_012768033.1, XP_012768034.1	EDO06858.1, EDO06859.2	XP_012647911.1, XP_021338047.1	GWHPERCV003222, GWHPERCV003223
OG0002468	XP_012768035.1	EDO06857.2	XP_012647913.1	GWHPERCV003221
OG0002904	XP_012768036.1	EDO06856.1		GWHPERCV003220
OG0001451	XP_012768037.1	EDO06854.2	XP_021338048.1	GWHPERCV003218
OG0000225	XP_012768038.1, XP_012768039.1	EDO06852.1, EDO06853.2	XP_021338049.1, XP_021338051.1	GWHPERCV003216, GWHPERCV003217
OG0002905	XP_012768040.1	EDO06851.1		GWHPERCV003215
OG0001452	XP_012768041.1	EDO06850.2	XP_012647918.2	GWHPERCV003214
OG0002469	XP_012768042.1	EDO06849.1		GWHPERCV003213
OG0001453	XP_012768043.1	EDO06848.1	XP_012647917.1	GWHPERCV003212
OG0001454	XP_012768044.1	EDO06847.1	XP_012647916.1	GWHPERCV003211
OG0002470	XP_012768045.1	EDO06846.1		GWHPERCV003210
OG0001455	XP_012768046.1	EDO06845.2	XP_021338052.1	GWHPERCV003209
OG0001456	XP_012768047.1	EDO06844.1	XP_012647921.1	GWHPERCV003208
OG0000172	XP_012768048.1, XP_012768049.1	EDO06842.1, EDO06843.1	XP_012647922.1, XP_021338054.1	GWHPERCV003206, GWHPERCV003207
OG0002471	XP_012768050.1	EDO06841.1	XP_012647931.1	GWHPERCV003205
OG0003069	XP_012768051.1	EDO06840.2		GWHPERCV003204
OG0001457	XP_012768052.1	EDO06839.2	XP_021338056.1	GWHPERCV003203
OG0000226	XP_012768053.1, XP_012768054.1	EDO06837.1, EDO06838.1	XP_012647935.1	GWHPERCV003201, GWHPERCV003202
OG0002906	XP_012768055.1	EDO06836.2		GWHPERCV003200
OG0002472	XP_012768056.1	EDO06835.1	XP_012647936.1	GWHPERCV003199
OG0001458	XP_012768057.1	EDO06834.1	XP_012647937.1	GWHPERCV003198
OG0001459	XP_012768058.1	EDO06833.1	XP_012647938.1	GWHPERCV003197
OG0001460	XP_012768063.1	EDO06832.2	XP_012647939.1	GWHPERCV003196
OG0001461	XP_012768064.1	EDO06831.1	XP_012647929.1	GWHPERCV003195
OG0001462	XP_012768065.1	EDO06830.1	XP_012647928.1	GWHPERCV003194
OG0001463	XP_012768066.1	EDO06829.1	XP_021338053.1	GWHPERCV003193
OG0002473	XP_012768067.1	EDO06828.1		GWHPERCV003192
OG0002474	XP_012768068.1	KAG6439957.1	XP_012647925.1	GWHPERCV003189
OG0001464	XP_012768069.1	EDO06826.1	XP_012647924.1	GWHPERCV003188
OG0000673	XP_012768070.1, XP_012768071.1	EDO06824.2	XP_012647923.1	GWHPERCV003187
OG0001465	XP_012768072.1	EDO06823.1	XP_021338057.1	GWHPERCV003186
OG0001466	XP_012768073.1	EDO06822.2	XP_021338058.1	GWHPERCV003185
OG0002907	XP_012768074.1	EDO06821.2	XP_012647942.1	GWHPERCV003184
OG0001467	XP_012768075.1	EDO06820.2	XP_012647943.1	GWHPERCV003183
OG0001468	XP_012768076.1	EDO06819.1	XP_012647944.1	GWHPERCV003182
OG0001469	XP_012768080.1	EDO05885.1	XP_021338494.1	GWHPERCV003012
OG0002908	XP_012768082.1	EDO06818.2	XP_021338059.1	GWHPERCV003181
OG0002475	XP_012768083.1	EDO06817.1	XP_012647946.2	GWHPERCV003180
OG0002476	XP_012768084.1	EDO06816.1	XP_012647947.1	GWHPERCV003179
OG0001470	XP_012768085.1	EDO06815.1	XP_012647948.1	GWHPERCV003178
OG0002477	XP_012768086.1	EDO06814.2	XP_012647949.1	GWHPERCV003177
OG0002909	XP_012768087.1	KAG6439962.1	XP_012647950.1	GWHPERCV003176
OG0001471	XP_012768088.1	EDO06813.1	XP_012647951.2	GWHPERCV003175
OG0000173	XP_012768089.1, XP_012768090.1, XP_012768092.1	EDO06809.1, EDO06811.2	XP_012647975.1, XP_021338073.1	GWHPERCV003172, GWHPERCV003174
OG0003070	XP_012768091.1	EDO06810.1		GWHPERCV003173
OG0002478	XP_012768093.1	EDO06808.2	XP_021338072.1	GWHPERCV003171
OG0002479	XP_012768095.1	EDO06807.2	XP_021338071.1	GWHPERCV003170
OG0001472	XP_012768096.1	EDO06806.1	XP_012647972.1	GWHPERCV003169
OG0000357	XP_012768097.1, XP_012768099.1	EDO06804.2, EDO06805.1	XP_012647970.2, XP_012647971.1	GWHPERCV003167, GWHPERCV003168
OG0001473	XP_012768100.1	EDO06803.1	XP_012647969.2	GWHPERCV003166
OG0000471	XP_012768101.1, XP_012768102.1	EDO06801.2	XP_021338070.1	GWHPERCV003165
OG0002480	XP_012768104.1	EDO06800.1		GWHPERCV003164
OG0000059	XP_012768105.1, XP_012768106.1, XP_012768108.1	EDO06796.2, EDO06798.1, EDO06799.2	XP_012647966.1, XP_021338067.1, XP_021338069.1	GWHPERCV003162, GWHPERCV003163
OG0001474	XP_012768109.1	EDO06795.1	XP_012647963.1	GWHPERCV003161
OG0001475	XP_012768110.1	EDO06794.2	XP_021338066.1	GWHPERCV003160
OG0001476	XP_012768111.1	EDO06793.2	XP_021338065.1	GWHPERCV003159
OG0000412	XP_012768112.1, XP_012768113.1	KAG6439939.1	XP_012647959.2, XP_021338064.1	GWHPERCV003158
OG0002482	XP_012768114.1	EDO06791.1	XP_021338063.1	GWHPERCV003157
OG0000139	XP_012768122.1, XP_012768734.1	EDO06790.1, EDO07846.1	XP_012647957.1, XP_012650470.1	GWHPERCV002472, GWHPERCV003156
OG0002483	XP_012768123.1	EDO06789.1		GWHPERCV003155
OG0000227	XP_012768124.1, XP_012768125.1	EDO06787.1, EDO06788.1	XP_012647955.1, XP_012647956.1	GWHPERCV003153, GWHPERCV003154
OG0000413	XP_012768126.1, XP_012768127.1	EDO06785.2, EDO06786.2	XP_021338061.1, XP_021338062.1	GWHPERCV003151, GWHPERCV003152
OG0001477	XP_012768128.1	EDO06784.1	XP_012647953.1	GWHPERCV003150
OG0001478	XP_012768129.1	EDO06783.1	XP_021338060.1	GWHPERCV003149
OG0002484	XP_012768130.1	EDO06782.1		GWHPERCV003148
OG0002910	XP_012768131.1	KAG6439934.1		GWHPERCV003147
OG0001479	XP_012768133.1	EDO06780.1	XP_021338084.1	GWHPERCV003145
OG0001480	XP_012768134.1	EDO06779.2		GWHPERCV003143, GWHPERCV003144
OG0001481	XP_012768135.1, XP_012770575.1	EDO06778.1	XP_012647993.1	GWHPERCV003141
OG0000674	XP_012768136.1, XP_012770574.1	EDO06777.2	XP_021338082.1	GWHPERCV003140
OG0000174	XP_012768137.1, XP_012768616.1	EDO06776.1, EDO07754.1	XP_012649688.1, XP_021338081.1	GWHPERCV002564, GWHPERCV003139
OG0002911	XP_012768138.1	EDO06775.2	XP_021338080.1	GWHPERCV003138
OG0001482	XP_012768139.1	EDO06774.2	XP_012647989.1	GWHPERCV003137
OG0001483	XP_012768140.1	EDO06773.1	XP_021338079.1	GWHPERCV003136
OG0001484	XP_012768143.1	EDO06772.1	XP_012647987.1	GWHPERCV003135
OG0002485	XP_012768144.1	KAG6439951.1		GWHPERCV003134
OG0001485	XP_012768145.1	EDO06771.2	XP_021338026.1	GWHPERCV003133
OG0002486	XP_012768146.1	EDO06769.1		GWHPERCV003132
OG0001486	XP_012768147.1	EDO06768.1	XP_021338025.1	GWHPERCV003131
OG0000296	XP_012768149.1, XP_012768150.1	EDO06767.1, KAG6439960.1	XP_012647866.2, XP_021338023.1	GWHPERCV003129, GWHPERCV003130
OG0001487	XP_012768151.1	EDO06766.1	XP_012647865.2	GWHPERCV003128
OG0001488	XP_012768152.1	EDO06765.1	XP_012647864.1	GWHPERCV003127
OG0002912	XP_012768153.1			GWHPERCV003126
OG0000114	XP_012768156.1, XP_012768157.1	EDO08691.1, EDO08692.1	XP_012650304.1, XP_012650305.2	GWHPERCV000866, GWHPERCV000867
OG0000675	XP_012768158.1	EDO08693.2	XP_021337297.1	GWHPERCV000868
OG0000472	XP_012768159.1	EDO08694.2	XP_012647201.1	GWHPERCV000869, GWHPERCV000870
OG0000297	XP_012768160.1, XP_012768161.1	EDO08695.2, EDO08696.1	XP_021337298.1	GWHPERCV000871, GWHPERCV000872
OG0001489	XP_012768162.1	EDO08697.1		GWHPERCV000873
OG0000676	XP_012768163.1	EDO08698.1	XP_012647204.1	GWHPERCV000874
OG0000414	XP_012768164.1, XP_012768165.1	EDO08700.1	XP_021337831.1	GWHPERCV000877, GWHPERCV000878
OG0000677	XP_012768166.1	EDO08701.1	XP_012650233.1	GWHPERCV000879
OG0000678	XP_012768167.1	EDO08702.1	XP_012650232.1	GWHPERCV000880
OG0000679	XP_012768168.1	EDO08703.1	XP_012650231.1	GWHPERCV000881
OG0000680	XP_012768169.1	EDO08704.2	XP_021337856.1	GWHPERCV000882
OG0000681	XP_012768171.1	EDO08706.1	XP_021337855.1	GWHPERCV000885
OG0000175	XP_012768172.1, XP_012768173.1	EDO08707.1, EDO08708.1	XP_012650225.1, XP_021337202.1	GWHPERCV000886, GWHPERCV000887
OG0000682	XP_012768174.1	EDO08709.1	XP_012650224.1	GWHPERCV000888
OG0001491	XP_012768179.1	EDO05835.1	XP_021337402.1	GWHPERCV002712
OG0002913	XP_012768180.1	EDO05836.1		GWHPERCV002711
OG0000683	XP_012768181.1	EDO05837.2	XP_021337611.1	GWHPERCV002708, GWHPERCV002709
OG0002487	XP_012768182.1	EDO05838.1	XP_021337610.1	GWHPERCV002707
OG0001492	XP_012768183.1	EDO05839.2	XP_012647387.2	GWHPERCV002706
OG0000473	XP_012768184.1	EDO05840.2	XP_012647388.1	GWHPERCV002705
OG0000474	XP_012768185.1	EDO05841.1	XP_012647394.1	GWHPERCV002704
OG0000176	XP_012768188.1, XP_012769930.1	EDO05527.1, EDO05842.1	XP_012647393.1, XP_012647856.1	GWHPERCV001584, GWHPERCV002701
OG0000228	XP_012768189.1, XP_012768190.1	EDO05843.2, EDO05844.2	XP_012650040.1, XP_021337401.1	GWHPERCV002700
OG0001493	XP_012768191.1	EDO05845.1	XP_012647391.1	GWHPERCV002699
OG0001494	XP_012768192.1	EDO05846.1	XP_021337400.1	GWHPERCV002698
OG0001495	XP_012768193.1	EDO05847.1	XP_012647389.1	GWHPERCV002696
OG0001496	XP_012768194.1	EDO05848.1	XP_012649635.2	GWHPERCV002695
OG0000298	XP_012768196.1	EDO05850.2, EDO05851.1	XP_021337604.1, XP_021337605.1	GWHPERCV002692
OG0000684	XP_012768197.1	EDO05852.1	XP_021337603.1	GWHPERCV002691
OG0001497	XP_012768199.1	EDO05854.1	XP_012649647.1	GWHPERCV002689
OG0001498	XP_012768200.1	EDO05855.1	XP_021337618.1	GWHPERCV002688
OG0001499	XP_012768201.1	EDO05856.1	XP_012649649.1	GWHPERCV002687
OG0002488	XP_012768202.1	EDO05857.1		GWHPERCV002686
OG0001500	XP_012768203.1	EDO05858.1	XP_021337617.1	GWHPERCV002685
OG0001501	XP_012768204.1	EDO05859.2	XP_021337616.1	GWHPERCV002684
OG0001502	XP_012768205.1	EDO05860.1	XP_021337612.1	GWHPERCV002683
OG0002489	XP_012768207.1	EDO05862.1		GWHPERCV002681
OG0001503	XP_012768208.1	EDO05863.2	XP_021338836.1	GWHPERCV002680
OG0001504	XP_012768209.1	EDO05864.2	XP_021338837.1	GWHPERCV002679
OG0001505	XP_012768210.1	EDO05865.2	XP_021338840.1	GWHPERCV002678
OG0000685	XP_012768211.1, XP_012768212.1	EDO05866.2	XP_021337619.1	GWHPERCV002677
OG0001506	XP_012768213.1	EDO05867.1	XP_012649633.2	GWHPERCV002676
OG0002914	XP_012768214.1	KAG6439926.1		GWHPERCV002675
OG0001507	XP_012768215.1	EDO05868.1	XP_021338838.1	GWHPERCV002674
OG0001508	XP_012768216.1	EDO05869.1	XP_021338839.1	GWHPERCV002673
OG0001509	XP_012768219.1	EDO05870.1	XP_012649572.1	GWHPERCV002672
OG0001510	XP_012768220.1	EDO05872.2	XP_012649570.1	GWHPERCV002670
OG0002490	XP_012768221.1		XP_021338844.1	GWHPERCV002669
OG0000358	XP_012768225.1, XP_012768226.1	EDO05873.1, EDO05874.1	XP_012649567.1, XP_012649568.1	GWHPERCV002668
OG0000686	XP_012768227.1	EDO05875.1	XP_021338843.1	GWHPERCV002666, GWHPERCV002667
OG0001511	XP_012768228.1	EDO05876.1	XP_012649565.1	GWHPERCV002665
OG0001512	XP_012768229.1	EDO05877.1	XP_012649564.1	GWHPERCV002664
OG0001513	XP_012768230.1	EDO05878.2	XP_012649607.1	GWHPERCV002663
OG0001514	XP_012768231.1	EDO05879.1	XP_012649606.1	GWHPERCV002662
OG0000687	XP_012768232.1	KAG6439897.1	XP_021337597.1	GWHPERCV002661
OG0001515	XP_012768233.1	EDO06930.2	XP_012650025.1	GWHPERCV002659
OG0001516	XP_012768242.1	EDO05974.1	XP_012650026.1	GWHPERCV002656
OG0001517	XP_012768243.1	EDO05975.2	XP_021337789.1	GWHPERCV002655
OG0002491	XP_012768244.1	EDO05976.2	XP_021337790.1	GWHPERCV002654
OG0003179	XP_012768245.1	EDO05977.2	XP_012650028.1	GWHPERCV002653
OG0002492	XP_012768246.1	EDO05978.1		GWHPERCV002652
OG0002915	XP_012768247.1	EDO05979.1		GWHPERCV002651
OG0002493	XP_012768248.1	EDO05980.2	XP_021337191.1	GWHPERCV002650
OG0002494	XP_012768250.1	EDO05982.1	XP_021337795.1	GWHPERCV002646
OG0002916	XP_012768251.1	EDO05983.1		GWHPERCV002645
OG0002495	XP_012768252.1	EDO05984.1	XP_012650033.1	GWHPERCV002644
OG0000177	XP_012768253.1, XP_012768254.1, XP_012768255.1	EDO05985.1, EDO05986.2	XP_012650034.1, XP_021337793.1	GWHPERCV002643
OG0002496	XP_012768256.1	EDO05988.2	XP_012650524.1	GWHPERCV002642
OG0002497	XP_012768257.1	EDO05989.1	XP_021337489.1	GWHPERCV002641
OG0002498	XP_012768258.1	KAG6440158.1	XP_021337570.1	GWHPERCV002640
OG0002499	XP_012768259.1	EDO05990.1	XP_021337571.1	GWHPERCV002639
OG0000688	XP_012768260.1	EDO05991.2	XP_021337572.1	GWHPERCV002638
OG0001518	XP_012768261.1	EDO05992.1	XP_012647743.1	GWHPERCV002637
OG0001519	XP_012768263.1	EDO05993.2	XP_021337573.1	GWHPERCV002636
OG0001520	XP_012768264.1	EDO05994.2	XP_021337574.1	GWHPERCV002635
OG0001521	XP_012768265.1	EDO05995.1	XP_012647748.1	GWHPERCV002634
OG0001522	XP_012768266.1	EDO05996.2	XP_021337575.1	GWHPERCV002633
OG0002501	XP_012768290.1	EDO05201.1		GWHPERCV003699
OG0002502	XP_012768291.1	EDO05200.1		GWHPERCV003698
OG0001523	XP_012768292.1	EDO05197.1	XP_012647740.1	GWHPERCV003696
OG0002503	XP_012768293.1	EDO05196.2		GWHPERCV003695
OG0000140	XP_012768296.1, XP_012768298.1	EDO05194.2, KAG6440201.1	XP_021337929.1, XP_021338219.1	GWHPERCV003693
OG0001524	XP_012768299.1	EDO05193.1	XP_012650420.1	GWHPERCV003692
OG0000229	XP_012768300.1, XP_012768301.1	EDO05191.2, EDO05192.1		GWHPERCV003691
OG0002504	XP_012768302.1	EDO05190.1	XP_021338813.1	GWHPERCV003690
OG0000689	XP_012768303.1, XP_012768304.1	EDO05188.2	XP_021338814.1	GWHPERCV003689
OG0002505	XP_012768308.1	EDO05187.1	XP_012649513.1	GWHPERCV003688
OG0002506	XP_012768309.1	EDO05186.1		GWHPERCV003687
OG0001525	XP_012768310.1	EDO05185.1	XP_021338815.1	GWHPERCV003686
OG0001526	XP_012768311.1	EDO05184.2	XP_012649516.1	GWHPERCV003685
OG0001527	XP_012768312.1	EDO05183.2	XP_021338820.1	GWHPERCV003684
OG0000141	XP_012768313.1, XP_012768314.1	EDO05181.1, EDO05182.2, KAG6440193.1	XP_012649526.1, XP_012649527.1	GWHPERCV003682, GWHPERCV003683
OG0001528	XP_012768315.1	EDO05180.2	XP_012649529.1	GWHPERCV003681
OG0000690	XP_012768316.1	EDO05179.1	XP_012649530.1	GWHPERCV003680
OG0001529	XP_012768318.1	EDO05177.1	XP_021338822.1	GWHPERCV003679
OG0001530	XP_012768319.1	EDO05176.2	XP_012649517.1	GWHPERCV003678
OG0001531	XP_012768320.1	EDO05175.1	XP_012649518.1	GWHPERCV003677
OG0001532	XP_012768321.1	EDO05174.1	XP_012650432.1	GWHPERCV003676
OG0001533	XP_012768322.1	EDO05173.1	XP_012650431.1	GWHPERCV003675
OG0002917	XP_012768327.1	EDO05141.2		GWHPERCV003641
OG0002507	XP_012768328.1	EDO05140.1	XP_012650083.1	GWHPERCV003640
OG0002508	XP_012768329.1	EDO05139.1	XP_012650082.1	GWHPERCV003639
OG0002509	XP_012768330.1	EDO05138.2	XP_012650081.1	GWHPERCV003638
OG0002510	XP_012768331.1	EDO05137.1	XP_012650060.1	GWHPERCV003637
OG0001534	XP_012768332.1	EDO05136.1	XP_012650059.1	GWHPERCV003635
OG0002511	XP_012768333.1	EDO05135.1	XP_012650058.1	GWHPERCV003634
OG0001535	XP_012768334.1	EDO05134.1	XP_012650057.1	GWHPERCV003633
OG0002512	XP_012768341.1	EDO05133.1	XP_012650056.1	GWHPERCV003632
OG0000230	XP_012768343.1, XP_012768344.1	EDO05131.1	XP_012647543.1, XP_012650045.1, XP_012650046.1	GWHPERCV003630
OG0002918	XP_012768345.1		XP_012650047.1	GWHPERCV003629
OG0001536	XP_012768346.1	EDO05130.2	XP_021337797.1	GWHPERCV003628
OG0001537	XP_012768347.1	EDO05129.2		GWHPERCV003627
OG0002513	XP_012768348.1	EDO05128.1	XP_012650065.1	GWHPERCV003626
OG0000475	XP_012768354.1	EDO05127.1		GWHPERCV003623, GWHPERCV003624
OG0000476	XP_012768355.1, XP_012768356.1	EDO05126.2	XP_012650049.2	GWHPERCV003621, GWHPERCV003622
OG0000477	XP_012768357.1	EDO05124.1	XP_012647479.1, XP_012649089.1, XP_021338024.1	GWHPERCV003619
OG0000691	XP_012768358.1	EDO05123.2	XP_021338609.1	GWHPERCV003618
OG0001538	XP_012768359.1	EDO05122.1	XP_021338445.1	GWHPERCV003617
OG0000299	XP_012768360.1, XP_012768361.1	EDO05120.1, EDO05121.1	XP_021338443.1	GWHPERCV003615, GWHPERCV003616
OG0002514	XP_012768362.1	EDO05119.1		GWHPERCV003614
OG0001539	XP_012768365.1	EDO05142.1	XP_021338610.1	GWHPERCV003642
OG0000416	XP_012768366.1, XP_012768367.1	EDO05144.2, EDO05145.1	XP_021338607.1	GWHPERCV003644, GWHPERCV003645
OG0001540	XP_012768369.1	EDO05147.1	XP_012650066.2	GWHPERCV003646
OG0001541	XP_012768370.1	EDO05148.2	XP_021338611.1	GWHPERCV003647
OG0002515	XP_012768371.1	EDO05149.1		GWHPERCV003648
OG0002516	XP_012768372.1	EDO05150.1	XP_012649087.1	GWHPERCV003649
OG0002517	XP_012768374.1	EDO05151.1	XP_021338437.1	GWHPERCV003650
OG0002518	XP_012768376.1	EDO05153.1	XP_012648742.1	GWHPERCV003651
OG0000478	XP_012768377.1	EDO05154.2	XP_021338409.1	GWHPERCV003653, GWHPERCV003654
OG0002919	XP_012768378.1	EDO05155.1		GWHPERCV003655
OG0000692	XP_012768379.1, XP_012768380.1	EDO05156.2	XP_012648671.2	GWHPERCV003656
OG0002519	XP_012768382.1	EDO05159.2	XP_012648673.1	GWHPERCV003658
OG0000693	XP_012768383.1	EDO05160.2, KAG6440210.1		GWHPERCV003659, GWHPERCV003660
OG0000095	XP_012768384.1, XP_012768385.1, XP_012768386.1	EDO05161.2, EDO05162.1, EDO05163.2	XP_021338407.1, XP_021338408.1, XP_021338473.1	GWHPERCV003661, GWHPERCV003662
OG0001542	XP_012768387.1	EDO05164.2	XP_012648667.1	GWHPERCV003663
OG0001543	XP_012768388.1	EDO05165.1	XP_012648666.1	GWHPERCV003664
OG0002921	XP_012768389.1	EDO05166.2		GWHPERCV003665
OG0002922	XP_012768390.1	EDO05167.1		GWHPERCV003666
OG0002923	XP_012768392.1	EDO05169.1	XP_012648623.2	GWHPERCV003668
OG0002924	XP_012768393.1	EDO05170.1	XP_012648622.1	GWHPERCV003669
OG0003373	XP_012768394.1			GWHPERCV003670
OG0001544	XP_012768395.1	EDO05171.1	XP_021338393.1	GWHPERCV003671
OG0001545	XP_012768396.1	EDO05172.2	XP_021338394.1	GWHPERCV003672
OG0003074	XP_012768399.1			GWHPERCV003594
OG0001546	XP_012768400.1	KAG6440208.1	XP_021337374.1	GWHPERCV003595
OG0001547	XP_012768401.1	EDO05103.1	XP_021337375.1	GWHPERCV003596
OG0001548	XP_012768402.1	EDO05104.2	XP_021338308.1	GWHPERCV003597
OG0002925	XP_012768403.1	EDO05105.1	XP_012648463.1	GWHPERCV003598
OG0001549	XP_012768404.1	EDO05106.2	XP_021337241.1	GWHPERCV003599
OG0000300	XP_012768405.1, XP_012768406.1	EDO05107.1, EDO05108.2	XP_012647107.1, XP_021337242.1	GWHPERCV003600, GWHPERCV003601, GWHPERCV003602
OG0000142	XP_012768407.1, XP_012768408.1	EDO05109.2, EDO05110.1	XP_012650188.1, XP_021337372.1	GWHPERCV003603, GWHPERCV003604, GWHPERCV003605
OG0002520	XP_012768409.1	EDO05111.1	XP_021337841.1	GWHPERCV003606
OG0002926	XP_012768410.1	KAG6440199.1	XP_021337840.1	GWHPERCV003607
OG0001550	XP_012768411.1	EDO05112.1	XP_012650186.1	GWHPERCV003608
OG0002521	XP_012768414.1	EDO05114.1	XP_012650207.2	GWHPERCV003609
OG0000231	XP_012768415.1, XP_012768416.1	EDO05115.1, EDO05116.2	XP_012650208.1, XP_021337849.1	GWHPERCV003610
OG0001551	XP_012768418.1	EDO05117.1	XP_012650210.1	GWHPERCV003611
OG0002522	XP_012768419.1	EDO05118.1		GWHPERCV003612
OG0000417	XP_012768420.1	EDO07580.2		GWHPERCV003591, GWHPERCV003592, GWHPERCV003593
OG0001552	XP_012768422.1	EDO07582.1	XP_021337370.1	GWHPERCV003590
OG0002927	XP_012768423.1			GWHPERCV003589
OG0002523	XP_012768424.1	EDO07583.1	XP_012647321.1	GWHPERCV003588
OG0002928	XP_012768426.1	EDO07585.2	XP_012647279.1	GWHPERCV003587
OG0001553	XP_012768427.1	EDO07586.2	XP_021337349.1	GWHPERCV003586
OG0001554	XP_012768428.1	EDO07587.1	XP_012650523.1	GWHPERCV003584
OG0002524	XP_012768429.1	EDO07588.1		GWHPERCV003583
OG0001555	XP_012768430.1	EDO07589.1	XP_021337302.1	GWHPERCV003582
OG0001556	XP_012768431.1	EDO07590.2	XP_021337904.1	GWHPERCV003581
OG0002525	XP_012768432.1	EDO07591.1	XP_012648953.1	GWHPERCV003580
OG0001557	XP_012768434.1	EDO07592.1	XP_012650450.1	GWHPERCV003579
OG0000694	XP_012768435.1	EDO07593.1	XP_021337212.1	GWHPERCV003578
OG0002526	XP_012768436.1	EDO07594.1	XP_012650493.1	GWHPERCV003577
OG0002929	XP_012768438.1	EDO07596.1	XP_012650491.1	GWHPERCV003576
OG0000695	XP_012768439.1	EDO07597.2	XP_021337956.1	GWHPERCV003575
OG0000696	XP_012768440.1	EDO07598.1	XP_012650489.1	GWHPERCV003574
OG0000697	XP_012768441.1	EDO07599.2	XP_021337955.1	GWHPERCV003573
OG0000698	XP_012768442.1	EDO07600.1	XP_012650487.1	GWHPERCV003572
OG0001559	XP_012768443.1	EDO07601.2	XP_012650486.1	GWHPERCV003571
OG0000699	XP_012768445.1	EDO07602.2	XP_021337954.1	GWHPERCV003570
OG0000700	XP_012768446.1	EDO07603.1	XP_021337953.1	GWHPERCV003569
OG0000701	XP_012768447.1	EDO07604.1	XP_012650482.1	GWHPERCV003568
OG0000301	XP_012768448.1	EDO07605.2, KAG6440020.1	XP_021337939.1, XP_021337952.1	GWHPERCV003566, GWHPERCV003567
OG0000702	XP_012768449.1	EDO07606.1	XP_012650494.1	GWHPERCV003565
OG0001560	XP_012768450.1	EDO07607.1	XP_012650495.1	GWHPERCV003564
OG0000359	XP_012768451.1, XP_012768452.1	EDO07608.2, KAG6440034.1		GWHPERCV003562, GWHPERCV003563
OG0001561	XP_012768457.1	KAG6440072.1		GWHPERCV003561
OG0000703	XP_012768458.1	EDO07609.2	XP_012650497.1	GWHPERCV003560
OG0000704	XP_012768459.1	EDO07610.1	XP_021337216.1	GWHPERCV003559
OG0000705	XP_012768460.1	EDO07611.2	XP_021337958.1	GWHPERCV003558
OG0000706	XP_012768461.1	EDO07612.2	XP_021337959.1	GWHPERCV003557
OG0000707	XP_012768462.1	KAG6439990.1	XP_012650501.1	GWHPERCV003556
OG0001562	XP_012768463.1	EDO07613.1		GWHPERCV003555
OG0000708	XP_012768464.1	EDO07614.2	XP_012650503.2	GWHPERCV003554
OG0000232	XP_012768465.1, XP_012768466.1	EDO07615.2	XP_012650504.1	GWHPERCV003552, GWHPERCV003553
OG0000709	XP_012768468.1	EDO07617.1	XP_012650506.1	GWHPERCV003551
OG0000710	XP_012768469.1	EDO07618.1	XP_012650507.2	GWHPERCV003550
OG0000711	XP_012768470.1	EDO07619.1	XP_021337960.1	GWHPERCV003549
OG0000712	XP_012768471.1	EDO07620.1	XP_012650510.1	GWHPERCV003548
OG0001563	XP_012768472.1	EDO07621.1		GWHPERCV003547
OG0000713	XP_012768473.1	EDO07622.1	XP_021337217.1	GWHPERCV003546
OG0000233	XP_012768474.1, XP_012768475.1	EDO07623.1, EDO07624.1	XP_021337961.1, XP_021337962.1	GWHPERCV003543, GWHPERCV003544, GWHPERCV003545
OG0002527	XP_012768476.1	EDO07625.2	XP_021337963.1	GWHPERCV003542
OG0001564	XP_012768477.1	EDO07626.1		GWHPERCV003541
OG0000714	XP_012768478.1	EDO07627.2	XP_012650516.1	GWHPERCV003540
OG0000360	XP_012768479.1, XP_012768480.1	EDO07628.1	XP_021337966.1	GWHPERCV003539
OG0001565	XP_012768494.1	EDO07642.2		GWHPERCV003737
OG0001566	XP_012768495.1	EDO07643.1	XP_012648292.1	GWHPERCV003736
OG0001567	XP_012768496.1	EDO07644.1	XP_012648650.1	GWHPERCV003735
OG0000235	XP_012768498.1	EDO07646.2, EDO07647.1	XP_021338542.1, XP_021338549.1	GWHPERCV003732, GWHPERCV003733
OG0000179	XP_012768499.1, XP_012768500.1	EDO07648.2, EDO07649.1	XP_012648071.1, XP_021338543.1	GWHPERCV003730, GWHPERCV003731
OG0003184	XP_012768501.1	EDO07650.2		GWHPERCV003729
OG0003078	XP_012768503.1	EDO07651.1		GWHPERCV003728
OG0000479	XP_012768504.1	EDO07652.1, EDO07653.2	XP_021338119.1, XP_021338120.1	GWHPERCV003727
OG0001568	XP_012768505.1	EDO07654.1	XP_012648074.1	GWHPERCV003726
OG0001569	XP_012768506.1	EDO07655.1	XP_012648075.1	GWHPERCV003725
OG0002932	XP_012768507.1	KAG6440079.1	XP_021338121.1	GWHPERCV003724
OG0002530	XP_012768508.1	EDO07656.1		GWHPERCV003723
OG0002531	XP_012768509.1	EDO07657.1	XP_012648078.1	GWHPERCV003722
OG0001570	XP_012768510.1	EDO07658.2	XP_021338122.1	GWHPERCV003721
OG0002933	XP_012768511.1	EDO07659.1		GWHPERCV003720
OG0000715	XP_012768512.1, XP_012768514.1	EDO07660.1	XP_012648082.1	GWHPERCV003719
OG0002532	XP_012768518.1	EDO07664.1	XP_012648086.1	GWHPERCV003716
OG0001571	XP_012768519.1	EDO07665.1	XP_021338127.1	GWHPERCV003715
OG0002533	XP_012768520.1	EDO07666.1		GWHPERCV003714
OG0001572	XP_012768521.1	EDO07667.1	XP_021338128.1	GWHPERCV003713
OG0002534	XP_012768522.1	EDO07668.2	XP_012648104.1	GWHPERCV003712
OG0001573	XP_012768523.1	EDO07669.1	XP_021338135.1	GWHPERCV003710
OG0002535	XP_012768524.1	EDO07670.1	XP_021338134.1	GWHPERCV003709
OG0000361	XP_012768525.1, XP_012768526.1	EDO07671.1, EDO07672.2	XP_012648102.2, XP_021338133.1	GWHPERCV003708
OG0001574	XP_012768530.1	EDO07676.1	XP_021338131.1	GWHPERCV003706
OG0001575	XP_012768531.1	EDO07677.2	XP_012648096.1	GWHPERCV003705
OG0001576	XP_012768532.1	EDO07678.1	XP_012648095.1	GWHPERCV003701
OG0000302	XP_012768537.1, XP_012768549.1	EDO07681.1, EDO07684.1, EDO07692.1, EDO07702.1	XP_021338129.1	GWHPERCV002626
OG0000716	XP_012768548.1	EDO08061.1	XP_012648423.1	GWHPERCV002185
OG0000363	XP_012768550.1	EDO07703.2, KAG6440086.1	XP_012647617.1, XP_021338137.1	GWHPERCV002624, GWHPERCV002625
OG0001578	XP_012768551.1	EDO07704.1	XP_012648106.1	GWHPERCV002623
OG0001579	XP_012768552.1	EDO07705.2	XP_012648107.1	GWHPERCV002622
OG0001580	XP_012768553.1	EDO07706.2	XP_021338138.1	GWHPERCV002621
OG0002537	XP_012768554.1	EDO07707.2		GWHPERCV002620
OG0003080	XP_012768555.1	KAG6440070.1	XP_021338139.1	GWHPERCV002619
OG0001581	XP_012768556.1	EDO07708.1	XP_021338140.1	GWHPERCV002618
OG0000055	XP_012768557.1, XP_012768558.1, XP_012768559.1	EDO07709.1, EDO07710.2, EDO07711.1, EDO07712.2	XP_012649666.2, XP_021337620.1, XP_021337621.1	GWHPERCV002613, GWHPERCV002614, GWHPERCV002615, GWHPERCV002616, GWHPERCV002617
OG0001582	XP_012768560.1	EDO07713.1	XP_012649651.1	GWHPERCV002612
OG0001583	XP_012768561.1	EDO07714.1	XP_012648115.1	GWHPERCV002611
OG0001584	XP_012768562.1	EDO07715.1	XP_012648114.1	GWHPERCV002610
OG0001585	XP_012768564.1	EDO07717.1	XP_021338142.1	GWHPERCV002609
OG0000096	XP_012768565.1, XP_012768566.1, XP_012768567.1	EDO07718.2, EDO07719.1, EDO07720.1	XP_012649668.1, XP_021337630.1	GWHPERCV002607, GWHPERCV002608
OG0001586	XP_012768568.1	EDO07721.1	XP_012649669.1	GWHPERCV002606
OG0002538	XP_012768572.1	EDO07722.2		GWHPERCV002605
OG0001587	XP_012768573.1	EDO07723.1	XP_021337632.1	GWHPERCV002604
OG0000717	XP_012768574.1	EDO07724.1	XP_012649672.1	GWHPERCV002603
OG0001588	XP_012768575.1	EDO07725.1	XP_012649673.1	GWHPERCV002602
OG0001589	XP_012768576.1	EDO07726.1	XP_012649674.1	GWHPERCV002601
OG0001590	XP_012768577.1	EDO07727.2	XP_021337628.1	GWHPERCV002600
OG0001591	XP_012768578.1	EDO07728.2	XP_012649664.1	GWHPERCV002599
OG0002539	XP_012768579.1	EDO07729.1		GWHPERCV002598
OG0001592	XP_012768580.1	EDO07730.1	XP_021337626.1	GWHPERCV002597
OG0000718	XP_012768581.1	EDO07731.2, KAG6440098.1	XP_021337625.1	GWHPERCV002595
OG0001593	XP_012768582.1	EDO07732.1	XP_012649658.1	GWHPERCV002594
OG0001594	XP_012768583.1	EDO07733.1	XP_012649657.1	GWHPERCV002593
OG0001595	XP_012768584.1	EDO07734.2	XP_021337624.1	GWHPERCV002592
OG0001596	XP_012768585.1	EDO07735.1	XP_021337623.1	GWHPERCV002591
OG0002936	XP_012768589.1	EDO07736.1		GWHPERCV002590
OG0002937	XP_012768590.1	KAG6440088.1	XP_021337622.1	GWHPERCV002589
OG0000719	XP_012768591.1	EDO07737.1	XP_012649880.2, XP_021337633.1	GWHPERCV002588
OG0001597	XP_012768592.1	EDO07738.1	XP_012649676.2	GWHPERCV002587
OG0000720	XP_012768593.1	EDO07739.2	XP_021337166.1	GWHPERCV002585, GWHPERCV002586
OG0001598	XP_012768595.1	EDO07741.1	XP_012649679.1	GWHPERCV002584
OG0001599	XP_012768596.1	EDO07742.1	XP_012649680.1	GWHPERCV002583
OG0001600	XP_012768597.1	EDO07743.1	XP_021337634.1	GWHPERCV002582
OG0001601	XP_012768598.1	EDO07744.1	XP_012649681.1	GWHPERCV002581
OG0002540	XP_012768599.1	EDO07745.1		GWHPERCV002580
OG0002541	XP_012768601.1	KAG6440043.1		GWHPERCV002579
OG0000236	XP_012768602.1, XP_012768837.1	EDO07746.1, EDO08396.2	XP_021337640.1, XP_021337781.1	GWHPERCV001922, GWHPERCV002578
OG0002938	XP_012768604.1	EDO07747.2		GWHPERCV002577
OG0001602	XP_012768605.1	KAG6440058.1	XP_012648192.1	GWHPERCV002576
OG0000721	XP_012768606.1	EDO07748.2	XP_012649842.1, XP_021337637.1	GWHPERCV002575
OG0003185	XP_012768607.1	KAG6440008.1	XP_021337636.1	GWHPERCV002574
OG0001603	XP_012768608.1	EDO07749.1	XP_021338413.1	GWHPERCV002573
OG0002542	XP_012768612.1	EDO07750.2	XP_012649685.1	GWHPERCV002568
OG0001604	XP_012768613.1	EDO07751.1	XP_012649690.2	GWHPERCV002567
OG0002939	XP_012768614.1	EDO07752.1		GWHPERCV002566
OG0001605	XP_012768615.1	EDO07753.1	XP_012649689.1	GWHPERCV002565
OG0001606	XP_012768617.1	EDO07755.1	XP_021337167.1	GWHPERCV002563
OG0002543	XP_012768618.1	EDO07756.1	XP_012649693.1	GWHPERCV002562
OG0001607	XP_012768619.1	EDO07757.1	XP_021337642.1	GWHPERCV002561
OG0002544	XP_012768621.1	EDO07759.2		GWHPERCV002558
OG0001608	XP_012768622.1	EDO07760.2	XP_012649697.2	GWHPERCV002557
OG0001609	XP_012768624.1	EDO07761.1	XP_012649698.1	GWHPERCV002555
OG0001610	XP_012768625.1	EDO07762.1	XP_012649699.1	GWHPERCV002554
OG0001611	XP_012768626.1	EDO07763.1	XP_012649700.1	GWHPERCV002553
OG0001612	XP_012768627.1	EDO07764.1	XP_012649701.1	GWHPERCV002552
OG0001613	XP_012768628.1	EDO07765.1	XP_012649702.1	GWHPERCV002551
OG0001614	XP_012768629.1	EDO07766.1	XP_012649703.1	GWHPERCV002550
OG0002940	XP_012768630.1	KAG6440037.1		GWHPERCV002549
OG0001615	XP_012768631.1	EDO07767.1	XP_021337168.1	GWHPERCV002548
OG0001616	XP_012768632.1	EDO07768.1	XP_012649706.1	GWHPERCV002547
OG0002545	XP_012768635.1	KAG6440045.1		GWHPERCV002546
OG0001617	XP_012768636.1	EDO07796.1	XP_012649709.1	GWHPERCV002545
OG0001618	XP_012768639.1	EDO07795.1	XP_021337169.1	GWHPERCV002544
OG0001619	XP_012768640.1	EDO07794.1	XP_021337644.1	GWHPERCV002543
OG0001620	XP_012768641.1	EDO07793.1	XP_021337645.1	GWHPERCV002542
OG0000237	XP_012768642.1	EDO07791.1, EDO07792.2	XP_021337170.1, XP_021337646.1	GWHPERCV002540, GWHPERCV002541
OG0001621	XP_012768643.1	EDO07790.1	XP_021337171.1	GWHPERCV002538
OG0001622	XP_012768644.1	EDO07789.2	XP_021337647.1	GWHPERCV002537
OG0001623	XP_012768645.1	EDO07788.1	XP_021337648.1	GWHPERCV002536
OG0002546	XP_012768648.1	KAG6440042.1	XP_021337649.1	GWHPERCV002535
OG0001624	XP_012768649.1	EDO07787.1	XP_021337650.1	GWHPERCV002534
OG0001625	XP_012768650.1	EDO07786.1	XP_021337172.1	GWHPERCV002533
OG0001626	XP_012768651.1	EDO07785.2	XP_021337173.1	GWHPERCV002532
OG0001627	XP_012768652.1	EDO07784.1	XP_021337174.1	GWHPERCV002531
OG0002547	XP_012768653.1	EDO07783.1	XP_021337175.1	GWHPERCV002530
OG0002941	XP_012768654.1	EDO07782.1	XP_021337651.1	GWHPERCV002529
OG0001628	XP_012768655.1	EDO07781.2	XP_021337653.1	GWHPERCV002528
OG0001629	XP_012768656.1	EDO07780.1	XP_021337654.1	GWHPERCV002527
OG0002548	XP_012768657.1	EDO07779.1		GWHPERCV002526
OG0000238	XP_012768658.1, XP_012768659.1	EDO07777.1, EDO07778.1	XP_012649728.1, XP_012649729.1	GWHPERCV002524, GWHPERCV002525
OG0002942	XP_012768660.1	EDO07776.1	XP_012649730.1	GWHPERCV002523
OG0001630	XP_012768665.1	EDO07775.2	XP_012649731.2	GWHPERCV002521, GWHPERCV002522
OG0002549	XP_012768666.1	EDO07774.1	XP_012649732.1	GWHPERCV002520
OG0002550	XP_012768667.1	EDO07773.1	XP_012649737.1	GWHPERCV002519
OG0001631	XP_012768668.1	EDO07772.1	XP_021337658.1	GWHPERCV002518
OG0002551	XP_012768669.1	EDO07771.1	XP_021337657.1	GWHPERCV002517
OG0001632	XP_012768670.1	EDO07770.2	XP_021337176.1	GWHPERCV002516
OG0002552	XP_012768674.1	EDO07804.2	XP_012649738.1	GWHPERCV002514
OG0001633	XP_012768675.1	EDO07805.2	XP_021337659.1	GWHPERCV002513
OG0002553	XP_012768676.1	EDO07806.1	XP_021337660.1	GWHPERCV002512
OG0002943	XP_012768677.1	EDO07807.1	XP_012649740.1	GWHPERCV002511
OG0002554	XP_012768678.1	EDO07808.1		GWHPERCV002510
OG0001634	XP_012768679.1	EDO07809.1	XP_012649742.1	GWHPERCV002509
OG0001635	XP_012768680.1	EDO07810.1	XP_012649743.1	GWHPERCV002508
OG0001636	XP_012768681.1	EDO07811.1	XP_021337662.1	GWHPERCV002507
OG0001637	XP_012768682.1	EDO07812.1	XP_021337663.1	GWHPERCV002506
OG0002944	XP_012768683.1	KAG6440065.1		GWHPERCV002505
OG0001638	XP_012768684.1	EDO07813.2	XP_012649747.1	GWHPERCV002504
OG0001639	XP_012768685.1	EDO07814.1	XP_012649749.1	GWHPERCV002503
OG0000069	XP_012768686.1, XP_012769993.1	EDO05694.1, EDO07815.2	XP_021337989.1, XP_021338432.1	GWHPERCV001653, GWHPERCV002502
OG0002555	XP_012768687.1	EDO07816.1		GWHPERCV002501
OG0002556	XP_012768688.1	EDO07817.1	XP_012648722.1	GWHPERCV002500
OG0001640	XP_012768692.1	EDO07820.2	XP_012648090.1	GWHPERCV002497
OG0001641	XP_012768693.1	EDO07819.2	XP_021338433.1	GWHPERCV002498
OG0001642	XP_012768699.1	EDO07818.1	XP_021338434.1	GWHPERCV002499
OG0002557	XP_012768700.1	EDO07823.1		GWHPERCV002495
OG0001643	XP_012768706.1	EDO07824.1	XP_012649270.1	GWHPERCV002494
OG0001644	XP_012768707.1	EDO07825.1	XP_012648719.1	GWHPERCV002493
OG0000722	XP_012768708.1, XP_012768709.1	EDO07826.2	XP_021338435.1	GWHPERCV002492
OG0001645	XP_012768710.1	EDO07827.1	XP_012648724.1	GWHPERCV002491
OG0001646	XP_012768712.1	EDO07828.1	XP_021338436.1	GWHPERCV002490
OG0002558	XP_012768713.1	EDO07829.1	XP_012648690.1	GWHPERCV002489
OG0000723	XP_012768714.1	EDO07831.2	XP_021338414.1	GWHPERCV002488
OG0001647	XP_012768715.1	EDO07830.1	XP_012648688.1	GWHPERCV002487
OG0001648	XP_012768717.1	EDO07832.1	XP_012648686.1	GWHPERCV002486
OG0002559	XP_012768718.1	EDO07833.1		GWHPERCV002485
OG0001649	XP_012768720.1	EDO07834.2	XP_012650064.1	GWHPERCV002484
OG0001650	XP_012768721.1	EDO07835.2	XP_012648685.1	GWHPERCV002483
OG0002560	XP_012768722.1	EDO07836.1	XP_021338412.1	GWHPERCV002482
OG0002561	XP_012768723.1	EDO07837.2	XP_021338411.1	GWHPERCV002481
OG0001651	XP_012768724.1	EDO07838.1	XP_012648682.1	GWHPERCV002480
OG0001652	XP_012768725.1	EDO07839.1	XP_012648681.1	GWHPERCV002479
OG0002562	XP_012768726.1	EDO07840.1		GWHPERCV002478
OG0001653	XP_012768727.1	EDO07841.1	XP_012648691.1	GWHPERCV002477
OG0001654	XP_012768728.1	EDO07842.1	XP_021338415.1	GWHPERCV002476
OG0001655	XP_012768729.1	EDO07843.1	XP_012650473.2	GWHPERCV002475
OG0001656	XP_012768732.1	EDO07844.1	XP_012650472.1	GWHPERCV002474
OG0002563	XP_012768733.1	EDO07845.1	XP_021337946.1	GWHPERCV002473
OG0002564	XP_012768735.1	EDO07847.1	XP_021337214.1	GWHPERCV002471
OG0002565	XP_012768736.1	EDO07848.1	XP_012650468.2	GWHPERCV002470
OG0002566	XP_012768740.1	EDO07849.1	XP_021337945.1	GWHPERCV002469
OG0002567	XP_012768741.1	EDO07850.2	XP_021337944.1	GWHPERCV002468
OG0002568	XP_012768742.1	EDO07851.1	XP_012650465.1	GWHPERCV002467
OG0002569	XP_012768743.1	EDO07852.1	XP_012650464.1	GWHPERCV002466
OG0002570	XP_012768744.1	EDO07853.1	XP_012650463.1	GWHPERCV002465
OG0002945	XP_012768745.1	KAG6440059.1		GWHPERCV002464
OG0001657	XP_012768748.1	EDO07822.1		GWHPERCV002496
OG0002571	XP_012768752.1	EDO07878.1	XP_021337906.1	GWHPERCV002441
OG0001658	XP_012768753.1	EDO07879.2	XP_021337907.1	GWHPERCV002440
OG0000364	XP_012768754.1, XP_012768755.1	EDO07880.2, EDO07881.1	XP_012650372.1, XP_021337908.1	GWHPERCV002438, GWHPERCV002439
OG0002572	XP_012768756.1	EDO07882.1	XP_021337215.1	GWHPERCV002437
OG0000239	XP_012768757.1, XP_012768758.1	EDO07883.1, EDO07884.2, EDO07885.1		GWHPERCV002436
OG0000724	XP_012768759.1	EDO07886.2	XP_012650475.1	GWHPERCV002435
OG0001659	XP_012768760.1	EDO07887.2	XP_012650474.1	GWHPERCV002434
OG0000180	XP_012768767.1, XP_012768768.1	EDO07869.1, EDO07876.2, KAG6439922.1	XP_012650391.1, XP_021337905.1	GWHPERCV002443, GWHPERCV002444
OG0002573	XP_012768769.1	EDO07868.2	XP_021337911.1	GWHPERCV002445
OG0002946	XP_012768770.1	EDO07867.1	XP_012650389.1	GWHPERCV002446
OG0001660	XP_012768771.1	EDO07866.1	XP_012650388.2	GWHPERCV002447
OG0000480	XP_012768772.1	EDO07865.1	XP_012650387.1	GWHPERCV002448
OG0003083	XP_012768773.1		XP_012650386.1	GWHPERCV002449
OG0000365	XP_012768774.1, XP_012768775.1	EDO07864.2, KAG6439991.1	XP_012650385.1	GWHPERCV002450
OG0001661	XP_012768776.1	EDO07863.2	XP_012650384.1	GWHPERCV002451
OG0000725	XP_012768777.1	EDO07862.2	XP_012650383.1	GWHPERCV002452
OG0000481	XP_012768778.1, XP_012768779.1	EDO07860.2, EDO07861.1	XP_012650381.1, XP_021337910.1	GWHPERCV002453
OG0002947	XP_012768780.1	EDO07859.2	XP_021337909.1	GWHPERCV002454
OG0001662	XP_012768781.1	EDO07858.1	XP_012650379.1	GWHPERCV002455
OG0001663	XP_012768782.1	KAG6440035.1	XP_012650378.1	GWHPERCV002456
OG0002948	XP_012768783.1	EDO07857.1		GWHPERCV002457
OG0000240	XP_012768790.1, XP_012768791.1	EDO07855.1, EDO07856.2	XP_021337485.1, XP_021337486.1	GWHPERCV002460, GWHPERCV002461, GWHPERCV002462
OG0001664	XP_012768792.1	EDO07854.1	XP_021337484.1	GWHPERCV002463
OG0000482	XP_012768799.1	EDO07888.2	XP_012647566.1	GWHPERCV001074, GWHPERCV002432, GWHPERCV002572
OG0001665	XP_012768800.1	EDO07889.2		GWHPERCV002431, GWHPERCV002571
OG0001666	XP_012768801.1	EDO07890.1	XP_021337473.1	GWHPERCV002428
OG0002949	XP_012768802.1	EDO07891.1		GWHPERCV002427
OG0001667	XP_012768803.1	EDO07892.2	XP_021337475.1	GWHPERCV002426
OG0000483	XP_012768804.1	EDO07893.1	XP_021337476.1	GWHPERCV002424, GWHPERCV002425
OG0000241	XP_012768805.1, XP_012768806.1	EDO07894.2, EDO07895.1	XP_012647540.1	GWHPERCV002422, GWHPERCV002423
OG0002574	XP_012768807.1	EDO07896.1	XP_012647541.1	GWHPERCV002421
OG0001668	XP_012768808.1	EDO07897.1	XP_021337478.1	GWHPERCV002420
OG0000303	XP_012768809.1	EDO07898.1, EDO07899.1	XP_012647546.1, XP_021337479.1	GWHPERCV002418, GWHPERCV002419
OG0001669	XP_012768810.1	EDO07900.2	XP_012647547.1	GWHPERCV002417
OG0001670	XP_012768811.1	EDO07901.1	XP_012647548.1	GWHPERCV002416
OG0001671	XP_012768813.1	EDO07903.1	XP_012647550.1	GWHPERCV002414
OG0001672	XP_012768818.1	EDO07904.1	XP_021337480.1	GWHPERCV002413
OG0002575	XP_012768819.1	EDO07905.2		GWHPERCV002412
OG0001673	XP_012768820.1	EDO07906.2	XP_012647554.1	GWHPERCV002411
OG0000726	XP_012768827.1	EDO08404.2	XP_021337776.1	GWHPERCV001913
OG0001674	XP_012768828.1	EDO08403.2	XP_021337777.1	GWHPERCV001914
OG0001675	XP_012768829.1	EDO08402.1	XP_021337778.1	GWHPERCV001915
OG0001676	XP_012768830.1	EDO08401.1	XP_021337779.1	GWHPERCV001916
OG0002576	XP_012768831.1	KAG6440074.1		GWHPERCV001917
OG0000727	XP_012768832.1, XP_012768833.1	EDO08400.2	XP_012649998.1	GWHPERCV001918
OG0001677	XP_012768834.1	EDO08399.2	XP_021337780.1	GWHPERCV001919
OG0001678	XP_012768835.1	EDO08398.1	XP_012650000.1	GWHPERCV001920
OG0002577	XP_012768836.1	EDO08397.2	XP_012650004.1	GWHPERCV001921
OG0001679	XP_012768838.1	EDO08395.1	XP_012650002.1	GWHPERCV001923
OG0001680	XP_012768839.1	EDO08394.1	XP_012650001.1	GWHPERCV001924
OG0001681	XP_012768840.1	EDO08393.1	XP_021337377.1	GWHPERCV001925
OG0001682	XP_012768841.1	EDO08392.1	XP_012647333.1	GWHPERCV001926
OG0001683	XP_012768842.1	EDO08391.2	XP_021337378.1	GWHPERCV001927
OG0000484	XP_012768847.1	EDO08390.1	XP_012647335.1	GWHPERCV001928
OG0001684	XP_012768848.1	EDO08389.1	XP_012647336.1	GWHPERCV001929
OG0001685	XP_012768849.1	EDO08388.2	XP_012647337.1	GWHPERCV001930
OG0002578	XP_012768850.1	EDO08387.1		GWHPERCV001931
OG0001686	XP_012768851.1	EDO08386.1	XP_012647339.1	GWHPERCV001932
OG0001687	XP_012768852.1	EDO08385.1	XP_012647341.2, XP_021337579.1	GWHPERCV001933
OG0002579	XP_012768853.1	EDO08383.2		GWHPERCV001935
OG0001688	XP_012768854.1	EDO08382.1	XP_021337687.1	GWHPERCV001936
OG0001689	XP_012768855.1	EDO08381.1	XP_012649786.1	GWHPERCV001937
OG0001690	XP_012768856.1	EDO08380.2	XP_021337179.1	GWHPERCV001938
OG0000728	XP_012768862.1	EDO08379.1	XP_012647345.1	GWHPERCV001939
OG0000729	XP_012768863.1	EDO08378.1	XP_021337381.1	GWHPERCV001940
OG0000730	XP_012768864.1	EDO08377.1	XP_012647343.1	GWHPERCV001941
OG0000485	XP_012768865.1	EDO08376.1	XP_012649788.1	GWHPERCV001942
OG0001691	XP_012768869.1	EDO08375.1	XP_021337688.1	GWHPERCV001943
OG0001692	XP_012768870.1	EDO08374.1	XP_012649790.1	GWHPERCV001944
OG0000181	XP_012768871.1, XP_012769180.1	EDO08115.1, EDO08373.1	XP_012649791.1, XP_021337838.1	GWHPERCV001945, GWHPERCV002197
OG0002950	XP_012768872.1	EDO08372.1	XP_012649794.1	GWHPERCV001946
OG0001693	XP_012768873.1	EDO08371.2	XP_021337690.1	GWHPERCV001947
OG0002580	XP_012768874.1	EDO08370.1		GWHPERCV001948
OG0001694	XP_012768875.1	EDO08369.2	XP_012649796.1	GWHPERCV001949
OG0000070	XP_012768876.1, XP_012768878.1, XP_012768879.1	EDO08357.2, EDO08359.1	XP_012649797.1, XP_012649798.1	GWHPERCV001950, GWHPERCV001951
OG0002581	XP_012768881.1	EDO08356.1		GWHPERCV001952
OG0001695	XP_012768884.1	EDO08276.1	XP_012649875.1	GWHPERCV002034
OG0000304	XP_012768885.1, XP_012768886.1	EDO08277.2, EDO08278.1	XP_012649861.2, XP_021337717.1	GWHPERCV002032, GWHPERCV002033
OG0001696	XP_012768887.1	EDO08279.1	XP_021337718.1	GWHPERCV002031
OG0002582	XP_012768889.1	EDO08280.1	XP_021337719.1	GWHPERCV002030
OG0000115	XP_012768890.1, XP_012768891.1	EDO08281.1, EDO08282.2, KAG6440063.1	XP_021337183.1, XP_021337720.1, XP_021337721.1	GWHPERCV002028, GWHPERCV002029
OG0003186	XP_012768892.1	EDO08283.1		GWHPERCV002027
OG0000731	XP_012768893.1	EDO08284.1, KAG6440104.1	XP_012649866.1	GWHPERCV002026
OG0001697	XP_012768894.1	KAG6440077.1	XP_012649868.1	GWHPERCV002024
OG0001698	XP_012768895.1	EDO08285.2	XP_021337722.1	GWHPERCV002023
OG0001699	XP_012768896.1	EDO08286.1	XP_021337184.1	GWHPERCV002022
OG0000732	XP_012768897.1	EDO08287.2	XP_012648433.1, XP_021337723.1	GWHPERCV002021
OG0002951	XP_012768903.1	EDO08288.1		GWHPERCV002020
OG0002952	XP_012768904.1	KAG6440000.1		GWHPERCV002019
OG0001700	XP_012768905.1	EDO08289.1	XP_012649858.1	GWHPERCV002018
OG0002583	XP_012768906.1	EDO08290.2	XP_012649857.1	GWHPERCV002017
OG0001701	XP_012768907.1	EDO08291.1	XP_012649856.1	GWHPERCV002016
OG0001702	XP_012768910.1	EDO08292.1	XP_012649854.1	GWHPERCV002014
OG0002584	XP_012768911.1	KAG6440026.1	XP_012649853.1	GWHPERCV002013
OG0000182	XP_012768912.1, XP_012768913.1	EDO08293.2, EDO08294.2	XP_012649852.2, XP_021337715.1	GWHPERCV002010, GWHPERCV002011
OG0001703	XP_012768914.1	EDO08295.1	XP_012649851.1	GWHPERCV002009
OG0001704	XP_012768917.1	EDO08298.2	XP_021337714.1	GWHPERCV002007
OG0001705	XP_012768918.1	EDO08299.1	XP_021337713.1	GWHPERCV002006
OG0001706	XP_012768919.1	EDO08300.1	XP_012649848.1	GWHPERCV002005
OG0001707	XP_012768920.1	EDO08301.2	XP_012649847.1	GWHPERCV002004
OG0002585	XP_012768921.1	EDO08302.1		GWHPERCV002003
OG0001708	XP_012768922.1	EDO08303.1	XP_021337712.1	GWHPERCV002002
OG0001709	XP_012768923.1	EDO08304.1	XP_012649845.1	GWHPERCV002001
OG0002586	XP_012768924.1	EDO08305.2	XP_012649844.1	GWHPERCV002000
OG0000733	XP_012768925.1	EDO08307.2, EDO08310.1	XP_012649843.1	GWHPERCV001996, GWHPERCV001999
OG0001710	XP_012768926.1	EDO08311.2	XP_012649841.1	GWHPERCV001995
OG0002953	XP_012768927.1	KAG6439996.1		GWHPERCV001994
OG0003084	XP_012768928.1	KAG6440015.1		GWHPERCV001993
OG0001711	XP_012768929.1	EDO08308.2	XP_021337711.1	GWHPERCV001998
OG0000486	XP_012768930.1	EDO08306.1, EDO08309.1		GWHPERCV001992, GWHPERCV001997
OG0001712	XP_012768931.1	EDO08313.1	XP_021337710.1	GWHPERCV001991
OG0001713	XP_012768932.1	EDO08314.1	XP_021337182.1	GWHPERCV001990
OG0001714	XP_012768933.1	EDO08315.2	XP_021337709.1	GWHPERCV001989
OG0001715	XP_012768934.1	EDO08316.2	XP_012649836.1	GWHPERCV001988
OG0001716	XP_012768935.1	EDO08317.1	XP_012649835.1	GWHPERCV001987
OG0000487	XP_012768937.1	EDO08318.2, KAG6440030.1	XP_021337707.1, XP_021337708.1	GWHPERCV001986
OG0000305	XP_012768938.1, XP_012768939.1	EDO08320.1, KAG6440031.1	XP_012649832.2, XP_021337706.1	GWHPERCV001985
OG0003085	XP_012768940.1	EDO08319.1	XP_012649831.2	GWHPERCV001984
OG0002587	XP_012768941.1	EDO08321.1		GWHPERCV001983
OG0001717	XP_012768942.1	EDO08322.2	XP_012649830.2	GWHPERCV001982
OG0003187	XP_012768943.1			GWHPERCV001981
OG0002954	XP_012768944.1	KAG6440039.1	XP_021337704.1	GWHPERCV001980
OG0002588	XP_012768945.1	EDO08324.1		GWHPERCV001979
OG0001718	XP_012768946.1	EDO08325.1	XP_012649824.1	GWHPERCV001978
OG0000488	XP_012768947.1	EDO08326.2	XP_021337181.1	GWHPERCV001977
OG0001719	XP_012768948.1	EDO08327.1	XP_021337703.1	GWHPERCV001976
OG0001720	XP_012768949.1	EDO08328.1	XP_021337180.1	GWHPERCV001975
OG0001721	XP_012768952.1	EDO08355.1	XP_012649799.1	GWHPERCV001953
OG0000306	XP_012768953.1	EDO08353.2, EDO08354.1	XP_012649800.1, XP_021337691.1	GWHPERCV001954, GWHPERCV001955
OG0001722	XP_012768954.1	EDO08352.2	XP_021337692.1	GWHPERCV001956
OG0000366	XP_012768955.1, XP_012768956.1	EDO08350.1, EDO08351.1	XP_021337693.1	GWHPERCV001957, GWHPERCV001958
OG0001723	XP_012768957.1	EDO08349.1	XP_012649805.1	GWHPERCV001959
OG0000242	XP_012768958.1, XP_012768959.1	EDO08347.2, EDO08348.2	XP_012649807.1	GWHPERCV001960, GWHPERCV001961
OG0001724	XP_012768960.1	EDO08346.1	XP_021337695.1	GWHPERCV001962
OG0002589	XP_012768961.1	EDO08345.1	XP_012649809.1	GWHPERCV001963
OG0001725	XP_012768962.1	EDO08343.2	XP_021337696.1	GWHPERCV001964
OG0002955	XP_012768963.1	EDO08342.2	XP_012649811.1	GWHPERCV001965
OG0000734	XP_012768964.1	EDO08341.1	XP_021337697.1, XP_021337698.1	GWHPERCV001966, GWHPERCV001967
OG0000418	XP_012768965.1, XP_012768966.1	KAG6440094.1		GWHPERCV001968, GWHPERCV001969
OG0002590	XP_012768968.1	EDO08339.1	XP_012649817.2	GWHPERCV001971
OG0001726	XP_012768969.1	EDO08338.1	XP_021337700.1	GWHPERCV001972
OG0001727	XP_012768971.1	EDO08336.2	XP_021337702.1	GWHPERCV001973
OG0000489	XP_012768977.1	KAG6440001.1, KAG6440025.1, KAG6440036.1		GWHPERCV002035, GWHPERCV002037
OG0000049	XP_012768978.1, XP_012768981.1, XP_012768982.1, XP_012768984.1, XP_012768985.1	EDO08269.1	XP_021337725.1	GWHPERCV002039, GWHPERCV002043
OG0000490	XP_012768980.1	EDO08252.2, EDO08273.2	XP_021337724.1	GWHPERCV002036
OG0001728	XP_012768983.1	EDO08270.1	XP_012649873.1	GWHPERCV002038
OG0001729	XP_012768986.1	EDO08255.1	XP_021337726.1	GWHPERCV002044
OG0002591	XP_012768987.1	EDO08256.1		GWHPERCV002045
OG0001730	XP_012768988.1	EDO08257.1	XP_012649882.1	GWHPERCV002046
OG0002592	XP_012768989.1	EDO08258.2	XP_012649883.1	GWHPERCV002047
OG0001731	XP_012768990.1	EDO08259.1	XP_012649884.1	GWHPERCV002048
OG0002593	XP_012768991.1	EDO08260.1	XP_021337728.1	GWHPERCV002049
OG0002594	XP_012768992.1	EDO08261.1	XP_012649886.2	GWHPERCV002051
OG0000307	XP_012768993.1	EDO08262.2, EDO08263.2	XP_012649888.1, XP_021337729.1	GWHPERCV002052, GWHPERCV002053
OG0001732	XP_012768994.1	EDO08264.1	XP_012649889.1	GWHPERCV002054
OG0001733	XP_012768995.1	EDO08265.2	XP_012649890.1	GWHPERCV002055
OG0001734	XP_012768996.1	EDO08266.1	XP_012649891.2	GWHPERCV002056
OG0001735	XP_012768997.1	EDO08267.1	XP_021337731.1	GWHPERCV002057
OG0002595	XP_012768998.1	EDO08268.2		GWHPERCV002059
OG0000419	XP_012769002.1	EDO08251.2, EDO08274.2, KAG6440102.1, KAG6440103.1	XP_012650123.1	GWHPERCV002061
OG0000183	XP_012769003.1	EDO08249.2, EDO08250.1	XP_021338664.1, XP_021338665.1	GWHPERCV002062, GWHPERCV002063
OG0001736	XP_012769004.1	EDO08248.1	XP_012649187.1	GWHPERCV002064
OG0001737	XP_012769005.1	EDO08247.2	XP_021337733.1	GWHPERCV002065
OG0001738	XP_012769006.1	EDO08246.2	XP_012649893.1	GWHPERCV002066
OG0001739	XP_012769007.1	KAG6440053.1		GWHPERCV002067
OG0000735	XP_012769008.1	EDO08245.2	XP_012649190.2	GWHPERCV002068
OG0001741	XP_012769012.1	EDO08244.1	XP_021338669.1	GWHPERCV002069
OG0002596	XP_012769013.1	KAG6440012.1	XP_021338670.1	GWHPERCV002070
OG0001742	XP_012769014.1	EDO08243.1	XP_021338671.1	GWHPERCV002071
OG0000116	XP_012769015.1, XP_012769016.1	EDO08241.2, EDO08242.2	XP_021338263.1, XP_021338672.1	GWHPERCV002072, GWHPERCV002073
OG0001743	XP_012769021.1	EDO08240.1	XP_012649195.1	GWHPERCV002074
OG0001744	XP_012769022.1	EDO08239.1	XP_012649196.1	GWHPERCV002075
OG0001745	XP_012769023.1	EDO08238.1	XP_021338673.1	GWHPERCV002076
OG0001746	XP_012769024.1	EDO08237.2	XP_012649198.1	GWHPERCV002077
OG0002597	XP_012769025.1	EDO08236.2		GWHPERCV002078
OG0001747	XP_012769026.1	EDO08235.1	XP_012649204.1	GWHPERCV002079
OG0003087	XP_012769027.1		XP_012649203.1	GWHPERCV002080
OG0002598	XP_012769028.1	EDO08234.1		GWHPERCV002081
OG0002599	XP_012769029.1	EDO08233.1	XP_021338674.1	GWHPERCV002082
OG0001748	XP_012769030.1	EDO08232.1	XP_012649200.1	GWHPERCV002083
OG0001749	XP_012769031.1	EDO08231.1	XP_012649206.1	GWHPERCV002084
OG0002600	XP_012769032.1	EDO08230.1	XP_021338675.1	GWHPERCV002085
OG0002601	XP_012769033.1	EDO08229.1	XP_021338676.1	GWHPERCV002086
OG0002602	XP_012769034.1	EDO08228.2	XP_012649208.2	GWHPERCV002087
OG0002603	XP_012769035.1	EDO08227.1	XP_012649209.1	GWHPERCV002088
OG0002604	XP_012769036.1	EDO08226.2	XP_012649211.1	GWHPERCV002089
OG0001750	XP_012769037.1	EDO08225.2	XP_021338677.1	GWHPERCV002090
OG0001751	XP_012769038.1	EDO08224.1	XP_021338678.1	GWHPERCV002091
OG0001752	XP_012769039.1	EDO08223.2	XP_021338679.1	GWHPERCV002092
OG0001753	XP_012769040.1	EDO08222.1	XP_012649215.1	GWHPERCV002093
OG0001754	XP_012769041.1	EDO08221.1	XP_012649216.1	GWHPERCV002094
OG0002605	XP_012769042.1	EDO08220.1		GWHPERCV002095
OG0001755	XP_012769044.1	EDO08219.2	XP_021338685.1	GWHPERCV002096
OG0002957	XP_012769045.1	EDO08218.1	XP_021338684.1	GWHPERCV002098
OG0002606	XP_012769046.1	EDO08217.1	XP_012649225.1	GWHPERCV002099
OG0001756	XP_012769047.1	EDO08216.1	XP_012649223.1	GWHPERCV002100
OG0000034	XP_012769053.1, XP_012769160.1, XP_012769172.1, XP_012769174.1, XP_012769175.1	EDO08120.1, EDO08144.2, EDO08206.1, KAG6440100.1	XP_012650206.1	GWHPERCV002101, GWHPERCV002169, GWHPERCV002192
OG0002607	XP_012769054.1	EDO08205.1	XP_021338683.1	GWHPERCV002103
OG0001757	XP_012769055.1	EDO08204.1	XP_012649221.2	GWHPERCV002104
OG0001758	XP_012769056.1	EDO08203.1, KAG6440101.1		GWHPERCV002105
OG0002608	XP_012769057.1	EDO08202.1	XP_012649220.2	GWHPERCV002106
OG0001759	XP_012769058.1	EDO08201.1	XP_012649219.1	GWHPERCV002107
OG0001760	XP_012769059.1	EDO08200.1	XP_021338681.1	GWHPERCV002108
OG0001761	XP_012769060.1	EDO08199.2	XP_021338680.1	GWHPERCV002109
[truncated: 873 more rows]

## Sheet: Genomic features
Genomic features
Nos	Species	genome size （Mb）	protein count	GC (%)	AP2	HMG	Myb
1	Babesia bigemina	12.8401	5079	50.65	24	1	9
2	Babesia bovis	8.17971	3706	41.61	21	2	10
3	Babesia duncani	7.8578	3384	37.68	24	2	10
4	Babesia microti	6.43801	3601	36.3	27	3	11
5	Babesia ovata	14.45	5031	49.3	19	2	10
6	Babesia sp. Xinjiang	8.44754	3771	43.52	21	0	8
7	Cryptosporidium parvum	9.1089	5753	30.2	13	5	12
8	Eimeria tenella	52.5722	8609	51.36	42	5	10
9	Neospora caninum	61.4464	6934	54.8179	55	9	9
10	Plasmodium falciparum	23.509	5929	20	26	5	8
11	Plasmodium vivax	29.1458	6422	39.6833	28	4	9
12	Plasmodium yoelii	22.4599	6773	21.7387	25	6	5
13	Toxoplasma gondii	64.5312	9376	52.2437	59	7	9
14	Theileria parva	8.27838	4061	34.04	21	1	12
15	Theileria orientalis	9.25984	3809	40.69	21	1	12
16	Theileria equi	10.7328	5327	40.2168	24	5	14
17	Theileria annulata	8.35812	3795	32.5419	21	1	12
18	Babesia motasi hebeiensis	14.6	4432	47.28	24	2	11
19	Babesia motasi lintanensis	14.6	4150	46.96	23	1	11

## Sheet: BxjU-BxjE
BxjE and BxjU gene families
Gene family	Protein ID	Feature
OG0000000	GWHPERCV000001, GWHPERCV000003, GWHPERCV000095, GWHPERCV000891, GWHPERCV000931, GWHPERCV000939, GWHPERCV000949, GWHPERCV000950, GWHPERCV000952, GWHPERCV001626, GWHPERCV001635, GWHPERCV001722, GWHPERCV001726, GWHPERCV001729, GWHPERCV001730, GWHPERCV001733, GWHPERCV001737, GWHPERCV001749, GWHPERCV001752, GWHPERCV001753, GWHPERCV001755, GWHPERCV001757, GWHPERCV001862, GWHPERCV002102, GWHPERCV002458,…	BxjE
OG0000007	GWHPERCV000930, GWHPERCV000932, GWHPERCV000934, GWHPERCV000938, GWHPERCV000941, GWHPERCV000948, GWHPERCV000951, GWHPERCV000955, GWHPERCV000956, GWHPERCV000963, GWHPERCV000964, GWHPERCV001720, GWHPERCV001721, GWHPERCV001724, GWHPERCV001725, GWHPERCV001727, GWHPERCV001728, GWHPERCV001735, GWHPERCV001736, GWHPERCV001745, GWHPERCV001746, GWHPERCV001747, GWHPERCV001748, GWHPERCV001750, GWHPERCV001751,…	BxjUF1
OG0000010	GWHPERCV000426, GWHPERCV000731, GWHPERCV001125, GWHPERCV001228, GWHPERCV001467, GWHPERCV001770, GWHPERCV002415, GWHPERCV002748, GWHPERCV002801, GWHPERCV002844	BxjE
OG0000016	GWHPERCV000929, GWHPERCV000936, GWHPERCV000954, GWHPERCV000957, GWHPERCV000958, GWHPERCV000959, GWHPERCV000960, GWHPERCV000961, GWHPERCV001660, GWHPERCV001731, GWHPERCV001732, GWHPERCV001739, GWHPERCV001742, GWHPERCV001743, GWHPERCV001912, GWHPERCV001974, GWHPERCV002703, GWHPERCV002902, GWHPERCV002903, GWHPERCV002913, GWHPERCV002914, GWHPERCV002919, GWHPERCV002927, GWHPERCV002936, GWHPERCV002937,…	BxjUF2
OG0000017	GWHPERCV000551, GWHPERCV001518, GWHPERCV002008, GWHPERCV003016, GWHPERCV003734	BxjE
OG0000019	GWHPERCV000421, GWHPERCV001073, GWHPERCV001571, GWHPERCV002690	BxjE
OG0000021	GWHPERCV000935, GWHPERCV000937, GWHPERCV000940, GWHPERCV000944, GWHPERCV000945, GWHPERCV000946, GWHPERCV000947, GWHPERCV000953, GWHPERCV001723, GWHPERCV001734, GWHPERCV001738, GWHPERCV001740, GWHPERCV001741, GWHPERCV002888, GWHPERCV002928, GWHPERCV002929, GWHPERCV002939, GWHPERCV002946, GWHPERCV002953, GWHPERCV002954, GWHPERCV002955, GWHPERCV002959, GWHPERCV002960, GWHPERCV002986, GWHPERCV002987,…	BxjUF3
OG0000032	GWHPERCV000830, GWHPERCV000968, GWHPERCV002647, GWHPERCV002648, GWHPERCV003225	BxjE
OG0000033	GWHPERCV000824, GWHPERCV001027, GWHPERCV001361, GWHPERCV002788	BxjE
OG0000034	GWHPERCV002101, GWHPERCV002169, GWHPERCV002192	BxjE
OG0000036	GWHPERCV000618, GWHPERCV000619, GWHPERCV000620, GWHPERCV000622	BxjE
OG0000037	GWHPERCV001547, GWHPERCV002403, GWHPERCV002560, GWHPERCV003241	BxjE
OG0000038	GWHPERCV003048, GWHPERCV003049, GWHPERCV003050, GWHPERCV003059	BxjE
OG0000039	GWHPERCV003337, GWHPERCV003338, GWHPERCV003339, GWHPERCV003340	BxjE
OG0000043	GWHPERCV000742, GWHPERCV001190, GWHPERCV003044	BxjE
OG0000044	GWHPERCV001206, GWHPERCV001207, GWHPERCV001208, GWHPERCV001209, GWHPERCV001210	BxjE
OG0000046	GWHPERCV002813, GWHPERCV002814, GWHPERCV002816	BxjE
OG0000048	GWHPERCV000736, GWHPERCV001970, GWHPERCV003078	BxjE
OG0000052	GWHPERCV000835, GWHPERCV000836, GWHPERCV003667	BxjE
OG0000054	GWHPERCV001096, GWHPERCV001106, GWHPERCV002250	BxjE
OG0000055	GWHPERCV002613, GWHPERCV002614, GWHPERCV002615, GWHPERCV002616, GWHPERCV002617	BxjE
OG0000058	GWHPERCV000150, GWHPERCV003405, GWHPERCV003411, GWHPERCV003416	BxjE
OG0000061	GWHPERCV000671, GWHPERCV000672, GWHPERCV000673	BxjE
OG0000063	GWHPERCV001285, GWHPERCV001359, GWHPERCV001360	BxjE
OG0000067	GWHPERCV000701, GWHPERCV000702, GWHPERCV000703	BxjE
OG0000068	GWHPERCV003378, GWHPERCV003379, GWHPERCV003380	BxjE
OG0000072	GWHPERCV002753, GWHPERCV002754, GWHPERCV002755	BxjE
OG0000076	GWHPERCV000777, GWHPERCV001561, GWHPERCV001562	BxjE
OG0000079	GWHPERCV001379, GWHPERCV001380, GWHPERCV001381	BxjE
OG0000091	GWHPERCV003013, GWHPERCV003014, GWHPERCV003015	BxjE
OG0000092	GWHPERCV000078, GWHPERCV000079, GWHPERCV000080	BxjE
OG0000099	GWHPERCV002805, GWHPERCV002806, GWHPERCV002807, GWHPERCV002848, GWHPERCV002849, GWHPERCV002850	BxjE
OG0000100	GWHPERCV000096, GWHPERCV000214, GWHPERCV000237, GWHPERCV000728, GWHPERCV002184, GWHPERCV002217, GWHPERCV002219, GWHPERCV002811, GWHPERCV002875, GWHPERCV003117	BxjE
OG0000102	GWHPERCV000093, GWHPERCV000933, GWHPERCV000942, GWHPERCV000962, GWHPERCV001671, GWHPERCV002042, GWHPERCV002761, GWHPERCV002900, GWHPERCV002911, GWHPERCV002926, GWHPERCV002944, GWHPERCV002984, GWHPERCV002985, GWHPERCV002990, GWHPERCV002998, GWHPERCV003001, GWHPERCV003505, GWHPERCV003524	BxjU
OG0000112	GWHPERCV003466, GWHPERCV003467, GWHPERCV003718	BxjE
OG0000127	GWHPERCV001356, GWHPERCV001357, GWHPERCV001358	BxjE
OG0000132	GWHPERCV000217, GWHPERCV000242, GWHPERCV000247	BxjE
OG0000137	GWHPERCV003402, GWHPERCV003408, GWHPERCV003413	BxjE
OG0000142	GWHPERCV003603, GWHPERCV003604, GWHPERCV003605	BxjE
OG0000233	GWHPERCV003543, GWHPERCV003544, GWHPERCV003545	BxjE
OG0000240	GWHPERCV002460, GWHPERCV002461, GWHPERCV002462	BxjE
OG0000251	GWHPERCV001620, GWHPERCV001621, GWHPERCV001622	BxjE
OG0000254	GWHPERCV002809, GWHPERCV002852, GWHPERCV002853	BxjE
OG0000284	GWHPERCV000216, GWHPERCV000239, GWHPERCV000240, GWHPERCV000241	BxjE
OG0000300	GWHPERCV003600, GWHPERCV003601, GWHPERCV003602	BxjE
OG0000319	GWHPERCV001699, GWHPERCV002252, GWHPERCV002800	BxjE
OG0000341	GWHPERCV000016, GWHPERCV000017, GWHPERCV000018	BxjE
OG0000353	GWHPERCV003403, GWHPERCV003409, GWHPERCV003414	BxjE
OG0000417	GWHPERCV003591, GWHPERCV003592, GWHPERCV003593	BxjE
OG0000422	GWHPERCV002381, GWHPERCV002386, GWHPERCV002387	BxjE
OG0000434	GWHPERCV002858, GWHPERCV002859, GWHPERCV002860	BxjE
OG0000460	GWHPERCV000365, GWHPERCV000367, GWHPERCV000369	BxjE
OG0000482	GWHPERCV001074, GWHPERCV002432, GWHPERCV002572	BxjE
OG0000518	GWHPERCV002429, GWHPERCV002430, GWHPERCV002569, GWHPERCV002570	BxjE
OG0000809	GWHPERCV000727, GWHPERCV001523, GWHPERCV001760, GWHPERCV002433, GWHPERCV002442	BxjE
OG0000810	GWHPERCV000729, GWHPERCV000817, GWHPERCV001033	BxjE
OG0000815	GWHPERCV001037, GWHPERCV002166, GWHPERCV002183, GWHPERCV002218, GWHPERCV002254, GWHPERCV002384, GWHPERCV003266, GWHPERCV003428	BxjU
OG0001376	GWHPERCV003404, GWHPERCV003410, GWHPERCV003415	BxjE
OG0002165	GWHPERCV002897, GWHPERCV002915, GWHPERCV002940, GWHPERCV002967, GWHPERCV002975, GWHPERCV002979	BxjU
OG0002166	GWHPERCV000097, GWHPERCV000215, GWHPERCV000238, GWHPERCV000244	BxjU
OG0002790	GWHPERCV002724, GWHPERCV002731, GWHPERCV002732	BxjU
OG0003027	GWHPERCV000928, GWHPERCV000965, GWHPERCV002628, GWHPERCV002887, GWHPERCV003489	BxjU
OG0003130	GWHPERCV000366, GWHPERCV000368, GWHPERCV000370	BxjE
OG0003140	GWHPERCV000808, GWHPERCV000809, GWHPERCV002167	BxjU
OG0003148	GWHPERCV000943, GWHPERCV002901, GWHPERCV002912, GWHPERCV002918, GWHPERCV002932	BxjU
OG0003233	GWHPERCV000155, GWHPERCV000156, GWHPERCV000159	BxjU
OG0003355	GWHPERCV002793, GWHPERCV002842, GWHPERCV003613	BxjU
OG0003356	GWHPERCV002935, GWHPERCV002951, GWHPERCV002958	BxjU

## Sheet: 1 to 1 ortholog
Single copy orthologue protein in Apicomplexa parasites
1:1 ortholog	B. xinjiangensis	Babesia bigemina	Babesia bovis	Babesia microti	Babesia ovata	Cryptosporidium parvum	Eimeria tenella	Neospora caninum	Plasmodium falciparum	Plasmodium vivax	Plasmodium yoelii	Theileria annulata	Theileria equi	Toxoplasma gondii	Theileria orientalis	Theileria parva	B. motasi hebeiensis	B. motasi lintanensis
G1	GWHPERCV003085	XP_012765881.1	EDO05950.1	XP_012650194.1	XP_028867412.1	XP_625422.1	XP_013230532.1	XP_003881368.1	XP_001348622.1	XP_001615922.1	XP_022813527.1	XP_951939.1	XP_004829522.1	XP_002370334.1	XP_009690832.1	XP_765347.1	GWHPBEIF003884	GWHPBEID004384
G2	GWHPERCV000841	XP_012765930.1	EDO08657.1	XP_012650019.1	XP_028867343.1	XP_625659.1	XP_013232475.1	XP_003885436.1	XP_001350992.1	XP_001613568.1	XP_726284.1	XP_952670.1	XP_004828583.1	XP_018635318.1	XP_009690052.1	XP_764603.1	GWHPBEIF003815	GWHPBEID004311
G3	GWHPERCV000829	XP_012765964.1	EDO08645.1	XP_012647472.1	XP_028867304.1	XP_625664.1	XP_013233376.1	XP_003883558.1	XP_001348295.2	XP_001616831.1	XP_022813374.1	XP_952654.1	XP_004828604.1	XP_002368194.1	XP_009690064.1	XP_764619.1	GWHPBEIF003803	GWHPBEID004306
G4	GWHPERCV000818	XP_012765976.1	EDO08634.1	XP_012647484.1	XP_028867290.1	XP_626932.1	XP_013230359.1	XP_003884974.1	XP_001351235.1	XP_001614548.1	XP_022811580.1	XP_952643.1	XP_004828614.1	XP_018635615.1	XP_009690074.1	XP_764632.1	GWHPBEIF003790	GWHPBEID004285
G5	GWHPERCV000816	XP_012765990.1	EDO08633.1	XP_012647485.1	XP_028867284.1	XP_627324.1	XP_013231827.1	XP_003884561.1	XP_001351238.1	XP_001614544.1	XP_725329.1	XP_952642.1	XP_004828615.1	XP_002368885.2	XP_009690075.1	XP_764633.1	GWHPBEIF003786	GWHPBEID004282
G6	GWHPERCV000798	XP_012765999.1	EDO08614.1	XP_012647503.1	XP_028867255.1	XP_001388431.1	XP_013228686.1	XP_003884385.1	XP_001351417.1	XP_024586944.1	XP_730181.1	XP_952625.1	XP_004828632.1	XP_002366160.1	XP_009690094.1	XP_764650.1	GWHPBEIF003770	GWHPBEID004265
G7	GWHPERCV000803	XP_012766007.1	EDO08620.1	XP_012647508.1	XP_028867268.1	XP_628116.1	XP_013230684.1	XP_003882759.1	XP_001348753.2	XP_001615779.1	XP_022813583.1	XP_952629.1	XP_004828628.1	XP_002365369.1	XP_009690089.1	XP_764647.1	GWHPBEIF003776	GWHPBEID004271
G8	GWHPERCV000797	XP_012766017.1	EDO08613.1	XP_021337459.1	XP_028867246.1	XP_625505.1	XP_013228068.1	XP_003880584.1	XP_001348404.1	XP_001616721.1	XP_022813318.1	XP_952624.1	XP_004828633.1	XP_002369872.1	XP_009690096.1	XP_764651.1	GWHPBEIF003768	GWHPBEID004263
G9	GWHPERCV000796	XP_012766018.1	EDO08612.1	XP_012647501.1	XP_028867247.1	XP_625504.1	XP_013234042.1	XP_003882835.1	XP_001348405.2	XP_001616720.1	XP_022813317.1	XP_952623.1	XP_004828634.1	XP_002365289.1	XP_009690097.1	XP_764652.1	GWHPBEIF003767	GWHPBEID004262
G10	GWHPERCV000791	XP_012766023.1	EDO08607.2	XP_012647499.1	XP_028867242.1	XP_627360.1	XP_013232562.1	XP_003885709.1	XP_001348416.1	XP_001616709.1	XP_022813313.1	XP_952619.1	XP_004828638.1	XP_002370706.1	XP_009690102.1	XP_764657.1	GWHPBEIF003762	GWHPBEID004258
G11	GWHPERCV000787	XP_012766027.1	EDO08604.1	XP_012647496.1	XP_028867237.1	XP_627752.1	XP_013232373.1	XP_003881076.1	XP_001348314.1	XP_001616810.1	XP_728314.1	XP_952615.1	XP_004828642.1	XP_002368312.1	XP_009690108.1	XP_764662.1	GWHPBEIF003758	GWHPBEID004253
G12	GWHPERCV000738	XP_012766094.1	EDO08558.1	XP_012647576.1	XP_028867154.1	XP_628074.1	XP_013233750.1	XP_003881365.1	XP_001350675.1	XP_001617366.1	XP_724239.2	XP_952565.1	XP_004828695.1	XP_002370331.1	XP_009690164.1	XP_764715.1	GWHPBEIF003701	GWHPBEID004192
G13	GWHPERCV000712	XP_012766123.1	EDO06713.2	XP_021338569.1	XP_028867126.1	XP_625387.1	XP_013232372.1	XP_003882076.1	XP_966130.1	XP_001616159.1	XP_729587.3	XP_952017.1	XP_004829339.1	XP_002366861.1	XP_009690732.1	XP_765264.1	GWHPBEIF003677	GWHPBEID004166
G14	GWHPERCV000711	XP_012766124.1	EDO06711.2	XP_021338568.1	XP_028867125.1	XP_626869.1	XP_013230517.1	XP_003883888.1	XP_001351368.2	XP_024586987.1	XP_022813248.1	XP_952016.1	XP_004829340.1	XP_002365703.1	XP_009690731.1	XP_765265.1	GWHPBEIF003676	GWHPBEID004165
G15	GWHPERCV000710	XP_012766125.1	EDO06710.1	XP_012649000.1	XP_028867124.1	XP_001388399.1	XP_013229512.1	XP_003885373.1	XP_001349302.1	XP_001614939.1	XP_728048.1	XP_952015.1	XP_004829341.1	XP_018635356.1	XP_009690730.1	XP_765266.1	GWHPBEIF003675	GWHPBEID004164
G16	GWHPERCV000709	XP_012766126.1	EDO06709.1	XP_021338567.1	XP_028867122.1	XP_626753.1	XP_013231613.1	XP_003881283.1	XP_001349299.1	XP_001614936.1	XP_022811771.1	XP_952013.1	XP_004829342.1	XP_002368520.1	XP_009690729.1	XP_765267.1	GWHPBEIF003674	GWHPBEID004163
G17	GWHPERCV000678	XP_012766161.1	EDO06675.2	XP_021338590.1	XP_028867081.1	XP_001388325.1	XP_013231483.1	XP_003886023.1	XP_002585408.1	XP_001612719.1	XP_022811630.1	XP_952542.1	XP_004828717.1	XP_002367172.1	XP_009690193.1	XP_764744.1	GWHPBEIF003642	GWHPBEID004126
G18	GWHPERCV000673	XP_012766168.1	EDO06670.1	XP_021337583.1	XP_028867077.1	XP_626495.1	XP_013234927.1	XP_003880669.1	XP_001351105.1	XP_001613052.1	XP_726114.1	XP_952547.1	XP_004828712.1	XP_002369790.1	XP_009690187.1	XP_764736.1	GWHPBEIF003637	GWHPBEID004121
G19	GWHPERCV000657	XP_012766184.1	EDO06653.1	XP_021338560.1	XP_028867061.1	XP_626479.1	XP_013232786.1	XP_003884677.1	XP_001350834.1	XP_001613973.1	XP_728152.1	XP_952038.1	XP_004829296.1	XP_002369036.1	XP_009690752.1	XP_765243.1	GWHPBEIF003618	GWHPBEID004103
G20	GWHPERCV000628	XP_012766218.1	EDO06621.1	XP_021338429.1	XP_028867028.1	XP_627631.1	XP_013232764.1	XP_003884138.1	XP_966185.1	XP_001616212.1	XP_731238.1	XP_952080.1	XP_004829270.1	XP_002366423.1	XP_009690663.1	XP_765202.1	GWHPBEIF003586	GWHPBEID004072
G21	GWHPERCV000605	XP_012766241.1	EDO06598.1	XP_021338418.1	XP_028867003.1	XP_001388425.1	XP_013229738.1	XP_003885240.1	XP_001351278.1	XP_001614505.1	XP_022812627.1	XP_952098.1	XP_004829238.1	XP_018635453.1	XP_009690645.1	XP_765179.1	GWHPBEIF003561	GWHPBEID004049
G22	GWHPERCV000592	XP_012766254.1	EDO06585.2	XP_012650453.1	XP_028866988.1	XP_627183.1	XP_013229414.1	XP_003881735.1	XP_002808769.1	XP_001613446.1	XP_022811907.1	XP_952118.1	XP_004829219.1	XP_002369180.1	XP_009690629.1	XP_765165.1	GWHPBEIF003547	GWHPBEID004034
G23	GWHPERCV000565	XP_012766283.1	EDO06559.1	XP_012648318.1	XP_028866960.1	XP_628374.1	XP_013230920.1	XP_003883798.1	XP_001351635.1	XP_001613249.1	XP_725542.1	XP_952151.1	XP_004829183.1	XP_002365810.1	XP_009690598.1	XP_765129.1	GWHPBEIF003521	GWHPBEID004007
G24	GWHPERCV000559	XP_012766286.1	EDO06556.1	XP_021338232.1	XP_028866955.1	XP_626975.1	XP_013229723.1	XP_003881801.1	XP_001350130.1	XP_001614188.1	XP_724875.2	XP_952168.1	XP_004829153.1	XP_002366515.1	XP_009690574.1	XP_765114.1	GWHPBEIF003515	GWHPBEID004001
G25	GWHPERCV000557	XP_012766289.1	EDO06554.1	XP_012648308.1	XP_028866953.1	XP_626779.1	XP_013228935.1	XP_003882264.1	XP_001347370.1	XP_001614395.1	XP_726212.1	XP_952166.1	XP_004829155.1	XP_002367782.1	XP_009690576.1	XP_765116.1	GWHPBEIF003513	GWHPBEID003999
G26	GWHPERCV000550	XP_012766296.1	EDO06547.1	XP_012648315.1	XP_028866945.1	XP_626319.1	XP_013236187.1	XP_003884489.1	XP_001352184.1	XP_001608366.1	XP_731201.1	XP_952154.1	XP_004829176.1	XP_018635900.1	XP_009690594.1	XP_765126.1	GWHPBEIF003506	GWHPBEID003992
G27	GWHPERCV000538	XP_012766309.1	EDO06534.2	XP_021338797.1	XP_028866934.1	XP_625431.1	XP_013231159.1	XP_003883586.1	XP_001349553.1	XP_001612966.1	XP_731266.2	XP_952180.1	XP_004829127.1	XP_018636767.1	XP_009690564.1	XP_765104.1	GWHPBEIF003494	GWHPBEID003980
G28	GWHPERCV000532	XP_012766314.1	EDO06530.1	XP_012649484.1	XP_028866909.1	XP_627471.1	XP_013229104.1	XP_003882293.1	XP_001350382.1	XP_001616453.1	XP_727361.2	XP_952174.1	XP_004829145.1	XP_002367750.1	XP_009690570.1	XP_765110.1	GWHPBEIF003488	GWHPBEID003953
G29	GWHPERCV000526	XP_012766330.1	EDO06524.1	XP_012648305.2	XP_028866914.1	XP_628174.1	XP_013232382.1	XP_003884962.1	XP_001352160.1	XP_001614829.1	XP_022812025.1	XP_952170.1	XP_004829152.1	XP_002364186.1	XP_009690573.1	XP_765113.1	GWHPBEIF003481	GWHPBEID003959
G30	GWHPERCV000502	XP_012766355.1	EDO06503.1	XP_021337319.1	XP_028866900.1	XP_626931.1	XP_013234138.1	XP_003884748.1	XP_001348347.1	XP_001616778.1	XP_022813351.1	XP_952209.1	XP_004829079.1	XP_002370754.1	XP_009690535.1	XP_765074.1	GWHPBEIF003456	GWHPBEID003945
G31	GWHPERCV000489	XP_012766368.1	EDO06490.1	XP_021337546.1	XP_028866887.1	XP_628550.1	XP_013231493.1	XP_003882886.1	XP_001349924.1	XP_001617114.1	XP_731267.1	XP_952225.1	XP_004829059.1	XP_002365236.1	XP_009690517.1	XP_765056.1	GWHPBEIF003443	GWHPBEID003931
G32	GWHPERCV000484	XP_012766373.1	EDO06485.2	XP_012647696.1	XP_028866882.1	XP_626115.1	XP_013234221.1	XP_003880494.1	XP_001348273.1	XP_001616851.1	XP_725789.1	XP_951872.1	XP_004830287.1	XP_002371789.1	XP_009690920.1	XP_765406.1	GWHPBEIF003438	GWHPBEID003926
G33	GWHPERCV000479	XP_012766381.1	EDO06478.1	XP_012647703.1	XP_028866877.1	XP_626184.1	XP_013231343.1	XP_003881453.1	XP_001349894.1	XP_001617085.1	XP_727714.1	XP_951879.1	XP_004830296.1	XP_018636183.1	XP_009690909.1	XP_765399.1	GWHPBEIF003432	GWHPBEID003921
G34	GWHPERCV000476	XP_012766385.1	EDO06474.1	XP_021337554.1	XP_028866874.1	XP_627022.1	XP_013235322.1	XP_003885541.1	XP_001349902.1	XP_001617093.1	XP_022812862.1	XP_951883.1	XP_004830300.1	XP_002371001.1	XP_009690905.1	XP_765394.1	GWHPBEIF003426	GWHPBEID003917
G35	GWHPERCV000463	XP_012766397.1	EDO06461.1	XP_012647722.2	XP_028866865.1	XP_627664.1	XP_013231204.1	XP_003881572.1	XP_002809019.1	XP_001617105.1	XP_022812868.1	XP_952742.1	XP_004830348.1	XP_002371074.1	XP_009692815.1	XP_763685.1	GWHPBEIF003414	GWHPBEID003903
G36	GWHPERCV000456	XP_012766403.1	EDO06456.1	XP_021337561.1	XP_028866862.1	XP_626941.1	XP_013229694.1	XP_003880061.1	XP_001351849.1	XP_001613664.1	XP_730706.1	XP_952736.1	XP_004830363.1	XP_018638270.1	XP_009692807.1	XP_763678.1	GWHPBEIF003409	GWHPBEID003898
G37	GWHPERCV001388	XP_012766424.1	EDO07163.1	XP_021338440.1	XP_028866843.1	XP_626665.1	XP_013230664.1	XP_003886235.1	XP_001347931.2	XP_001615365.1	XP_022812205.1	XP_953809.1	XP_004833564.1	XP_002367363.1	XP_009689759.1	XP_766485.1	GWHPBEIF003353	GWHPBEID003880
G38	GWHPERCV001386	XP_012766426.1	EDO07165.1	XP_012648732.1	XP_028866841.1	XP_627536.1	XP_013233930.1	XP_003881139.1	XP_001351463.1	XP_001615036.1	XP_022811828.1	XP_953810.1	XP_004833562.1	XP_002368381.1	XP_009689758.1	XP_766484.1	GWHPBEIF003351	GWHPBEID003876
G39	GWHPERCV001371	XP_012766443.1	EDO07181.1	XP_012648756.1	XP_028866830.1	XP_625719.1	XP_013231756.1	XP_003880546.1	XP_001347930.1	XP_001615363.1	XP_727094.2	XP_953827.1	XP_004833542.1	XP_002369902.1	XP_009689740.1	XP_766467.1	GWHPBEIF003336	GWHPBEID003859
G40	GWHPERCV001354	XP_012766460.1	EDO07195.1	XP_012648746.1	XP_028866814.1	XP_627763.1	XP_013233968.1	XP_003884778.1	XP_001351609.1	XP_001613223.1	XP_730062.2	XP_953843.1	XP_004833527.1	XP_018635726.1	XP_009689724.1	XP_766454.1	GWHPBEIF003321	GWHPBEID003845
G41	GWHPERCV001331	XP_012766464.1	EDO07220.1	XP_012649453.1	XP_028866804.1	XP_626814.1	XP_013230654.1	XP_003884924.1	XP_001350017.1	XP_001614072.1	XP_725335.1	XP_953867.1	XP_004833501.1	XP_002371866.1	XP_009689699.1	XP_766429.1	GWHPBEIF003295	GWHPBEID003843
G42	GWHPERCV001339	XP_012766472.1	EDO07212.1	XP_012649454.1	XP_028866795.1	XP_625634.1	XP_013228550.1	XP_003885133.1	XP_001349646.2	XP_001612905.1	XP_022811469.1	XP_953856.1	XP_004833510.1	XP_018635521.1	XP_009689709.1	XP_766439.1	GWHPBEIF003305	GWHPBEID003834
G43	GWHPERCV001344	XP_012766477.1	EDO07207.1	XP_021338456.1	XP_028866790.1	XP_625828.1	XP_013229976.1	XP_003884403.1	XP_001351596.1	XP_001613212.1	XP_022812336.1	XP_953851.1	XP_004833515.1	XP_002368706.1	XP_009689714.1	XP_766445.1	GWHPBEIF003310	GWHPBEID003830
G44	GWHPERCV001348	XP_012766481.1	EDO07203.1	XP_021338823.1	XP_028866786.1	XP_001388260.1	XP_013232310.1	XP_003883205.1	XP_001349087.1	XP_001612832.1	XP_022813186.1	XP_953848.1	XP_004833519.1	XP_018636975.1	XP_009689719.1	XP_766448.1	GWHPBEIF003314	GWHPBEID003826
G45	GWHPERCV001322	XP_012766495.1	EDO07228.1	XP_012650408.1	XP_028866772.1	XP_627896.1	XP_013228111.1	XP_003882914.1	XP_001350127.1	XP_001614186.1	XP_022813728.1	XP_953874.1	XP_004833492.1	XP_002365205.1	XP_009689692.1	XP_766421.1	GWHPBEIF003287	GWHPBEID003812
G46	GWHPERCV001321	XP_012766496.1	EDO07229.1	XP_021337922.1	XP_028866771.1	XP_627772.1	XP_013231047.1	XP_003883076.1	XP_001347450.1	XP_001612703.1	XP_729844.1	XP_953875.1	XP_004833491.1	XP_002365027.1	XP_009689691.1	XP_766420.1	GWHPBEIF003286	GWHPBEID003811
G47	GWHPERCV001320	XP_012766497.1	EDO07230.1	XP_021337921.1	XP_028866770.1	XP_001388417.1	XP_013228097.1	XP_003882459.1	XP_001350126.1	XP_001614184.1	XP_730452.1	XP_953876.1	XP_004833490.1	XP_018637385.1	XP_009689690.1	XP_766419.1	GWHPBEIF003285	GWHPBEID003810
G48	GWHPERCV001306	XP_012766511.1	EDO07242.1	XP_012648775.1	XP_028866759.1	XP_627072.1	XP_013235633.1	XP_003881494.1	XP_001348835.1	XP_001615695.1	XP_022813628.1	XP_953888.1	XP_004833478.1	XP_018637841.1	XP_009689679.1	XP_766408.1	GWHPBEIF003270	GWHPBEID003797
G49	GWHPERCV001298	XP_012766520.1	EDO07250.1	XP_012648782.1	XP_028866752.1	XP_626141.1	XP_013231532.1	XP_003880757.1	XP_001350704.2	XP_001617398.1	XP_729354.1	XP_953894.1	XP_004833470.1	XP_002371238.1	XP_009689672.1	XP_766401.1	GWHPBEIF003263	GWHPBEID003789
G50	GWHPERCV001293	XP_012766526.1	EDO07254.1	XP_021338777.1	XP_028866744.1	XP_625583.1	XP_013229090.1	XP_003885747.1	XP_001347396.1	XP_001614425.1	XP_727486.2	XP_953899.1	XP_004833459.1	XP_002370666.1	XP_009689668.1	XP_766395.1	GWHPBEIF003256	GWHPBEID003780
G51	GWHPERCV001279	XP_012766543.1	EDO07268.1	XP_012649428.1	XP_028866722.1	XP_626816.1	XP_013228639.1	XP_003886214.1	XP_001351387.1	XP_024586971.1	XP_726187.2	XP_953918.1	XP_004833435.1	XP_002367338.1	XP_009689650.1	XP_766379.1	GWHPBEIF003241	GWHPBEID003763
G52	GWHPERCV001277	XP_012766545.1	EDO07269.2	XP_021338771.1	XP_028866721.1	XP_627013.1	XP_013235377.1	XP_003881134.1	XP_001348686.1	XP_001615851.1	XP_726953.2	XP_953919.1	XP_004833433.1	XP_018636407.1	XP_009689648.1	XP_766378.1	GWHPBEIF003239	GWHPBEID003761
G53	GWHPERCV001273	XP_012766549.1	EDO07273.1	XP_012649421.1	XP_028866717.1	XP_628670.1	XP_013234193.1	XP_003885259.1	XP_001349177.1	XP_001613616.1	XP_728232.1	XP_953924.1	XP_004833417.1	XP_002364534.1	XP_009689644.1	XP_766374.1	GWHPBEIF003234	GWHPBEID003757
G54	GWHPERCV001262	XP_012766559.1	EDO07283.1	XP_021338764.1	XP_028866707.1	XP_625714.1	XP_013230097.1	XP_003880859.1	XP_001347366.2	XP_001614391.1	XP_726782.1	XP_953936.1	XP_004833397.1	XP_002368787.1	XP_009689636.1	XP_766366.1	GWHPBEIF003224	GWHPBEID003746
G55	GWHPERCV001253	XP_012766572.1	EDO07296.2	XP_021338761.1	XP_028866694.1	XP_625748.1	XP_013233727.1	XP_003880099.1	XP_001349189.1	XP_001613629.1	XP_729245.1	XP_953949.1	XP_004833368.1	XP_002370019.1	XP_009689625.1	XP_766350.1	GWHPBEIF003212	GWHPBEID003733
G56	GWHPERCV001251	XP_012766573.1	EDO07297.2	XP_021338760.1	XP_028866693.1	XP_626709.1	XP_013232961.1	XP_003885579.1	XP_001349188.1	XP_001613628.1	XP_729246.1	XP_953950.1	XP_004833367.1	XP_018635247.1	XP_009689624.1	XP_766349.1	GWHPBEIF003210	GWHPBEID003731
G57	GWHPERCV001249	XP_012766575.1	EDO07299.2	XP_012649401.1	XP_028866692.1	XP_627392.1	XP_013230440.1	XP_003884822.1	XP_002808796.1	XP_001613624.1	XP_022811388.1	XP_953951.1	XP_004833365.1	XP_002370842.1	XP_009689622.1	XP_766347.1	GWHPBEIF003209	GWHPBEID003730
G58	GWHPERCV001238	XP_012766587.1	EDO07309.2	XP_021338755.1	XP_028866676.1	XP_628243.1	XP_013232189.1	XP_003880527.1	XP_001351660.1	XP_001613274.1	XP_724121.1	XP_953962.1	XP_004833355.1	XP_002369921.1	XP_009689612.1	XP_766336.1	GWHPBEIF003198	GWHPBEID003718
G59	GWHPERCV001236	XP_012766589.1	EDO07311.2	XP_021338754.1	XP_028866674.1	XP_627675.1	XP_013235038.1	XP_003884240.1	XP_001348590.1	XP_001615953.1	XP_729744.1	XP_953964.1	XP_004833321.1	XP_018636035.1	XP_009689610.1	XP_766333.1	GWHPBEIF003196	GWHPBEID003716
G60	GWHPERCV001220	XP_012766611.1	EDO07328.1	XP_021338745.1	XP_028866654.1	XP_625827.1	XP_013233546.1	XP_003882009.1	XP_001347785.1	XP_001615226.1	XP_729547.1	XP_953982.1	XP_004833318.1	XP_018637488.1	XP_009689592.1	XP_766315.1	GWHPBEIF003175	GWHPBEID003697
G61	GWHPERCV001213	XP_012766621.1	EDO07335.1	XP_021338740.1	XP_028866644.1	XP_626176.1	XP_013232297.1	XP_003882593.1	XP_001352000.1	XP_001614664.1	XP_731447.1	XP_953988.1	XP_004833305.1	XP_018637453.1	XP_009689585.1	XP_766308.1	GWHPBEIF003169	GWHPBEID003691
G62	GWHPERCV001201	XP_012766629.1	EDO07346.1	XP_012648806.1	XP_028866622.1	XP_625517.1	XP_013228968.1	XP_003885274.1	XP_001349569.2	XP_001612985.1	XP_728842.1	XP_954071.1	XP_004833171.1	XP_002364552.1	XP_009689474.1	XP_766230.1	GWHPBEIF003150	GWHPBEID003672
G63	GWHPERCV001199	XP_012766631.1	EDO07348.1	XP_012648808.1	XP_028866620.1	XP_627766.1	XP_013234298.1	XP_003886439.1	XP_001349843.2	XP_001617044.1	XP_022812837.1	XP_954069.1	XP_004833169.1	XP_002370465.1	XP_009689472.1	XP_766232.1	GWHPBEIF003148	GWHPBEID003670
G64	GWHPERCV001189	XP_012766646.1	EDO07358.1	XP_012648819.1	XP_028866605.1	XP_628459.1	XP_013230387.1	XP_003882094.1	XP_001350525.1	XP_001616590.1	XP_022813163.1	XP_954056.1	XP_004833159.1	XP_002366881.1	XP_009689463.1	XP_766243.1	GWHPBEIF003139	GWHPBEID003660
G65	GWHPERCV001174	XP_012766666.1	EDO07372.1	XP_021338482.1	XP_028866585.1	XP_627156.1	XP_013234483.1	XP_003882223.1	XP_001348389.2	XP_001616736.1	XP_022813326.1	XP_954129.1	XP_004833136.1	XP_002371881.1	XP_009689443.1	XP_766176.1	GWHPBEIF003120	GWHPBEID003642
G66	GWHPERCV001172	XP_012766668.1	EDO07374.1	XP_012648836.1	XP_028866583.1	XP_626335.1	XP_013233041.1	XP_003883396.1	XP_001348379.2	XP_001616748.1	XP_022813331.1	XP_954134.1	XP_004833131.1	XP_002368015.2	XP_009689441.1	XP_766174.1	GWHPBEIF003118	GWHPBEID003640
G67	GWHPERCV001165	XP_012766681.1	EDO07381.2	XP_012649364.1	XP_028866573.1	XP_626019.1	XP_013229897.1	XP_003882680.1	XP_001347612.1	XP_001608433.1	XP_022811693.1	XP_953992.1	XP_004833299.1	XP_002365458.1	XP_009689581.1	XP_766305.1	GWHPBEIF003110	GWHPBEID003632
G68	GWHPERCV001147	XP_012766703.1	EDO07399.1	XP_012649296.1	XP_028866553.1	XP_626590.1	XP_013232272.1	XP_003879861.1	XP_001348466.1	XP_001616661.1	XP_022813293.1	XP_954102.1	XP_004833196.1	XP_002369629.1	XP_009689507.1	XP_766202.1	GWHPBEIF003087	GWHPBEID003607
G69	GWHPERCV001142	XP_012766710.1	EDO07404.1	XP_012649301.1	XP_028866538.1	XP_626701.1	XP_013230103.1	XP_003880861.1	XP_001348470.1	XP_001616657.1	XP_022813292.1	XP_954107.1	XP_004833201.1	XP_018636247.1	XP_009689513.1	XP_766196.1	GWHPBEIF003080	GWHPBEID003598
G70	GWHPERCV001124	XP_012766730.1	EDO07424.1	XP_021338720.1	XP_028866518.1	XP_001388071.1	XP_013229917.1	XP_003884743.1	XP_001350273.1	XP_001616346.1	XP_022812453.1	XP_954043.1	XP_004833223.1	XP_002370748.1	XP_009689533.1	XP_766254.1	GWHPBEIF003061	GWHPBEID003574
G71	GWHPERCV001111	XP_012766746.1	EDO07437.1	XP_012649332.1	XP_028866506.1	XP_625376.1	XP_013229006.1	XP_003886127.1	XP_001347862.1	XP_001615303.1	XP_727662.2	XP_954030.1	XP_004833236.1	XP_002367114.1	XP_009689546.1	XP_766268.1	GWHPBEIF003048	GWHPBEID003562
G72	GWHPERCV001079	XP_012766778.1	EDO07465.2	XP_021338735.1	XP_028866478.1	XP_625690.1	XP_013235268.1	XP_003885529.1	XP_001347428.1	XP_001614457.1	XP_724011.2	XP_953996.1	XP_004833289.1	XP_002371013.1	XP_009689572.1	XP_766300.1	GWHPBEIF003015	GWHPBEID003532
G73	GWHPERCV001077	XP_012766791.1	EDO07467.1	XP_012648837.1	XP_028866471.1	XP_627789.1	XP_013233810.1	XP_003885836.1	XP_024329202.1	XP_001616746.1	XP_022813330.2	XP_954135.1	XP_004833117.1	XP_002371325.1	XP_009689439.1	XP_766173.1	GWHPBEIF003012	GWHPBEID003527
G74	GWHPERCV001057	XP_012766820.1	EDO07477.1	XP_012650394.1	XP_028866453.1	XP_628280.1	XP_013232254.1	XP_003884478.1	XP_001350828.1	XP_001613967.1	XP_022813045.1	XP_953585.1	XP_004833696.1	XP_002366057.1	XP_009689963.1	XP_766705.1	GWHPBEIF003001	GWHPBEID003514
G75	GWHPERCV001044	XP_012766833.1	EDO07490.1	XP_012649523.1	XP_028866435.1	XP_625718.1	XP_013230495.1	XP_003885380.1	XP_966218.1	XP_001616247.1	XP_724457.1	XP_953608.1	XP_004833709.1	XP_002364676.1	XP_009689957.1	XP_766687.1	GWHPBEIF002985	GWHPBEID003501
G76	GWHPERCV001000	XP_012766895.1	EDO07531.1	XP_012648934.1	XP_028866383.1	XP_001388198.1	XP_013233269.1	XP_003885932.1	XP_001349323.1	XP_001614959.1	XP_723641.1	XP_953642.1	XP_004833748.1	XP_018634923.1	XP_009689920.1	XP_766651.1	GWHPBEIF002935	GWHPBEID003453
G77	GWHPERCV000980	XP_012766926.1	EDO07548.1	XP_021338520.1	XP_028866357.1	XP_626322.1	XP_013232224.1	XP_003881506.1	XP_001349645.2	XP_001612906.1	XP_022811468.1	XP_953659.1	XP_004833767.1	XP_002372037.1	XP_009689900.1	XP_766634.1	GWHPBEIF002914	GWHPBEID003432
G78	GWHPERCV000969	XP_012766936.1	EDO07558.1	XP_012648925.1	XP_028866344.1	XP_626055.1	XP_013228552.1	XP_003883698.1	XP_001349468.1	XP_001608573.1	XP_723822.1	XP_953670.1	XP_004833777.1	XP_018636716.1	XP_009689890.1	XP_766625.1	GWHPBEIF002904	GWHPBEID003422
G79	GWHPERCV003061	XP_012766955.1	EDO05929.1	XP_012648891.1	XP_028866326.1	XP_001388256.1	XP_013236164.1	XP_003881165.1	XP_001349071.1	XP_024586916.1	XP_725557.1	XP_953683.1	XP_004833791.1	XP_002368408.1	XP_009689878.1	XP_766613.1	GWHPBEIF002890	GWHPBEID003409
G80	GWHPERCV003056	XP_012766961.1	EDO05925.1	XP_021338507.1	XP_028866320.1	XP_001388343.1	XP_013233923.1	XP_003884014.1	XP_001350196.1	XP_001614261.1	XP_022813759.1	XP_953687.1	XP_004833795.1	XP_002365564.1	XP_009689874.1	XP_766609.1	GWHPBEIF002885	GWHPBEID003403
G81	GWHPERCV003029	XP_012767002.1	EDO05900.2	XP_021338498.1	XP_028866275.1	XP_625976.1	XP_013229974.1	XP_003884894.1	XP_001347611.1	XP_001608434.1	XP_731123.1	XP_953716.1	XP_004833822.1	XP_002371943.1	XP_009689848.1	XP_766580.1	GWHPBEIF002856	GWHPBEID003376
G82	GWHPERCV003017	XP_012767015.1	EDO05889.1	XP_012648852.1	XP_028866259.1	XP_627491.1	XP_013233471.1	XP_003886204.1	XP_001347372.1	XP_001614400.1	XP_729340.1	XP_954151.1	XP_004831573.1	XP_002367324.1	XP_009689422.1	XP_766155.1	GWHPBEIF002844	GWHPBEID003362
G83	GWHPERCV000014	XP_012767056.1	EDO06010.1	XP_021338334.1	XP_028868169.1	XP_625651.1	XP_013236161.1	XP_003884029.1	XP_001349570.1	XP_001612986.1	XP_728841.2	XP_953184.1	XP_004831038.1	XP_002365549.1	XP_009692315.1	XP_764165.1	GWHPBEIF001752	GWHPBEID002782
G84	GWHPERCV000021	XP_012767062.1	EDO06015.2	XP_021338330.1	XP_028868174.1	XP_628183.1	XP_013228180.1	XP_003885022.1	XP_001350517.2	XP_001616582.1	XP_022813159.1	XP_953179.1	XP_004831042.1	XP_002364256.1	XP_009692320.1	XP_764160.1	GWHPBEIF001745	GWHPBEID002775
G85	GWHPERCV000039	XP_012767085.1	EDO06038.1	XP_021338322.1	XP_028868130.1	XP_625460.1	XP_013232472.1	XP_003886139.1	XP_001351479.1	XP_001615082.1	XP_724655.1	XP_953163.1	XP_004831073.1	XP_002367252.1	XP_009692337.1	XP_764139.1	GWHPBEIF001729	GWHPBEID002757
G86	GWHPERCV000047	XP_012767093.1	EDO06045.1	XP_012648368.1	XP_028868123.1	XP_627317.1	XP_013229725.1	XP_003885734.1	XP_001349270.1	XP_001614908.1	XP_729715.1	XP_953155.1	XP_004831066.1	XP_018634813.1	XP_009692345.1	XP_764131.1	GWHPBEIF001720	GWHPBEID002747
G87	GWHPERCV000050	XP_012767106.1	EDO06048.1	XP_012648375.1	XP_028868114.1	XP_628597.1	XP_013228883.1	XP_003885272.1	XP_001350109.1	XP_001614167.1	XP_730639.1	XP_953152.1	XP_004831063.1	XP_002364550.2	XP_009692348.1	XP_764128.1	GWHPBEIF001717	GWHPBEID002743
G88	GWHPERCV000058	XP_012767113.1	EDO06060.1	XP_021338274.1	XP_028868107.1	XP_626488.1	XP_013233465.1	XP_003879762.1	XP_001349491.1	XP_001608595.1	XP_724554.1	XP_953147.1	XP_004831057.1	XP_002371507.1	XP_009692354.1	XP_764120.1	GWHPBEIF001710	GWHPBEID002735
G89	GWHPERCV000062	XP_012767118.1	EDO06065.1	XP_012648370.1	XP_028868102.1	XP_628365.1	XP_013229778.1	XP_003882382.1	XP_001351120.1	XP_001613066.1	XP_731151.1	XP_953143.1	XP_004831052.1	XP_002367645.1	XP_009692361.1	XP_764116.1	GWHPBEIF001705	GWHPBEID002730
G90	GWHPERCV000065	XP_012767121.1	EDO06068.1	XP_012648341.1	XP_028868100.1	XP_627142.1	XP_013230128.1	XP_003885387.1	XP_001348332.2	XP_001616792.1	XP_727734.2	XP_953140.1	XP_004831048.1	XP_018635348.1	XP_009692363.1	XP_764112.1	GWHPBEIF001701	GWHPBEID002726
G91	GWHPERCV000104	XP_012767133.1	EDO06106.1	XP_012648242.1	XP_028868059.1	XP_627073.1	XP_013231011.1	XP_003885684.1	XP_001351374.1	XP_024586982.1	XP_725517.1	XP_953104.1	XP_004831128.1	XP_002370732.1	XP_009692398.1	XP_764076.1	GWHPBEIF001665	GWHPBEID002685
G92	GWHPERCV000101	XP_012767136.1	EDO06103.1	XP_012648239.1	XP_028868062.1	XP_628294.1	XP_013233918.1	XP_003884122.1	XP_001352054.1	XP_001614716.1	XP_730571.2	XP_953107.1	XP_004831125.1	XP_002366441.1	XP_009692395.1	XP_764079.1	GWHPBEIF001669	GWHPBEID002689
G93	GWHPERCV000081	XP_012767157.1	EDO06084.1	XP_012648354.1	XP_028868072.1	XP_627615.1	XP_013229368.1	XP_003880699.1	XP_001348551.1	XP_001615993.1	XP_727633.1	XP_953126.1	XP_004831103.1	XP_002369755.1	XP_009692378.1	XP_764096.1	GWHPBEIF001685	GWHPBEID002709
G94	GWHPERCV000076	XP_012767161.1	EDO06080.1	XP_012650306.1	XP_028868070.1	XP_627804.1	XP_013232061.1	XP_003880953.1	XP_001351707.1	XP_001613807.1	XP_731216.1	XP_953130.1	XP_004831097.1	XP_002368661.2	XP_009692373.1	XP_764100.1	GWHPBEIF001690	GWHPBEID002714
G95	GWHPERCV000107	XP_012767167.1	EDO06109.2	XP_021338191.1	XP_028868052.1	XP_627297.1	XP_013228119.1	XP_003881305.1	XP_001350108.1	XP_001614166.1	XP_730638.1	XP_953101.1	XP_004831131.1	XP_002368563.1	XP_009692401.1	XP_764074.1	GWHPBEIF001661	GWHPBEID002683
G96	GWHPERCV000115	XP_012767175.1	EDO06117.1	XP_012648253.1	XP_028868045.1	XP_625670.1	XP_013229742.1	XP_003883809.1	XP_001348809.2	XP_001615721.1	XP_022813617.1	XP_953091.1	XP_004831140.1	XP_002365794.1	XP_009692411.1	XP_764065.1	GWHPBEIF001653	GWHPBEID002677
G97	GWHPERCV000120	XP_012767181.1	EDO06122.1	XP_012648260.1	XP_028868039.1	XP_628399.1	XP_013230536.1	XP_003883474.1	XP_001348801.1	XP_001615729.1	XP_022813614.1	XP_953083.1	XP_004831148.1	XP_018636818.1	XP_009692420.1	XP_764056.1	GWHPBEIF001647	GWHPBEID002671
G98	GWHPERCV000133	XP_012767195.1	EDO06130.1	XP_012647668.1	XP_028868020.1	XP_001388064.1	XP_013236208.1	XP_003880231.1	XP_001349920.1	XP_001617111.1	XP_729582.1	XP_953074.1	XP_004831165.1	XP_018638378.1	XP_009692431.1	XP_764044.1	GWHPBEIF001637	GWHPBEID002661
G99	GWHPERCV000139	XP_012767204.1	EDO06135.1	XP_012647661.1	XP_028868011.1	XP_627799.1	XP_013230810.1	XP_003880652.1	XP_001350574.2	XP_001617268.1	XP_728191.2	XP_953065.1	XP_004831174.1	XP_002369807.2	XP_009692437.1	XP_764035.1	GWHPBEIF001630	GWHPBEID002657
G100	GWHPERCV000144	XP_012767209.1	EDO06140.2	XP_012647656.1	XP_028868004.1	XP_628160.1	XP_013232519.1	XP_003885857.1	XP_001351490.1	XP_001615092.1	XP_731262.1	XP_953061.1	XP_004831179.1	XP_002371349.1	XP_009692442.1	XP_764031.1	GWHPBEIF001625	GWHPBEID002652
G101	GWHPERCV000145	XP_012767210.1	EDO06141.1	XP_012647655.1	XP_028868003.1	XP_626426.1	XP_013231105.1	XP_003881796.1	XP_001347974.2	XP_001615408.1	XP_022812184.1	XP_953060.1	XP_004830914.1	XP_018637695.1	XP_009692443.1	XP_764030.1	GWHPBEIF001624	GWHPBEID002651
G102	GWHPERCV000146	XP_012767211.1	EDO06142.1	XP_012647654.1	XP_028868002.1	XP_628415.1	XP_013231306.1	XP_003881879.1	XP_001349308.1	XP_001614945.1	XP_022811777.1	XP_953059.1	XP_004830913.1	XP_002366615.1	XP_009692444.1	XP_764029.1	GWHPBEIF001623	GWHPBEID002650
G103	GWHPERCV000153	XP_012767218.1	EDO06149.1	XP_012647646.1	XP_028867995.1	XP_001388381.1	XP_013228707.1	XP_003885090.1	XP_966091.1	XP_001616122.1	XP_022811257.1	XP_952996.1	XP_004830904.1	XP_002364328.1	XP_009692452.1	XP_763960.1	GWHPBEIF001617	GWHPBEID002643
G104	GWHPERCV000169	XP_012767232.1	EDO06161.1	XP_012647635.1	XP_028867981.1	XP_628535.1	XP_013231844.1	XP_003883061.1	XP_001349662.2	XP_001612890.1	XP_728803.1	XP_953007.1	XP_004830893.1	XP_002365045.1	XP_009692463.1	XP_763975.1	GWHPBEIF001608	GWHPBEID002633
G105	GWHPERCV000178	XP_012767239.1	EDO06171.2	XP_012647513.1	XP_028867972.1	XP_626118.1	XP_013229415.1	XP_003885685.1	XP_001349821.1	XP_001617022.1	XP_730195.1	XP_953015.1	XP_004830885.1	XP_002370731.1	XP_009692471.1	XP_763983.1	GWHPBEIF001600	GWHPBEID002624
G106	GWHPERCV000188	XP_012767249.1	EDO06180.1	XP_021337264.1	XP_028867961.1	XP_625658.1	XP_013230673.1	XP_003884456.1	XP_001349445.1	XP_001613490.1	XP_022812648.1	XP_953035.1	XP_004830866.1	XP_002366082.1	XP_009692488.1	XP_764003.1	GWHPBEIF001590	GWHPBEID002612
G107	GWHPERCV000189	XP_012767250.1	EDO06181.2	XP_021337265.1	XP_028867960.1	XP_627645.1	XP_013230401.1	XP_003886292.1	XP_001349444.1	XP_001613489.1	XP_724451.2	XP_953034.1	XP_004830867.1	XP_002367427.2	XP_009692487.1	XP_764002.1	GWHPBEIF001589	GWHPBEID002611
G108	GWHPERCV000190	XP_012767251.1	EDO06189.1	XP_012647140.1	XP_028867959.1	XP_626785.1	XP_013228663.1	XP_003881988.1	XP_001349448.2	XP_001613493.1	XP_724447.1	XP_953033.1	XP_004830868.1	XP_002366759.1	XP_009692486.1	XP_764001.1	GWHPBEIF001588	GWHPBEID002610
G109	GWHPERCV000194	XP_012767257.1	EDO06193.1	XP_012647134.2	XP_028867949.1	XP_627299.1	XP_013236140.1	XP_003883198.1	XP_001347610.1	XP_001608435.1	XP_731124.1	XP_953029.1	XP_004830872.1	XP_002364990.1	XP_009692482.1	XP_763997.1	GWHPBEIF001584	GWHPBEID002606
G110	GWHPERCV000256	XP_012767321.1	EDO06255.1	XP_021337857.1	XP_028867886.1	XP_001388338.1	XP_013233108.1	XP_003882503.1	XP_001347583.1	XP_001608464.1	XP_725102.1	XP_952963.1	XP_004830815.1	XP_002367517.1	XP_009692538.1	XP_763928.1	GWHPBEIF001570	GWHPBEID002544
G111	GWHPERCV000257	XP_012767330.1	EDO06256.1	XP_012650244.1	XP_028867880.1	XP_626332.1	XP_013235691.1	XP_003879815.1	XP_001347582.1	XP_001608465.1	XP_725103.2	XP_952962.1	XP_004830814.1	XP_002369581.1	XP_009692539.1	XP_763927.1	GWHPBEIF001569	GWHPBEID002542
G112	GWHPERCV000260	XP_012767334.1	EDO06260.1	XP_012650249.1	XP_028867877.1	XP_001388210.1	XP_013229205.1	XP_003885546.1	XP_001349258.1	XP_001614896.1	XP_022811750.1	XP_952958.1	XP_004830810.1	XP_002370996.1	XP_009692544.1	XP_763923.1	GWHPBEIF001565	GWHPBEID002538
G113	GWHPERCV000265	XP_012767340.1	EDO06266.1	XP_012650254.1	XP_028867871.1	XP_626705.1	XP_013233657.1	XP_003880438.1	XP_001351727.2	XP_001613788.1	XP_724627.1	XP_952951.1	XP_004830804.1	XP_002369498.1	XP_009692552.1	XP_763917.1	GWHPBEIF001559	GWHPBEID002530
G114	GWHPERCV000270	XP_012767349.1	EDO06271.1	XP_012650260.2	XP_028867864.1	XP_628208.1	XP_013227760.1	XP_003882669.1	XP_001351719.1	XP_001613796.1	XP_022812690.1	XP_952945.1	XP_004830799.1	XP_002365470.1	XP_009692556.1	XP_763912.1	GWHPBEIF001554	GWHPBEID002523
G115	GWHPERCV000281	XP_012767368.1	EDO06282.1	XP_012650332.1	XP_028867849.1	XP_625386.1	XP_013231409.1	XP_003884840.1	XP_001351752.1	XP_001613763.1	XP_726815.1	XP_952935.1	XP_004830789.1	XP_002370865.2	XP_009692566.1	XP_763901.1	GWHPBEIF001541	GWHPBEID002512
G116	GWHPERCV000282	XP_012767369.1	EDO06283.1	XP_021337888.1	XP_028867848.1	XP_001388126.1	XP_013228805.1	XP_003880249.1	XP_001351742.1	XP_001613772.1	XP_724299.1	XP_952934.1	XP_004830788.1	XP_002371219.1	XP_009692568.1	XP_763900.1	GWHPBEIF001540	GWHPBEID002511
G117	GWHPERCV000296	XP_012767382.1	EDO06294.1	XP_021337301.1	XP_028867832.1	XP_001388179.1	XP_013229548.1	XP_003879790.1	XP_001349501.1	XP_001608603.1	XP_724446.2	XP_952919.1	XP_004830774.1	XP_002371481.1	XP_009692583.1	XP_763883.1	GWHPBEIF001525	GWHPBEID002495
G118	GWHPERCV000305	XP_012767390.1	EDO06300.1	XP_021337314.1	XP_028867824.1	XP_628007.1	XP_013230382.1	XP_003881802.1	XP_001347778.2	XP_001615219.1	XP_022812268.1	XP_952911.1	XP_004830766.1	XP_018637693.1	XP_009692592.1	XP_763874.1	GWHPBEIF001517	GWHPBEID002488
G119	GWHPERCV000307	XP_012767393.1	EDO06303.1	XP_021337312.1	XP_028867821.1	XP_628457.1	XP_013234293.1	XP_003883965.1	XP_001352001.1	XP_001614665.1	XP_725450.2	XP_952908.1	XP_004830763.1	XP_002365616.1	XP_009692595.1	XP_763871.1	GWHPBEIF001514	GWHPBEID002485
G120	GWHPERCV000308	XP_012767394.1	EDO06304.2	XP_021337311.1	XP_028867820.1	XP_001388309.1	XP_013229661.1	XP_003885441.1	XP_001348874.1	XP_001615658.1	XP_723878.1	XP_952907.1	XP_004830762.1	XP_002364747.1	XP_009692596.1	XP_763870.1	GWHPBEIF001513	GWHPBEID002484
G121	GWHPERCV000310	XP_012767396.1	EDO06306.1	XP_021338613.1	XP_028867818.1	XP_626065.1	XP_013228723.1	XP_003884170.1	XP_001347768.1	XP_001615209.1	XP_731358.2	XP_952905.1	XP_004830760.1	XP_002366389.1	XP_009692598.1	XP_763868.1	GWHPBEIF001510	GWHPBEID002482
G122	GWHPERCV000315	XP_012767404.1	EDO06310.2	XP_012649094.1	XP_028867809.1	XP_627467.1	XP_013236062.1	XP_003881883.1	XP_001347765.1	XP_001615206.1	XP_022812273.1	XP_952901.1	XP_004830755.1	XP_002366618.1	XP_009692602.1	XP_763864.1	GWHPBEIF001506	GWHPBEID002477
G123	GWHPERCV000323	XP_012767412.1	KAG6440143.1	XP_021338619.1	XP_028867802.1	XP_626699.1	XP_013228973.1	XP_003884936.1	XP_966213.1	XP_001616242.1	XP_022812408.1	XP_952892.1	XP_004830746.1	XP_002364158.1	XP_009692614.1	XP_763855.1	GWHPBEIF001498	GWHPBEID002468
G124	GWHPERCV000325	XP_012767414.1	EDO06319.1	XP_012649103.1	XP_028867800.1	XP_627237.1	XP_013234849.1	XP_003885571.1	XP_966260.1	XP_001616286.1	XP_730622.2	XP_952890.1	XP_004830744.1	XP_018635254.1	XP_009692616.1	XP_763853.1	GWHPBEIF001495	GWHPBEID002466
G125	GWHPERCV000354	XP_012767444.1	EDO06345.1	XP_021337282.1	XP_028867769.1	XP_626993.1	XP_013227965.1	XP_003884120.1	XP_001349791.1	XP_001616994.1	XP_730492.1	XP_952831.1	XP_004830638.1	XP_002366443.1	XP_009692683.1	XP_763787.1	GWHPBEIF001465	GWHPBEID002429
G126	GWHPERCV000364	XP_012767480.1	EDO06357.1	XP_021337292.1	XP_028867743.1	XP_628649.1	XP_013233383.1	XP_003880166.1	XP_001347323.1	XP_001614343.1	XP_727876.1	XP_952839.1	XP_004830676.1	XP_002370092.1	XP_009692671.1	XP_763797.1	GWHPBEIF001448	GWHPBEID002413
G127	GWHPERCV000384	XP_012767487.1	EDO06381.1	XP_012648194.1	XP_028867738.1	XP_625559.1	XP_013228244.1	XP_003879565.1	XP_001351504.1	XP_001615106.1	XP_022811853.1	XP_952860.1	XP_004830707.1	XP_002370136.1	XP_009692653.1	XP_763814.1	GWHPBEIF001432	GWHPBEID002395
G128	GWHPERCV000385	XP_012767488.1	EDO06382.1	XP_021338171.1	XP_028867737.1	XP_627314.1	XP_013231154.1	XP_003883379.1	XP_001350742.1	XP_001613884.1	XP_022813013.1	XP_952861.1	XP_004830709.1	XP_002367997.1	XP_009692651.1	XP_763817.1	GWHPBEIF001431	GWHPBEID002394
G129	GWHPERCV000394	XP_012767497.1	EDO06390.1	XP_012648539.1	XP_028867727.1	XP_626130.1	XP_013232983.1	XP_003881048.1	XP_001351480.1	XP_001615083.1	XP_022811838.1	XP_953200.1	XP_004831021.1	XP_018636353.1	XP_009692298.1	XP_764184.1	GWHPBEIF001421	GWHPBEID002384
G130	GWHPERCV000420	XP_012767525.1	EDO06415.1	XP_021338355.1	XP_028867700.1	XP_627352.1	XP_013229774.1	XP_003885936.1	XP_001349313.1	XP_001614949.1	XP_723877.1	XP_952426.1	XP_004828821.1	XP_002367045.1	XP_009690307.1	XP_764860.1	GWHPBEIF001388	GWHPBEID002352
G131	GWHPERCV000424	XP_012767529.1	EDO06419.2	XP_012650567.2	XP_028867698.1	XP_001388157.1	XP_013234187.1	XP_003883904.1	XP_001351271.1	XP_001614512.1	XP_022812630.1	XP_952430.1	XP_004828816.1	XP_002365685.1	XP_009690303.1	XP_764856.1	GWHPBEIF001384	GWHPBEID002348
G132	GWHPERCV000425	XP_012767530.1	EDO06420.1	XP_021337219.1	XP_028867697.1	XP_628483.1	XP_013234564.1	XP_003882499.1	XP_001351273.1	XP_001614510.1	XP_725586.2	XP_952431.1	XP_004828815.1	XP_002367522.1	XP_009690302.1	XP_764855.1	GWHPBEIF001383	GWHPBEID002347
G133	GWHPERCV000427	XP_012767532.1	EDO06422.2	XP_012650563.1	XP_028867695.1	XP_625779.1	XP_013235461.1	XP_003882073.1	XP_001351262.1	XP_001614521.1	XP_728069.1	XP_952433.1	XP_004828813.1	XP_002366858.2	XP_009690300.1	XP_764853.1	GWHPBEIF001381	GWHPBEID002345
G134	GWHPERCV000442	XP_012767543.1	EDO06441.1	XP_012650533.1	XP_028867685.1	XP_627952.1	XP_013232699.1	XP_003882428.1	XP_001350312.1	XP_001616385.1	XP_022812465.1	XP_952454.1	XP_004828793.1	XP_002367590.1	XP_009690295.1	XP_764830.1	GWHPBEIF001369	GWHPBEID002335
G135	GWHPERCV003468	XP_012767567.1	EDO05236.1	XP_021337346.1	XP_028867665.1	XP_627369.1	XP_013233862.1	XP_003884905.1	XP_001348546.2	XP_001615998.1	XP_022813490.1	XP_954195.1	XP_004830404.1	XP_002371997.1	XP_009689381.1	XP_766102.1	GWHPBEIF001305	GWHPBEID002313
G136	GWHPERCV003472	XP_012767571.1	EDO05232.1	XP_012649604.1	XP_028867662.1	XP_001388268.1	XP_013235870.1	XP_003886175.1	XP_001349171.1	XP_001613610.1	XP_729951.1	XP_954199.1	XP_004830409.1	XP_002367292.1	XP_009689376.1	XP_766098.1	GWHPBEIF001301	GWHPBEID002306
G137	GWHPERCV003422	XP_012767739.1	EDO05277.1	XP_021338159.1	XP_028867519.1	XP_001388402.1	XP_013235410.1	XP_003883401.1	XP_001351457.1	XP_001615031.1	XP_730066.1	XP_954842.1	XP_004831798.1	XP_018636851.1	XP_009691748.1	XP_763160.1	GWHPBEIF001150	GWHPBEID002136
G138	GWHPERCV003371	XP_012767802.1	EDO05429.1	XP_012648597.1	XP_028867462.1	XP_626159.1	XP_013229266.1	XP_003883878.1	XP_001350306.1	XP_001616371.1	XP_724152.1	XP_954268.1	XP_004829677.1	XP_002365714.1	XP_009689283.1	XP_766022.1	GWHPBEIF001825	GWHPBEID002079
G139	GWHPERCV003351	XP_012767861.1	EDO06986.2	XP_021338113.1	XP_028865831.1	XP_626308.1	XP_013233415.1	XP_003883172.1	XP_001350513.1	XP_001616578.1	XP_731029.1	XP_954315.1	XP_004829799.1	XP_018636938.1	XP_009689225.1	XP_765966.1	GWHPBEIF000288	GWHPBEID002032
G140	GWHPERCV003346	XP_012767867.1	EDO06981.1	XP_012648057.1	XP_028865834.1	XP_627951.1	XP_013235258.1	XP_003886177.1	XP_002809114.1	XP_001616477.1	XP_730825.3	XP_954320.1	XP_004829814.1	XP_002367294.1	XP_009689221.1	XP_765957.1	GWHPBEIF000293	GWHPBEID002028
G141	GWHPERCV003331	XP_012767883.1	EDO06968.1	XP_012648045.1	XP_028865849.1	XP_625501.1	XP_013230909.1	XP_003881755.1	XP_001349971.1	XP_001615637.1	XP_022813657.1	XP_954331.1	XP_004829842.1	XP_002369154.1	XP_009689206.1	XP_765940.1	GWHPBEIF000308	GWHPBEID002010
G142	GWHPERCV003321	XP_012767904.1	EDO06957.1	XP_012648034.1	XP_028865862.1	XP_627939.1	XP_013229912.1	XP_003883781.1	XP_001348431.1	XP_001616695.1	XP_727570.1	XP_954341.1	XP_004829860.1	XP_002365827.1	XP_009689193.1	XP_765926.1	GWHPBEIF000321	GWHPBEID002001
G143	GWHPERCV003307	XP_012767924.1	EDO06944.1	XP_012648021.1	XP_028865883.1	XP_001388200.1	XP_013232478.1	XP_003882811.1	XP_001350751.1	XP_001613893.1	XP_728025.2	XP_954350.1	XP_004829872.1	XP_002365317.1	XP_009689182.1	XP_765916.1	GWHPBEIF000338	GWHPBEID001995
G144	GWHPERCV003288	XP_012767948.1	EDO06918.1	XP_021338087.1	XP_028865902.1	XP_626802.1	XP_013232884.1	XP_003880798.1	XP_001348435.1	XP_001616691.1	XP_022813305.1	XP_954371.1	XP_004829893.1	XP_002371979.1	XP_009689164.1	XP_765891.1	GWHPBEIF000362	GWHPBEID001966
G145	GWHPERCV003282	XP_012767954.1	EDO06912.2	XP_021338086.1	XP_028865908.1	XP_625604.1	XP_013236321.1	XP_003885395.1	XP_001347946.1	XP_001615380.1	XP_726451.2	XP_954377.1	XP_004829899.1	XP_002364694.1	XP_009689159.1	XP_765885.1	GWHPBEIF000369	GWHPBEID001959
G146	GWHPERCV003279	XP_012767957.1	EDO06909.1	XP_012648000.1	XP_028865911.1	XP_001388263.1	XP_013228543.1	XP_003883183.1	XP_001349094.1	XP_001612825.1	XP_730338.1	XP_954379.1	XP_004829901.1	XP_002365005.2	XP_009689148.1	XP_765883.1	GWHPBEIF000371	GWHPBEID001956
G147	GWHPERCV003276	XP_012767967.1	EDO06906.1	XP_021338074.1	XP_028865917.1	XP_626806.1	XP_013228494.1	XP_003884363.1	XP_001347943.1	XP_001615377.1	XP_728420.1	XP_954383.1	XP_004829905.1	XP_002366181.1	XP_009689156.1	XP_765878.1	GWHPBEIF000374	GWHPBEID001953
G148	GWHPERCV003272	XP_012767971.1	EDO06902.1	XP_012647983.1	XP_028865921.1	XP_627226.1	XP_013233842.1	XP_003882489.1	XP_001348280.1	XP_001616844.1	XP_022813382.1	XP_954387.1	XP_004829910.1	XP_018637399.1	XP_009689152.1	XP_765874.1	GWHPBEIF000378	GWHPBEID001949
G149	GWHPERCV003265	XP_012767976.1	EDO06898.1	XP_012647871.1	XP_028865927.1	XP_001388229.1	XP_013229178.1	XP_003882730.1	XP_001349385.1	XP_001617177.1	XP_727122.1	XP_954519.1	XP_004830083.1	XP_002365405.2	XP_009689020.1	XP_765726.1	GWHPBEIF000382	GWHPBEID001944
G150	GWHPERCV003264	XP_012767977.1	EDO06897.1	XP_012647872.1	XP_028865928.1	XP_626494.1	XP_013229177.1	XP_003882731.1	XP_001349386.1	XP_001617178.1	XP_727121.1	XP_954518.1	XP_004830084.1	XP_002365404.1	XP_009689021.1	XP_765727.1	GWHPBEIF000383	GWHPBEID001943
G151	GWHPERCV003262	XP_012767979.1	EDO06895.1	XP_012647874.1	XP_028865930.1	XP_626862.1	XP_013229489.1	XP_003881238.1	XP_001349840.1	XP_001617041.1	XP_730731.1	XP_954516.1	XP_004830086.1	XP_002368469.1	XP_009689023.1	XP_765729.1	GWHPBEIF000385	GWHPBEID001941
G152	GWHPERCV003253	XP_012767988.1	EDO06886.1	XP_021338035.1	XP_028865940.1	XP_627552.1	XP_013233062.1	XP_003884097.1	XP_001349979.1	XP_001615629.1	XP_727322.2	XP_954507.1	XP_004830097.1	XP_002366471.1	XP_009689032.1	XP_765741.1	GWHPBEIF000395	GWHPBEID001930
G153	GWHPERCV003238	XP_012768009.1	EDO06874.1	XP_012647897.1	XP_028865954.1	XP_001388445.1	XP_013229904.1	XP_003883564.1	XP_001351406.1	XP_024586955.1	XP_724349.1	XP_954494.1	XP_004830036.1	XP_002368200.2	XP_009689048.1	XP_765758.1	GWHPBEIF000410	GWHPBEID001915
G154	GWHPERCV003232	XP_012768015.1	EDO06868.1	XP_021338043.1	XP_028865961.1	XP_627109.1	XP_013232507.1	XP_003884356.1	XP_001348215.1	XP_001616905.1	XP_728209.3	XP_954488.1	XP_004830030.1	XP_018635982.1	XP_009689054.1	XP_765764.1	GWHPBEIF000416	GWHPBEID001909
G155	GWHPERCV003231	XP_012768016.1	EDO06867.1	XP_012647903.1	XP_028865962.1	XP_627692.1	XP_013232872.1	XP_003882678.1	XP_001351265.1	XP_001614518.1	XP_022811910.1	XP_954487.1	XP_004830029.1	XP_018637169.1	XP_009689055.1	XP_765765.1	GWHPBEIF000417	GWHPBEID001908
G156	GWHPERCV003198	XP_012768057.1	EDO06834.1	XP_012647937.1	XP_028865997.1	XP_626765.1	XP_013235093.1	XP_003886276.1	XP_001351667.1	XP_001613845.1	XP_725272.1	XP_954451.1	XP_004829997.1	XP_002367410.1	XP_009689088.1	XP_765803.1	GWHPBEIF000448	GWHPBEID001873
G157	GWHPERCV003182	XP_012768076.1	EDO06819.1	XP_012647944.1	XP_028866011.1	XP_626359.1	XP_013233422.1	XP_003885641.1	XP_001347985.1	XP_001615418.1	XP_726104.1	XP_954440.1	XP_004829976.1	XP_018635190.1	XP_009689101.1	XP_765817.1	GWHPBEIF000463	GWHPBEID001857
G158	GWHPERCV003012	XP_012768080.1	EDO05885.1	XP_021338494.1	XP_028866014.1	XP_625603.1	XP_013233768.1	XP_003886415.1	XP_001350153.1	XP_001614210.1	XP_725955.1	XP_954150.1	XP_004831572.1	XP_018635153.1	XP_009689423.1	XP_766156.1	GWHPBEIF002841	GWHPBEID003359
G159	GWHPERCV003178	XP_012768085.1	EDO06815.1	XP_012647948.1	XP_028866021.1	XP_625816.1	XP_013229994.1	XP_003885784.1	XP_001347984.1	XP_001615417.1	XP_726106.1	XP_954430.1	XP_004829972.1	XP_002370628.1	XP_009689105.1	XP_765821.1	GWHPBEIF000467	GWHPBEID001854
G160	GWHPERCV003166	XP_012768100.1	EDO06803.1	XP_012647969.2	XP_028866032.1	XP_625675.1	XP_013233539.1	XP_003880069.1	XP_001349102.1	XP_001612817.1	XP_731259.1	XP_954419.1	XP_004829952.1	XP_018638275.1	XP_009689117.1	XP_765836.1	GWHPBEIF000476	GWHPBEID001843
G161	GWHPERCV003150	XP_012768128.1	EDO06784.1	XP_012647953.1	XP_028866051.1	XP_628335.1	XP_013231743.1	XP_003885772.1	XP_001351495.1	XP_001615097.1	XP_726077.1	XP_954402.1	XP_004829927.1	XP_002370641.2	XP_009689136.1	XP_765858.1	GWHPBEIF000497	GWHPBEID001826
G162	GWHPERCV003136	XP_012768140.1	EDO06773.1	XP_021338079.1	XP_028866063.1	XP_626343.1	XP_013228042.1	XP_003885671.1	XP_001350296.1	XP_001616368.1	XP_728907.2	XP_954390.1	XP_004829914.1	XP_018634776.1	XP_009689150.1	XP_765871.1	GWHPBEIF000510	GWHPBEID001813
G163	GWHPERCV003128	XP_012768151.1	EDO06766.1	XP_012647865.2	XP_028866072.1	XP_627477.1	XP_013230515.1	XP_003884733.1	XP_001348692.1	XP_001615845.1	XP_727407.1	XP_954526.1	XP_004830071.1	XP_002369098.1	XP_009689012.1	XP_765719.1	GWHPBEIF000520	GWHPBEID001804
G164	GWHPERCV000885	XP_012768171.1	EDO08706.1	XP_021337855.1	XP_028866092.1	XP_625493.1	XP_013229036.1	XP_003880837.1	XP_001348113.1	XP_001615546.1	XP_729812.2	XP_951956.1	XP_004829485.1	XP_002368807.1	XP_009690845.1	XP_765333.1	GWHPBEIF000541	GWHPBEID001783
G165	GWHPERCV000887	XP_012768173.1	EDO08708.1	XP_012650225.1	XP_028866093.1	XP_627993.1	XP_013232842.1	XP_003882861.1	XP_001347459.1	XP_001612712.1	XP_730550.1	XP_951954.1	XP_004829492.1	XP_002365264.1	XP_009690843.1	XP_765335.1	GWHPBEIF000543	GWHPBEID001781
G166	GWHPERCV002712	XP_012768179.1	EDO05835.1	XP_021337402.1	XP_028866096.1	XP_626175.1	XP_013231381.1	XP_003881062.1	XP_001349243.1	XP_001614880.1	XP_726289.3	XP_955100.1	XP_004832279.1	XP_018636364.1	XP_009691475.1	XP_763435.1	GWHPBEIF000571	GWHPBEID001777
G167	GWHPERCV002682	XP_012768206.1	EDO05861.1	XP_012649552.1	XP_028866132.1	XP_001388059.1	XP_013232281.1	XP_003880279.1	XP_001350215.1	XP_001614280.1	XP_022813770.1	XP_955074.1	XP_004832316.1	XP_002371602.1	XP_009691503.1	XP_763406.1	GWHPBEIF000578	GWHPBEID001741
G168	GWHPERCV002679	XP_012768209.1	EDO05864.2	XP_021338837.1	XP_028866135.1	XP_628156.1	XP_013229672.1	XP_003882831.1	XP_001348644.2	XP_001615896.1	XP_022813540.1	XP_955070.1	XP_004832319.1	XP_018637101.1	XP_009691506.1	XP_763403.1	GWHPBEIF000581	GWHPBEID001738
G169	GWHPERCV002673	XP_012768216.1	EDO05869.1	XP_021338839.1	XP_028866142.1	XP_626277.1	XP_013228863.1	XP_003879829.1	XP_001348643.2	XP_001615897.1	XP_022813539.2	XP_955062.1	XP_004832325.1	XP_018638504.1	XP_009691513.1	XP_763396.1	GWHPBEIF000587	GWHPBEID001731
G170	GWHPERCV002670	XP_012768220.1	EDO05872.2	XP_012649570.1	XP_028866146.1	XP_627282.1	XP_013235861.1	XP_003885548.1	XP_001349607.1	XP_001613028.1	XP_731176.2	XP_955059.1	XP_004832332.1	XP_002370994.1	XP_009691516.1	XP_763393.1	GWHPBEIF000590	GWHPBEID001728
G171	GWHPERCV002646	XP_012768250.1	EDO05982.1	XP_021337795.1	XP_028866170.1	XP_625709.1	XP_013234131.1	XP_003879641.1	XP_001347842.1	XP_001615281.1	XP_730018.1	XP_955037.1	XP_004832353.1	XP_018638599.1	XP_009691541.1	XP_763369.1	GWHPBEIF000611	GWHPBEID001708
G172	GWHPERCV003688	XP_012768308.1	EDO05187.1	XP_012649513.1	XP_028868873.1	XP_625694.1	XP_013232694.1	XP_003884274.1	XP_966239.1	XP_001616265.1	XP_729897.1	XP_954669.1	XP_004830247.1	XP_002366271.1	XP_009688863.1	XP_765564.1	GWHPBEIF003960	GWHPBEID000427
G173	GWHPERCV003686	XP_012768310.1	EDO05185.1	XP_021338815.1	XP_028868875.1	XP_625859.1	XP_013233531.1	XP_003885049.1	XP_001349337.1	XP_001614973.1	XP_724047.1	XP_954667.1	XP_004830215.1	XP_002364284.1	XP_009688865.1	XP_765566.1	GWHPBEIF003962	GWHPBEID000429
G174	GWHPERCV003684	XP_012768312.1	EDO05183.2	XP_021338820.1	XP_028868877.1	XP_001388063.1	XP_013229217.1	XP_003882591.1	XP_966221.1	XP_001616250.1	XP_727229.2	XP_954665.1	XP_004830217.1	XP_002371380.1	XP_009688867.1	XP_765568.1	GWHPBEIF003964	GWHPBEID000431
G175	GWHPERCV003626	XP_012768348.1	EDO05128.1	XP_012650065.1	XP_028868904.1	XP_626735.1	XP_013228729.1	XP_003882659.1	XP_966199.1	XP_001616227.1	XP_724600.2	XP_951805.1	XP_004832915.1	XP_002365480.1	XP_009690983.1	XP_765477.1	GWHPBEIF003997	GWHPBEID000460
G176	GWHPERCV003642	XP_012768365.1	EDO05142.1	XP_021338610.1	XP_028868918.1	XP_001388307.1	XP_013231332.1	XP_003882870.1	XP_001350873.1	XP_001614014.1	XP_730846.2	XP_951822.1	XP_004832929.1	XP_002365254.1	XP_009690967.1	XP_765461.1	GWHPBEIF004013	GWHPBEID000472
G177	GWHPERCV003600	XP_012768405.1	EDO05107.1	XP_012647107.1	XP_028868947.1	XP_626922.1	XP_013232534.1	XP_003886347.1	XP_001347964.1	XP_001615399.1	XP_726456.1	XP_955532.1	XP_004833871.1	XP_002370556.1	XP_009691063.1	XP_762982.1	GWHPBEIF004078	GWHPBEID000511
G178	GWHPERCV003609	XP_012768414.1	EDO05114.1	XP_012650207.2	XP_028868951.1	XP_627883.1	XP_013227775.1	XP_003880312.1	XP_001347969.1	XP_001615404.1	XP_723622.2	XP_955518.1	XP_004833863.1	XP_002369352.1	XP_009691077.1	XP_762970.1	GWHPBEIF004084	GWHPBEID000520
G179	GWHPERCV003584	XP_012768428.1	EDO07587.1	XP_012650523.1	XP_028868962.1	XP_627794.1	XP_013236027.1	XP_003883528.1	XP_966098.1	XP_001616127.1	XP_731079.2	XP_955504.1	XP_004832566.1	XP_018636796.1	XP_009691094.1	XP_762952.1	GWHPBEIF004095	GWHPBEID000533
G180	GWHPERCV003582	XP_012768430.1	EDO07589.1	XP_021337302.1	XP_028868964.1	XP_627365.1	XP_013232293.1	XP_003884111.1	XP_001347409.1	XP_001614438.1	XP_723632.3	XP_955502.1	XP_004832568.1	XP_018636099.1	XP_009691096.1	XP_762950.1	GWHPBEIF004098	GWHPBEID000535
G181	GWHPERCV003551	XP_012768468.1	EDO07617.1	XP_012650506.1	XP_028868996.1	XP_625396.1	XP_013228134.1	XP_003880779.1	XP_001347362.1	XP_001614386.1	XP_724535.1	XP_955469.1	XP_004832600.1	XP_018637926.1	XP_009691125.1	XP_762911.1	GWHPBEIF004131	GWHPBEID000567
G182	GWHPERCV003546	XP_012768473.1	EDO07622.1	XP_021337217.1	XP_028869001.1	XP_625397.1	XP_013233061.1	XP_003884098.1	XP_002808654.1	XP_001615040.1	XP_022811830.1	XP_955444.1	XP_004832605.1	XP_002366469.1	XP_009691154.1	XP_762879.1	GWHPBEIF004136	GWHPBEID000573
G183	GWHPERCV003542	XP_012768476.1	EDO07625.2	XP_021337963.1	XP_028869003.1	XP_625499.1	XP_013230605.1	XP_003881055.1	XP_966154.1	XP_001616184.1	XP_725667.2	XP_955446.1	XP_004832608.1	XP_002368290.1	XP_009691152.1	XP_762882.1	GWHPBEIF004138	GWHPBEID000575
G184	GWHPERCV003725	XP_012768506.1	EDO07655.1	XP_012648075.1	XP_028869320.1	XP_627831.1	XP_013230801.1	XP_003882082.1	XP_024328874.1	XP_001613090.1	XP_022811541.1	XP_955422.1	XP_004832635.1	XP_002366870.1	XP_009691187.1	XP_762847.1	GWHPBEIF001076	GWHPBEID000606
G185	GWHPERCV003717	XP_012768517.1	EDO07663.1	XP_021338125.1	XP_028869312.1	XP_625481.1	XP_013233545.1	XP_003883708.1	XP_001350475.1	XP_001616540.1	XP_729674.2	XP_955436.1	XP_004832644.1	XP_002365906.2	XP_009691161.1	XP_762870.1	GWHPBEIF001067	GWHPBEID000614
G186	GWHPERCV003707	XP_012768528.1	EDO07674.1	XP_012648100.1	XP_028869301.1	XP_628515.1	XP_013231031.1	XP_003881646.1	XP_001350501.1	XP_001616565.1	XP_022813152.1	XP_955424.1	XP_004832657.1	XP_002369282.1	XP_009691176.1	XP_762856.1	GWHPBEIF001057	GWHPBEID000626
G187	GWHPERCV003706	XP_012768530.1	EDO07676.1	XP_021338131.1	XP_028869300.1	XP_628416.1	XP_013234046.1	XP_003882163.1	XP_001350476.1	XP_001616541.1	XP_727953.1	XP_955411.1	XP_004832660.1	XP_002366954.1	XP_009691192.1	XP_762842.1	GWHPBEIF001055	GWHPBEID000628
G188	GWHPERCV003705	XP_012768531.1	EDO07677.2	XP_012648096.1	XP_028869299.1	XP_625539.1	XP_013228879.1	XP_003882281.1	XP_001351146.1	XP_001613092.1	XP_726264.1	XP_955410.1	XP_004832661.1	XP_002367765.1	XP_009691194.1	XP_762841.1	GWHPBEIF001054	GWHPBEID000630
G189	GWHPERCV003701	XP_012768532.1	EDO07678.1	XP_012648095.1	XP_028869298.1	XP_627934.1	XP_013233653.1	XP_003884511.1	XP_001351527.1	XP_001615124.1	XP_022811716.1	XP_955409.1	XP_004832662.1	XP_002371830.2	XP_009691195.1	XP_762840.1	GWHPBEIF001053	GWHPBEID000631
G190	GWHPERCV002623	XP_012768551.1	EDO07704.1	XP_012648106.1	XP_028865812.1	XP_001388315.1	XP_013229234.1	XP_003886206.1	XP_024329072.1	XP_001612962.1	XP_022811427.1	XP_955400.1	XP_004832675.1	XP_002367327.1	XP_009691208.1	XP_762828.1	GWHPBEIF002804	GWHPBEID000652
G191	GWHPERCV002622	XP_012768552.1	EDO07705.2	XP_012648107.1	XP_028865811.1	XP_628325.1	XP_013227909.1	XP_003884558.1	XP_002808768.1	XP_001613440.1	XP_729168.1	XP_955399.1	XP_004832676.1	XP_002368882.1	XP_009691209.1	XP_762827.1	GWHPBEIF002803	GWHPBEID000653
G192	GWHPERCV002610	XP_012768562.1	EDO07715.1	XP_012648114.1	XP_028865802.1	XP_625900.1	XP_013231199.1	XP_003883511.1	XP_001351300.1	XP_001614484.1	XP_022812617.1	XP_955391.1	XP_004832685.1	XP_002368140.1	XP_009691213.1	XP_762821.1	GWHPBEIF002794	GWHPBEID000663
G193	GWHPERCV002604	XP_012768573.1	EDO07723.1	XP_021337632.1	XP_028865778.1	XP_625394.1	XP_013230530.1	XP_003885935.1	XP_001349972.1	XP_001615636.1	XP_022813658.1	XP_955380.1	XP_004832697.1	XP_002367044.1	XP_009691228.1	XP_762810.1	GWHPBEIF002783	GWHPBEID000672
G194	GWHPERCV002602	XP_012768575.1	EDO07725.1	XP_012649673.1	XP_028865780.1	XP_625524.1	XP_013231751.1	XP_003881782.1	XP_001349974.1	XP_001615634.1	XP_022813659.1	XP_955378.1	XP_004832699.1	XP_018637704.1	XP_009691230.1	XP_762807.1	GWHPBEIF002781	GWHPBEID000674
G195	GWHPERCV002599	XP_012768578.1	EDO07728.2	XP_012649664.1	XP_028865783.1	XP_627442.1	XP_013229972.1	XP_003880662.1	XP_001349957.1	XP_001615650.1	XP_022813650.1	XP_955375.1	XP_004832702.1	XP_002369796.1	XP_009691233.1	XP_762803.1	GWHPBEIF002778	GWHPBEID000677
G196	GWHPERCV002592	XP_012768584.1	EDO07734.2	XP_021337624.1	XP_028865790.1	XP_626409.1	XP_013231307.1	XP_003882395.1	XP_001350978.2	XP_001613581.1	XP_728970.1	XP_955369.1	XP_004832708.1	XP_002367627.2	XP_009691239.1	XP_762797.1	GWHPBEIF002772	GWHPBEID000684
G197	GWHPERCV002538	XP_012768643.1	EDO07790.1	XP_021337171.1	XP_028865725.1	XP_001388209.1	XP_013230499.1	XP_003880293.1	XP_001348498.1	XP_001616631.1	XP_731105.1	XP_955292.1	XP_004832859.1	XP_002369330.1	XP_009691281.1	XP_763615.1	GWHPBEIF002714	GWHPBEID000736
G198	GWHPERCV002532	XP_012768651.1	EDO07785.2	XP_021337173.1	XP_028865716.1	XP_627099.1	XP_013232503.1	XP_003883855.1	XP_001349126.1	XP_001612800.1	XP_022813204.1	XP_955301.1	XP_004832850.1	XP_002365740.1	XP_009691289.1	XP_763605.1	GWHPBEIF002707	GWHPBEID000743
G199	GWHPERCV002531	XP_012768652.1	EDO07784.1	XP_021337174.1	XP_028865715.1	XP_628567.1	XP_013233676.1	XP_003884021.1	XP_001349127.1	XP_001612799.1	XP_730139.2	XP_955302.1	XP_004832849.1	XP_002365557.1	XP_009691290.1	XP_763604.1	GWHPBEIF002706	GWHPBEID000744
G200	GWHPERCV002527	XP_012768656.1	EDO07780.1	XP_021337654.1	XP_028865712.1	XP_001388301.1	XP_013227899.1	XP_003882329.1	XP_001349675.1	XP_001612876.1	XP_726538.1	XP_955312.1	XP_004832841.1	XP_018637308.1	XP_009691298.1	XP_763597.1	GWHPBEIF002702	GWHPBEID000749
G201	GWHPERCV002524	XP_012768659.1	EDO07777.1	XP_012649729.1	XP_028865710.1	XP_001388292.1	XP_013233079.1	XP_003883826.1	XP_001349668.1	XP_001612883.1	XP_728977.1	XP_955313.1	XP_004832830.1	XP_002365772.1	XP_009691300.1	XP_763595.1	GWHPBEIF002699	GWHPBEID000752
G202	GWHPERCV002511	XP_012768677.1	EDO07807.1	XP_012649740.1	XP_028865693.1	XP_001388147.1	XP_013233732.1	XP_003883022.1	XP_001350772.1	XP_001613914.1	XP_726593.1	XP_955328.1	XP_004832799.1	XP_002365086.1	XP_009691313.1	XP_762746.1	GWHPBEIF002686	GWHPBEID000770
G203	GWHPERCV002477	XP_012768727.1	EDO07841.1	XP_012648691.1	XP_028865653.1	XP_627188.1	XP_013229105.1	XP_003882649.1	XP_002808855.1	XP_001614992.1	XP_724187.2	XP_952774.1	XP_004830543.1	XP_002365491.1	XP_009690588.1	XP_763718.1	GWHPBEIF002649	GWHPBEID000805
G204	GWHPERCV002475	XP_012768729.1	EDO07843.1	XP_012650473.2	XP_028865651.1	XP_625960.1	XP_013232042.1	XP_003882271.1	XP_001350691.1	XP_001617382.1	XP_728177.1	XP_952777.1	XP_004830549.1	XP_002367775.1	XP_009692740.1	XP_763724.1	GWHPBEIF002647	GWHPBEID000808
G205	GWHPERCV002437	XP_012768756.1	EDO07882.1	XP_021337215.1	XP_028865616.1	XP_627187.1	XP_013231408.1	XP_003884841.1	XP_001348565.1	XP_001615979.1	XP_022813499.1	XP_952805.1	XP_004830586.1	XP_002370866.1	XP_009692708.1	XP_763760.1	GWHPBEIF002641	GWHPBEID000826
G206	GWHPERCV002420	XP_012768808.1	EDO07897.1	XP_021337478.1	XP_028865574.1	XP_625570.1	XP_013230079.1	XP_003881430.1	XP_001349398.1	XP_001617190.1	XP_729593.1	XP_953603.1	XP_004832373.1	XP_002370400.1	XP_009689959.1	XP_766689.1	GWHPBEIF002601	GWHPBEID000868
G207	GWHPERCV002414	XP_012768813.1	EDO07903.1	XP_012647550.1	XP_028865570.1	XP_001388428.1	XP_013230743.1	XP_003884153.1	XP_001349400.1	XP_001617192.1	XP_729596.2	XP_955019.1	XP_004832366.1	XP_002366408.1	XP_009691557.1	XP_763352.1	GWHPBEIF002596	GWHPBEID000873
G208	GWHPERCV001920	XP_012768835.1	EDO08398.1	XP_012650000.1	XP_028864954.1	XP_625952.1	XP_013227871.1	XP_003879699.1	XP_001350471.1	XP_001616536.1	XP_727708.1	XP_953374.1	XP_004831248.1	XP_018638581.1	XP_009692108.1	XP_764375.1	GWHPBEIF002054	GWHPBEID001404
G209	GWHPERCV001921	XP_012768836.1	EDO08397.2	XP_012650004.1	XP_028864955.1	XP_625876.1	XP_013229756.1	XP_003882832.1	XP_001348691.2	XP_001615846.1	XP_727406.2	XP_953373.1	XP_004831247.1	XP_002365292.2	XP_009692109.1	XP_764374.1	GWHPBEIF002056	GWHPBEID001403
G210	GWHPERCV001930	XP_012768849.1	EDO08388.2	XP_012647337.1	XP_028864969.1	XP_625391.1	XP_013229428.1	XP_003884862.1	XP_024328953.1	XP_001613498.1	XP_022812652.1	XP_953364.1	XP_004831237.1	XP_002370892.1	XP_009692118.1	XP_764364.1	GWHPBEIF002065	GWHPBEID001391
G211	GWHPERCV001943	XP_012768869.1	EDO08375.1	XP_021337688.1	XP_028864989.1	XP_628644.1	XP_013233534.1	XP_003883243.1	XP_001349847.1	XP_001617048.1	XP_729335.1	XP_953351.1	XP_004831222.1	XP_002364944.1	XP_009692131.1	XP_764350.1	GWHPBEIF002090	GWHPBEID001375
G212	GWHPERCV002033	XP_012768885.1	EDO08277.2	XP_012649861.2	XP_028865094.1	XP_628617.1	XP_013235934.1	XP_003883839.1	XP_001351041.1	XP_001613523.1	XP_724663.2	XP_953274.1	XP_004830940.1	XP_002365756.1	XP_009692219.1	XP_764267.1	GWHPBEIF002179	GWHPBEID001276
G213	GWHPERCV002023	XP_012768895.1	EDO08285.2	XP_021337722.1	XP_028865088.1	XP_626883.1	XP_013235556.1	XP_003881186.1	XP_001351028.1	XP_001613535.1	XP_724167.2	XP_953264.1	XP_004830953.1	XP_002368890.1	XP_009692231.1	XP_764257.1	GWHPBEIF002169	GWHPBEID001286
G214	GWHPERCV002022	XP_012768896.1	EDO08286.1	XP_021337184.1	XP_028865086.1	XP_001388154.1	XP_013232069.1	XP_003886398.1	XP_024328985.1	XP_001613552.1	XP_726773.2	XP_953263.1	XP_004830954.1	XP_018635147.1	XP_009692232.1	XP_764256.1	GWHPBEIF002168	GWHPBEID001287
G215	GWHPERCV002002	XP_012768922.1	EDO08303.1	XP_021337712.1	XP_028865061.1	XP_627669.1	XP_013232848.1	XP_003885667.1	XP_001347900.2	XP_001615337.1	XP_022812220.1	XP_953289.1	XP_004830925.1	XP_002371917.1	XP_009692203.1	XP_764284.1	GWHPBEIF002148	GWHPBEID001305
G216	GWHPERCV001991	XP_012768931.1	EDO08313.1	XP_021337710.1	XP_028865053.1	XP_626581.1	XP_013229050.1	XP_003883287.1	XP_001347773.1	XP_001615214.1	XP_725449.1	XP_953325.1	XP_004830918.1	XP_002367892.1	XP_009692179.1	XP_764317.1	GWHPBEIF002139	GWHPBEID001313
G217	GWHPERCV001990	XP_012768932.1	EDO08314.1	XP_021337182.1	XP_028865050.1	XP_001388411.1	XP_013228500.1	XP_003879799.1	XP_001347741.2	XP_001615183.1	XP_022812287.1	XP_953324.1	XP_004830917.1	XP_018638513.1	XP_009692178.1	XP_764316.1	GWHPBEIF002138	GWHPBEID001314
G218	GWHPERCV001982	XP_012768942.1	EDO08322.2	XP_012649830.2	XP_028865042.1	XP_628400.1	XP_013228523.1	XP_003884605.1	XP_001351259.1	XP_001614524.1	XP_726702.1	XP_953314.1	XP_004831185.1	XP_018635817.1	XP_009692169.1	XP_764304.1	GWHPBEIF002130	GWHPBEID001325
G219	GWHPERCV001978	XP_012768946.1	EDO08325.1	XP_012649824.1	XP_028865039.1	XP_001388398.1	XP_013229093.1	XP_003885783.1	XP_001351097.1	XP_001613046.1	XP_728246.1	XP_953310.1	XP_004831189.1	XP_002370629.1	XP_009692165.1	XP_764302.1	GWHPBEIF002125	GWHPBEID001330
G220	GWHPERCV002038	XP_012768983.1	EDO08270.1	XP_012649873.1	XP_028865111.1	XP_626290.1	XP_013233697.1	XP_003885332.1	XP_024328882.1	XP_001613550.1	XP_022811351.1	XP_953259.1	XP_004830957.1	XP_002364619.1	XP_009692235.1	XP_764253.1	GWHPBEIF002186	GWHPBEID001267
G221	GWHPERCV002046	XP_012768988.1	EDO08257.1	XP_012649882.1	XP_028865117.1	XP_625793.1	XP_013232247.1	XP_003884373.1	XP_001352177.1	XP_001608372.1	XP_726031.2	XP_953255.1	XP_004830963.1	XP_002366171.1	XP_009692241.1	XP_764246.1	GWHPBEIF002191	GWHPBEID001261
G222	GWHPERCV002065	XP_012769005.1	EDO08247.2	XP_021337733.1	XP_028865139.1	XP_001388255.1	XP_013228017.1	XP_003881525.1	XP_966210.1	XP_001616239.1	XP_730049.1	XP_953237.1	XP_004830981.1	XP_002368550.2	XP_009692261.1	XP_764227.1	GWHPBEIF002208	GWHPBEID001244
G223	GWHPERCV002079	XP_012769026.1	EDO08235.1	XP_012649204.1	XP_028865158.1	XP_626358.1	XP_013228966.1	XP_003880258.1	XP_001351186.1	XP_001613131.1	XP_726939.2	XP_953221.1	XP_004830998.1	XP_018638245.1	XP_009692278.1	XP_764206.1	GWHPBEIF002230	GWHPBEID001224
G224	GWHPERCV002090	XP_012769037.1	EDO08225.2	XP_021338677.1	XP_028865170.1	XP_001388128.1	XP_013228261.1	XP_003879808.1	XP_001350060.1	XP_001614116.1	XP_729676.1	XP_952410.1	XP_004828840.1	XP_002369568.2	XP_009690324.1	XP_764876.1	GWHPBEIF002240	GWHPBEID001213
G225	GWHPERCV002099	XP_012769046.1	EDO08217.1	XP_012649225.1	XP_028865179.1	XP_626938.1	XP_013228850.1	XP_003885060.1	XP_966168.1	XP_001616196.1	XP_731377.1	XP_952402.1	XP_004828849.1	XP_002364295.1	XP_009690332.1	XP_764883.1	GWHPBEIF002248	GWHPBEID001205
G226	GWHPERCV002108	XP_012769059.1	EDO08200.1	XP_021338681.1	XP_028865192.1	XP_627439.1	XP_013230642.1	XP_003885174.1	XP_001350050.1	XP_001614106.1	XP_728283.1	XP_952396.1	XP_004828856.1	XP_002364431.1	XP_009690338.1	XP_764889.1	GWHPBEIF002259	GWHPBEID001196
G227	GWHPERCV002112	XP_012769064.1	EDO08195.1	XP_012649232.2	XP_028865197.1	XP_627902.1	XP_013235865.1	XP_003881163.1	XP_001350064.1	XP_001614120.1	XP_727064.1	XP_952390.1	XP_004828863.1	XP_002368405.1	XP_009690347.1	XP_764896.1	GWHPBEIF002265	GWHPBEID001189
G228	GWHPERCV002161	XP_012769077.1	EDO08151.2	XP_021338690.1	XP_028865208.1	XP_625897.1	XP_013234742.1	XP_003880651.1	XP_001350059.1	XP_001614115.1	XP_729675.3	XP_952387.1	XP_004828866.1	XP_002369808.1	XP_009690350.1	XP_764899.1	GWHPBEIF002268	GWHPBEID001186
G229	GWHPERCV002149	XP_012769089.1	EDO08162.1	XP_012649083.1	XP_028865221.1	XP_001388176.1	XP_013234548.1	XP_003885643.1	XP_001348319.1	XP_001616805.1	XP_022813363.1	XP_952357.1	XP_004828915.1	XP_018635192.1	XP_009690392.1	XP_764928.1	GWHPBEIF002282	GWHPBEID001174
G230	GWHPERCV002139	XP_012769105.1	EDO08171.1	XP_021338692.1	XP_028865238.1	XP_626397.1	XP_013228360.1	XP_003879970.1	XP_001347731.1	XP_001615173.1	XP_723908.1	XP_952366.1	XP_004828898.1	XP_018638417.1	XP_009690379.1	XP_764919.1	GWHPBEIF002294	GWHPBEID001164
G231	GWHPERCV002138	XP_012769106.1	EDO08172.1	XP_012649064.1	XP_028865239.1	XP_627595.1	XP_013228673.1	XP_003881359.1	XP_001348317.1	XP_001616807.1	XP_725510.1	XP_952367.1	XP_004828897.1	XP_002370325.1	XP_009690378.1	XP_764918.1	GWHPBEIF002295	GWHPBEID001163
G232	GWHPERCV002135	XP_012769109.1	EDO08175.2	XP_012649061.1	XP_028865243.1	XP_627264.1	XP_013228430.1	XP_003885893.1	XP_001348312.1	XP_001616812.1	XP_731285.2	XP_952370.1	XP_004828892.1	XP_018634894.1	XP_009690375.1	XP_764915.1	GWHPBEIF002299	GWHPBEID001160
G233	GWHPERCV002125	XP_012769121.1	EDO08183.1	XP_021337196.1	XP_028865255.1	XP_627780.1	XP_013229341.1	XP_003884414.1	XP_001348367.1	XP_001616760.1	XP_728927.2	XP_952342.1	XP_004828934.1	XP_018635948.1	XP_009690407.1	XP_764940.1	GWHPBEIF002310	GWHPBEID001149
G234	GWHPERCV002124	XP_012769122.1	EDO08184.1	XP_021337824.1	XP_028865256.1	XP_001388378.1	XP_013229054.1	XP_003879657.1	XP_001348321.1	XP_001616803.1	XP_724757.1	XP_952343.1	XP_004828933.1	XP_002372033.2	XP_009690406.1	XP_764939.1	GWHPBEIF002311	GWHPBEID001148
G235	GWHPERCV002122	XP_012769138.1	EDO08186.1	XP_012650145.1	XP_028865261.1	XP_626791.1	XP_013227964.1	XP_003879900.1	XP_001351834.1	XP_001613678.1	XP_729011.1	XP_952345.1	XP_004828931.1	XP_002369669.1	XP_009690404.1	XP_764937.1	GWHPBEIF002314	GWHPBEID001144
G236	GWHPERCV002181	XP_012769148.1	EDO08139.1	XP_012650141.1	XP_028865275.1	XP_626372.1	XP_013228969.1	XP_003883658.1	XP_001351836.1	XP_001613676.1	XP_729009.1	XP_952340.1	XP_004828936.1	XP_002365953.1	XP_009690409.1	XP_764942.1	GWHPBEIF002327	GWHPBEID001133
G237	GWHPERCV002174	XP_012769156.1	EDO08132.1	XP_021337300.1	XP_028865285.1	XP_626513.1	XP_013234492.1	XP_003883937.1	XP_001348891.1	XP_001616017.1	XP_726399.1	XP_952333.1	XP_004828943.1	XP_002365646.1	XP_009690415.1	XP_764948.1	GWHPBEIF002336	GWHPBEID001127
G238	GWHPERCV002205	XP_012769189.1	EDO08107.2	XP_012650168.1	XP_028865318.1	XP_626377.1	XP_013234155.1	XP_003880743.1	XP_001350072.1	XP_001614128.1	XP_729173.2	XP_952315.1	XP_004828964.1	XP_018637970.1	XP_009690434.1	XP_764968.1	GWHPBEIF002367	GWHPBEID001099
G239	GWHPERCV002211	XP_012769195.1	EDO08102.1	XP_021337198.1	XP_028865323.1	XP_627065.1	XP_013229776.1	XP_003882316.1	XP_001350603.1	XP_001617295.1	XP_727306.1	XP_952307.1	XP_004828970.1	XP_002367726.1	XP_009690440.1	XP_764974.1	GWHPBEIF002375	GWHPBEID001093
G240	GWHPERCV002212	XP_012769196.1	EDO08101.1	XP_012650164.1	XP_028865324.1	XP_001388156.1	XP_013231536.1	XP_003880944.1	XP_001350600.1	XP_001617291.1	XP_729607.1	XP_952306.1	XP_004828971.1	XP_002368670.1	XP_009690441.1	XP_764975.1	GWHPBEIF002376	GWHPBEID001092
G241	GWHPERCV002246	XP_012769214.1	EDO08091.1	XP_012648441.1	XP_028865337.1	XP_627404.1	XP_013229225.1	XP_003882197.1	XP_001350377.1	XP_001616448.1	XP_725288.1	XP_952293.1	XP_004828982.1	XP_018637209.1	XP_009690453.1	XP_764989.1	GWHPBEIF002387	GWHPBEID001077
G242	GWHPERCV002242	XP_012769218.1	EDO08087.1	XP_012648437.1	XP_028865342.1	XP_627189.1	XP_013230667.1	XP_003883233.1	XP_001349389.1	XP_001617181.1	XP_022812898.1	XP_952289.1	XP_004828986.1	XP_002364953.1	XP_009690457.1	XP_764995.1	GWHPBEIF002392	GWHPBEID001073
G243	GWHPERCV002230	XP_012769236.1	EDO08076.1	XP_021337833.1	XP_028865357.1	XP_627234.1	XP_013228758.1	XP_003883633.1	XP_024328895.1	XP_001614970.1	XP_022811794.1	XP_952278.1	XP_004828994.1	XP_002365985.1	XP_009690467.1	XP_765007.1	GWHPBEIF002405	GWHPBEID001061
G244	GWHPERCV002227	XP_012769239.1	EDO08073.1	XP_012650042.1	XP_028865360.1	XP_625666.1	XP_013229659.1	XP_003882449.1	XP_001350622.1	XP_001617313.1	XP_022812957.1	XP_952275.1	XP_004828997.1	XP_018637382.1	XP_009690469.1	XP_765010.1	GWHPBEIF002408	GWHPBEID001058
G245	GWHPERCV002268	XP_012769270.1	EDO08049.2	XP_012647283.1	XP_028865385.1	XP_001388443.1	XP_013228995.1	XP_003882994.1	XP_001351634.1	XP_001613248.1	XP_725544.1	XP_952255.1	XP_004829016.1	XP_002365112.1	XP_009690489.1	XP_765029.1	GWHPBEIF002434	GWHPBEID001035
G246	GWHPERCV002280	XP_012769291.1	EDO08038.1	XP_021337192.1	XP_028865401.1	XP_628532.1	XP_013229505.1	XP_003883968.1	XP_001351349.1	XP_024587005.1	XP_022813240.1	XP_952242.1	XP_004829033.1	XP_018636570.1	XP_009690503.1	XP_765042.1	GWHPBEIF002447	GWHPBEID001019
G247	GWHPERCV002288	XP_012769299.1	EDO08032.1	XP_012649593.1	XP_028865407.1	XP_628514.1	XP_013235391.1	XP_003885557.1	XP_001350044.1	XP_001614100.1	XP_724699.1	XP_952232.1	XP_004829049.1	XP_002370983.1	XP_009690510.1	XP_765049.1	GWHPBEIF002454	GWHPBEID001013
G248	GWHPERCV002291	XP_012769302.1	EDO08030.1	XP_021337589.1	XP_028865410.1	XP_627530.1	XP_013228254.1	XP_003879990.1	XP_001348684.2	XP_001615853.1	XP_022813558.1	XP_952229.1	XP_004829052.1	XP_018638403.1	XP_009690513.1	XP_765052.1	GWHPBEIF002457	GWHPBEID001010
G249	GWHPERCV002292	XP_012769303.1	EDO08029.1	XP_021337161.1	XP_028865411.1	XP_626605.1	XP_013233851.1	XP_003880778.1	XP_001350141.1	XP_001614199.1	XP_727044.2	XP_952228.1	XP_004829053.1	XP_018637953.1	XP_009690514.1	XP_765053.1	GWHPBEIF002458	GWHPBEID001009
G250	GWHPERCV002293	XP_012769304.1	EDO08028.2	XP_021337588.1	XP_028865412.1	XP_626013.1	XP_013233504.1	XP_003882605.1	XP_001350140.1	XP_001614198.1	XP_731052.1	XP_952227.1	XP_004829055.1	XP_002371401.1	XP_009690515.1	XP_765054.1	GWHPBEIF002459	GWHPBEID001008
G251	GWHPERCV002295	XP_012769314.1	EDO08026.1	XP_012649591.1	XP_028865424.1	XP_628224.1	XP_013228284.1	XP_003882763.1	XP_001350134.1	XP_001614192.1	XP_729143.1	XP_951911.1	XP_004829576.1	XP_002365367.1	XP_009690800.1	XP_765370.1	GWHPBEIF002464	GWHPBEID001005
G252	GWHPERCV002304	XP_012769324.1	EDO08018.1	XP_012650357.2	XP_028865432.1	XP_628035.1	XP_013233765.1	XP_003884072.1	XP_001348150.2	XP_001615584.1	XP_730287.1	XP_951903.1	XP_004829602.1	XP_002371959.1	XP_009690793.1	XP_765378.1	GWHPBEIF002473	GWHPBEID000995
G253	GWHPERCV002321	XP_012769354.1	EDO07998.1	XP_012650348.2	XP_028865458.1	XP_625765.1	XP_013230925.1	XP_003882839.1	XP_966116.1	XP_001616146.1	XP_731065.1	XP_952469.1	XP_004828777.1	XP_018637099.1	XP_009690262.1	XP_764814.1	GWHPBEIF002493	GWHPBEID000978
G254	GWHPERCV002325	XP_012769357.1	EDO07994.1	XP_012650270.1	XP_028865462.1	XP_626425.1	XP_013235586.1	XP_003881840.1	XP_002808762.1	XP_001613433.1	XP_730724.1	XP_952482.1	XP_004828764.1	XP_002366573.1	XP_009690248.1	XP_764801.1	GWHPBEIF002497	GWHPBEID000974
G255	GWHPERCV002331	XP_012769364.1	EDO07987.1	XP_021337894.1	XP_028865469.1	XP_001388075.1	XP_013232452.1	XP_003885719.1	XP_001349002.1	XP_001613455.1	XP_725462.1	XP_952474.1	XP_004828772.1	XP_002370695.1	XP_009690257.1	XP_764809.1	GWHPBEIF002505	GWHPBEID000967
G256	GWHPERCV002351	XP_012769381.1	EDO07963.1	XP_012650303.1	XP_028865496.1	XP_628092.1	XP_013228381.1	XP_003882888.1	XP_002808708.1	XP_001613735.1	XP_022812717.1	XP_954741.1	XP_004831494.1	XP_002365234.1	XP_009691895.1	XP_763039.1	GWHPBEIF002525	GWHPBEID000945
G257	GWHPERCV002348	XP_012769384.1	EDO07964.1	XP_012647198.1	XP_028865494.1	XP_626998.1	XP_013232714.1	XP_003880355.1	XP_001349798.1	XP_001617001.1	XP_726088.1	XP_954743.1	XP_004831493.1	XP_002369408.1	XP_009691897.1	XP_763042.1	GWHPBEIF002523	GWHPBEID000947
G258	GWHPERCV002377	XP_012769424.1	EDO07936.1	XP_012649528.2	XP_028865524.1	XP_626342.1	XP_013234190.1	XP_003883664.1	XP_966109.1	XP_001616139.1	XP_727180.1	XP_952470.1	XP_004828776.1	XP_002365947.1	XP_009690261.1	XP_764813.1	GWHPBEIF002554	GWHPBEID000911
G259	GWHPERCV002396	XP_012769443.1	EDO07920.1	XP_012647520.1	XP_028865542.1	XP_628330.1	XP_013230781.1	XP_003885835.1	XP_001349810.1	XP_001617012.1	XP_731128.1	XP_954769.1	XP_004831439.1	XP_002371324.2	XP_009691851.1	XP_763071.1	GWHPBEIF002573	GWHPBEID000894
G260	GWHPERCV001910	XP_012769468.1	EDO08406.1	XP_021337190.1	XP_028864939.1	XP_626778.1	XP_013229268.1	XP_003884402.1	XP_001347548.1	XP_001608501.1	XP_726642.1	XP_953383.1	XP_004831256.1	XP_002368705.1	XP_009692101.1	XP_764384.1	GWHPBEIF002044	GWHPBEID001415
G261	GWHPERCV001906	XP_012769472.1	EDO08410.1	XP_012649988.1	XP_028864936.1	XP_625892.1	XP_013232583.1	XP_003885889.1	XP_001348200.1	XP_001616923.1	XP_729109.1	XP_953388.1	XP_004831262.1	XP_002366992.1	XP_009692097.1	XP_764388.1	GWHPBEIF002041	GWHPBEID001419
G262	GWHPERCV001900	XP_012769478.1	EDO08416.2	XP_021337772.1	XP_028864928.1	XP_625803.1	XP_013232843.1	XP_003881969.1	XP_001347600.2	XP_001608446.1	XP_022811690.1	XP_953394.1	XP_004831269.1	XP_002366736.1	XP_009692089.1	XP_764395.1	GWHPBEIF002035	GWHPBEID001425
G263	GWHPERCV001897	XP_012769480.1	EDO08418.1	XP_012649981.1	XP_028864924.1	XP_627701.1	XP_013235076.1	XP_003884142.1	XP_001348198.1	XP_001616925.1	XP_729106.2	XP_953396.1	XP_004831271.1	XP_002366419.1	XP_009692085.1	XP_764398.1	GWHPBEIF002033	GWHPBEID001427
G264	GWHPERCV001895	XP_012769482.1	EDO08420.1	XP_012649979.1	XP_028864922.1	XP_627700.1	XP_013227897.1	XP_003879645.1	XP_001347601.1	XP_001608445.1	XP_731117.1	XP_953398.1	XP_004831273.1	XP_002370208.1	XP_009692083.1	XP_764400.1	GWHPBEIF002030	GWHPBEID001429
G265	GWHPERCV001893	XP_012769485.1	EDO08423.1	XP_012649978.1	XP_028864919.1	XP_627889.1	XP_013232284.1	XP_003885110.1	XP_001351828.1	XP_001613684.1	XP_022812739.1	XP_953401.1	XP_004831275.1	XP_002364353.1	XP_009692080.1	XP_764403.1	GWHPBEIF002026	GWHPBEID001432
G266	GWHPERCV001889	XP_012769489.1	EDO08427.1	XP_021337188.1	XP_028864915.1	XP_627791.1	XP_013228291.1	XP_003886036.1	XP_001351199.1	XP_001613144.1	XP_724817.1	XP_953405.1	XP_004831279.1	XP_002367186.1	XP_009692076.1	XP_764407.1	GWHPBEIF002022	GWHPBEID001436
G267	GWHPERCV001861	XP_012769539.1	EDO08454.1	XP_012649949.1	XP_028864874.1	XP_628383.1	XP_013234043.1	XP_003882471.1	XP_001348237.1	XP_001616882.1	XP_727083.1	XP_953432.1	XP_004831311.1	XP_018638204.1	XP_009692048.1	XP_764436.1	GWHPBEIF001992	GWHPBEID001464
G268	GWHPERCV001843	XP_012769556.1	EDO08472.2	XP_021337187.1	XP_028864855.1	XP_001388356.1	XP_013235385.1	XP_003880871.1	XP_001350247.1	XP_001616321.1	XP_724989.1	XP_953454.1	XP_004831330.1	XP_018636255.1	XP_009692027.1	XP_764460.1	GWHPBEIF001973	GWHPBEID001482
G269	GWHPERCV001831	XP_012769579.1	EDO08483.1	XP_012649920.1	XP_028864836.1	XP_626214.1	XP_013229695.1	XP_003880272.1	XP_001349098.1	XP_001612821.1	XP_730343.1	XP_953467.1	XP_004831343.1	XP_002371608.1	XP_009692015.1	XP_764473.1	GWHPBEIF001960	GWHPBEID001494
G270	GWHPERCV001830	XP_012769580.1	EDO08484.1	XP_012649919.1	XP_028864835.1	XP_627562.1	XP_013236288.1	XP_003883515.1	XP_001348288.1	XP_001616837.1	XP_729417.1	XP_953468.1	XP_004831344.1	XP_018636803.1	XP_009692014.1	XP_764474.1	GWHPBEIF001959	GWHPBEID001495
G271	GWHPERCV001823	XP_012769587.1	EDO08491.1	XP_012649916.1	XP_028864830.1	XP_626236.1	XP_013228072.1	XP_003881829.1	XP_001349755.1	XP_001616959.1	XP_724122.2	XP_953474.1	XP_004831350.1	XP_018637675.1	XP_009692011.1	XP_764481.1	GWHPBEIF001952	GWHPBEID001500
G272	GWHPERCV001819	XP_012769592.1	EDO08495.1	XP_021337739.1	XP_028864827.1	XP_628234.1	XP_013228646.1	XP_003884188.1	XP_001351508.1	XP_001615111.1	XP_726913.2	XP_953478.1	XP_004831353.1	XP_018636061.1	XP_009692007.1	XP_764485.1	GWHPBEIF001948	GWHPBEID001504
G273	GWHPERCV001813	XP_012769598.1	EDO08501.1	XP_012649907.1	XP_028864820.1	XP_001388150.1	XP_013235007.1	XP_003885554.1	XP_001350392.1	XP_001616464.1	XP_022812501.1	XP_953484.1	XP_004831360.1	XP_002370987.1	XP_009692002.1	XP_764492.1	GWHPBEIF001942	GWHPBEID001511
G274	GWHPERCV001807	XP_012769604.1	EDO08507.1	XP_012649902.1	XP_028864813.1	XP_626269.1	XP_013230706.1	XP_003882260.1	XP_966201.1	XP_001616229.1	XP_729234.1	XP_953491.1	XP_004831367.1	XP_018637270.1	XP_009691996.1	XP_764499.1	GWHPBEIF001936	GWHPBEID001517
G275	GWHPERCV001798	XP_012769613.1	EDO08515.1	XP_021337782.1	XP_028864804.1	XP_627227.1	XP_013229352.1	XP_003884921.1	XP_001347727.1	XP_001615169.1	XP_022812295.1	XP_953498.1	XP_004831377.1	XP_002371869.1	XP_009691987.1	XP_764508.1	GWHPBEIF001927	GWHPBEID001526
G276	GWHPERCV001792	XP_012769624.1	EDO08520.1	XP_012647469.1	XP_028864790.1	XP_627096.1	XP_013234808.1	XP_003882930.1	XP_001349498.1	XP_001608600.1	XP_731469.1	XP_953503.1	XP_004831384.1	XP_002365187.2	XP_009691981.1	XP_764516.1	GWHPBEIF001920	GWHPBEID001534
G277	GWHPERCV001781	XP_012769635.1	EDO08531.1	XP_012649563.1	XP_028864777.1	XP_628436.1	XP_013229493.1	XP_003881929.1	XP_001352093.1	XP_001614755.1	XP_726859.1	XP_953514.1	XP_004831395.1	XP_002366688.1	XP_009691969.1	XP_764530.1	GWHPBEIF001907	GWHPBEID001544
G278	GWHPERCV001406	XP_012769720.1	EDO07135.2	XP_012649167.1	XP_028868629.1	XP_627402.1	XP_013228220.1	XP_003884683.1	XP_001347871.1	XP_001615311.1	XP_725006.1	XP_954983.1	XP_004832402.1	XP_002369044.1	XP_009691590.1	XP_763312.1	GWHPBEIF000984	GWHPBEID002870
G279	GWHPERCV001407	XP_012769722.1	EDO07134.1	XP_021338656.1	XP_028868628.1	XP_626788.1	XP_013228268.1	XP_003885582.1	XP_001351240.1	XP_001614542.1	XP_022811920.1	XP_954982.1	XP_004832403.1	XP_002370955.1	XP_009691591.1	XP_763311.1	GWHPBEIF000983	GWHPBEID002871
G280	GWHPERCV001408	XP_012769723.1	EDO07133.1	XP_021338655.1	XP_028868627.1	XP_626847.1	XP_013231526.1	XP_003883442.1	XP_001351366.1	XP_024586989.1	XP_729464.1	XP_954981.1	XP_004832404.1	XP_002368068.1	XP_009691592.1	XP_763310.1	GWHPBEIF000982	GWHPBEID002872
G281	GWHPERCV001437	XP_012769753.1	EDO07105.1	XP_012649146.1	XP_028868600.1	XP_626763.1	XP_013236339.1	XP_003884400.1	XP_001348007.1	XP_001615440.1	XP_726515.1	XP_954956.1	XP_004832423.1	XP_002368702.1	XP_009691617.1	XP_763285.1	GWHPBEIF000949	GWHPBEID002907
G282	GWHPERCV001469	XP_012769803.1	EDO07065.1	XP_012647313.2	XP_028868556.1	XP_001388384.1	XP_013232191.1	XP_003881789.1	XP_001351825.1	XP_001613687.1	XP_022812736.1	XP_954263.1	XP_004829651.1	XP_002366502.1	XP_009689287.1	XP_766026.1	GWHPBEIF000901	GWHPBEID002954
G283	GWHPERCV001480	XP_012769814.1	EDO07053.1	XP_021338784.1	XP_028868543.1	XP_625961.1	XP_013234943.1	XP_003880210.1	XP_001351157.1	XP_001613103.1	XP_729770.1	XP_954907.1	XP_004832047.1	XP_002371180.1	XP_009691678.1	XP_763228.1	GWHPBEIF000888	GWHPBEID002967
G284	GWHPERCV001482	XP_012769816.1	EDO07051.1	XP_012649461.1	XP_028868542.1	XP_627802.1	XP_013231938.1	XP_003882310.1	XP_001351163.1	XP_001613109.1	XP_730214.1	XP_954908.1	XP_004832049.1	XP_002367733.1	XP_009691676.1	XP_763230.1	GWHPBEIF000885	GWHPBEID002969
G285	GWHPERCV001486	XP_012769822.1	EDO07046.1	XP_021337817.1	XP_028868535.1	XP_625342.1	XP_013230284.1	XP_003883536.1	XP_001352079.1	XP_001614740.1	XP_723782.1	XP_954913.1	XP_004832059.1	XP_002368170.1	XP_009691669.1	XP_763238.1	GWHPBEIF000881	GWHPBEID002973
G286	GWHPERCV001488	XP_012769824.1	EDO07044.1	XP_012650113.1	XP_028868533.1	XP_628674.1	XP_013227821.1	XP_003882011.1	XP_001351619.1	XP_001613232.1	XP_022812350.1	XP_954915.1	XP_004832518.1	XP_002366788.1	XP_009691661.1	XP_763241.1	GWHPBEIF000879	GWHPBEID002975
G287	GWHPERCV001491	XP_012769826.1	EDO07042.1	XP_021337193.1	XP_028868532.1	XP_001388386.1	XP_013233811.1	XP_003879810.1	XP_001350381.2	XP_001616452.1	XP_022812496.1	XP_954917.1	XP_004832511.1	XP_002369572.1	XP_009691658.1	XP_763243.1	GWHPBEIF000877	GWHPBEID002977
G288	GWHPERCV001514	XP_012769851.1	EDO07018.2	XP_021338697.1	XP_028868506.1	XP_628218.1	XP_013234258.1	XP_003883833.1	XP_001347339.1	XP_001614358.1	XP_022812566.1	XP_953559.1	XP_004833692.1	XP_002365762.1	XP_009690000.1	XP_766734.1	GWHPBEIF000851	GWHPBEID002997
G289	GWHPERCV001515	XP_012769852.1	EDO07017.1	XP_012649257.1	XP_028868507.1	XP_626775.1	XP_013234426.1	XP_003881738.1	XP_001347331.1	XP_001614350.1	XP_727348.2	XP_953558.1	XP_004833693.1	XP_002369177.2	XP_009690001.1	XP_766735.1	GWHPBEIF000850	GWHPBEID002998
G290	GWHPERCV001520	XP_012769860.1	EDO07012.1	XP_012649251.1	XP_028868498.1	XP_627196.1	XP_013231096.1	XP_003880548.1	XP_001350777.1	XP_001613919.1	XP_725178.1	XP_953569.1	XP_004833826.1	XP_018638064.1	XP_009689990.1	XP_766723.1	GWHPBEIF000844	GWHPBEID003003
G291	GWHPERCV001530	XP_012769868.1	EDO07004.1	XP_021338596.1	XP_028868490.1	XP_628363.1	XP_013231637.1	XP_003884715.1	XP_001349881.1	XP_001617072.1	XP_022812851.1	XP_953575.1	XP_004833835.1	XP_002369077.1	XP_009689982.1	XP_766716.1	GWHPBEIF000834	GWHPBEID003014
G292	GWHPERCV001545	XP_012769884.1	EDO05487.1	XP_021338392.1	XP_028868475.1	XP_626736.1	XP_013235492.1	XP_003881088.1	XP_001350224.1	XP_001614289.1	XP_022813773.1	XP_952001.1	XP_004829356.1	XP_002368327.1	XP_009690715.1	XP_765281.1	GWHPBEIF000817	GWHPBEID003030
G293	GWHPERCV001550	XP_012769889.1	EDO05492.1	XP_012648632.1	XP_028868470.1	XP_627238.1	XP_013231429.1	XP_003880508.1	XP_001350227.1	XP_001614292.1	XP_022813774.1	XP_951996.1	XP_004829363.1	XP_002371773.1	XP_009690710.1	XP_765287.1	GWHPBEIF000812	GWHPBEID003036
G294	GWHPERCV001575	XP_012769918.1	EDO05519.1	XP_012648450.1	XP_028868444.1	XP_628340.1	XP_013230953.1	XP_003883106.1	XP_001350387.1	XP_001616458.1	XP_731047.1	XP_953752.1	XP_004833649.1	XP_002364860.1	XP_009689816.1	XP_766544.1	GWHPBEIF000787	GWHPBEID003065
G295	GWHPERCV001583	XP_012769925.1	EDO05526.1	XP_012647857.1	XP_028868436.1	XP_001388136.1	XP_013229386.1	XP_003880481.1	XP_001348850.2	XP_001615680.1	XP_727351.1	XP_954530.1	XP_004830061.1	XP_002369544.1	XP_009689007.1	XP_765714.1	GWHPBEIF000779	GWHPBEID003073
G296	GWHPERCV001589	XP_012769935.1	EDO05745.1	XP_021338020.1	XP_028868425.1	XP_628423.1	XP_013230637.1	XP_003881965.1	XP_001350553.1	XP_001617247.1	XP_022812931.1	XP_954539.1	XP_004830113.1	XP_018637589.1	XP_009688996.1	XP_765703.1	GWHPBEIF000772	GWHPBEID003079
G297	GWHPERCV001598	XP_012769944.1	EDO05736.1	XP_021338015.1	XP_028868417.1	XP_627771.1	XP_013233222.1	XP_003885678.1	XP_001350543.1	XP_001617237.1	XP_729866.2	XP_954547.1	XP_004830122.1	XP_018634782.1	XP_009688986.1	XP_765693.1	GWHPBEIF000762	GWHPBEID003089
G298	GWHPERCV001604	XP_012769950.1	EDO05730.1	XP_012647835.1	XP_028868412.1	XP_628522.1	XP_013229108.1	XP_003885134.1	XP_001347550.1	XP_001608498.1	XP_727763.2	XP_954553.1	XP_004830127.1	XP_002364383.1	XP_009688981.1	XP_765687.1	GWHPBEIF000756	GWHPBEID003095
G299	GWHPERCV001607	XP_012769984.1	EDO05728.1	XP_021338010.1	XP_028868405.1	XP_626706.1	XP_013233536.1	XP_003881042.1	XP_001352212.1	XP_001608340.1	XP_725670.2	XP_954557.1	XP_004830131.1	XP_002368274.1	XP_009688977.1	XP_765683.1	GWHPBEIF000752	GWHPBEID003133
G300	GWHPERCV001715	XP_012770077.1	EDO05625.1	XP_012650079.1	XP_028868282.1	XP_628184.1	XP_013231859.1	XP_003883406.1	XP_001347529.1	XP_001608516.1	XP_728853.2	XP_951781.1	XP_004832549.1	XP_018636848.1	XP_009691011.1	XP_765503.1	GWHPBEIF000644	GWHPBEID003246
G301	GWHPERCV001717	XP_012770079.1	EDO05623.1	XP_012650077.1	XP_028868280.1	XP_628576.1	XP_013235810.1	XP_003880679.1	XP_966077.1	XP_001616110.1	XP_022811251.1	XP_951779.1	XP_004832547.1	XP_002369780.1	XP_009691013.1	XP_765505.1	GWHPBEIF000642	GWHPBEID003248
G302	GWHPERCV001058	XP_012770089.1	EDO05616.2	XP_021337305.1	XP_028868260.1	XP_001388227.1	XP_013232173.1	XP_003885183.1	XP_001350266.1	XP_001616338.1	XP_725028.1	XP_951772.1	XP_004832540.1	XP_002364442.1	XP_009691020.1	XP_765512.1	GWHPBEIF000633	GWHPBEID003255
G303	GWHPERCV000917	XP_012770110.1	EDO08736.2	XP_021337593.1	XP_028868830.1	XP_001388421.1	XP_013230130.1	XP_003882653.1	XP_001350205.1	XP_001614270.1	XP_730840.1	XP_953722.1	XP_004833681.1	XP_018637181.1	XP_009689842.1	XP_766574.1	GWHPBEIF000017	GWHPBEID000215
G304	GWHPERCV000905	XP_012770123.1	EDO08723.2	XP_021338287.1	XP_028868814.1	XP_627614.1	XP_013231518.1	XP_003886153.1	XP_001349545.1	XP_001612959.1	XP_727660.1	XP_953780.1	XP_004833623.1	XP_002367267.1	XP_009689793.1	XP_766518.1	GWHPBEIF000030	GWHPBEID000200
G305	GWHPERCV000894	XP_012770135.1	EDO08713.2	XP_021337239.1	XP_028868803.1	XP_626445.1	XP_013229654.1	XP_003880514.1	XP_001352012.1	XP_001614675.1	XP_730367.2	XP_953767.1	XP_004833634.1	XP_018638091.1	XP_009689803.1	XP_766530.1	GWHPBEIF000044	GWHPBEID000187
G306	GWHPERCV000893	XP_012770136.1	EDO08712.1	XP_021337240.1	XP_028868802.1	XP_626088.1	XP_013232180.1	XP_003881213.1	XP_001351626.1	XP_001613240.1	XP_022812353.1	XP_953766.1	XP_004833635.1	XP_018636429.1	XP_009689804.1	XP_766531.1	GWHPBEIF000045	GWHPBEID000186
G307	GWHPERCV002719	XP_012770149.1	EDO05828.2	XP_021337407.1	XP_028868789.1	XP_625747.1	XP_013231458.1	XP_003885521.1	XP_001349261.2	XP_001614899.1	XP_022811752.1	XP_955106.1	XP_004832262.1	XP_018635279.1	XP_009691469.1	XP_763441.1	GWHPBEIF000053	GWHPBEID000178
G308	GWHPERCV002720	XP_012770151.1	EDO05827.2	XP_012647403.1	XP_028868786.1	XP_627048.1	XP_013235167.1	XP_003880235.1	XP_002808927.1	XP_001614646.1	XP_022811939.1	XP_955111.1	XP_004832260.1	XP_002371204.1	XP_009691467.1	XP_763444.1	GWHPBEIF000055	GWHPBEID000176
G309	GWHPERCV002721	XP_012770152.1	EDO05826.1	XP_012647405.1	XP_028868785.1	XP_627211.1	XP_013235283.1	XP_003882189.1	XP_001351980.1	XP_001614645.1	XP_727387.1	XP_955113.1	XP_004832259.1	XP_002371467.1	XP_009691466.1	XP_763445.1	GWHPBEIF000056	GWHPBEID000175
G310	GWHPERCV002725	XP_012770155.1	EDO05821.1	XP_012647407.1	XP_028868776.1	XP_626485.1	XP_013232599.1	XP_003879918.1	XP_001348759.1	XP_001615773.1	XP_724396.1	XP_955115.1	XP_004832255.1	XP_018638444.1	XP_009691464.1	XP_763448.1	GWHPBEIF000072	GWHPBEID000167
G311	GWHPERCV002726	XP_012770156.1	EDO05820.2	XP_012647408.1	XP_028868774.1	XP_628291.1	XP_013232598.1	XP_003879921.1	XP_024329211.1	XP_001615774.1	XP_724397.1	XP_955116.1	XP_004832254.1	XP_002369692.1	XP_009691463.1	XP_763449.1	GWHPBEIF000073	GWHPBEID000166
G312	GWHPERCV002730	XP_012770160.1	EDO05817.1	XP_021337411.1	XP_028868771.1	XP_626889.1	XP_013233042.1	XP_003882974.1	XP_001350806.2	XP_001613944.1	XP_729264.1	XP_955120.1	XP_004832242.1	XP_002365136.2	XP_009691459.1	XP_763453.1	GWHPBEIF000078	GWHPBEID000161
G313	GWHPERCV002736	XP_012770172.1	EDO05811.1	XP_021337414.1	XP_028868767.1	XP_626538.1	XP_013233998.1	XP_003885369.1	XP_001348761.1	XP_001615770.1	XP_022813589.1	XP_955122.1	XP_004832226.1	XP_018635358.1	XP_009691457.1	XP_763456.1	GWHPBEIF000096	GWHPBEID000150
G314	GWHPERCV002745	XP_012770180.1	EDO05804.1	XP_012647422.1	XP_028868759.1	XP_627118.1	XP_013229480.1	XP_003886128.1	XP_001350330.1	XP_001616401.1	XP_729559.1	XP_955131.1	XP_004832212.1	XP_002367113.1	XP_009691447.1	XP_763465.1	GWHPBEIF000106	GWHPBEID000138
G315	GWHPERCV002746	XP_012770181.1	EDO05803.2	XP_021337419.1	XP_028868758.1	XP_626250.1	XP_013233337.1	XP_003882191.1	XP_001349476.1	XP_001608581.1	XP_727029.1	XP_955132.1	XP_004832209.1	XP_002371465.1	XP_009691446.1	XP_763466.1	GWHPBEIF000107	GWHPBEID000137
G316	GWHPERCV002753	XP_012770186.1	EDO05798.1	XP_012647429.1	XP_028868754.1	XP_626681.1	XP_013234669.1	XP_003882797.1	XP_001350465.1	XP_001616529.1	XP_729565.1	XP_955138.1	XP_004832203.1	XP_002365332.1	XP_009691440.1	XP_763472.1	GWHPBEIF000113	GWHPBEID000131
G317	GWHPERCV002780	XP_012770213.1	EDO05779.1	XP_021337440.1	XP_028868729.1	XP_627034.1	XP_013231036.1	XP_003881248.1	XP_001350594.1	XP_001617286.1	XP_729681.2	XP_955174.1	XP_004832112.1	XP_002368479.1	XP_009691409.1	XP_763507.1	GWHPBEIF000143	GWHPBEID000098
G318	GWHPERCV002785	XP_012770237.1	EDO05765.1	XP_012647458.1	XP_028868707.1	XP_627241.1	XP_013233102.1	XP_003884166.1	XP_001349019.1	XP_001613474.1	XP_725230.2	XP_955186.1	XP_004832119.1	XP_002366393.1	XP_009691401.1	XP_763515.1	GWHPBEIF000157	GWHPBEID000082
G319	GWHPERCV002818	XP_012770286.1	EDO05568.1	XP_021337683.1	XP_028868666.1	XP_627556.1	XP_013234865.1	XP_003879702.1	XP_001348526.1	XP_001616604.1	XP_723625.1	XP_955225.1	XP_004832093.1	XP_002370233.1	XP_009691364.1	XP_763556.1	GWHPBEIF000205	GWHPBEID000036
G320	GWHPERCV002838	XP_012770307.1	EDO05546.2	XP_012649760.2	XP_028868653.1	XP_626773.1	XP_013233575.1	XP_003885452.1	XP_001347883.1	XP_001615323.1	XP_727593.2	XP_955203.1	XP_004832753.1	XP_002364759.2	XP_009691343.1	XP_763535.1	GWHPBEIF000227	GWHPBEID000015
G321	GWHPERCV002839	XP_012770308.1	EDO05545.1	XP_012649759.1	XP_028868652.1	XP_628014.1	XP_013228716.1	XP_003886218.1	XP_001347884.2	XP_001615324.1	XP_022812227.1	XP_955202.1	XP_004832754.1	XP_018635065.1	XP_009691342.1	XP_763534.1	GWHPBEIF000228	GWHPBEID000014
