# Supplementary material for: Comparative genomics, integrated with single-cell sequencing and genetic analyses, reveal roles of transcription factor AP2-M2 in asexual replication of Babesia parasite
Source: PLoS Pathog. 2025 Nov 13;21(11):e1013699. doi: 10.1371/journal.ppat.1013699 (PMC12626333; doi:10.1371/journal.ppat.1013699)
Supplement: S2 Table — (XLSX) [file ppat.1013699.s007.xlsx]

## Sheet: Cluster markers
Supplementary Table S2 Cluster markers of Babesia xinjiangensis in asexual replication
Gene	Accession ID	Annotation	p_val	avg_log2FC	pct.1	pct.2	p_val_adj	cluster
evm.TU.bctg00000000-np1.5	GWHGERCV000005	Uncharacterized protein	1.66264e-38	1.24255	0.4	0.205	5.72946e-35	0
evm.TU.bctg00000000-np1.10	GWHGERCV000010	Conserved hypothetical protein	0.000259416	0.416898	0.285	0.23	0.893948	0
evm.TU.bctg00000000-np1.39	GWHGERCV000039	Dihydrofolate reductase thymidylate	1.8698e-14	0.359923	0.381	0.246	6.44333e-11	0
evm.TU.bctg00000000-np1.52	GWHGERCV000052	Putative elongation factor 1 gamma 2	1.93288e-11	0.390242	0.648	0.585	6.66069e-08	0
evm.TU.bctg00000000-np1.69	GWHGERCV000069	Peptidase M16 inactive domain protein	1.09158e-181	2.9374	0.58	0.117	3.76159e-178	0
evm.TU.bctg00000000-np1.73	GWHGERCV000073	Prefoldin subunit	1.24715e-12	0.675646	0.351	0.247	4.29767e-09	0
evm.TU.bctg00000000-np1.77	GWHGERCV000077	Triosephosphate isomerase	3.57092e-37	1.16896	0.412	0.223	1.23054e-33	0
evm.TU.bctg00000000-np1.81	GWHGERCV000081	Vesicle associated membrane protein	6.1195e-15	0.548876	0.576	0.475	2.10878e-11	0
evm.TU.bctg00000000-np1.101	GWHGERCV000101	Eukaryotic translation initiation factor 3 subunit	1.79671e-08	0.615012	0.345	0.268	6.19145e-05	0
evm.TU.bctg00000000-np1.104	GWHGERCV000104	V type proton ATPase subunit B	3.56715e-22	0.818627	0.469	0.328	1.22924e-18	0
evm.TU.bctg00000000-np1.144	GWHGERCV000144	Eukaryotic translation initiation factor 3 subunit M	6.88745e-09	0.701652	0.263	0.185	2.37341e-05	0
evm.TU.bctg00000000-np1.180	GWHGERCV000180	Gar1/Naf1 RNA binding region family protein	1.65263e-14	1.00753	0.251	0.149	5.69497e-11	0
evm.TU.bctg00000000-np1.210	GWHGERCV000210	Glyceraldehyde 3 phosphate dehydrogenase	4.50968e-80	1.00503	0.772	0.568	1.55403e-76	0
evm.TU.bctg00000000-np1.224	GWHGERCV000224	FACT complex subunit SPT16	9.97711e-36	1.38108	0.315	0.135	3.43811e-32	0
evm.TU.bctg00000000-np1.225	GWHGERCV000225	RNA recognition motif	1.33714e-45	0.723467	0.744	0.507	4.60778e-42	0
evm.TU.bctg00000000-np1.227	GWHGERCV000227	20S proteasome subunit beta 6	2.68413e-11	0.708839	0.368	0.275	9.2495e-08	0
evm.TU.bctg00000000-np1.228	GWHGERCV000228	Cyclin	1.36225e-18	0.676893	0.508	0.38	4.69431e-15	0
evm.TU.bctg00000000-np1.233	GWHGERCV000233	Arginine tRNA ligase	5.75968e-13	0.740956	0.338	0.237	1.98479e-09	0
evm.TU.bctg00000000-np1.263	GWHGERCV000263	Notchless like protein 1	3.97581e-17	0.945316	0.299	0.181	1.37007e-13	0
evm.TU.bctg00000000-np1.265	GWHGERCV000265	60S ribosomal protein	5.86431e-08	0.285718	0.724	0.679	0.000202084	0
evm.TU.bctg00000000-np1.289	GWHGERCV000289	AMMECR1 domain containing protein	2.74037e-91	1.60413	0.693	0.44	9.4433e-88	0
evm.TU.bctg00000000-np1.301	GWHGERCV000301	Eukaryotic translation initiation factor	1.91223e-22	0.806445	0.488	0.345	6.58954e-19	0
evm.TU.bctg00000000-np1.308	GWHGERCV000308	Chaperone protein dnaJ 6	2.27255e-37	1.93311	0.256	0.09	7.83121e-34	0
evm.TU.bctg00000000-np1.384	GWHGERCV000384	Ran binding like protein 1	3.06518e-71	1.20506	0.588	0.302	1.05626e-67	0
evm.TU.bctg00000000-np1.407	GWHGERCV000407	DDX5	4.65726e-12	0.747762	0.345	0.246	1.60489e-08	0
evm.TU.bctg00000000-np1.425	GWHGERCV000425	Chaperonin containing t complex protein 1	3.65754e-13	0.656393	0.311	0.202	1.26039e-09	0
evm.TU.bctg00000000-np1.447	GWHGERCV000447	26s protease regulatory subunit	1.87735e-08	0.683735	0.257	0.18	6.46935e-05	0
evm.TU.bctg00000000-np1.456	GWHGERCV000456	Cell cycle regulator protein	4.2755e-06	0.604111	0.286	0.223	0.0147334	0
evm.TU.bctg00000000-np1.464	GWHGERCV000464	Copper transporter	8.54018e-15	0.57282	0.472	0.359	2.94295e-11	0
evm.TU.bctg00000000-np1.509	GWHGERCV000509	Adenine specific DNA methyltransferase	1.697e-89	1.22008	0.734	0.513	5.84785e-86	0
evm.TU.bctg00000000-np1.532	GWHGERCV000532	RNA recognition motif containing protein	2.36825e-25	1.20335	0.302	0.155	8.16099e-22	0
evm.TU.bctg00000000-np1.534	GWHGERCV000534	NADH cytochrome b5 reductase	2.71747e-18	0.847341	0.413	0.276	9.36441e-15	0
evm.TU.bctg00000000-np1.545	GWHGERCV000545	Conserved Plasmodium protein	6.39529e-10	0.586052	0.34	0.249	2.20382e-06	0
evm.TU.bctg00000000-np1.553	GWHGERCV000553	Conserved hypothetical protein	3.14472e-37	0.534761	0.804	0.633	1.08367e-33	0
evm.TU.bctg00000000-np1.592	GWHGERCV000592	CAP Gly domain containing protein	1.86354e-52	1.64512	0.34	0.117	6.42177e-49	0
evm.TU.bctg00000000-np1.594	GWHGERCV000594	Uncharacterized protein	1.29607e-14	0.98925	0.269	0.167	4.46625e-11	0
evm.TU.bctg00000000-np1.602	GWHGERCV000602	Conserved hypothetical protein	1.26315e-36	0.88808	0.488	0.285	4.35283e-33	0
evm.TU.bctg00000000-np1.605	GWHGERCV000605	ATP dependent RNA helicase	2.29746e-09	0.613556	0.332	0.244	7.91705e-06	0
evm.TU.bctg00000000-np1.614	GWHGERCV000614	Chaperone protein DnaJ	2.00576e-06	0.623568	0.284	0.219	0.00691184	0
evm.TU.bctg00000000-np1.684	GWHGERCV000683	Grb10 interacting GYF	1.17725e-10	0.823844	0.272	0.183	4.05681e-07	0
evm.TU.bctg00000000-np1.695	GWHGERCV000694	DNA topoisomerase	1.89773e-16	0.861557	0.345	0.224	6.53959e-13	0
evm.TU.bctg00000000-np1.696	GWHGERCV000695	Bromodomain containing protein	0.000241089	0.481554	0.297	0.246	0.830793	0
evm.TU.bctg00000000-np1.708	GWHGERCV000707	Conserved hypothetical protein	3.07324e-05	0.435545	0.366	0.302	0.105904	0
evm.TU.bctg00000000-np1.711	GWHGERCV000710	Protein transport protein SEC23	4.03908e-26	0.941749	0.489	0.333	1.39187e-22	0
evm.TU.bctg00000000-np1.712	GWHGERCV000711	Conserved hypothetical protein	2.28108e-32	1.10751	0.404	0.228	7.86059e-29	0
evm.TU.bctg00000000-np1.737	GWHGERCV000736	DnaK protein	1.89753e-86	1.38988	0.828	0.582	6.53888e-83	0
evm.TU.bctg00000000-np1.746	GWHGERCV000745	Nima related kinase	4.55928e-20	1.17654	0.273	0.147	1.57113e-16	0
evm.TU.bctg00000000-np1.752	GWHGERCV000751	Uncharacterized protein	2.31162e-15	1.03047	0.278	0.168	7.96585e-12	0
evm.TU.bctg00000000-np1.756	GWHGERCV000755	Conserved hypothetical protein	4.12416e-07	0.504777	0.37	0.298	0.00142119	0
evm.TU.bctg00000000-np1.764	GWHGERCV000763	DEAD box ATP dependent RNA helicase family member protein	2.37343e-26	0.689683	0.611	0.455	8.17883e-23	0
evm.TU.bctg00000000-np1.769	GWHGERCV000768	Chromosome condensation protein	1.3008e-11	0.80481	0.287	0.19	4.48256e-08	0
evm.TU.bctg00000000-np1.777	GWHGERCV000775	Conserved hypothetical protein	7.04392e-11	0.670919	0.294	0.201	2.42734e-07	0
evm.TU.bctg00000000-np1.786	GWHGERCV000784	Chaperone	4.58613e-13	0.719953	0.299	0.193	1.58038e-09	0
evm.TU.bctg00000000-np1.799	GWHGERCV000797	60S ribosomal protein l5	2.74309e-05	0.516747	0.385	0.331	0.0945269	0
evm.TU.bctg00000000-np1.818	GWHGERCV000816	40S ribosomal protein S15a	4.25195e-08	0.373264	0.671	0.621	0.000146522	0
evm.TU.bctg00000000-np1.831	GWHGERCV000829	Nuclear transport factor	2.49074e-68	1.32992	0.578	0.319	8.58311e-65	0
evm.TU.bctg00000000-np1.832	GWHGERCV000830	Cyclophilin type peptidyl prolyl cis trans isomerase/CLD	6.47378e-30	0.861589	0.462	0.278	2.23086e-26	0
evm.TU.bctg00000000-np1.881	GWHGERCV000879	Anti silencing ASF1 family protein	6.04303e-24	0.802243	0.484	0.323	2.08243e-20	0
evm.TU.bctg00000000-np1.912	GWHGERCV000910	Conserved hypothetical protein	4.40509e-15	0.876937	0.292	0.182	1.51799e-11	0
evm.TU.bctg00000000-np1.913	GWHGERCV000911	Conserved hypothetical protein	2.47244e-06	0.585019	0.259	0.194	0.00852002	0
evm.TU.bctg00000001-np1.47	GWHGERCV001007	Ubiquitin domain containing family protein	3.01478e-33	1.32553	0.33	0.157	1.03889e-29	0
evm.TU.bctg00000001-np1.61	GWHGERCV001020	Cleft lip and palate transmembrane protein 1	1.89707e-53	2.18419	0.289	0.082	6.53732e-50	0
evm.TU.bctg00000001-np1.66	GWHGERCV001025	Superoxide dismutase Fe	0.000279314	0.447567	0.37	0.319	0.962517	0
evm.TU.bctg00000001-np1.96	GWHGERCV001055	Lactate dehydrogenase	9.13221e-80	1.33375	0.638	0.373	3.14696e-76	0
evm.TU.bctg00000001-np1.120	GWHGERCV001079	ADA2 like protein	0.00802924	0.465521	0.252	0.217	1	0
evm.TU.bctg00000001-np1.183	GWHGERCV001141	CDK5 regulatory subunit associated 3	3.48902e-151	1.96648	0.652	0.228	1.20232e-147	0
evm.TU.bctg00000001-np1.232	GWHGERCV001190	Polyubiquitin	1.31018e-13	0.609067	0.677	0.627	4.51488e-10	0
evm.TU.bctg00000001-np1.235	GWHGERCV001193	Membrane protein	1.4142e-09	0.517668	0.296	0.2	4.87334e-06	0
evm.TU.bctg00000001-np1.246	GWHGERCV001204	Chaperone family protein	3.15653e-14	0.768028	0.311	0.202	1.08774e-10	0
evm.TU.bctg00000001-np1.304	GWHGERCV001262	26S protease regulatory subunit 4	0.00345304	0.372021	0.396	0.36	1	0
evm.TU.bctg00000001-np1.315	GWHGERCV001273	Eukaryotic translation initiation factor 2 alpha	3.31238e-07	0.662453	0.292	0.225	0.00114145	0
evm.TU.bctg00000001-np1.324	GWHGERCV001282	GMP synthase	1.05496e-27	0.64125	0.64	0.5	3.63539e-24	0
evm.TU.bctg00000001-np1.335	GWHGERCV001293	20S proteasome beta 5 subunit	1.72878e-05	0.572429	0.275	0.217	0.0595736	0
evm.TU.bctg00000001-np1.349	GWHGERCV001307	Conserved hypothetical protein	2.17713e-15	0.780806	0.346	0.23	7.5024e-12	0
evm.TU.bctg00000001-np1.351	GWHGERCV001309	Conserved hypothetical protein	1.97509e-08	0.67871	0.258	0.18	6.80616e-05	0
evm.TU.bctg00000001-np1.378	GWHGERCV001336	Conserved Plasmodium protein	6.72974e-17	0.748806	0.315	0.188	2.31907e-13	0
evm.TU.bctg00000001-np1.389	GWHGERCV001347	Rna recognition motif containing protein	2.68629e-31	1.39963	0.311	0.149	9.25697e-28	0
evm.TU.bctg00000001-np1.403	GWHGERCV001361	Cell division control protein 48	3.28981e-10	0.609659	0.5	0.416	1.13367e-06	0
evm.TU.bctg00000001-np1.407	GWHGERCV001365	Choline ethanolamine	4.39918e-17	0.866242	0.332	0.207	1.51596e-13	0
evm.TU.bctg00000001-np1.432	GWHGERCV001390	Phosphoglycerate kinase	1.22613e-57	1.17564	0.563	0.318	4.22524e-54	0
evm.TU.bctg00000001-np1.434	GWHGERCV001392	LSM domain family protein	1.2006e-17	0.916569	0.288	0.167	4.13726e-14	0
evm.TU.bctg00000001-np1.437	GWHGERCV001395	General transcription factor	4.37318e-17	0.851511	0.32	0.199	1.507e-13	0
evm.TU.bctg00000001-np1.460	GWHGERCV001418	Conserved hypothetical protein	5.33337e-21	1.06565	0.299	0.167	1.83788e-17	0
evm.TU.bctg00000001-np1.511	GWHGERCV001459	Putative integral membrane protein	2.40081e-28	1.04037	0.373	0.205	8.27318e-25	0
evm.TU.bctg00000001-np1.513	GWHGERCV001461	Dihydrolipoamide dehydrogenase	5.75937e-33	1.35643	0.295	0.129	1.98468e-29	0
evm.TU.bctg00000001-np1.528	GWHGERCV001476	Chaperonin 60 kDa	2.66421e-143	2.99632	0.486	0.082	9.18085e-140	0
evm.TU.bctg00000001-np1.536	GWHGERCV001484	Pre mRNA processing factor	5.38079e-08	0.588936	0.297	0.219	0.000185422	0
evm.TU.bctg00000001-np1.538	GWHGERCV001486	Inosine 5 monophosphate	1.61283e-10	0.503893	0.362	0.257	5.5578e-07	0
evm.TU.bctg00000001-np1.544	GWHGERCV001492	MGC78845 protein	1.00893e-15	0.571042	0.486	0.352	3.47677e-12	0
evm.TU.bctg00000001-np1.557	GWHGERCV001505	Uncharacterized protein	1.08942e-53	1.98853	0.338	0.121	3.75415e-50	0
evm.TU.bctg00000001-np1.558	GWHGERCV001506	Predicted protein	0.00648302	0.324085	0.502	0.486	1	0
evm.TU.bctg00000001-np1.591	GWHGERCV001539	Actin	1.46976e-23	1.1713	0.279	0.14	5.06479e-20	0
evm.TU.bctg00000001-np1.604	GWHGERCV001552	Conserved hypothetical protein	0.00452297	0.360041	0.321	0.283	1	0
evm.TU.bctg00000001-np1.605	GWHGERCV001553	Elongation factor 3	3.53233e-160	2.29027	0.636	0.207	1.21724e-156	0
evm.TU.bctg00000001-np1.607	GWHGERCV001555	Mucin 1 like	7.69128e-22	1.04913	0.334	0.196	2.65042e-18	0
evm.TU.bctg00000001-np1.636	GWHGERCV001584	Prohibitin	1.78381e-47	1.64383	0.33	0.121	6.14702e-44	0
evm.TU.bctg00000001-np1.638	GWHGERCV001586	10 kDa chaperonin	3.42112e-36	1.72727	0.272	0.105	1.17892e-32	0
evm.TU.bctg00000001-np1.640	GWHGERCV001588	2 cys peroxiredoxin	2.29378e-26	0.712313	0.504	0.336	7.90437e-23	0
evm.TU.bctg00000001-np1.650	GWHGERCV001598	Proline tRNA ligase	0.000181939	0.404852	0.324	0.267	0.62696	0
evm.TU.bctg00000001-np1.665	GWHGERCV001613	Biquinol cytochrome C reductase complex core protein I	2.14947e-07	0.581091	0.354	0.278	0.000740709	0
evm.TU.bctg00000001-np1.676	GWHGERCV001624	Chromatin assembly factor 1 protein	1.8807e-07	0.611697	0.281	0.208	0.00064809	0
evm.TU.bctg00000001-np1.718	GWHGERCV001666	Cytochrome c oxidase subunit	6.99633e-06	0.493092	0.335	0.271	0.0241093	0
evm.TU.bctg00000001-np1.728	GWHGERCV001676	Phosphatase 2A regulatory subunit B	2.38317e-11	0.345606	0.627	0.54	8.2124e-08	0
evm.TU.bctg00000001-np1.730	GWHGERCV001678	Conserved hypothetical protein	4.84297e-19	0.994713	0.28	0.156	1.66889e-15	0
evm.TU.bctg00000001-np1.736	GWHGERCV001684	Orotate phosphoribosyltransferase	1.50318e-16	0.946699	0.268	0.154	5.17994e-13	0
evm.TU.bctg00000001-np1.738	GWHGERCV001686	Conserved hypothetical protein	5.03549e-16	1.00367	0.278	0.168	1.73523e-12	0
evm.TU.bctg00000001-np1.753	GWHGERCV001701	DEAD box ATP dependent RNA helicase family member protein	2.87818e-18	0.937326	0.333	0.207	9.9182e-15	0
evm.TU.bctg00000001-np1.758	GWHGERCV001706	Proteasome subunit alpha type 1	0.00220886	0.328266	0.351	0.306	1	0
evm.TU.bctg00000001-np1.769	GWHGERCV001717	Chaperone	3.02373e-11	0.578863	0.393	0.291	1.04198e-07	0
evm.TU.bctg00000002-np1.12	GWHGERCV001768	Armadillo/beta catenin like repeat domain containing protein	1.49771e-07	0.619639	0.258	0.185	0.00051611	0
evm.TU.bctg00000002-np1.45	GWHGERCV001801	Beta tubulin cofactor D	1.1369e-37	1.27141	0.389	0.195	3.91777e-34	0
evm.TU.bctg00000002-np1.51	GWHGERCV001807	NAC domain containing protein	6.47695e-08	0.358195	0.541	0.464	0.000223196	0
evm.TU.bctg00000002-np1.55	GWHGERCV001811	Conserved hypothetical protein	6.77585e-12	0.771681	0.321	0.221	2.33496e-08	0
evm.TU.bctg00000002-np1.61	GWHGERCV001817	Metal binding protein	1.56179e-23	1.18418	0.256	0.12	5.38193e-20	0
evm.TU.bctg00000002-np1.82	GWHGERCV001838	Proteasome A type and B type family protein	5.94056e-16	0.771026	0.364	0.242	2.04712e-12	0
evm.TU.bctg00000002-np1.84	GWHGERCV001840	Conserved Plasmodium protein	1.72027e-14	0.970178	0.255	0.149	5.92804e-11	0
evm.TU.bctg00000002-np1.109	GWHGERCV001865	LCCL domain containing protein	0.00268609	0.30831	0.351	0.303	1	0
evm.TU.bctg00000002-np1.128	GWHGERCV001884	Uncharacterized protein	6.97824e-22	0.950851	0.389	0.249	2.4047e-18	0
evm.TU.bctg00000002-np1.145	GWHGERCV001901	MRNA decapping enzyme like protein	2.21753e-16	1.09573	0.25	0.141	7.6416e-13	0
evm.TU.bctg00000002-np1.150	GWHGERCV001906	40S ribosomal protein S27a	1.87516e-17	0.413431	0.728	0.656	6.46181e-14	0
evm.TU.bctg00000002-np1.153	GWHGERCV001909	E3 ubiquitin protein ligase PPP1R11	1.75816e-11	0.746887	0.297	0.201	6.05862e-08	0
evm.TU.bctg00000002-np1.197	GWHGERCV001953	Enolase	2.08872e-26	0.566727	0.696	0.576	7.19771e-23	0
evm.TU.bctg00000002-np1.206	GWHGERCV001962	Phosphoglycerate mutase	1.6418e-73	1.33974	0.559	0.26	5.65764e-70	0
evm.TU.bctg00000002-np1.217	GWHGERCV001973	Conserved hypothetical protein	2.91898e-11	0.610849	0.403	0.302	1.00588e-07	0
evm.TU.bctg00000002-np1.230	GWHGERCV001986	Pb reticulocyte binding protein	0.00149516	0.263587	0.295	0.242	1	0
evm.TU.bctg00000002-np1.262	GWHGERCV002018	Conserved hypothetical protein	2.70999e-24	1.05673	0.364	0.217	9.33862e-21	0
evm.TU.bctg00000002-np1.288	GWHGERCV002044	DNA dependent helicase	1.98915e-29	0.972342	0.331	0.157	6.8546e-26	0
evm.TU.bctg00000002-np1.295	GWHGERCV002051	Pyruvate kinase	0.00013407	0.250434	0.588	0.545	0.462004	0
evm.TU.bctg00000002-np1.314	GWHGERCV002070	Conserved hypothetical protein	1.89207e-19	1.03828	0.301	0.172	6.52007e-16	0
evm.TU.bctg00000002-np1.316	GWHGERCV002072	Cyclin	5.94782e-23	1.05058	0.314	0.169	2.04962e-19	0
evm.TU.bctg00000002-np1.347	GWHGERCV002103	Putative thymidylate kinase	6.26104e-08	0.613996	0.295	0.222	0.000215756	0
evm.TU.bctg00000002-np1.378	GWHGERCV002134	Dynein heavy chain 5 axonemal	0.00404205	0.384562	0.298	0.257	1	0
evm.TU.bctg00000002-np1.393	GWHGERCV002149	Small nuclear protein	5.23653e-20	1.17649	0.268	0.146	1.80451e-16	0
evm.TU.bctg00000002-np1.420	GWHGERCV002176	Uncharacterized protein	2.88528e-09	0.692079	0.269	0.185	9.94267e-06	0
evm.TU.bctg00000002-np1.475	GWHGERCV002231	Phosphorylase family protein	1.6458e-39	1.45498	0.336	0.147	5.67143e-36	0
evm.TU.bctg00000002-np1.509	GWHGERCV002265	Hsp70 nucleotide exchange factor fes1 like protein	1.12322e-16	0.915409	0.285	0.166	3.87063e-13	0
evm.TU.bctg00000002-np1.523	GWHGERCV002279	Diacylglycerol kinase	7.17335e-11	0.686511	0.277	0.18	2.47194e-07	0
evm.TU.bctg00000002-np1.540	GWHGERCV002296	ATP synthase F0 subunit C	8.02159e-64	0.763752	0.802	0.656	2.76424e-60	0
evm.TU.bctg00000002-np1.544	GWHGERCV002300	Nucleolin	0.000115162	0.412377	0.393	0.332	0.396849	0
evm.TU.bctg00000002-np1.571	GWHGERCV002327	DNA directed RNA polymerase II	3.87991e-07	0.597454	0.294	0.221	0.00133702	0
evm.TU.bctg00000002-np1.575	GWHGERCV002331	DnaK family member protein	7.49157e-08	0.721168	0.293	0.221	0.00025816	0
evm.TU.bctg00000002-np1.576	GWHGERCV002332	Heat shock 90	5.18909e-35	0.897654	0.736	0.569	1.78816e-31	0
evm.TU.bctg00000002-np1.614	GWHGERCV002370	Cysteine rich secretory family protein	1.05286e-52	2.34988	0.266	0.067	3.62817e-49	0
evm.TU.bctg00000002-np1.621	GWHGERCV002377	Conserved hypothetical protein	2.12477e-09	0.655981	0.331	0.244	7.32196e-06	0
evm.TU.bctg00000002-np1.627	GWHGERCV002383	Conserved hypothetical protein	2.4989e-09	0.606268	0.266	0.18	8.61122e-06	0
evm.TU.bctg00000002-np1.641	GWHGERCV002397	TRNA (guanine N1) methyltransferase	0.000417571	0.476625	0.269	0.221	1	0
evm.TU.bctg00000002-np1.643	GWHGERCV002399	Conserved hypothetical protein	1.16393e-17	1.03614	0.265	0.148	4.01091e-14	0
evm.TU.bctg00000002-np1.664	GWHGERCV002420	Conserved hypothetical protein	1.14007e-16	1.08628	0.286	0.174	3.92868e-13	0
evm.TU.bctg00000002-np1.665	GWHGERCV002421	Conserved hypothetical protein	8.41448e-07	0.527979	0.325	0.251	0.00289963	0
evm.TU.bctg00000002-np1.682	GWHGERCV002438	60S ribosomal protein L10a	3.33214e-27	1.12012	0.359	0.196	1.14825e-23	0
evm.TU.bctg00000002-np1.696	GWHGERCV002452	Conserved hypothetical protein	9.83553e-11	0.61474	0.331	0.235	3.38932e-07	0
evm.TU.bctg00000002-np1.697	GWHGERCV002453	REPLICATION FACTOR C / DNA POLYMERASE III GAMMA	9.78714e-06	0.465172	0.315	0.252	0.0337265	0
evm.TU.bctg00000002-np1.709	GWHGERCV002465	Bacterial histone	2.70342e-45	1.66337	0.31	0.109	9.31597e-42	0
evm.TU.bctg00000002-np1.717	GWHGERCV002473	Conserved hypothetical protein	3.28319e-11	0.694806	0.349	0.253	1.13139e-07	0
evm.TU.bctg00000002-np1.719	GWHGERCV002475	CCT chaperonin gamma subunit	5.55666e-23	0.980176	0.354	0.208	1.91482e-19	0
evm.TU.bctg00000002-np1.747	GWHGERCV002503	Cytidylyltransferase domain containing protein	2.88549e-05	0.436842	0.307	0.244	0.0994339	0
evm.TU.bctg00000002-np1.759	GWHGERCV002515	Uncharacterized protein	4.88674e-50	1.60176	0.389	0.169	1.68397e-46	0
evm.TU.bctg00000002-np1.771	GWHGERCV002527	ATP synthase alpha chain heart isoform	1.97496e-23	0.774089	0.491	0.346	6.80571e-20	0
evm.TU.bctg00000002-np1.782	GWHGERCV002538	STI1 like protein	2.57391e-08	0.677186	0.263	0.187	8.86968e-05	0
evm.TU.bctg00000002-np1.786	GWHGERCV002542	Conserved hypothetical protein	1.6004e-74	1.1514	0.643	0.371	5.51498e-71	0
evm.TU.bctg00000002-np1.800	GWHGERCV002556	Uncharacterized protein	7.46063e-13	0.709266	0.316	0.211	2.57093e-09	0
evm.TU.bctg00000002-np1.848	GWHGERCV002604	Acuolar ATP synthase subunit family protein	2.24693e-10	0.771714	0.254	0.167	7.74291e-07	0
evm.TU.bctg00000002-np1.853	GWHGERCV002609	Elongation factor tu	0.00251472	0.385261	0.318	0.276	1	0
evm.TU.bctg00000002-np1.870	GWHGERCV002626	40S ribosomal protein S17	0.000229335	0.290339	0.579	0.534	0.790287	0
evm.TU.bctg00000003-np1.17	GWHGERCV002643	CBF/Mak21 family protein	5.26437e-14	0.725845	0.263	0.153	1.8141e-10	0
evm.TU.bctg00000003-np1.37	GWHGERCV002663	2 C methyl D erythritol 2	9.12071e-18	0.821313	0.377	0.247	3.143e-14	0
evm.TU.bctg00000003-np1.44	GWHGERCV002670	ATP dependent RNA helicase SUB2	7.24916e-21	0.665421	0.539	0.394	2.49806e-17	0
evm.TU.bctg00000003-np1.66	GWHGERCV002692	Conserved hypothetical protein	3.96179e-15	0.798684	0.332	0.218	1.36523e-11	0
evm.TU.bctg00000003-np1.75	GWHGERCV002701	Prohibitin	6.52864e-18	1.00407	0.266	0.146	2.24977e-14	0
evm.TU.bctg00000003-np1.115	GWHGERCV002741	Nucleoside transporter	2.16102e-36	0.967926	0.428	0.221	7.44687e-33	0
evm.TU.bctg00000003-np1.119	GWHGERCV002745	Proliferating cell nuclear antigen	4.82568e-09	0.427269	0.277	0.181	1.66293e-05	0
evm.TU.bctg00000003-np1.120	GWHGERCV002746	20S proteasome subunit beta 7	6.04602e-20	0.913989	0.33	0.196	2.08346e-16	0
evm.TU.bctg00000003-np1.128	GWHGERCV002754	Cactin	1.85214e-27	0.925997	0.42	0.25	6.38249e-24	0
evm.TU.bctg00000003-np1.133	GWHGERCV002759	Conserved hypothetical protein	1.10442e-05	0.44728	0.293	0.226	0.0380582	0
evm.TU.bctg00000003-np1.159	GWHGERCV002785	60S ribosomal L34 protein	6.03125e-06	0.294336	0.675	0.642	0.0207837	0
evm.TU.bctg00000003-np1.161	GWHGERCV002787	Aspartate tRNA ligase	1.11126e-10	0.77089	0.284	0.194	3.8294e-07	0
evm.TU.bctg00000003-np1.188	GWHGERCV002814	Apicoplast triosephosphate translocator APT1	6.12953e-15	0.782977	0.331	0.216	2.11223e-11	0
evm.TU.bctg00000003-np1.190	GWHGERCV002816	Apicoplast triosephosphate translocator APT1	1.69634e-53	2.51853	0.252	0.056	5.84557e-50	0
evm.TU.bctg00000003-np1.191	GWHGERCV002817	Chromosome condensation protein	4.76433e-14	0.921767	0.309	0.202	1.64179e-10	0
evm.TU.bctg00000003-np1.245	GWHGERCV002871	Adenosine deaminase	8.1994e-33	1.57539	0.265	0.104	2.82551e-29	0
evm.TU.bctg00000004-np1.3	GWHGERCV003011	BBO225AA 22 kDa antigen	2.22792e-13	0.67959	0.356	0.244	7.67741e-10	0
evm.TU.bctg00000004-np1.10	GWHGERCV003018	Adenylate kinase	1.5493e-58	1.01623	0.637	0.41	5.33888e-55	0
evm.TU.bctg00000004-np1.20	GWHGERCV003028	Conserved hypothetical protein	0.00661815	0.378867	0.322	0.287	1	0
evm.TU.bctg00000004-np1.46	GWHGERCV003054	Aspartic acid rich protein	4.66561e-15	0.748878	0.424	0.305	1.60777e-11	0
evm.TU.bctg00000004-np1.47	GWHGERCV003055	Pilus assembly protein	1.14382e-26	0.682339	0.602	0.446	3.9416e-23	0
evm.TU.bctg00000004-np1.52	GWHGERCV003060	Conserved hypothetical protein	3.05633e-170	2.77697	0.582	0.137	1.05321e-166	0
evm.TU.bctg00000004-np1.57	GWHGERCV003065	EF 1 guanine nucleotide exchange domain containing protein	5.9366e-25	0.731677	0.52	0.373	2.04575e-21	0
evm.TU.bctg00000004-np1.70	GWHGERCV003078	Chaperone protein DnaK	3.27859e-30	1.11433	0.398	0.23	1.1298e-26	0
evm.TU.bctg00000004-np1.146	GWHGERCV003154	Conserved	1.71324e-09	0.668004	0.289	0.202	5.90383e-06	0
evm.TU.bctg00000004-np1.150	GWHGERCV003158	Putative integral membrane protein	2.96226e-14	0.679333	0.408	0.294	1.0208e-10	0
evm.TU.bctg00000004-np1.154	GWHGERCV003162	Eukaryotic translation initiation factor 3 subunit G	0.00808057	0.400477	0.349	0.316	1	0
evm.TU.bctg00000004-np1.163	GWHGERCV003171	CMGC DYRK PRP4 kinase	3.68534e-16	0.978294	0.363	0.248	1.26997e-12	0
evm.TU.bctg00000004-np1.164	GWHGERCV003172	Glycerol 3 phosphate dehydrogenase	5.76379e-06	0.311488	0.555	0.516	0.019862	0
evm.TU.bctg00000004-np1.201	GWHGERCV003209	2 oxoglutarate dehydrogenase E2 component (dihydrolipoamide)	9.34089e-10	0.692715	0.259	0.176	3.21887e-06	0
evm.TU.bctg00000004-np1.226	GWHGERCV003234	Eukaryotic translation initiation factor 3	7.25401e-07	0.652665	0.292	0.226	0.00249973	0
evm.TU.bctg00000004-np1.255	GWHGERCV003263	ATP synthase F1 gamma subunit	3.92883e-12	0.756525	0.322	0.218	1.35387e-08	0
evm.TU.bctg00000004-np1.262	GWHGERCV003270	Spherical body protein 4	7.91489e-13	0.331115	0.637	0.521	2.72747e-09	0
evm.TU.bctg00000004-np1.299	GWHGERCV003307	ATP synthase beta chain	1.75905e-15	0.558367	0.537	0.427	6.0617e-12	0
evm.TU.bctg00000004-np1.302	GWHGERCV003310	Uncharacterized protein	8.233e-09	0.802934	0.255	0.177	2.83709e-05	0
evm.TU.bctg00000004-np1.310	GWHGERCV003318	Alpha aminoacylpeptide hydrolase	4.8591e-08	0.630237	0.265	0.189	0.000167445	0
evm.TU.bctg00000004-np1.313	GWHGERCV003321	Acidic leucine rich nuclear phosphoprotein 32	7.36716e-13	0.644261	0.389	0.281	2.53872e-09	0
evm.TU.bctg00000004-np1.321	GWHGERCV003329	Conserved hypothetical protein	6.4832e-06	0.432814	0.303	0.236	0.0223411	0
evm.TU.bctg00000005-np1.6	GWHGERCV003357	Integral membrane protein	1.09089e-24	0.962272	0.4	0.248	3.75922e-21	0
evm.TU.bctg00000005-np1.24	GWHGERCV003365	Endonuclease exonuclease phosphatase family domain containing protein	5.92979e-07	0.56416	0.278	0.206	0.00204341	0
evm.TU.bctg00000005-np1.49	GWHGERCV003389	ABC transporter	5.28455e-10	0.808117	0.259	0.178	1.82105e-06	0
evm.TU.bctg00000005-np1.56	GWHGERCV003396	Base excision DNA repair GPD family domain containing protein	8.69197e-30	1.16666	0.307	0.143	2.99525e-26	0
evm.TU.bctg00000005-np1.68	GWHGERCV003408	Conserved hypothetical protein	1.05743e-05	0.447621	0.378	0.315	0.0364391	0
evm.TU.bctg00000005-np1.217	GWHGERCV003457	Conserved hypothetical protein	2.19546e-06	0.479958	0.369	0.296	0.00756555	0
evm.TU.bctg00000005-np1.232	GWHGERCV003472	Proteasome alpha 5 subunit	1.18729e-32	1.22909	0.343	0.166	4.0914e-29	0
evm.TU.bctg00000006-np1.2	GWHGERCV003540	Conserved hypothetical protein	3.44612e-30	1.51673	0.291	0.137	1.18753e-26	0
evm.TU.bctg00000006-np1.13	GWHGERCV003551	Eukaryotic translation initiation factor 3 subunit	3.68226e-10	0.664612	0.345	0.256	1.26891e-06	0
evm.TU.bctg00000006-np1.36	GWHGERCV003574	Proteasome A type and B type family protein	3.04539e-20	0.949444	0.362	0.225	1.04944e-16	0
evm.TU.bctg00000006-np1.60	GWHGERCV003597	ATP synthase (E/31 kDa) subunit family protein	0.000552913	0.369798	0.288	0.236	1	0
evm.TU.bctg00000006-np1.64	GWHGERCV003601	Conserved hypothetical protein	2.77235e-11	0.766406	0.283	0.191	9.55353e-08	0
evm.TU.bctg00000006-np1.72	GWHGERCV003609	GPI anchor transamidase	4.99365e-12	0.681893	0.316	0.21	1.72081e-08	0
evm.TU.bctg00000006-np1.97	GWHGERCV003634	Formate/nitrate transporter	9.15541e-06	0.416511	0.258	0.192	0.0315496	0
evm.TU.bctg00000006-np1.127	GWHGERCV003664	Phosphatase 2C domain containing protein	0.000266954	0.347844	0.419	0.365	0.919923	0
evm.TU.bctg00000007-np1.6	GWHGERCV003706	Eukaryotic translation initiation factor	2.93148e-30	0.896741	0.522	0.356	1.01019e-26	0
evm.TU.bctg00000007-np1.9	GWHGERCV003709	Mitochondrial import inner membrane translocase subunit	0.000279308	0.448187	0.293	0.241	0.962495	0
evm.TU.bctg00000007-np1.20	GWHGERCV003720	CCAAT binding transcription factor (CBF B/NF YA) subunit B family protein	0.00267489	0.34679	0.398	0.357	1	0
evm.TU.bctg00000007-np1.21	GWHGERCV003721	Conserved hypothetical protein	3.36289e-09	0.667673	0.26	0.179	1.15885e-05	0
evm.TU.bctg00000007-np1.22	GWHGERCV003722	Conserved hypothetical protein	2.45197e-26	0.933345	0.396	0.236	8.4495e-23	0
evm.TU.bctg00000000-np1.20	GWHGERCV000020	Conserved hypothetical protein	5.34484e-44	1.05849	0.496	0.237	1.84183e-40	1
evm.TU.bctg00000000-np1.20	GWHGERCV000020	Uncharacterized protein	5.34484e-44	1.05849	0.496	0.237	1.84183e-40	1
evm.TU.bctg00000000-np1.34	GWHGERCV000034	Spherical body protein 2 truncated copy 11	4.92482e-06	0.657865	0.26	0.189	0.0169709	1
evm.TU.bctg00000000-np1.39	GWHGERCV000039	Dihydrofolate reductase/thymidylate synthase	2.42074e-14	0.843212	0.434	0.303	8.34186e-11	1
evm.TU.bctg00000000-np1.50	GWHGERCV000050	60S ribosomal protein L6e	7.74806e-19	0.39658	0.841	0.705	2.66998e-15	1
evm.TU.bctg00000000-np1.59	GWHGERCV000059	OST HTH associated domain containing protein	2.31024e-82	1.84605	0.416	0.118	7.96109e-79	1
evm.TU.bctg00000000-np1.87	GWHGERCV000087	2 oxoglutarate dehydrogenase complex protein	9.98106e-17	0.588592	0.393	0.233	3.43947e-13	1
evm.TU.bctg00000000-np1.88	GWHGERCV000088	Conserved hypothetical protein	1.99599e-22	0.777556	0.29	0.135	6.87818e-19	1
evm.TU.bctg00000000-np1.116	GWHGERCV000116	Conserved hypothetical protein	5.59079e-65	1.22884	0.639	0.304	1.92659e-61	1
evm.TU.bctg00000000-np1.120	GWHGERCV000120	40S ribosomal protein S3	7.00913e-16	0.387474	0.786	0.64	2.41535e-12	1
evm.TU.bctg00000000-np1.136	GWHGERCV000136	Putative RNA binding protein 19	0	3.43367	0.871	0.19	0	1
evm.TU.bctg00000000-np1.140	GWHGERCV000140	Cytochrome oxidase subunit I	0	3.69189	0.706	0.093	0	1
evm.TU.bctg00000000-np1.213	GWHGERCV000213	Uncharacterized protein	7.17119e-20	0.9596	0.251	0.116	2.47119e-16	1
evm.TU.bctg00000000-np1.217	GWHGERCV000217	Bis(5' nucleosyl) tetraphosphatase	2.3739e-201	3.59398	0.499	0.067	8.18048e-198	1
evm.TU.bctg00000000-np1.229	GWHGERCV000229	Proteolipid subunit c	7.89476e-21	0.557212	0.586	0.39	2.72053e-17	1
evm.TU.bctg00000000-np1.235	GWHGERCV000235	60S ribosomal protein	5.82561e-11	0.356542	0.642	0.496	2.00751e-07	1
evm.TU.bctg00000000-np1.243	GWHGERCV000243	P18 protein	7.46399e-299	3.92531	0.678	0.094	2.57209e-295	1
evm.TU.bctg00000000-np1.245	GWHGERCV000245	P18 protein	2.33586e-275	4.26501	0.584	0.064	8.04939e-272	1
evm.TU.bctg00000000-np1.246	GWHGERCV000246	LSM domain containing protein	1.36807e-11	0.560213	0.393	0.265	4.71437e-08	1
evm.TU.bctg00000000-np1.250	GWHGERCV000250	Coiled coil domain containing protein	4.75201e-22	0.94491	0.338	0.178	1.63754e-18	1
evm.TU.bctg00000000-np1.260	GWHGERCV000260	G protein beta subunit like polypeptide	1.32935e-30	0.649509	0.699	0.471	4.58095e-27	1
evm.TU.bctg00000000-np1.264	GWHGERCV000264	Chromatin linked Adaptor for MSL Proteins (CLAMP)	1.03509e-290	4.53799	0.513	0.026	3.56693e-287	1
evm.TU.bctg00000000-np1.270	GWHGERCV000270	40S ribosomal protein S11	4.83834e-08	0.337796	0.412	0.29	0.000166729	1
evm.TU.bctg00000000-np1.278	GWHGERCV000278	Doublecortin	3.55225e-145	2.3509	0.524	0.111	1.22411e-141	1
evm.TU.bctg00000000-np1.281	GWHGERCV000281	40s ribosomal protein s24	1.38788e-17	0.412502	0.798	0.636	4.78263e-14	1
evm.TU.bctg00000000-np1.305	GWHGERCV000305	Bystin domain containing protein	3.87091e-09	0.260347	0.792	0.669	1.33392e-05	1
evm.TU.bctg00000000-np1.326	GWHGERCV000326	Cytosolic thioredoxin Trx1	2.05495e-37	0.731384	0.755	0.522	7.08135e-34	1
evm.TU.bctg00000000-np1.363	GWHGERCV000363	40S ribosomal protein S20	4.97069e-07	0.35641	0.391	0.289	0.0017129	1
evm.TU.bctg00000000-np1.364	GWHGERCV000364	30s ribosomal protein S10P	2.33265e-25	0.421549	0.877	0.754	8.03831e-22	1
evm.TU.bctg00000000-np1.371	GWHGERCV000371	Temperature dependent protein affecting M2 dsRNA replication family protein	3.30097e-10	0.622722	0.253	0.155	1.13751e-06	1
evm.TU.bctg00000000-np1.375	GWHGERCV000375	HSP 20	7.13142e-189	2.28794	0.818	0.327	2.45749e-185	1
evm.TU.bctg00000000-np1.381	GWHGERCV000381	AP2 domain protein	1.74322e-17	0.767168	0.438	0.276	6.00713e-14	1
evm.TU.bctg00000000-np1.383	GWHGERCV000383	40S ribosomal protein L7Ae	4.48229e-09	0.556417	0.269	0.171	1.5446e-05	1
evm.TU.bctg00000000-np1.416	GWHGERCV000416	40S ribosomal protein	7.25954e-09	0.267699	0.72	0.601	2.50164e-05	1
evm.TU.bctg00000000-np1.487	GWHGERCV000487	Uncharacterized protein	1.32055e-15	0.472256	0.321	0.178	4.55061e-12	1
evm.TU.bctg00000000-np1.493	GWHGERCV000493	CAMP dependent kinase regulatory subunit	1.31258e-07	0.338844	0.584	0.468	0.000452316	1
evm.TU.bctg00000000-np1.497	GWHGERCV000497	GAP45	6.20459e-115	1.34792	0.895	0.588	2.1381e-111	1
evm.TU.bctg00000000-np1.498	GWHGERCV000498	Conserved hypothetical protein	4.41823e-76	0.740753	0.951	0.814	1.52252e-72	1
evm.TU.bctg00000000-np1.542	GWHGERCV000542	Conserved hypothetical protein	6.04899e-18	0.599314	0.418	0.248	2.08448e-14	1
evm.TU.bctg00000000-np1.549	GWHGERCV000549	Conserved hypothetical protein	3.93285e-290	2.79217	0.931	0.382	1.35526e-286	1
evm.TU.bctg00000000-np1.550	GWHGERCV000550	Proteasome protein	0.000199186	0.267093	0.268	0.198	0.686394	1
evm.TU.bctg00000000-np1.553	GWHGERCV000553	Conserved hypothetical protein	2.77943e-09	0.26313	0.801	0.723	9.57792e-06	1
evm.TU.bctg00000000-np1.555	GWHGERCV000555	Stage III sporulation AE	1.05862e-234	3.98471	0.476	0.037	3.648e-231	1
evm.TU.bctg00000000-np1.567	GWHGERCV000567	60S ribosomal protein L4 A	8.53337e-41	0.549868	0.911	0.752	2.9406e-37	1
evm.TU.bctg00000000-np1.601	GWHGERCV000601	14 3 3 protein	1.6404e-12	0.316432	0.854	0.739	5.65282e-09	1
evm.TU.bctg00000000-np1.605	GWHGERCV000605	ATP dependent RNA helicase	8.07141e-07	0.285579	0.381	0.277	0.00278141	1
evm.TU.bctg00000000-np1.633	GWHGERCV000633	Conserved hypothetical protein	6.00568e-18	0.624714	0.493	0.317	2.06956e-14	1
evm.TU.bctg00000000-np1.744	GWHGERCV000743	Adenine nucleotide translocase	8.62197e-24	0.670163	0.576	0.364	2.97113e-20	1
evm.TU.bctg00000000-np1.745	GWHGERCV000744	Papain family cysteine protease containing protein	2.19548e-06	0.448509	0.264	0.182	0.00756562	1
evm.TU.bctg00000000-np1.775	GWHGERCV000773	Ubiquitin carboxyl terminal hydrolase	2.65148e-11	0.561971	0.28	0.168	9.13701e-08	1
evm.TU.bctg00000000-np1.783	GWHGERCV000781	Cytoplasmic 60S subunit biogenesis factor REI1	8.26077e-16	0.563579	0.375	0.225	2.84666e-12	1
evm.TU.bctg00000000-np1.786	GWHGERCV000784	Chaperone	8.56224e-07	0.388813	0.332	0.24	0.00295055	1
evm.TU.bctg00000000-np1.789	GWHGERCV000787	60s ribosomal protein	2.95862e-09	0.35184	0.606	0.477	1.01954e-05	1
evm.TU.bctg00000000-np1.791	GWHGERCV000789	NAC domain containing protein	1.57131e-45	0.734625	0.808	0.563	5.41474e-42	1
evm.TU.bctg00000000-np1.798	GWHGERCV000796	60S ribosomal protein	1.8207e-12	0.346365	0.72	0.583	6.27414e-09	1
evm.TU.bctg00000000-np1.834	GWHGERCV000832	Aminotransferase	1.0861e-06	0.291277	0.471	0.362	0.00374268	1
evm.TU.bctg00000000-np1.915	GWHGERCV000913	Aconitate hydratase	8.23415e-26	1.16331	0.285	0.128	2.83749e-22	1
evm.TU.bctg00000000-np1.916	GWHGERCV000914	60S ribosomal protein L2/L8	7.25071e-07	0.253422	0.588	0.47	0.00249859	1
evm.TU.bctg00000001-np1.66	GWHGERCV001025	Superoxide dismutase Fe	1.08671e-08	0.260377	0.454	0.324	3.74481e-05	1
evm.TU.bctg00000001-np1.80	GWHGERCV001039	Conserved hypothetical protein	3.60088e-75	1.99697	0.386	0.109	1.24086e-71	1
evm.TU.bctg00000001-np1.104	GWHGERCV001063	40S ribosomal protein S8	1.1521e-27	0.523225	0.796	0.606	3.97013e-24	1
evm.TU.bctg00000001-np1.107	GWHGERCV001066	Apical membrane antigen 1	0	3.419	0.759	0.12	0	1
evm.TU.bctg00000001-np1.140	GWHGERCV001098	Conserved hypothetical multi pas transmembrane protein	4.46703e-09	0.319877	0.786	0.651	1.53934e-05	1
evm.TU.bctg00000001-np1.184	GWHGERCV001142	60S ribosomal protein	2.59577e-09	0.290637	0.61	0.467	8.94504e-06	1
evm.TU.bctg00000001-np1.186	GWHGERCV001144	Putative succinyl CoA ligase subunit beta	9.5552e-21	0.819478	0.355	0.193	3.29272e-17	1
evm.TU.bctg00000001-np1.214	GWHGERCV001172	40S ribosomal protein S25	3.74795e-14	0.362072	0.825	0.685	1.29154e-10	1
evm.TU.bctg00000001-np1.317	GWHGERCV001275	Conserved hypothetical protein	0	3.77571	0.769	0.104	0	1
evm.TU.bctg00000001-np1.339	GWHGERCV001297	Liver stage antigen 3	2.06422e-60	1.48135	0.43	0.159	7.11329e-57	1
evm.TU.bctg00000001-np1.377	GWHGERCV001335	Membrane protein	4.60084e-20	0.664744	0.435	0.258	1.58545e-16	1
evm.TU.bctg00000001-np1.388	GWHGERCV001346	Actin depolymerizing factor	2.72473e-45	0.599114	0.912	0.776	9.38941e-42	1
evm.TU.bctg00000001-np1.393	GWHGERCV001351	Metastasis associated protein MTA2	1.27608e-15	0.638743	0.334	0.192	4.39735e-12	1
evm.TU.bctg00000001-np1.405	GWHGERCV001363	Conserved hypothetical protein	8.10295e-05	0.270414	0.289	0.214	0.279228	1
evm.TU.bctg00000001-np1.412	GWHGERCV001370	Polyadenylate binding protein	2.11525e-26	0.854765	0.492	0.288	7.28917e-23	1
evm.TU.bctg00000001-np1.413	GWHGERCV001371	Regulator of ribosome biosynthesis	8.47216e-13	0.452007	0.399	0.256	2.9195e-09	1
evm.TU.bctg00000001-np1.419	GWHGERCV001377	Branched chain alpha keto acid dehydrogenase E1 component beta subunit	1.87345e-11	0.395272	0.509	0.359	6.45591e-08	1
evm.TU.bctg00000001-np1.423	GWHGERCV001381	12D3 antigen	0	3.37352	0.926	0.259	0	1
evm.TU.bctg00000001-np1.435	GWHGERCV001393	Synaptobrevin family protein	5.82865e-06	0.476849	0.325	0.239	0.0200855	1
evm.TU.bctg00000001-np1.440	GWHGERCV001398	Aspartyl protease	6.52294e-176	2.05474	0.826	0.355	2.24781e-172	1
evm.TU.bctg00000001-np1.477	GWHGERCV001435	Bifunctional nuclease	9.06314e-10	0.321693	0.541	0.416	3.12316e-06	1
evm.TU.bctg00000001-np1.544	GWHGERCV001492	MGC78845 protein	8.71419e-15	0.463472	0.565	0.402	3.00291e-11	1
evm.TU.bctg00000001-np1.547	GWHGERCV001495	Uncharacterized protein	7.62918e-271	2.11857	0.968	0.534	2.62902e-267	1
evm.TU.bctg00000001-np1.559	GWHGERCV001507	Conserved hypothetical protein	1.28671e-26	0.738372	0.528	0.32	4.434e-23	1
evm.TU.bctg00000001-np1.575	GWHGERCV001523	Anonymous antigen 6	2.13339e-66	1.08004	0.857	0.662	7.35166e-63	1
evm.TU.bctg00000001-np1.598	GWHGERCV001546	Phosphatidylinositol transfer protein	8.24469e-54	1.33436	0.477	0.205	2.84112e-50	1
evm.TU.bctg00000001-np1.606	GWHGERCV001554	Inner membrane complex family protein	3.10164e-10	0.37239	0.301	0.186	1.06883e-06	1
evm.TU.bctg00000001-np1.612	GWHGERCV001560	Spherical body protein	5.31471e-90	1.7171	0.537	0.191	1.83145e-86	1
evm.TU.bctg00000001-np1.652	GWHGERCV001600	Uncharacterized protein	0	5.74954	0.844	0.054	0	1
evm.TU.bctg00000001-np1.674	GWHGERCV001622	Conserved hypothetical protein	2.46521e-56	1.52283	0.373	0.127	8.49512e-53	1
evm.TU.bctg00000001-np1.677	GWHGERCV001625	Conserved hypothetical protein	4.30495e-208	2.59481	0.712	0.177	1.48349e-204	1
evm.TU.bctg00000001-np1.684	GWHGERCV001632	Disulfide isomerase	6.04912e-24	1.18318	0.314	0.156	2.08453e-20	1
evm.TU.bctg00000001-np1.719	GWHGERCV001667	Anonymous antigen 1	1.01947e-05	0.404951	0.264	0.188	0.0351309	1
evm.TU.bctg00000001-np1.728	GWHGERCV001676	Phosphatase 2A regulatory subunit B	3.59786e-06	0.279417	0.678	0.573	0.0123982	1
evm.TU.bctg00000001-np1.751	GWHGERCV001699	CD8+ T cell target antigen	2.55579e-57	0.806507	0.844	0.599	8.80726e-54	1
evm.TU.bctg00000001-np1.755	GWHGERCV001703	GTPases related protein	4.6478e-23	1.00864	0.326	0.163	1.60163e-19	1
evm.TU.bctg00000002-np1.25	GWHGERCV001781	Methionine adenosyltransferase	1.32102e-32	0.893258	0.532	0.292	4.55225e-29	1
evm.TU.bctg00000002-np1.26	GWHGERCV001782	60S ribosomal protein	7.7876e-23	0.753358	0.452	0.271	2.68361e-19	1
evm.TU.bctg00000002-np1.51	GWHGERCV001807	NAC domain containing protein	1.94244e-09	0.341897	0.627	0.482	6.69364e-06	1
evm.TU.bctg00000002-np1.67	GWHGERCV001823	40S ribosomal protein	4.55666e-08	0.310049	0.576	0.447	0.000157022	1
evm.TU.bctg00000002-np1.77	GWHGERCV001833	Adenine phosphoribosyltransferase	8.59282e-38	1.3587	0.378	0.169	2.96109e-34	1
evm.TU.bctg00000002-np1.114	GWHGERCV001870	Conserved hypothetical protein	4.0014e-09	0.388801	0.505	0.376	1.37888e-05	1
evm.TU.bctg00000002-np1.117	GWHGERCV001873	Ataxin 2 N terminal region domain containing protein	3.25973e-11	0.373371	0.381	0.246	1.1233e-07	1
evm.TU.bctg00000002-np1.118	GWHGERCV001874	Uncharacterized protein	1.28486e-192	2.64848	0.614	0.129	4.42761e-189	1
evm.TU.bctg00000002-np1.130	GWHGERCV001886	Anonymous antigen 3	7.8658e-81	1.15262	0.751	0.391	2.71055e-77	1
evm.TU.bctg00000002-np1.131	GWHGERCV001887	Coronin	2.06585e-66	1.62811	0.439	0.16	7.11893e-63	1
evm.TU.bctg00000002-np1.133	GWHGERCV001889	60S ribosomal protein L26	7.01778e-11	0.292371	0.785	0.645	2.41833e-07	1
evm.TU.bctg00000002-np1.164	GWHGERCV001920	Eukaryotic translation initiation factor 3 subunit	0.00045936	0.259807	0.301	0.234	1	1
evm.TU.bctg00000002-np1.167	GWHGERCV001923	40S ribosomal protein	4.33143e-12	0.353849	0.678	0.521	1.49261e-08	1
evm.TU.bctg00000002-np1.190	GWHGERCV001946	60S acidic ribosomal protein	5.53877e-15	0.316722	0.855	0.747	1.90866e-11	1
evm.TU.bctg00000002-np1.232	GWHGERCV001988	Calcium dependent protein kinase 4	4.44989e-102	1.89024	0.59	0.213	1.53343e-98	1
evm.TU.bctg00000002-np1.234	GWHGERCV001990	40s ribosomal protein s4	5.07557e-11	0.322014	0.78	0.686	1.74904e-07	1
evm.TU.bctg00000002-np1.270	GWHGERCV002026	Acetyltransferase	0	4.15305	0.809	0.095	0	1
evm.TU.bctg00000002-np1.271	GWHGERCV002027	GNAT family protein	0	4.03306	0.768	0.093	0	1
evm.TU.bctg00000002-np1.274	GWHGERCV002030	Conserved hypothetical protein	4.77713e-119	2.37337	0.576	0.187	1.6462e-115	1
evm.TU.bctg00000002-np1.327	GWHGERCV002083	Membrane protein	7.03037e-21	0.785228	0.447	0.271	2.42267e-17	1
evm.TU.bctg00000002-np1.328	GWHGERCV002084	Eukaryotic translation initiation factor 3 subunit	5.77325e-06	0.417352	0.269	0.19	0.0198946	1
evm.TU.bctg00000002-np1.343	GWHGERCV002099	60S ribosomal protein L27a	1.55079e-07	0.273733	0.592	0.459	0.000534402	1
evm.TU.bctg00000002-np1.352	GWHGERCV002108	60S ribosomal protein L23	2.04045e-14	0.367073	0.751	0.586	7.0314e-11	1
evm.TU.bctg00000002-np1.365	GWHGERCV002121	60S acidic ribosomal protein p2	2.58067e-10	0.259284	0.847	0.76	8.893e-07	1
evm.TU.bctg00000002-np1.380	GWHGERCV002136	Protein phosphatase 1	4.01874e-11	0.391503	0.501	0.358	1.38486e-07	1
evm.TU.bctg00000002-np1.418	GWHGERCV002174	Decapping 5	1.94212e-14	0.621799	0.296	0.167	6.69255e-11	1
evm.TU.bctg00000002-np1.423	GWHGERCV002179	AGC kinase	8.64675e-18	0.771188	0.316	0.174	2.97967e-14	1
evm.TU.bctg00000002-np1.439	GWHGERCV002195	Translocation protein	1.99141e-14	0.537015	0.462	0.308	6.86239e-11	1
evm.TU.bctg00000002-np1.441	GWHGERCV002197	Cytochrome c	6.21198e-39	0.722928	0.748	0.489	2.14065e-35	1
evm.TU.bctg00000002-np1.446	GWHGERCV002202	Calcium dependent kinase CDPK5	6.77433e-26	1.10894	0.256	0.106	2.33443e-22	1
evm.TU.bctg00000002-np1.489	GWHGERCV002245	Conserved hypothetical protein	5.39518e-24	0.80103	0.446	0.256	1.85918e-20	1
evm.TU.bctg00000002-np1.539	GWHGERCV002295	60S ribosomal protein	6.58018e-11	0.319572	0.74	0.586	2.26753e-07	1
evm.TU.bctg00000002-np1.544	GWHGERCV002300	Nucleolin	3.0793e-20	0.526541	0.523	0.331	1.06113e-16	1
evm.TU.bctg00000002-np1.553	GWHGERCV002309	GTP binding protein ryh1	4.95311e-39	1.00124	0.471	0.232	1.70684e-35	1
evm.TU.bctg00000002-np1.556	GWHGERCV002312	Multidrug transporter	6.78541e-199	3.99764	0.389	0.025	2.33825e-195	1
evm.TU.bctg00000002-np1.559	GWHGERCV002315	Uncharacterized protein	1.52499e-07	0.331864	0.265	0.171	0.000525512	1
evm.TU.bctg00000002-np1.569	GWHGERCV002325	60S ribosomal protein l37	7.34153e-30	0.580244	0.777	0.568	2.52989e-26	1
evm.TU.bctg00000002-np1.589	GWHGERCV002345	Conserved Plasmodium protein	4.97005e-05	0.325064	0.256	0.185	0.171268	1
evm.TU.bctg00000002-np1.590	GWHGERCV002346	Carboxy terminal domain RNA polymerase II polypeptide A small phosphatase 1	3.33241e-27	0.886682	0.46	0.257	1.14835e-23	1
evm.TU.bctg00000002-np1.645	GWHGERCV002401	Conserved hypothetical protein	3.76371e-23	1.04582	0.286	0.135	1.29698e-19	1
evm.TU.bctg00000002-np1.646	GWHGERCV002402	2 C methyl D erythritol 4 phosphate cytidyltransferase	3.43081e-44	1.37628	0.39	0.161	1.18226e-40	1
evm.TU.bctg00000002-np1.680	GWHGERCV002436	CAMK CAMKL kinase	1.61099e-16	0.262766	0.939	0.87	5.55149e-13	1
evm.TU.bctg00000002-np1.690	GWHGERCV002446	Translation initiation factor	1.63811e-11	0.331474	0.8	0.689	5.64491e-08	1
evm.TU.bctg00000002-np1.693	GWHGERCV002449	Conserved hypothetical protein	1.1339e-07	0.318109	0.42	0.302	0.000390743	1
evm.TU.bctg00000002-np1.699	GWHGERCV002455	40S ribosomal protein	6.70951e-11	0.290576	0.798	0.672	2.3121e-07	1
evm.TU.bctg00000002-np1.734	GWHGERCV002490	Myosin a tail domain interacting protein	2.77988e-42	0.751184	0.808	0.58	9.57947e-39	1
evm.TU.bctg00000002-np1.740	GWHGERCV002496	Uncharacterized protein	3.51183e-30	0.627865	0.531	0.304	1.21018e-26	1
evm.TU.bctg00000002-np1.744	GWHGERCV002500	Nuclear movement family protein	8.34334e-93	2.02012	0.452	0.132	2.87511e-89	1
evm.TU.bctg00000002-np1.747	GWHGERCV002503	Cytidylyltransferase domain containing protein	5.68766e-06	0.334318	0.351	0.265	0.0195997	1
evm.TU.bctg00000002-np1.784	GWHGERCV002540	ATPase associated with various cellular activities (AAA) family protein	2.47013e-64	1.77646	0.32	0.087	8.51208e-61	1
evm.TU.bctg00000002-np1.795	GWHGERCV002551	Conserved hypothetical protein	1.86888e-19	0.636335	0.503	0.321	6.44015e-16	1
evm.TU.bctg00000002-np1.798	GWHGERCV002554	60S ribosomal protein l28	1.48232e-10	0.343585	0.687	0.555	5.10807e-07	1
evm.TU.bctg00000002-np1.817	GWHGERCV002573	Alba like protein C9orf23 homolog	9.8132e-31	0.63542	0.792	0.579	3.38163e-27	1
evm.TU.bctg00000002-np1.854	GWHGERCV002610	40S ribosomal protein	3.9812e-16	0.425012	0.718	0.538	1.37192e-12	1
evm.TU.bctg00000003-np1.26	GWHGERCV002652	Cathepsin C precursor	3.8256e-92	1.83604	0.475	0.138	1.3183e-88	1
evm.TU.bctg00000003-np1.60	GWHGERCV002686	Conserved hypothetical protein	1.31902e-07	0.520066	0.252	0.165	0.000454535	1
evm.TU.bctg00000003-np1.61	GWHGERCV002687	Conserved hypothetical protein	1.54335e-09	0.635816	0.276	0.176	5.31838e-06	1
evm.TU.bctg00000003-np1.74	GWHGERCV002700	BT1 domain containing protein	3.40198e-253	2.9204	0.736	0.158	1.17232e-249	1
evm.TU.bctg00000003-np1.121	GWHGERCV002747	Nucleosome assembly protein	2.11765e-09	0.299763	0.704	0.551	7.29742e-06	1
evm.TU.bctg00000003-np1.132	GWHGERCV002758	Conserved hypothetical protein	2.31809e-132	1.68526	0.714	0.25	7.98814e-129	1
evm.TU.bctg00000003-np1.184	GWHGERCV002810	Ankyrin repeat domain containing protein	5.26318e-59	1.50339	0.479	0.198	1.81369e-55	1
evm.TU.bctg00000003-np1.205	GWHGERCV002831	50S ribosomal protein L3	5.62068e-82	1.4426	0.727	0.391	1.93689e-78	1
evm.TU.bctg00000003-np1.211	GWHGERCV002837	Liver stage protein	0.00262522	0.344641	0.276	0.22	1	1
evm.TU.bctg00000003-np1.219	GWHGERCV002845	Conserved hypothetical protein	2.85721e-38	0.965364	0.601	0.358	9.84594e-35	1
evm.TU.bctg00000003-np1.239	GWHGERCV002865	Conserved hypothetical protein	1.39116e-08	0.354959	0.268	0.169	4.79393e-05	1
evm.TU.bctg00000004-np1.33	GWHGERCV003041	Conserved hypothetical protein	2.01587e-160	2.84723	0.481	0.08	6.94669e-157	1
evm.TU.bctg00000004-np1.38	GWHGERCV003046	Calcium dependent protein kinase 4	1.58422e-45	0.983177	0.622	0.349	5.45922e-42	1
evm.TU.bctg00000004-np1.77	GWHGERCV003085	40S ribosomal protein	4.13068e-26	0.474485	0.833	0.645	1.42343e-22	1
evm.TU.bctg00000004-np1.151	GWHGERCV003159	Glutaredoxin	3.97216e-72	1.21489	0.691	0.357	1.36881e-68	1
evm.TU.bctg00000004-np1.167	GWHGERCV003175	Calmodulin 3	2.61153e-31	0.672117	0.642	0.395	8.99932e-28	1
evm.TU.bctg00000004-np1.171	GWHGERCV003179	60S ribosomal protein L38	4.30986e-38	0.654808	0.816	0.602	1.48518e-34	1
evm.TU.bctg00000004-np1.198	GWHGERCV003206	Glutathione synthetase	0	4.96766	0.822	0.059	0	1
evm.TU.bctg00000004-np1.217	GWHGERCV003225	Cyclophilin	1.9672e-17	0.393222	0.829	0.693	6.77895e-14	1
evm.TU.bctg00000004-np1.229	GWHGERCV003237	Cell traversal protein for ookinetes and sporozoites	0	6.37886	0.932	0.19	0	1
evm.TU.bctg00000004-np1.242	GWHGERCV003250	Pp1 like protein serine/threonine phosphatase	1.25916e-32	1.06025	0.317	0.134	4.33906e-29	1
evm.TU.bctg00000004-np1.257	GWHGERCV003265	60S ribosomal protein l13	4.09629e-06	0.281033	0.337	0.242	0.0141158	1
evm.TU.bctg00000004-np1.262	GWHGERCV003270	Spherical body protein	1.88216e-27	0.626797	0.748	0.553	6.48593e-24	1
evm.TU.bctg00000004-np1.268	GWHGERCV003276	40S ribosomal protein S18	2.3343e-15	0.404373	0.802	0.651	8.04401e-12	1
evm.TU.bctg00000004-np1.269	GWHGERCV003277	60S ribosomal protein L11	4.9495e-16	0.37409	0.749	0.578	1.7056e-12	1
evm.TU.bctg00000004-np1.300	GWHGERCV003308	At4g32520/f8b4_220	5.53437e-99	1.80943	0.732	0.404	1.90714e-95	1
evm.TU.bctg00000005-np1.28	GWHGERCV003369	Myosin 2	1.75002e-24	0.785091	0.492	0.3	6.03055e-21	1
evm.TU.bctg00000005-np1.30	GWHGERCV003371	40S ribosomal protein	1.2274e-18	0.338644	0.886	0.764	4.22964e-15	1
evm.TU.bctg00000005-np1.77	GWHGERCV003417	Brf1p family coiled coil protein	4.12603e-09	0.259741	0.554	0.427	1.42183e-05	1
evm.TU.bctg00000005-np1.83	GWHGERCV003423	ARM repeats containing protein	5.10113e-24	0.768031	0.336	0.159	1.75785e-20	1
evm.TU.bctg00000005-np1.96	GWHGERCV003436	Conserved hypothetical protein	1.36419e-33	0.82446	0.573	0.336	4.701e-30	1
evm.TU.bctg00000005-np1.204	GWHGERCV003444	Uncharacterized protein	1.44523e-50	0.707871	0.565	0.254	4.98027e-47	1
evm.TU.bctg00000005-np1.218	GWHGERCV003458	200 kDa antigen p200	0	3.97065	0.923	0.181	0	1
evm.TU.bctg00000006-np1.12	GWHGERCV003550	Calcium independent phospholipase A2 gamma	5.6229e-09	0.399421	0.26	0.163	1.93765e-05	1
evm.TU.bctg00000006-np1.46	GWHGERCV003583	Uncharacterized protein	2.00794e-56	1.78884	0.332	0.1	6.91938e-53	1
evm.TU.bctg00000006-np1.53	GWHGERCV003590	Bucentaur or craniofacial development domain containing protein	1.13616e-05	0.346786	0.281	0.199	0.039152	1
evm.TU.bctg00000006-np1.71	GWHGERCV003608	Histone like transcription factor	2.41654e-15	0.75182	0.304	0.172	8.32738e-12	1
evm.TU.bctg00000006-np1.74	GWHGERCV003611	40S ribosomal protein S5	2.93089e-11	0.456737	0.605	0.47	1.00998e-07	1
evm.TU.bctg00000006-np1.82	GWHGERCV003619	Actin	4.89573e-248	1.4617	0.984	0.831	1.68707e-244	1
evm.TU.bctg00000006-np1.86	GWHGERCV003623	Conserved hypothetical protein	2.0519e-98	1.34879	0.785	0.418	7.07085e-95	1
evm.TU.bctg00000006-np1.157	GWHGERCV003694	Uncharacterized protein	2.18585e-43	1.38738	0.349	0.135	7.53245e-40	1
evm.TU.bctg00000006-np1.159	GWHGERCV003696	Arsenite resistance 2	2.74469e-16	0.563106	0.403	0.24	9.4582e-13	1
evm.TU.bctg00000007-np1.1	GWHGERCV003701	40S ribosomal protein	5.12048e-11	0.257108	0.85	0.721	1.76452e-07	1
evm.TU.bctg00000007-np1.5	GWHGERCV003705	40S ribosomal protein	5.69892e-09	0.359011	0.548	0.413	1.96385e-05	1
evm.TU.bctg00000007-np1.15	GWHGERCV003715	60S ribosomal protein	1.45206e-11	0.363264	0.744	0.591	5.0038e-08	1
evm.TU.bctg00000007-np1.16	GWHGERCV003716	40S ribosomal protein S12P	4.69904e-16	0.450576	0.585	0.403	1.61929e-12	1
evm.TU.bctg00000007-np1.21	GWHGERCV003721	Conserved hypothetical protein	0.000956588	0.261229	0.279	0.216	1	1
evm.TU.bctg00000007-np1.28	GWHGERCV003728	Conserved hypothetical protein	7.08144e-08	0.419002	0.316	0.216	0.000244027	1
evm.TU.bctg00000007-np1.30	GWHGERCV003730	Conserved hypothetical protein	6.39495e-214	2.40936	0.8	0.255	2.2037e-210	1
evm.TU.bctg00000007-np1.31	GWHGERCV003731	Conserved hypothetical protein	1.47285e-64	1.36536	0.533	0.231	5.07543e-61	1
evm.TU.bctg00000007-np1.33	GWHGERCV003733	Conserved hypothetical protein	6.96667e-12	0.506974	0.414	0.28	2.40072e-08	1
evm.TU.bctg00000007-np1.34	GWHGERCV003734	Rab1b	6.98408e-20	0.590854	0.646	0.473	2.40671e-16	1
evm.TU.bctg00000000-np1.59	GWHGERCV000059	OST HTH associated domain containing protein	2.07438e-19	1.4015	0.34	0.161	7.14833e-16	2
evm.TU.bctg00000000-np1.64	GWHGERCV000064	ICE family protease p20 domain containing protein	2.77569e-142	3.51714	0.439	0.048	9.56504e-139	2
evm.TU.bctg00000000-np1.88	GWHGERCV000088	Conserved hypothetical protein	4.31147e-105	2.64447	0.555	0.126	1.48573e-101	2
evm.TU.bctg00000000-np1.91	GWHGERCV000091	Conserved hypothetical protein	1.02937e-10	1.19695	0.283	0.16	3.54722e-07	2
evm.TU.bctg00000000-np1.92	GWHGERCV000092	Conserved hypothetical protein	5.69732e-12	1.20089	0.272	0.145	1.9633e-08	2
evm.TU.bctg00000000-np1.98	GWHGERCV000098	Conserved hypothetical protein	0	5.59378	0.717	0.024	0	2
evm.TU.bctg00000000-np1.119	GWHGERCV000119	Conserved hypothetical protein	7.60994e-34	1.84529	0.309	0.098	2.62239e-30	2
evm.TU.bctg00000000-np1.134	GWHGERCV000134	Conserved hypothetical protein	9.71507e-78	3.0362	0.309	0.046	3.34781e-74	2
evm.TU.bctg00000000-np1.135	GWHGERCV000135	Histone 2B protein	2.69145e-77	1.52691	0.929	0.705	9.27475e-74	2
evm.TU.bctg00000000-np1.150	GWHGERCV000150	Histone H3	1.97066e-83	2.00737	0.867	0.523	6.7909e-80	2
evm.TU.bctg00000000-np1.150	GWHGERCV000150	Uncharacterized protein CRE_08233	1.97066e-83	2.00737	0.867	0.523	6.7909e-80	2
evm.TU.bctg00000000-np1.151	GWHGERCV000151	Histone H2a	1.8098e-72	1.3662	0.946	0.728	6.23658e-69	2
evm.TU.bctg00000000-np1.152	GWHGERCV000152	General transcription factor 3C polypeptide 3	8.13408e-05	0.454736	0.382	0.298	0.2803	2
evm.TU.bctg00000000-np1.154	GWHGERCV000154	Conserved hypothetical protein	2.72219e-118	2.80945	0.538	0.103	9.38068e-115	2
evm.TU.bctg00000000-np1.168	GWHGERCV000168	Uncharacterized protein	1.38546e-59	2.59945	0.334	0.072	4.77429e-56	2
evm.TU.bctg00000000-np1.170	GWHGERCV000170	Conserved hypothetical protein	2.47739e-12	0.925583	0.388	0.239	8.5371e-09	2
evm.TU.bctg00000000-np1.172	GWHGERCV000172	Kelch domain containing protein	3.73419e-46	1.65563	0.504	0.2	1.2868e-42	2
evm.TU.bctg00000000-np1.172	GWHGERCV000172	Kelch repeat/BTB/POZ domain containing protein	3.73419e-46	1.65563	0.504	0.2	1.2868e-42	2
evm.TU.bctg00000000-np1.176	GWHGERCV000176	DNA RNA endonuclease NUC1	4.28329e-82	2.5955	0.47	0.114	1.47602e-78	2
evm.TU.bctg00000000-np1.226	GWHGERCV000226	Conserved hypothetical protein	2.07236e-123	2.70651	0.609	0.138	7.14136e-120	2
evm.TU.bctg00000000-np1.248	GWHGERCV000248	CDGSH iron sulfur domain containing protein	4.06917e-145	3.76766	0.388	0.033	1.40223e-141	2
evm.TU.bctg00000000-np1.254	GWHGERCV000254	Dynamin	2.15109e-30	1.73084	0.34	0.124	7.41264e-27	2
evm.TU.bctg00000000-np1.254	GWHGERCV000254	Dynamin like protein	2.15109e-30	1.73084	0.34	0.124	7.41264e-27	2
evm.TU.bctg00000000-np1.271	GWHGERCV000271	CAF1 ribonuclease domain containing protein	1.77168e-264	5.37926	0.448	0.012	6.10522e-261	2
evm.TU.bctg00000000-np1.274	GWHGERCV000274	Conserved hypothetical protein	1.1808e-08	0.707522	0.504	0.41	4.06902e-05	2
evm.TU.bctg00000000-np1.278	GWHGERCV000278	Doublecortin	5.97184e-30	1.41255	0.408	0.171	2.0579e-26	2
evm.TU.bctg00000000-np1.288	GWHGERCV000288	RNA polymerase I specific transcription initiation factor RRN3	0.000812522	0.444636	0.32	0.257	1	2
evm.TU.bctg00000000-np1.297	GWHGERCV000297	Conserved hypothetical protein	2.40766e-233	4.93039	0.467	0.023	8.29679e-230	2
evm.TU.bctg00000000-np1.323	GWHGERCV000323	Uncharacterized protein	1.62128e-36	1.91644	0.348	0.118	5.58695e-33	2
evm.TU.bctg00000000-np1.326	GWHGERCV000326	Cytosolic thioredoxin Trx1	2.5613e-11	0.590538	0.671	0.558	8.82622e-08	2
evm.TU.bctg00000000-np1.346	GWHGERCV000346	Filament assembling protein	2.57647e-71	2.23629	0.501	0.148	8.87852e-68	2
evm.TU.bctg00000000-np1.348	GWHGERCV000348	Conserved hypothetical protein	3.08113e-37	1.71374	0.425	0.17	1.06176e-33	2
evm.TU.bctg00000000-np1.359	GWHGERCV000359	Uncharacterized protein	1.10569e-63	2.22768	0.473	0.138	3.8102e-60	2
evm.TU.bctg00000000-np1.360	GWHGERCV000360	Conserved hypothetical protein	2.77603e-148	3.15936	0.567	0.092	9.56619e-145	2
evm.TU.bctg00000000-np1.375	GWHGERCV000375	HSP 20	9.2394e-08	0.524903	0.541	0.413	0.00031839	2
evm.TU.bctg00000000-np1.388	GWHGERCV000388	ADP ribosylation factor family member protein	2.94364e-36	1.33334	0.586	0.318	1.01438e-32	2
evm.TU.bctg00000000-np1.395	GWHGERCV000395	AmmeMemoRadiSam system protein B	6.87512e-234	4.47499	0.51	0.031	2.36917e-230	2
evm.TU.bctg00000000-np1.406	GWHGERCV000406	Conserved hypothetical protein	2.77065e-134	3.54877	0.411	0.044	9.54766e-131	2
evm.TU.bctg00000000-np1.436	GWHGERCV000436	Uncharacterized protein	5.82126e-35	2.05856	0.278	0.079	2.00601e-31	2
evm.TU.bctg00000000-np1.440	GWHGERCV000440	Conserved Plasmodium membrane protein	1.12417e-194	4.01217	0.538	0.054	3.87388e-191	2
evm.TU.bctg00000000-np1.451	GWHGERCV000451	Peroxiredoxin 1	3.69662e-37	0.916877	0.83	0.614	1.27385e-33	2
evm.TU.bctg00000000-np1.474	GWHGERCV000474	ATPase AAA	2.56461e-57	2.13096	0.467	0.152	8.83766e-54	2
evm.TU.bctg00000000-np1.475	GWHGERCV000475	Conserved hypothetical protein	9.76069e-222	3.26306	0.938	0.28	3.36353e-218	2
evm.TU.bctg00000000-np1.476	GWHGERCV000476	Choline phosphate cytidylyltransferase	1.13974e-40	1.9142	0.365	0.118	3.92754e-37	2
evm.TU.bctg00000000-np1.482	GWHGERCV000482	DNA primase small subunit	4.58875e-52	2.25947	0.326	0.077	1.58128e-48	2
evm.TU.bctg00000000-np1.487	GWHGERCV000487	Uncharacterized protein	5.17213e-235	3.5486	0.819	0.143	1.78232e-231	2
evm.TU.bctg00000000-np1.496	GWHGERCV000496	Uncharacterized protein	1.16822e-38	1.5148	0.51	0.236	4.02568e-35	2
evm.TU.bctg00000000-np1.497	GWHGERCV000497	GAP45	6.29895e-51	1.02826	0.904	0.623	2.17062e-47	2
evm.TU.bctg00000000-np1.506	GWHGERCV000506	Cyclic nucleotide binding domain containing protein	1.24071e-51	2.02948	0.382	0.107	4.27549e-48	2
evm.TU.bctg00000000-np1.548	GWHGERCV000548	Rhomboid 4	1.40425e-54	1.91235	0.501	0.18	4.83905e-51	2
evm.TU.bctg00000000-np1.551	GWHGERCV000551	GTPase	6.9513e-88	2.00891	0.717	0.276	2.39542e-84	2
evm.TU.bctg00000000-np1.568	GWHGERCV000568	60S ribosomal protein L26	2.58509e-183	2.80424	0.782	0.158	8.90823e-180	2
evm.TU.bctg00000000-np1.595	GWHGERCV000595	Disulfide isomerase domain containing protein	7.49914e-19	0.738217	0.671	0.47	2.5842e-15	2
evm.TU.bctg00000000-np1.603	GWHGERCV000603	41 2 protein antigen precursor	1.77677e-159	2.15139	0.975	0.758	6.12274e-156	2
evm.TU.bctg00000000-np1.633	GWHGERCV000633	Conserved hypothetical protein	4.40716e-07	0.508157	0.445	0.343	0.00151871	2
evm.TU.bctg00000000-np1.639	GWHGERCV000639	Conserved hypothetical protein	1.62264e-87	2.40494	0.567	0.16	5.5916e-84	2
evm.TU.bctg00000000-np1.650	GWHGERCV000650	Vacuolar sorting protein 9 (VPS9) domain protein	1.47805e-61	2.39339	0.337	0.071	5.09336e-58	2
evm.TU.bctg00000000-np1.688	GWHGERCV000687	Aurora kinase A	2.7355e-29	1.78117	0.283	0.093	9.42654e-26	2
evm.TU.bctg00000000-np1.710	GWHGERCV000709	Protein transport protein	9.46895e-17	1.20711	0.363	0.194	3.263e-13	2
evm.TU.bctg00000000-np1.718	GWHGERCV000717	UMP CMP kinase	4.67944e-24	1.90469	0.252	0.088	1.61254e-20	2
evm.TU.bctg00000000-np1.719	GWHGERCV000718	Uncharacterized protein	3.61701e-28	1.49945	0.382	0.164	1.24642e-24	2
evm.TU.bctg00000000-np1.742	GWHGERCV000741	Dynamin central region domain containing protein	1.65994e-30	1.06677	0.635	0.383	5.72014e-27	2
evm.TU.bctg00000000-np1.744	GWHGERCV000743	Adenine nucleotide translocase	9.50576e-34	1.21413	0.637	0.382	3.27568e-30	2
evm.TU.bctg00000000-np1.758	GWHGERCV000757	Conserved hypothetical protein	5.89889e-144	2.45112	0.861	0.324	2.03276e-140	2
evm.TU.bctg00000000-np1.768	GWHGERCV000767	Corepressor complex CRC230	1.55187e-08	0.890302	0.351	0.235	5.34774e-05	2
evm.TU.bctg00000000-np1.778	GWHGERCV000776	Acyl CoA synthetase	2.11925e-21	1.24035	0.334	0.145	7.30294e-18	2
evm.TU.bctg00000000-np1.830	GWHGERCV000828	Rhoptry neck protein 4	2.02498e-133	3.0676	0.561	0.098	6.97807e-130	2
evm.TU.bctg00000000-np1.838	GWHGERCV000836	Conserved hypothetical protein	3.52383e-45	1.54126	0.595	0.281	1.21431e-41	2
evm.TU.bctg00000000-np1.856	GWHGERCV000854	Uncharacterized protein	9.0978e-133	3.43753	0.433	0.052	3.1351e-129	2
evm.TU.bctg00000000-np1.857	GWHGERCV000855	Conserved protein	1.13159e-165	3.53062	0.516	0.06	3.89945e-162	2
evm.TU.bctg00000000-np1.858	GWHGERCV000856	GPI GlcNAc transferase complex PIG H component family protein	2.451e-40	2.27465	0.266	0.065	8.44615e-37	2
evm.TU.bctg00000000-np1.861	GWHGERCV000859	Uncharacterized protein	2.67171e-37	1.84338	0.388	0.144	9.20671e-34	2
evm.TU.bctg00000000-np1.862	GWHGERCV000860	CTD small phosphatase like protein 2	7.10852e-47	2.20935	0.309	0.077	2.4496e-43	2
evm.TU.bctg00000000-np1.874	GWHGERCV000872	Uncharacterized protein	1.43454e-32	1.3129	0.569	0.311	4.94343e-29	2
evm.TU.bctg00000000-np1.875	GWHGERCV000873	Conserved hypothetical protein	1.33392e-181	4.33967	0.439	0.033	4.59668e-178	2
evm.TU.bctg00000000-np1.876	GWHGERCV000874	B box zinc finger family protein	2.01777e-282	4.78245	0.586	0.034	6.95323e-279	2
evm.TU.bctg00000000-np1.904	GWHGERCV000902	Spc110p	3.59027e-67	2.30177	0.436	0.115	1.23721e-63	2
evm.TU.bctg00000000-np1.910	GWHGERCV000908	Conserved hypothetical protein	2.18047e-74	2.97532	0.292	0.042	7.5139e-71	2
evm.TU.bctg00000000-np1.915	GWHGERCV000913	Aconitate hydratase	2.04706e-11	1.17381	0.272	0.148	7.05415e-08	2
evm.TU.bctg00000000-np1.922	GWHGERCV000920	Histidine triad (HIT) family zinc binding protein	1.61347e-52	1.78539	0.572	0.241	5.56002e-49	2
evm.TU.bctg00000000-np1.924	GWHGERCV000922	50S ribosomal protein L1	2.73361e-62	2.69266	0.317	0.063	9.42002e-59	2
evm.TU.bctg00000000-np1.926	GWHGERCV000924	Conserved hypothetical protein	4.90591e-143	3.15278	0.578	0.102	1.69058e-139	2
evm.TU.bctg00000000-np1.927	GWHGERCV000925	Integral membrane protein	1.1639e-89	2.38067	0.578	0.164	4.01081e-86	2
evm.TU.bctg00000000-np1.928	GWHGERCV000926	Conserved hypothetical protein	2.321e-06	0.422545	0.51	0.407	0.00799818	2
evm.TU.bctg00000001-np1.9	GWHGERCV000969	ADP ribosylation factor GTPase activating	2.15323e-23	1.67614	0.28	0.107	7.42003e-20	2
evm.TU.bctg00000001-np1.13	GWHGERCV000973	Myosin	2.78374e-102	3.53823	0.309	0.032	9.59277e-99	2
evm.TU.bctg00000001-np1.15	GWHGERCV000975	Conserved hypothetical protein	0	4.72008	0.853	0.084	0	2
evm.TU.bctg00000001-np1.27	GWHGERCV000987	Uncharacterized protein	1.27139e-46	2.22138	0.314	0.08	4.38122e-43	2
evm.TU.bctg00000001-np1.39	GWHGERCV000999	Uncharacterized protein	8.12347e-121	2.53451	0.683	0.186	2.79935e-117	2
evm.TU.bctg00000001-np1.51	GWHGERCV001010	Protein tyrosine phosphatase	1.70923e-19	0.844723	0.62	0.432	5.89001e-16	2
evm.TU.bctg00000001-np1.63	GWHGERCV001022	DnaJ domain containing protein	2.34961e-16	1.18077	0.3	0.143	8.09677e-13	2
evm.TU.bctg00000001-np1.72	GWHGERCV001031	Rhoptry neck protein 5 (RON5)	0	5.22945	0.569	0.022	0	2
evm.TU.bctg00000001-np1.80	GWHGERCV001039	Conserved hypothetical protein	7.40412e-104	2.39411	0.558	0.124	2.55146e-100	2
evm.TU.bctg00000001-np1.108	GWHGERCV001067	Cell cycle control protein 50A	9.30183e-56	2.04981	0.45	0.145	3.20541e-52	2
evm.TU.bctg00000001-np1.110	GWHGERCV001069	Conserved Plasmodium protein	1.4586e-22	1.41827	0.337	0.149	5.02632e-19	2
evm.TU.bctg00000001-np1.112	GWHGERCV001071	Conserved hypothetical protein	5.06692e-17	1.10827	0.391	0.221	1.74606e-13	2
evm.TU.bctg00000001-np1.140	GWHGERCV001098	Conserved hypothetical multi pas transmembrane protein	3.41452e-66	1.25062	0.907	0.655	1.17665e-62	2
evm.TU.bctg00000001-np1.145	GWHGERCV001103	GTP binding nuclear protein ran	0.000123422	0.262973	0.788	0.712	0.425312	2
evm.TU.bctg00000001-np1.159	GWHGERCV001117	Conserved hypothetical protein	6.90766e-178	4.84209	0.354	0.016	2.38038e-174	2
evm.TU.bctg00000001-np1.185	GWHGERCV001143	Conserved hypothetical protein	8.87521e-226	3.37062	0.779	0.126	3.0584e-222	2
evm.TU.bctg00000001-np1.187	GWHGERCV001145	Cell cycle assocaited kinase ERK7	5.71568e-08	0.512753	0.544	0.432	0.000196962	2
evm.TU.bctg00000001-np1.188	GWHGERCV001146	BmGPI17	1.7462e-173	5.92491	0.269	0.004	6.01739e-170	2
evm.TU.bctg00000001-np1.191	GWHGERCV001149	Cytochrome c oxidase subunit	4.81632e-13	0.672722	0.567	0.42	1.65971e-09	2
evm.TU.bctg00000001-np1.199	GWHGERCV001157	Aspartyl protease	6.73988e-201	3.87025	0.618	0.078	2.32256e-197	2
evm.TU.bctg00000001-np1.206	GWHGERCV001164	RAP 1 related antigen (RRA)	7.85981e-279	4.46029	0.643	0.049	2.70849e-275	2
evm.TU.bctg00000001-np1.222	GWHGERCV001180	Arginyl tRNA synthetase	8.13147e-33	1.75737	0.337	0.12	2.8021e-29	2
evm.TU.bctg00000001-np1.228	GWHGERCV001186	3'5' cyclic nucleotide phosphodiesterase	1.85319e-10	1.09827	0.269	0.152	6.3861e-07	2
evm.TU.bctg00000001-np1.233	GWHGERCV001191	Calcium transporting ATPase	3.17346e-283	4.87123	0.575	0.031	1.09358e-279	2
evm.TU.bctg00000001-np1.248	GWHGERCV001206	Rhoptry associated protein 1	0	6.49153	0.918	0.03	0	2
evm.TU.bctg00000001-np1.249	GWHGERCV001207	Rhoptry associated protein 1alpha1	0	6.91049	0.912	0.02	0	2
evm.TU.bctg00000001-np1.251	GWHGERCV001209	Rhoptry associated protein 1alpha2	0	7.25277	0.708	0.01	0	2
evm.TU.bctg00000001-np1.272	GWHGERCV001230	Small nuclear ribonucleoprotein E	5.23456e-23	1.81676	0.272	0.103	1.80383e-19	2
evm.TU.bctg00000001-np1.273	GWHGERCV001231	Conserved hypothetical protein	4.43265e-211	3.49608	0.793	0.156	1.52749e-207	2
evm.TU.bctg00000001-np1.277	GWHGERCV001235	Dephospho CoA kinase	2.82073e-78	2.79709	0.38	0.074	9.72023e-75	2
evm.TU.bctg00000001-np1.329	GWHGERCV001287	Membrane protein	0	4.90823	0.742	0.045	0	2
evm.TU.bctg00000001-np1.330	GWHGERCV001288	Conserved hypothetical protein	2.03699e-15	1.39714	0.266	0.124	7.01948e-12	2
evm.TU.bctg00000001-np1.358	GWHGERCV001316	Conserved hypothetical protein	0.00810379	0.252585	0.399	0.346	1	2
evm.TU.bctg00000001-np1.404	GWHGERCV001362	Conserved hypothetical protein	4.00346e-68	2.16466	0.504	0.152	1.37959e-64	2
evm.TU.bctg00000001-np1.408	GWHGERCV001366	Choline ethanolamine	1.14538e-20	1.09528	0.439	0.238	3.94699e-17	2
evm.TU.bctg00000001-np1.436	GWHGERCV001394	Conserved hypothetical protein	1.50801e-07	0.753041	0.38	0.274	0.000519659	2
evm.TU.bctg00000001-np1.439	GWHGERCV001397	Putative integral membrane protein	4.62232e-50	2.56184	0.266	0.053	1.59285e-46	2
evm.TU.bctg00000001-np1.440	GWHGERCV001398	Aspartyl protease ASP3	5.39449e-15	0.47043	0.646	0.429	1.85894e-11	2
evm.TU.bctg00000001-np1.445	GWHGERCV001403	Conserved hypothetical protein	9.24727e-10	1.13446	0.263	0.152	3.18661e-06	2
evm.TU.bctg00000001-np1.470	GWHGERCV001428	Conserved hypothetical protein	1.26207e-93	3.24606	0.326	0.041	4.34909e-90	2
evm.TU.bctg00000001-np1.471	GWHGERCV001429	Conserved hypothetical protein	8.47336e-07	0.503981	0.479	0.382	0.00291992	2
evm.TU.bctg00000001-np1.475	GWHGERCV001433	Conserved hypothetical protein	2.00338e-13	1.22313	0.255	0.124	6.90365e-10	2
evm.TU.bctg00000001-np1.477	GWHGERCV001435	Bifunctional nuclease	2.64654e-196	3.05974	0.952	0.388	9.11998e-193	2
evm.TU.bctg00000001-np1.478	GWHGERCV001436	Conserved hypothetical protein	1.05385e-86	2.92517	0.368	0.061	3.63155e-83	2
evm.TU.bctg00000001-np1.499	GWHGERCV001457	Hexaprenyl diphosphate synthase	1.12453e-116	2.71884	0.598	0.138	3.87513e-113	2
evm.TU.bctg00000001-np1.514	GWHGERCV001462	PHD and RING finger domain containing protein 1	1.21421e-59	2.70035	0.283	0.051	4.18418e-56	2
evm.TU.bctg00000001-np1.515	GWHGERCV001463	Uncharacterized protein	7.43528e-112	3.26384	0.388	0.051	2.5622e-108	2
evm.TU.bctg00000001-np1.543	GWHGERCV001491	Conserved hypothetical protein	4.72719e-08	0.758418	0.431	0.326	0.000162899	2
evm.TU.bctg00000001-np1.545	GWHGERCV001493	Histone H2b	3.69631e-171	2.0956	0.986	0.782	1.27375e-167	2
evm.TU.bctg00000001-np1.559	GWHGERCV001507	DnaJ domain containing protein	3.29116e-28	1.13616	0.581	0.339	1.13414e-24	2
evm.TU.bctg00000001-np1.574	GWHGERCV001522	3'5' cyclic nucleotide phosphodiesterase	3.95895e-47	1.99913	0.38	0.116	1.36425e-43	2
evm.TU.bctg00000001-np1.581	GWHGERCV001529	Ribonucleoside diphosphate reductase beta subunit	0.00129764	0.509812	0.258	0.198	1	2
evm.TU.bctg00000001-np1.585	GWHGERCV001533	Lipoate protein ligase	2.53552e-19	1.34708	0.34	0.165	8.73741e-16	2
evm.TU.bctg00000001-np1.589	GWHGERCV001537	B box zinc finger domain containing protein	5.47043e-91	3.27261	0.289	0.031	1.88511e-87	2
evm.TU.bctg00000001-np1.598	GWHGERCV001546	Phosphatidylinositol transfer protein	1.35501e-06	0.731416	0.346	0.251	0.00466935	2
evm.TU.bctg00000001-np1.599	GWHGERCV001547	Calmodulin	4.18613e-91	1.68213	0.89	0.526	1.44254e-87	2
evm.TU.bctg00000001-np1.600	GWHGERCV001548	Calmodulin	5.84335e-65	2.37483	0.354	0.075	2.01362e-61	2
evm.TU.bctg00000001-np1.606	GWHGERCV001554	Inner membrane complex family protein	4.01175e-95	2.42047	0.601	0.168	1.38245e-91	2
evm.TU.bctg00000001-np1.677	GWHGERCV001625	Conserved hypothetical protein	1.88927e-33	1.18058	0.547	0.258	6.51042e-30	2
evm.TU.bctg00000001-np1.684	GWHGERCV001632	Disulfide isomerase	9.56866e-80	2.15881	0.541	0.151	3.29736e-76	2
evm.TU.bctg00000001-np1.694	GWHGERCV001642	50S ribosomal protein	1.02308e-45	1.42523	0.64	0.319	3.52554e-42	2
evm.TU.bctg00000001-np1.705	GWHGERCV001653	Fatty acyl CoA synthetase 3	1.66429e-05	0.413898	0.493	0.409	0.0573513	2
evm.TU.bctg00000001-np1.729	GWHGERCV001677	Conserved hypothetical protein	4.76639e-120	2.90203	0.527	0.098	1.6425e-116	2
evm.TU.bctg00000001-np1.734	GWHGERCV001682	Importin subunit beta 1	5.02026e-308	4.00748	0.926	0.149	1.72998e-304	2
evm.TU.bctg00000001-np1.755	GWHGERCV001703	GTPases related protein	8.22468e-08	0.7983	0.292	0.186	0.000283422	2
evm.TU.bctg00000002-np1.11	GWHGERCV001767	Conserved hypothetical protein	2.03927e-07	0.298572	0.901	0.808	0.000702732	2
evm.TU.bctg00000002-np1.22	GWHGERCV001778	E3 ubiquitin protein ligase RNF5	3.44935e-28	1.42662	0.408	0.18	1.18864e-24	2
evm.TU.bctg00000002-np1.25	GWHGERCV001781	Methionine adenosyltransferase	0.002621	0.375443	0.391	0.335	1	2
evm.TU.bctg00000002-np1.30	GWHGERCV001786	Conserved hypothetical protein	2.72129e-159	2.38524	0.963	0.473	9.37755e-156	2
evm.TU.bctg00000002-np1.57	GWHGERCV001813	ABC transporter	2.81396e-05	0.61048	0.258	0.177	0.0969691	2
evm.TU.bctg00000002-np1.103	GWHGERCV001859	Pentatricopeptide repeat containing protein	8.27888e-09	0.811539	0.329	0.212	2.8529e-05	2
evm.TU.bctg00000002-np1.107	GWHGERCV001863	Conserved hypothetical protein	1.16282e-74	1.30438	0.907	0.598	4.00708e-71	2
evm.TU.bctg00000002-np1.110	GWHGERCV001866	Fibrillarin	6.88244e-105	3.29184	0.36	0.046	2.37169e-101	2
evm.TU.bctg00000002-np1.134	GWHGERCV001890	Calmodulin	8.42753e-113	2.63423	0.552	0.116	2.90413e-109	2
evm.TU.bctg00000002-np1.188	GWHGERCV001944	Conserved hypothetical protein	7.66874e-14	1.35722	0.255	0.122	2.64265e-10	2
evm.TU.bctg00000002-np1.214	GWHGERCV001970	78 kDa glucose regulated protein	1.34953e-46	1.30741	0.703	0.394	4.65048e-43	2
evm.TU.bctg00000002-np1.230	GWHGERCV001986	Pb reticulocyte binding protein	1.79973e-11	0.879894	0.402	0.262	6.20188e-08	2
evm.TU.bctg00000002-np1.231	GWHGERCV001987	Core histone H2A/H2B/H3/H4 family protein	3.40844e-80	1.43022	0.975	0.877	1.17455e-76	2
evm.TU.bctg00000002-np1.232	GWHGERCV001988	Calcium dependent protein kinase 4	0.0018801	0.34373	0.346	0.283	1	2
evm.TU.bctg00000002-np1.235	GWHGERCV001991	Calumenin B	3.37319e-30	1.42372	0.467	0.223	1.1624e-26	2
evm.TU.bctg00000002-np1.256	GWHGERCV002012	Conserved hypothetical protein	8.41949e-119	3.06521	0.53	0.103	2.90136e-115	2
evm.TU.bctg00000002-np1.274	GWHGERCV002030	Conserved hypothetical protein	2.7598e-40	1.42617	0.541	0.236	9.51027e-37	2
evm.TU.bctg00000002-np1.276	GWHGERCV002032	Chromosome transmission fidelity protein 18	3.6597e-21	1.16315	0.394	0.196	1.26113e-17	2
evm.TU.bctg00000002-np1.287	GWHGERCV002043	Membrane protein	2.40574e-17	1.4654	0.266	0.116	8.29019e-14	2
evm.TU.bctg00000002-np1.327	GWHGERCV002083	Membrane protein	2.35958e-07	0.581283	0.402	0.297	0.000813113	2
evm.TU.bctg00000002-np1.349	GWHGERCV002105	Taurine catabolism dioxygenase	1.54365e-33	1.99967	0.28	0.083	5.31943e-30	2
evm.TU.bctg00000002-np1.378	GWHGERCV002134	Dynein heavy chain 5 axonemal	1.97415e-05	0.541474	0.365	0.274	0.0680294	2
evm.TU.bctg00000002-np1.384	GWHGERCV002140	Abhydrolase domain containing protein	1.13407e-44	1.90278	0.388	0.124	3.90802e-41	2
evm.TU.bctg00000002-np1.419	GWHGERCV002175	Cation channel family protein	9.67968e-05	0.586637	0.3	0.224	0.333562	2
evm.TU.bctg00000002-np1.420	GWHGERCV002176	Uncharacterized protein	0.00872555	0.443554	0.28	0.233	1	2
evm.TU.bctg00000002-np1.439	GWHGERCV002195	Translocation protein	5.21144e-12	0.709917	0.467	0.326	1.79586e-08	2
evm.TU.bctg00000002-np1.448	GWHGERCV002204	Oxysterol binding family protein	0.000119356	0.812277	0.258	0.19	0.411299	2
evm.TU.bctg00000002-np1.458	GWHGERCV002214	Duplicated carbonic anhydrase	0	6.72546	0.572	0.007	0	2
evm.TU.bctg00000002-np1.469	GWHGERCV002225	Cell cycle regulator with zn finger domain containing protein	0	4.74938	0.805	0.065	0	2
evm.TU.bctg00000002-np1.477	GWHGERCV002233	Mitochondrial carrier protein family protein	0.00338064	0.530702	0.266	0.214	1	2
evm.TU.bctg00000002-np1.483	GWHGERCV002239	Conserved hypothetical protein	3.44674e-119	3.55948	0.371	0.041	1.18775e-115	2
evm.TU.bctg00000002-np1.489	GWHGERCV002245	Conserved hypothetical protein	1.54091e-57	2.0259	0.601	0.262	5.30997e-54	2
evm.TU.bctg00000002-np1.511	GWHGERCV002267	Kinase domain containing protein	1.17537e-232	4.21806	0.612	0.058	4.05031e-229	2
evm.TU.bctg00000002-np1.513	GWHGERCV002269	Beta tubulin	4.93523e-90	1.79794	0.728	0.278	1.70068e-86	2
evm.TU.bctg00000002-np1.514	GWHGERCV002270	FHA domain containing protein	3.34518e-52	2.36509	0.303	0.067	1.15275e-48	2
evm.TU.bctg00000002-np1.518	GWHGERCV002274	DNA polymerase delta small subunit	9.12009e-19	1.47996	0.278	0.118	3.14278e-15	2
evm.TU.bctg00000002-np1.520	GWHGERCV002276	Centromere F	2.39239e-214	4.65262	0.442	0.023	8.24419e-211	2
evm.TU.bctg00000002-np1.557	GWHGERCV002313	Family transcriptional regulator	1.23658e-63	2.45209	0.45	0.134	4.26125e-60	2
evm.TU.bctg00000002-np1.564	GWHGERCV002320	Conserved hypothetical protein	2.39652e-58	2.23287	0.408	0.112	8.25842e-55	2
evm.TU.bctg00000002-np1.577	GWHGERCV002333	Adp ribosylation factor	3.87772e-05	0.326494	0.697	0.619	0.133626	2
evm.TU.bctg00000002-np1.596	GWHGERCV002352	Conserved hypothetical protein	2.69546e-64	2.87898	0.289	0.049	9.28856e-61	2
evm.TU.bctg00000002-np1.619	GWHGERCV002375	SNARE domain containing protein	1.07095e-134	3.69747	0.374	0.034	3.69048e-131	2
evm.TU.bctg00000002-np1.630	GWHGERCV002386	Uncharacterized protein	9.83692e-72	2.64676	0.399	0.09	3.3898e-68	2
evm.TU.bctg00000002-np1.645	GWHGERCV002401	Conserved hypothetical protein	2.30907e-13	1.29713	0.292	0.152	7.95706e-10	2
evm.TU.bctg00000002-np1.649	GWHGERCV002405	Uncharacterized protein	1.73996e-163	3.21149	0.635	0.112	5.9959e-160	2
evm.TU.bctg00000002-np1.655	GWHGERCV002411	Conserved hypothetical protein	1.22899e-26	1.48354	0.357	0.149	4.23509e-23	2
evm.TU.bctg00000002-np1.690	GWHGERCV002446	Translation initiation factor	1.5117e-08	0.438197	0.779	0.704	5.20933e-05	2
evm.TU.bctg00000002-np1.706	GWHGERCV002462	Chromosome segregation protein	6.36579e-108	3.97459	0.292	0.025	2.19365e-104	2
evm.TU.bctg00000002-np1.716	GWHGERCV002472	Alpha tubulin	7.48747e-158	2.57211	0.881	0.321	2.58018e-154	2
evm.TU.bctg00000002-np1.726	GWHGERCV002482	Membrane protein	5.66261e-10	0.536303	0.677	0.578	1.95134e-06	2
evm.TU.bctg00000002-np1.733	GWHGERCV002489	Conserved hypothetical protein	5.14324e-228	3.37527	0.873	0.192	1.77236e-224	2
evm.TU.bctg00000002-np1.743	GWHGERCV002499	Putative tryptophan tRNA ligase	1.84177e-07	0.737208	0.266	0.167	0.000634675	2
evm.TU.bctg00000002-np1.754	GWHGERCV002510	DHHC zinc finger domain containing protein	7.52779e-115	4.3828	0.255	0.015	2.59408e-111	2
evm.TU.bctg00000002-np1.766	GWHGERCV002522	Conserved hypothetical protein	5.8094e-09	0.686948	0.445	0.326	2.00192e-05	2
evm.TU.bctg00000002-np1.790	GWHGERCV002546	Uncharacterized protein	1.1056e-14	1.24045	0.286	0.14	3.8099e-11	2
evm.TU.bctg00000002-np1.791	GWHGERCV002547	Centromere associated E	2.0894e-127	3.63662	0.382	0.04	7.20006e-124	2
evm.TU.bctg00000002-np1.795	GWHGERCV002551	Conserved hypothetical protein	0.00164787	0.361455	0.411	0.352	1	2
evm.TU.bctg00000002-np1.804	GWHGERCV002560	Caltractin ICL1e	7.69207e-18	1.5338	0.263	0.113	2.65069e-14	2
evm.TU.bctg00000002-np1.806	GWHGERCV002562	Conserved hypothetical protein	0.000613263	0.26905	0.408	0.339	1	2
evm.TU.bctg00000002-np1.812	GWHGERCV002568	3 oxo 5 alpha steroid 4 dehydrogenase	8.33528e-92	2.22671	0.643	0.21	2.87234e-88	2
evm.TU.bctg00000002-np1.817	GWHGERCV002573	Alba like protein C9orf23 homolog	1.23409e-11	0.51017	0.725	0.611	4.25269e-08	2
evm.TU.bctg00000002-np1.830	GWHGERCV002586	GTPase RAB7	1.46687e-20	1.2492	0.306	0.13	5.05483e-17	2
evm.TU.bctg00000002-np1.843	GWHGERCV002599	Conserved hypothetical protein	4.81199e-67	2.16827	0.55	0.189	1.65821e-63	2
evm.TU.bctg00000002-np1.844	GWHGERCV002600	Atypical ABC1 ABC1 C kinase	1.28658e-244	5.83332	0.399	0.009	4.43354e-241	2
evm.TU.bctg00000002-np1.850	GWHGERCV002606	Conserved hypothetical protein	1.71225e-87	1.48732	0.909	0.618	5.90042e-84	2
evm.TU.bctg00000003-np1.26	GWHGERCV002652	Cathepsin C precursor	3.18289e-76	2.19635	0.555	0.17	1.09682e-72	2
evm.TU.bctg00000003-np1.28	GWHGERCV002654	Conserved hypothetical protein	9.86695e-221	4.1945	0.552	0.046	3.40015e-217	2
evm.TU.bctg00000003-np1.57	GWHGERCV002683	Lysine tRNA ligase	2.6224e-10	0.864408	0.317	0.193	9.0368e-07	2
evm.TU.bctg00000003-np1.58	GWHGERCV002684	Conserved hypothetical protein	1.155e-15	1.14496	0.306	0.148	3.98013e-12	2
evm.TU.bctg00000003-np1.60	GWHGERCV002686	Conserved hypothetical protein	2.17543e-41	1.84371	0.422	0.157	7.49653e-38	2
evm.TU.bctg00000003-np1.80	GWHGERCV002706	Endoplasmic reticulum oxidoreductin	2.11238e-131	3.20607	0.425	0.05	7.27925e-128	2
evm.TU.bctg00000003-np1.90	GWHGERCV002716	2OG Fe(II) oxygenase family protein	1.8074e-130	3.49428	0.385	0.039	6.2283e-127	2
evm.TU.bctg00000003-np1.91	GWHGERCV002717	Disulfide isomerase	8.25536e-20	1.22649	0.346	0.162	2.8448e-16	2
evm.TU.bctg00000003-np1.132	GWHGERCV002758	Conserved hypothetical protein	4.13453e-49	1.49372	0.646	0.312	1.42476e-45	2
evm.TU.bctg00000003-np1.153	GWHGERCV002779	Phospholipid translocating P type ATPase	4.22815e-45	1.77674	0.433	0.15	1.45702e-41	2
evm.TU.bctg00000003-np1.158	GWHGERCV002784	Conserved hypothetical protein	1.1202e-05	0.578383	0.317	0.221	0.0386022	2
evm.TU.bctg00000003-np1.176	GWHGERCV002802	Conserved hypothetical protein	1.81837e-45	2.01743	0.394	0.129	6.2661e-42	2
evm.TU.bctg00000003-np1.184	GWHGERCV002810	Ankyrin repeat domain containing protein	5.10344e-25	1.27551	0.456	0.234	1.75865e-21	2
evm.TU.bctg00000003-np1.198	GWHGERCV002824	GPI mannosyltransferase	1.59484e-182	5.13024	0.329	0.011	5.49581e-179	2
evm.TU.bctg00000003-np1.205	GWHGERCV002831	50S ribosomal protein L3	6.52257e-20	0.774982	0.64	0.439	2.24768e-16	2
evm.TU.bctg00000003-np1.207	GWHGERCV002833	Membrane protein	4.43267e-18	1.22806	0.348	0.175	1.5275e-14	2
evm.TU.bctg00000003-np1.208	GWHGERCV002834	Acid phosphatase	5.58149e-52	1.5664	0.683	0.355	1.92338e-48	2
evm.TU.bctg00000003-np1.215	GWHGERCV002841	Putative integral membrane protein	2.63938e-85	2.34569	0.609	0.201	9.0953e-82	2
evm.TU.bctg00000003-np1.219	GWHGERCV002845	Conserved hypothetical protein	5.79058e-51	1.3538	0.711	0.375	1.99543e-47	2
evm.TU.bctg00000003-np1.236	GWHGERCV002862	Glucose 6 phosphate 1	8.73524e-33	1.41558	0.467	0.215	3.01017e-29	2
evm.TU.bctg00000004-np1.8	GWHGERCV003016	Rab5	8.64053e-109	2.79581	0.473	0.084	2.97753e-105	2
evm.TU.bctg00000004-np1.28	GWHGERCV003036	CHY zinc finger containing protein	2.0639e-70	2.7387	0.323	0.057	7.11221e-67	2
evm.TU.bctg00000004-np1.29	GWHGERCV003037	Uncharacterized protein	8.86102e-282	4.59967	0.609	0.038	3.05351e-278	2
evm.TU.bctg00000004-np1.33	GWHGERCV003041	Conserved hypothetical protein	5.1639e-79	1.95472	0.51	0.124	1.77948e-75	2
evm.TU.bctg00000004-np1.79	GWHGERCV003087	Uncharacterized protein	4.23442e-80	2.74895	0.343	0.055	1.45918e-76	2
evm.TU.bctg00000004-np1.93	GWHGERCV003101	ATP dependent Clp protease proteolytic subunit	1.35746e-16	1.15051	0.3	0.14	4.67779e-13	2
evm.TU.bctg00000004-np1.151	GWHGERCV003159	Glutaredoxin	8.83789e-40	1.16781	0.705	0.395	3.04554e-36	2
evm.TU.bctg00000004-np1.159	GWHGERCV003167	3 5 exoribonuclease	7.2397e-23	1.29129	0.374	0.172	2.4948e-19	2
evm.TU.bctg00000004-np1.190	GWHGERCV003198	Histamine releasing factor	8.83504e-16	0.75622	0.601	0.435	3.04456e-12	2
evm.TU.bctg00000004-np1.205	GWHGERCV003213	Conserved hypothetical protein	2.2089e-34	2.18573	0.258	0.071	7.61188e-31	2
evm.TU.bctg00000004-np1.215	GWHGERCV003223	Acyl diacylglycerol acyltransferase 1 related enzyme	2.54893e-47	1.98425	0.371	0.108	8.78362e-44	2
evm.TU.bctg00000004-np1.222	GWHGERCV003230	Conserved hypothetical protein	1.1535e-102	2.74188	0.484	0.095	3.97495e-99	2
evm.TU.bctg00000004-np1.272	GWHGERCV003280	Cell cycle control protein 50C	4.92406e-58	2.11187	0.442	0.132	1.69683e-54	2
evm.TU.bctg00000004-np1.275	GWHGERCV003283	Cell cycle associated kinase MAPK	0	4.60101	0.728	0.056	0	2
evm.TU.bctg00000004-np1.275	GWHGERCV003283	Map2 kinase	0	4.60101	0.728	0.056	0	2
evm.TU.bctg00000004-np1.281	GWHGERCV003289	B cell receptor CD22 isoform X1	2.16185e-114	2.71563	0.558	0.116	7.44973e-111	2
evm.TU.bctg00000004-np1.293	GWHGERCV003301	Deoxyuridine 5' triphosphate nucleotidohydrolase	7.82506e-10	0.708329	0.422	0.285	2.69652e-06	2
evm.TU.bctg00000004-np1.296	GWHGERCV003304	Conserved Plasmodium protein	6.56614e-71	2.651	0.346	0.065	2.26269e-67	2
evm.TU.bctg00000004-np1.336	GWHGERCV003344	Pb reticulocyte binding protein	0.00280372	0.454033	0.295	0.244	1	2
evm.TU.bctg00000004-np1.342	GWHGERCV003350	Cysteine repeat modular protein	1.44055e-49	2.47213	0.283	0.061	4.96414e-46	2
evm.TU.bctg00000005-np1.32	GWHGERCV003373	Heat shock like protein SSE1	7.17927e-12	1.13569	0.292	0.162	2.47398e-08	2
evm.TU.bctg00000005-np1.42	GWHGERCV003382	Membrane protein	0	5.35364	0.955	0.109	0	2
evm.TU.bctg00000005-np1.58	GWHGERCV003398	Adenosylhomocysteinase	0.00488796	0.332658	0.36	0.313	1	2
evm.TU.bctg00000005-np1.60	GWHGERCV003400	Conserved hypothetical protein	6.31382e-124	3.0458	0.501	0.083	2.17574e-120	2
evm.TU.bctg00000005-np1.83	GWHGERCV003423	ARM repeats containing protein	6.60375e-189	3.1372	0.737	0.138	2.27565e-185	2
evm.TU.bctg00000005-np1.96	GWHGERCV003436	Conserved hypothetical protein	5.94737e-05	0.42969	0.456	0.376	0.204946	2
evm.TU.bctg00000005-np1.204	GWHGERCV003444	Uncharacterized protein	8.0214e-202	3.1332	0.895	0.257	2.76417e-198	2
evm.TU.bctg00000006-np1.46	GWHGERCV003583	Uncharacterized protein	5.96611e-126	2.68092	0.561	0.104	2.05592e-122	2
evm.TU.bctg00000006-np1.50	GWHGERCV003587	Coenzyme Q binding COQ10 homolog mitochondrial like protein	2.34429e-26	1.4669	0.343	0.136	8.07844e-23	2
evm.TU.bctg00000006-np1.73	GWHGERCV003610	ParA/MinD ATPase like family protein	1.77241e-47	1.9922	0.402	0.127	6.10771e-44	2
evm.TU.bctg00000006-np1.75	GWHGERCV003612	ADP ribosylation factor	1.38997e-49	2.00332	0.391	0.116	4.78983e-46	2
evm.TU.bctg00000006-np1.86	GWHGERCV003623	Conserved hypothetical protein	1.00667e-17	0.794921	0.657	0.474	3.46898e-14	2
evm.TU.bctg00000006-np1.93	GWHGERCV003630	5' 3' exonuclease	1.46079e-26	1.67415	0.326	0.13	5.03388e-23	2
evm.TU.bctg00000006-np1.95	GWHGERCV003632	Conserved hypothetical protein	2.63435e-80	2.56542	0.425	0.091	9.07797e-77	2
evm.TU.bctg00000006-np1.129	GWHGERCV003666	FLX like 4 isoform X1	1.62638e-169	4.29246	0.385	0.024	5.60449e-166	2
evm.TU.bctg00000007-np1.13	GWHGERCV003713	Conserved hypothetical protein	0	4.15403	0.87	0.102	0	2
evm.TU.bctg00000007-np1.23	GWHGERCV003723	Anonymous antigen 4	1.33882e-252	4.40547	0.592	0.045	4.61356e-249	2
evm.TU.bctg00000007-np1.26	GWHGERCV003726	Conserved hypothetical protein	1.95583e-14	1.14501	0.368	0.21	6.7398e-11	2
evm.TU.bctg00000000-np1.44	GWHGERCV000044	Putative integral membrane protein	8.75346e-205	4.15928	0.509	0.032	3.01644e-201	3
evm.TU.bctg00000000-np1.45	GWHGERCV000045	Conserved hypothetical protein	7.90221e-70	2.42912	0.392	0.07	2.7231e-66	3
evm.TU.bctg00000000-np1.57	GWHGERCV000057	Uncharacterized protein	2.62737e-100	3.66791	0.3	0.025	9.05392e-97	3
evm.TU.bctg00000000-np1.83	GWHGERCV000083	LNS2 Lipin Ned1 Smp2 domain containing protein	7.51698e-41	2.24301	0.304	0.069	2.59035e-37	3
evm.TU.bctg00000000-np1.92	GWHGERCV000092	Conserved hypothetical protein	1.58037e-10	0.997926	0.289	0.147	5.44596e-07	3
evm.TU.bctg00000000-np1.119	GWHGERCV000119	Conserved hypothetical protein	4.4724e-50	1.99738	0.399	0.096	1.54119e-46	3
evm.TU.bctg00000000-np1.135	GWHGERCV000135	Histone 2B protein	3.69207e-12	0.531205	0.868	0.715	1.27229e-08	3
evm.TU.bctg00000000-np1.146	GWHGERCV000146	60S ribosomal L22e protein	0.000220869	0.282909	0.729	0.601	0.761115	3
evm.TU.bctg00000000-np1.150	GWHGERCV000150	Histone H3	3.61615e-10	0.439463	0.722	0.542	1.24613e-06	3
evm.TU.bctg00000000-np1.151	GWHGERCV000151	Histone H2a	5.0848e-06	0.302835	0.835	0.741	0.0175222	3
evm.TU.bctg00000000-np1.154	GWHGERCV000154	Conserved hypothetical protein	4.51911e-29	1.42324	0.377	0.126	1.55729e-25	3
evm.TU.bctg00000000-np1.170	GWHGERCV000170	Conserved hypothetical protein	1.10084e-09	0.682195	0.403	0.241	3.79348e-06	3
evm.TU.bctg00000000-np1.232	GWHGERCV000232	Arginyl tRNA synthetase	1.57651e-231	4.2751	0.516	0.026	5.43264e-228	3
evm.TU.bctg00000000-np1.248	GWHGERCV000248	CDGSH iron sulfur domain containing protein	3.75141e-59	2.5333	0.304	0.048	1.29273e-55	3
evm.TU.bctg00000000-np1.254	GWHGERCV000254	Dynamin	2.71338e-36	1.68161	0.399	0.125	9.35031e-33	3
evm.TU.bctg00000000-np1.274	GWHGERCV000274	Conserved hypothetical protein	3.35525e-27	1.06071	0.681	0.399	1.15622e-23	3
evm.TU.bctg00000000-np1.307	GWHGERCV000307	26S proteasome non ATPase regulatory subunit 7 like protein A	0.000121753	0.598704	0.253	0.164	0.41956	3
evm.TU.bctg00000000-np1.313	GWHGERCV000313	DNA damage response protein	7.02272e-08	0.639574	0.326	0.191	0.000242003	3
evm.TU.bctg00000000-np1.323	GWHGERCV000323	Uncharacterized protein	6.47985e-14	1.05322	0.293	0.128	2.23296e-10	3
evm.TU.bctg00000000-np1.344	GWHGERCV000344	Nucleosome assembly protein	1.71653e-37	2.20226	0.293	0.071	5.91517e-34	3
evm.TU.bctg00000000-np1.354	GWHGERCV000354	26S protease regulatory subunit S10B like protein B	1.56975e-05	0.509342	0.267	0.162	0.0540938	3
evm.TU.bctg00000000-np1.359	GWHGERCV000359	Uncharacterized protein	1.03274e-99	2.36877	0.626	0.133	3.55883e-96	3
evm.TU.bctg00000000-np1.360	GWHGERCV000360	Conserved hypothetical protein	8.15341e-78	2.22542	0.509	0.107	2.80967e-74	3
evm.TU.bctg00000000-np1.388	GWHGERCV000388	ADP ribosylation factor family member protein	1.85027e-38	1.31454	0.674	0.317	6.37604e-35	3
evm.TU.bctg00000000-np1.403	GWHGERCV000403	Plasmodium falciparum CPW WPC domain containing protein	1.34427e-61	2.84925	0.267	0.036	4.63234e-58	3
evm.TU.bctg00000000-np1.436	GWHGERCV000436	Uncharacterized protein	3.88218e-51	2.37307	0.355	0.077	1.3378e-47	3
evm.TU.bctg00000000-np1.441	GWHGERCV000441	Conserved hypothetical protein	0.000650765	0.335202	0.484	0.388	1	3
evm.TU.bctg00000000-np1.451	GWHGERCV000451	Peroxiredoxin 1	4.14714e-15	0.592972	0.817	0.62	1.4291e-11	3
evm.TU.bctg00000000-np1.452	GWHGERCV000452	Conserved hypothetical protein	2.24819e-15	1.2685	0.348	0.166	7.74725e-12	3
evm.TU.bctg00000000-np1.453	GWHGERCV000453	FG GAP repeat containing protein	2.23635e-28	1.93469	0.271	0.076	7.70645e-25	3
evm.TU.bctg00000000-np1.461	GWHGERCV000461	Cdp diacylglycerol synthase	4.73724e-09	0.863006	0.308	0.173	1.63245e-05	3
evm.TU.bctg00000000-np1.464	GWHGERCV000464	Copper transporter	7.87313e-14	0.680573	0.637	0.412	2.71308e-10	3
evm.TU.bctg00000000-np1.474	GWHGERCV000474	ATPase AAA	9.78524e-11	0.769681	0.33	0.17	3.37199e-07	3
evm.TU.bctg00000000-np1.476	GWHGERCV000476	Choline phosphate cytidylyltransferase	1.36977e-27	1.50068	0.363	0.124	4.72021e-24	3
evm.TU.bctg00000000-np1.487	GWHGERCV000487	Uncharacterized protein	4.62372e-27	0.737678	0.484	0.185	1.59333e-23	3
evm.TU.bctg00000000-np1.496	GWHGERCV000496	Uncharacterized protein	0.00613978	0.307402	0.326	0.257	1	3
evm.TU.bctg00000000-np1.506	GWHGERCV000506	Cyclic nucleotide binding domain containing protein	3.68573e-35	1.67934	0.377	0.114	1.2701e-31	3
evm.TU.bctg00000000-np1.510	GWHGERCV000510	Putative integral membrane protein	1.34281e-48	2.6068	0.278	0.049	4.62732e-45	3
evm.TU.bctg00000000-np1.547	GWHGERCV000547	Cytochrome c oxidase subunit I	5.03585e-191	3.83875	0.579	0.053	1.73536e-187	3
evm.TU.bctg00000000-np1.551	GWHGERCV000551	GTPase	5.08005e-10	0.565878	0.487	0.304	1.75059e-06	3
evm.TU.bctg00000000-np1.568	GWHGERCV000568	60S ribosomal protein L26	5.96213e-45	1.3057	0.568	0.189	2.05455e-41	3
evm.TU.bctg00000000-np1.574	GWHGERCV000574	Guanylate kinase	3.69594e-07	0.690173	0.359	0.231	0.00127362	3
evm.TU.bctg00000000-np1.593	GWHGERCV000593	Proliferating cell nuclear antigen	1.12845e-26	1.35806	0.432	0.179	3.88865e-23	3
evm.TU.bctg00000000-np1.595	GWHGERCV000595	Disulfide isomerase domain containing protein	1.74147e-65	1.52378	0.879	0.458	6.0011e-62	3
evm.TU.bctg00000000-np1.603	GWHGERCV000603	protein antigen precursor	5.33628e-56	0.956489	0.974	0.763	1.83888e-52	3
evm.TU.bctg00000000-np1.608	GWHGERCV000608	Conserved Plasmodium protein	1.97118e-107	2.64535	0.67	0.156	6.79269e-104	3
evm.TU.bctg00000000-np1.609	GWHGERCV000609	Uncharacterized protein	1.00879e-05	0.540636	0.311	0.204	0.0347628	3
evm.TU.bctg00000000-np1.634	GWHGERCV000634	Conserved hypothetical protein	1.39179e-20	1.269	0.326	0.123	4.79611e-17	3
evm.TU.bctg00000000-np1.639	GWHGERCV000639	Conserved hypothetical protein	2.00157e-10	0.672705	0.348	0.187	6.89741e-07	3
evm.TU.bctg00000000-np1.650	GWHGERCV000650	Uncharacterized protein	1.03066e-22	1.69944	0.264	0.082	3.55165e-19	3
evm.TU.bctg00000000-np1.653	GWHGERCV000653	Conserved hypothetical protein	2.38648e-06	0.710569	0.308	0.193	0.00822381	3
evm.TU.bctg00000000-np1.688	GWHGERCV000687	Aurora kinase A	3.91567e-21	1.51376	0.282	0.097	1.34934e-17	3
evm.TU.bctg00000000-np1.698	GWHGERCV000697	26S proteasome non ATPase regulatory subunit 14 like protein	4.52538e-05	0.624346	0.271	0.174	0.155945	3
evm.TU.bctg00000000-np1.705	GWHGERCV000704	Erv1 Alr family protein	5.56128e-17	1.32619	0.264	0.101	1.91642e-13	3
evm.TU.bctg00000000-np1.710	GWHGERCV000709	Protein transport protein	2.46598e-29	1.45839	0.458	0.191	8.49777e-26	3
evm.TU.bctg00000000-np1.719	GWHGERCV000718	Uncharacterized protein	3.40173e-26	1.32634	0.418	0.166	1.17224e-22	3
evm.TU.bctg00000000-np1.734	GWHGERCV000733	Adenylate cyclase	4.27088e-48	2.22044	0.348	0.078	1.47175e-44	3
evm.TU.bctg00000000-np1.742	GWHGERCV000741	Dynamin central region domain containing protein	2.73745e-05	0.378828	0.527	0.397	0.0943325	3
evm.TU.bctg00000000-np1.744	GWHGERCV000743	Adenine nucleotide translocase	1.06608e-19	0.974499	0.634	0.388	3.67372e-16	3
evm.TU.bctg00000000-np1.758	GWHGERCV000757	Conserved hypothetical protein	6.55753e-57	1.39455	0.78	0.342	2.25973e-53	3
evm.TU.bctg00000000-np1.830	GWHGERCV000828	Conserved hypothetical protein	1.18499e-70	2.11127	0.498	0.113	4.08348e-67	3
evm.TU.bctg00000000-np1.832	GWHGERCV000830	Cyclophilin type peptidyl prolyl cis trans isomerase/CLD	1.09785e-16	0.743904	0.63	0.373	3.78317e-13	3
evm.TU.bctg00000000-np1.838	GWHGERCV000836	Conserved hypothetical protein	2.90417e-08	0.508864	0.473	0.298	0.000100078	3
evm.TU.bctg00000000-np1.842	GWHGERCV000840	Thioredoxin	9.05982e-07	0.597833	0.432	0.293	0.00312202	3
evm.TU.bctg00000000-np1.857	GWHGERCV000855	Conserved protein	2.3755e-48	1.90569	0.366	0.082	8.18597e-45	3
evm.TU.bctg00000000-np1.862	GWHGERCV000860	CTD small phosphatase like protein 2	2.88006e-24	1.65409	0.275	0.085	9.92468e-21	3
evm.TU.bctg00000000-np1.874	GWHGERCV000872	Uncharacterized protein	2.15732e-70	1.74737	0.78	0.3	7.43412e-67	3
evm.TU.bctg00000000-np1.881	GWHGERCV000879	Anti silencing ASF1 family protein	1.67191e-23	0.852179	0.696	0.401	5.76139e-20	3
evm.TU.bctg00000000-np1.906	GWHGERCV000904	Conserved hypothetical protein	3.18607e-21	1.20817	0.333	0.127	1.09792e-17	3
evm.TU.bctg00000000-np1.910	GWHGERCV000908	Conserved hypothetical protein	1.2888e-50	2.51135	0.282	0.049	4.44119e-47	3
evm.TU.bctg00000000-np1.926	GWHGERCV000924	Conserved hypothetical protein	1.78708e-34	1.62249	0.399	0.127	6.15829e-31	3
evm.TU.bctg00000000-np1.927	GWHGERCV000925	Integral membrane protein	8.19458e-40	1.50624	0.509	0.179	2.82385e-36	3
evm.TU.bctg00000001-np1.8	GWHGERCV000968	Cyclophilin	8.15641e-10	0.902985	0.289	0.152	2.8107e-06	3
evm.TU.bctg00000001-np1.20	GWHGERCV000980	Chaperonin	3.74713e-06	0.623438	0.322	0.21	0.0129126	3
evm.TU.bctg00000001-np1.35	GWHGERCV000995	Conserved hypothetical protein	4.60609e-51	2.20492	0.355	0.077	1.58726e-47	3
evm.TU.bctg00000001-np1.36	GWHGERCV000996	Conserved hypothetical protein	6.97503e-104	3.65334	0.33	0.03	2.4036e-100	3
evm.TU.bctg00000001-np1.39	GWHGERCV000999	Uncharacterized protein	4.2456e-06	0.412969	0.352	0.223	0.0146303	3
evm.TU.bctg00000001-np1.51	GWHGERCV001010	Protein tyrosine phosphatase	1.6429e-06	0.493579	0.579	0.439	0.00566143	3
evm.TU.bctg00000001-np1.108	GWHGERCV001067	Cell cycle control protein 50A	1.36835e-34	1.64082	0.436	0.153	4.71534e-31	3
evm.TU.bctg00000001-np1.110	GWHGERCV001069	Conserved Plasmodium protein	2.76137e-09	0.857206	0.293	0.157	9.51569e-06	3
evm.TU.bctg00000001-np1.112	GWHGERCV001071	Conserved hypothetical protein	3.12268e-19	1.10032	0.447	0.221	1.07607e-15	3
evm.TU.bctg00000001-np1.140	GWHGERCV001098	Conserved hypothetical multi pas transmembrane protein	2.15988e-16	0.563167	0.853	0.664	7.44295e-13	3
evm.TU.bctg00000001-np1.145	GWHGERCV001103	GTP binding nuclear protein ran	5.90367e-25	0.710855	0.897	0.705	2.0344e-21	3
evm.TU.bctg00000001-np1.162	GWHGERCV001120	Uncharacterized protein	0	5.26808	0.612	0.022	0	3
evm.TU.bctg00000001-np1.168	GWHGERCV001126	Protein kinase domain containing protein	1.52169e-40	2.07848	0.344	0.091	5.24373e-37	3
evm.TU.bctg00000001-np1.185	GWHGERCV001143	Conserved hypothetical protein	1.4163e-19	0.853027	0.403	0.17	4.88056e-16	3
evm.TU.bctg00000001-np1.187	GWHGERCV001145	Cell cycle assocaited kinase ERK7	1.08157e-09	0.486049	0.608	0.43	3.7271e-06	3
evm.TU.bctg00000001-np1.192	GWHGERCV001150	CPW WPC family protein	1.62559e-26	1.76306	0.256	0.072	5.60177e-23	3
evm.TU.bctg00000001-np1.196	GWHGERCV001154	Adaptin N terminal region family protein	2.04e-16	1.16572	0.337	0.151	7.02985e-13	3
evm.TU.bctg00000001-np1.199	GWHGERCV001157	Aspartyl protease	1.20497e-14	0.811559	0.286	0.116	4.15233e-11	3
evm.TU.bctg00000001-np1.215	GWHGERCV001173	50S ribosomal protein	1.01158e-29	1.83083	0.282	0.077	3.48592e-26	3
evm.TU.bctg00000001-np1.222	GWHGERCV001180	Arginyl tRNA synthetase	1.31525e-16	1.16777	0.308	0.127	4.53234e-13	3
evm.TU.bctg00000001-np1.233	GWHGERCV001191	Calcium transporting ATPase	6.69804e-26	1.34941	0.256	0.068	2.30814e-22	3
evm.TU.bctg00000001-np1.235	GWHGERCV001193	Membrane protein	2.86426e-23	1.06238	0.505	0.24	9.87023e-20	3
evm.TU.bctg00000001-np1.273	GWHGERCV001231	Conserved hypothetical protein	1.21072e-35	1.16257	0.524	0.192	4.17213e-32	3
evm.TU.bctg00000001-np1.277	GWHGERCV001235	Dephospho CoA kinase	1.44387e-53	2.25091	0.374	0.081	4.97557e-50	3
evm.TU.bctg00000001-np1.324	GWHGERCV001282	GMP synthase	9.89982e-24	0.855152	0.813	0.569	3.41148e-20	3
evm.TU.bctg00000001-np1.327	GWHGERCV001285	Chromodomain helicase DNA binding 1	0.000252894	0.424254	0.275	0.185	0.871472	3
evm.TU.bctg00000001-np1.334	GWHGERCV001292	CG12099 PB	2.10549e-43	1.70661	0.447	0.135	7.25551e-40	3
evm.TU.bctg00000001-np1.346	GWHGERCV001304	Mitochondrial import inner membrane translocase subunit tim10	0.000532048	0.447981	0.3	0.212	1	3
evm.TU.bctg00000001-np1.358	GWHGERCV001316	Conserved hypothetical protein	6.24788e-12	0.666645	0.531	0.337	2.15302e-08	3
evm.TU.bctg00000001-np1.378	GWHGERCV001336	Conserved Plasmodium protein	1.95539e-16	1.02236	0.465	0.251	6.73828e-13	3
evm.TU.bctg00000001-np1.381	GWHGERCV001339	Conserved hypothetical protein	2.92542e-11	1.08901	0.308	0.159	1.0081e-07	3
evm.TU.bctg00000001-np1.397	GWHGERCV001355	Chaperone protein (HSP90)	1.21121e-43	1.57213	0.597	0.237	4.17384e-40	3
evm.TU.bctg00000001-np1.404	GWHGERCV001362	Conserved hypothetical protein	8.2427e-10	0.711099	0.33	0.174	2.84044e-06	3
evm.TU.bctg00000001-np1.408	GWHGERCV001366	Choline ethanolamine	1.20067e-10	0.842439	0.414	0.244	4.13752e-07	3
evm.TU.bctg00000001-np1.436	GWHGERCV001394	Conserved hypothetical protein	0.000136503	0.358859	0.385	0.276	0.470388	3
evm.TU.bctg00000001-np1.446	GWHGERCV001404	Dual specificity protein kinase shkA	1.65972e-30	2.11174	0.253	0.063	5.71941e-27	3
evm.TU.bctg00000001-np1.466	GWHGERCV001424	Conserved hypothetical protein	2.47309e-15	1.16191	0.293	0.124	8.52227e-12	3
evm.TU.bctg00000001-np1.471	GWHGERCV001429	Conserved hypothetical protein	4.27399e-12	0.690966	0.571	0.377	1.47282e-08	3
evm.TU.bctg00000001-np1.477	GWHGERCV001435	Bifunctional nuclease	5.15707e-27	0.441743	0.762	0.416	1.77713e-23	3
evm.TU.bctg00000001-np1.478	GWHGERCV001436	Conserved hypothetical protein	3.95216e-48	2.05152	0.337	0.071	1.36191e-44	3
evm.TU.bctg00000001-np1.489	GWHGERCV001447	Eukaryotic initiation factor	3.27455e-07	0.681929	0.3	0.178	0.00112841	3
evm.TU.bctg00000001-np1.499	GWHGERCV001457	Hexaprenyl diphosphate synthase	2.98819e-47	1.67528	0.498	0.156	1.02973e-43	3
evm.TU.bctg00000001-np1.515	GWHGERCV001463	Uncharacterized protein	9.93209e-40	1.95047	0.297	0.065	3.4226e-36	3
evm.TU.bctg00000001-np1.520	GWHGERCV001468	DNA replication licensing factor	5.82439e-05	0.583923	0.26	0.168	0.200709	3
evm.TU.bctg00000001-np1.538	GWHGERCV001486	Inosine 5 monophosphate	4.03222e-20	0.976565	0.564	0.303	1.3895e-16	3
evm.TU.bctg00000001-np1.542	GWHGERCV001490	Putative integral membrane protein	0.000420122	0.297724	0.524	0.418	1	3
evm.TU.bctg00000001-np1.543	GWHGERCV001491	Conserved hypothetical protein	2.01907e-10	0.728988	0.498	0.323	6.95772e-07	3
evm.TU.bctg00000001-np1.545	GWHGERCV001493	Histone H2b	5.51709e-36	0.596174	0.949	0.79	1.90119e-32	3
evm.TU.bctg00000001-np1.555	GWHGERCV001503	Guanine deaminase	2.20906e-10	0.878741	0.264	0.127	7.61242e-07	3
evm.TU.bctg00000001-np1.561	GWHGERCV001509	Conserved hypothetical protein	1.59589e-17	1.23283	0.337	0.147	5.49943e-14	3
evm.TU.bctg00000001-np1.574	GWHGERCV001522	35 cyclic nucleotide phosphodiesterase	1.97322e-15	1.28624	0.3	0.129	6.79972e-12	3
evm.TU.bctg00000001-np1.585	GWHGERCV001533	Lipoate protein ligase	5.79959e-28	1.25972	0.429	0.162	1.99854e-24	3
evm.TU.bctg00000001-np1.597	GWHGERCV001545	DUF866 domain containing protein	2.27003e-05	0.427035	0.333	0.219	0.0782252	3
evm.TU.bctg00000001-np1.599	GWHGERCV001547	Calmodulin	4.2385e-57	1.30075	0.886	0.534	1.46059e-53	3
evm.TU.bctg00000001-np1.600	GWHGERCV001548	Calmodulin	7.61433e-23	1.63436	0.275	0.088	2.6239e-19	3
evm.TU.bctg00000001-np1.624	GWHGERCV001572	Conserved hypothetical protein	9.46906e-20	1.45262	0.264	0.091	3.26304e-16	3
evm.TU.bctg00000001-np1.641	GWHGERCV001589	Conserved hypothetical protein	5.35211e-70	1.76158	0.729	0.264	1.84434e-66	3
evm.TU.bctg00000001-np1.645	GWHGERCV001593	Conserved hypothetical protein	1.43163e-45	1.93366	0.414	0.114	4.9334e-42	3
evm.TU.bctg00000001-np1.663	GWHGERCV001611	Uncharacterized protein	2.07759e-21	1.61492	0.271	0.091	7.15937e-18	3
evm.TU.bctg00000001-np1.681	GWHGERCV001629	Conserved hypothetical protein	7.12078e-40	1.88836	0.374	0.106	2.45382e-36	3
evm.TU.bctg00000001-np1.694	GWHGERCV001642	50S ribosomal protein	1.45971e-45	1.1729	0.736	0.319	5.03016e-42	3
evm.TU.bctg00000001-np1.729	GWHGERCV001677	Conserved hypothetical protein	3.1103e-74	2.21351	0.505	0.109	1.07181e-70	3
evm.TU.bctg00000001-np1.734	GWHGERCV001682	Importin subunit beta 1	6.72167e-58	0.971494	0.648	0.188	2.31629e-54	3
evm.TU.bctg00000001-np1.736	GWHGERCV001684	Orotate phosphoribosyltransferase	1.98952e-08	0.686532	0.363	0.213	6.85588e-05	3
evm.TU.bctg00000001-np1.741	GWHGERCV001689	50S ribosomal protein L33	1.55521e-15	1.18521	0.337	0.154	5.35924e-12	3
evm.TU.bctg00000002-np1.11	GWHGERCV001767	Conserved hypothetical protein	2.3207e-66	1.15116	0.967	0.805	7.99713e-63	3
evm.TU.bctg00000002-np1.22	GWHGERCV001778	E3 ubiquitin protein ligase RNF5	7.21467e-15	1.17164	0.374	0.188	2.48617e-11	3
evm.TU.bctg00000002-np1.23	GWHGERCV001779	E3 ubiquitin protein ligase RNF185	2.71808e-21	1.45571	0.326	0.126	9.36649e-18	3
evm.TU.bctg00000002-np1.30	GWHGERCV001786	Conserved hypothetical protein	3.09397e-122	2.11346	0.989	0.482	1.06618e-118	3
evm.TU.bctg00000002-np1.57	GWHGERCV001813	ABC transporter	1.09647e-05	0.535126	0.286	0.177	0.0377845	3
evm.TU.bctg00000002-np1.69	GWHGERCV001825	Uncharacterized protein	3.33111e-154	3.16663	0.623	0.086	1.1479e-150	3
evm.TU.bctg00000002-np1.79	GWHGERCV001835	AdoMet dependent rRNA methyltransferase spb1	7.20307e-11	0.787898	0.418	0.243	2.48218e-07	3
evm.TU.bctg00000002-np1.84	GWHGERCV001840	Conserved Plasmodium protein	4.87184e-14	0.858789	0.388	0.2	1.67884e-10	3
evm.TU.bctg00000002-np1.86	GWHGERCV001842	Endoplasmic reticulum lumen protein ERD2	5.22525e-05	0.544824	0.271	0.176	0.180062	3
evm.TU.bctg00000002-np1.92	GWHGERCV001848	Cpw wpc domain containing protein	6.77805e-172	6.53673	0.256	0.003	2.33572e-168	3
evm.TU.bctg00000002-np1.93	GWHGERCV001849	Conserved hypothetical protein	1.24234e-224	6.56833	0.359	0.006	4.28112e-221	3
evm.TU.bctg00000002-np1.103	GWHGERCV001859	Pentatricopeptide repeat containing protein	3.44918e-72	1.84655	0.648	0.189	1.18859e-68	3
evm.TU.bctg00000002-np1.107	GWHGERCV001863	Conserved hypothetical protein	7.68608e-19	0.658407	0.835	0.611	2.64862e-15	3
evm.TU.bctg00000002-np1.109	GWHGERCV001865	LCCL domain containing protein	0.00128194	0.347346	0.407	0.327	1	3
evm.TU.bctg00000002-np1.110	GWHGERCV001866	Fibrillarin	1.00312e-70	2.50963	0.352	0.053	3.45677e-67	3
evm.TU.bctg00000002-np1.113	GWHGERCV001869	Cell cycle related serine/threonine protein kinase	8.06531e-102	2.67384	0.527	0.092	2.77931e-98	3
evm.TU.bctg00000002-np1.121	GWHGERCV001877	Hbeta58/Vps26 protein	6.66762e-19	0.957583	0.469	0.232	2.29766e-15	3
evm.TU.bctg00000002-np1.134	GWHGERCV001890	Calmodulin	2.95011e-33	1.42427	0.414	0.137	1.01661e-29	3
evm.TU.bctg00000002-np1.155	GWHGERCV001911	Conserved hypothetical protein	1.66822e-18	1.52663	0.278	0.105	5.74867e-15	3
evm.TU.bctg00000002-np1.167	GWHGERCV001923	40S ribosomal protein	6.34326e-07	0.356854	0.711	0.54	0.00218589	3
evm.TU.bctg00000002-np1.197	GWHGERCV001953	Enolase	3.80712e-14	0.59041	0.813	0.637	1.31193e-10	3
evm.TU.bctg00000002-np1.205	GWHGERCV001961	Alpha/beta hydrolase domain containing protein 17A	7.15798e-74	2.8581	0.326	0.044	2.46664e-70	3
evm.TU.bctg00000002-np1.206	GWHGERCV001962	Phosphoglycerate mutase	8.53649e-11	0.588457	0.637	0.429	2.94167e-07	3
evm.TU.bctg00000002-np1.213	GWHGERCV001969	78 kDa glucose regulated protein	1.09308e-13	0.997789	0.319	0.15	3.76674e-10	3
evm.TU.bctg00000002-np1.214	GWHGERCV001970	78 kDa glucose regulated protein	3.67595e-54	1.57125	0.784	0.395	1.26673e-50	3
evm.TU.bctg00000002-np1.219	GWHGERCV001975	DNA helicase RuvB	2.68746e-18	0.971295	0.531	0.297	9.261e-15	3
evm.TU.bctg00000002-np1.235	GWHGERCV001991	Calumenin B	1.75006e-22	1.14215	0.484	0.228	6.03071e-19	3
evm.TU.bctg00000002-np1.243	GWHGERCV001999	Conserved hypothetical protein	8.43777e-07	0.691669	0.271	0.158	0.00290766	3
evm.TU.bctg00000002-np1.272	GWHGERCV002028	Cleavage and polyadenylation specificity factor subunit 5	3.76762e-70	2.77483	0.363	0.061	1.29832e-66	3
evm.TU.bctg00000002-np1.276	GWHGERCV002032	Chromosome transmission fidelity protein 18	4.59927e-48	1.76418	0.549	0.188	1.58491e-44	3
evm.TU.bctg00000002-np1.287	GWHGERCV002043	Membrane protein	4.24292e-12	1.15275	0.264	0.12	1.46211e-08	3
evm.TU.bctg00000002-np1.288	GWHGERCV002044	DNA dependent helicase	7.09126e-31	1.43981	0.538	0.243	2.44365e-27	3
evm.TU.bctg00000002-np1.295	GWHGERCV002051	Pyruvate kinase	1.41133e-23	0.804642	0.799	0.554	4.86343e-20	3
evm.TU.bctg00000002-np1.313	GWHGERCV002069	CAF1 family ribonuclease containing protein	8.42663e-06	0.378757	0.663	0.534	0.0290382	3
evm.TU.bctg00000002-np1.316	GWHGERCV002072	Cyclin	0.000124095	0.478386	0.352	0.251	0.427633	3
evm.TU.bctg00000002-np1.319	GWHGERCV002075	Ras family Rab small GTP binding protein	1.12211e-10	0.949176	0.267	0.13	3.8668e-07	3
evm.TU.bctg00000002-np1.329	GWHGERCV002085	Adaptin N terminal domain containing protein	0.000309118	0.463813	0.348	0.254	1	3
evm.TU.bctg00000002-np1.347	GWHGERCV002103	Putative thymidylate kinase	1.30543e-05	0.581724	0.374	0.259	0.0449852	3
evm.TU.bctg00000002-np1.351	GWHGERCV002107	Glutamine tRNA ligase	0.000333858	0.611908	0.264	0.183	1	3
evm.TU.bctg00000002-np1.378	GWHGERCV002134	Dynein heavy chain 5 axonemal	0.000259492	0.325205	0.377	0.275	0.894208	3
evm.TU.bctg00000002-np1.383	GWHGERCV002139	Putative protein disulfide isomerase	5.66814e-38	2.15056	0.286	0.065	1.95324e-34	3
evm.TU.bctg00000002-np1.384	GWHGERCV002140	Abhydrolase domain containing protein	8.92551e-10	0.961094	0.275	0.139	3.07573e-06	3
evm.TU.bctg00000002-np1.405	GWHGERCV002161	Apurinic/apyrimidinic endonuclease	0.000398562	0.480302	0.3	0.211	1	3
evm.TU.bctg00000002-np1.419	GWHGERCV002175	Cation channel family protein	1.56254e-07	0.706808	0.359	0.222	0.000538451	3
evm.TU.bctg00000002-np1.436	GWHGERCV002192	ABC transporter family protein	4.22e-23	1.55309	0.396	0.169	1.45421e-19	3
evm.TU.bctg00000002-np1.445	GWHGERCV002201	Ubiquilin 4	5.14645e-16	1.09056	0.366	0.175	1.77347e-12	3
evm.TU.bctg00000002-np1.448	GWHGERCV002204	Oxysterol binding family protein	0.00367073	0.466196	0.256	0.192	1	3
evm.TU.bctg00000002-np1.477	GWHGERCV002233	Mitochondrial carrier protein family protein	9.88546e-12	0.776589	0.381	0.206	3.40653e-08	3
evm.TU.bctg00000002-np1.513	GWHGERCV002269	Beta tubulin	1.42031e-21	0.792191	0.575	0.3	4.89437e-18	3
evm.TU.bctg00000002-np1.514	GWHGERCV002270	FHA domain containing protein	1.3358e-25	1.7056	0.264	0.075	4.60316e-22	3
evm.TU.bctg00000002-np1.518	GWHGERCV002274	DNA polymerase delta small subunit	5.35061e-54	2.11958	0.436	0.11	1.84382e-50	3
evm.TU.bctg00000002-np1.523	GWHGERCV002279	Diacylglycerol kinase	5.20362e-22	1.16595	0.462	0.222	1.79317e-18	3
evm.TU.bctg00000002-np1.535	GWHGERCV002291	Conserved hypothetical protein	3.24396e-18	0.77729	0.516	0.274	1.11787e-14	3
evm.TU.bctg00000002-np1.564	GWHGERCV002320	Conserved hypothetical protein	3.34671e-23	1.37133	0.341	0.124	1.15328e-19	3
evm.TU.bctg00000002-np1.577	GWHGERCV002333	Adp ribosylation factor	2.55948e-08	0.444333	0.773	0.615	8.81997e-05	3
evm.TU.bctg00000002-np1.630	GWHGERCV002386	Uncharacterized protein	3.13769e-37	1.78375	0.359	0.1	1.08125e-33	3
evm.TU.bctg00000002-np1.635	GWHGERCV002391	Cell cycle associated kinase GSK	0.000144296	0.440334	0.286	0.191	0.497243	3
evm.TU.bctg00000002-np1.644	GWHGERCV002400	Aspartyl protease precursor	5.6944e-129	3.71771	0.414	0.039	1.96229e-125	3
evm.TU.bctg00000002-np1.649	GWHGERCV002405	Uncharacterized protein	9.09499e-10	0.886023	0.289	0.151	3.13413e-06	3
evm.TU.bctg00000002-np1.655	GWHGERCV002411	Conserved hypothetical protein	6.78622e-05	0.654863	0.253	0.162	0.233853	3
evm.TU.bctg00000002-np1.658	GWHGERCV002414	Peptidyl prolyl cis trans isomerase	3.46229e-20	1.49416	0.3	0.115	1.19311e-16	3
evm.TU.bctg00000002-np1.707	GWHGERCV002463	Casein kinase	2.97023e-10	0.616125	0.527	0.342	1.02354e-06	3
evm.TU.bctg00000002-np1.709	GWHGERCV002465	Bacterial histone	0.00112075	0.378752	0.311	0.227	1	3
evm.TU.bctg00000002-np1.711	GWHGERCV002467	Signal peptidase	4.38287e-09	0.902606	0.286	0.154	1.51034e-05	3
evm.TU.bctg00000002-np1.712	GWHGERCV002468	Conserved hypothetical protein	5.33281e-74	2.80686	0.341	0.049	1.83769e-70	3
evm.TU.bctg00000002-np1.716	GWHGERCV002472	Alpha tubulin	2.83192e-79	1.6858	0.846	0.337	9.7588e-76	3
evm.TU.bctg00000002-np1.720	GWHGERCV002476	ATP dependent helicase fft2	2.5139e-09	0.977187	0.271	0.139	8.66289e-06	3
evm.TU.bctg00000002-np1.726	GWHGERCV002482	Membrane protein	5.70743e-19	0.692308	0.802	0.571	1.96678e-15	3
evm.TU.bctg00000002-np1.733	GWHGERCV002489	Conserved hypothetical protein	2.22393e-24	0.728444	0.538	0.234	7.66367e-21	3
evm.TU.bctg00000002-np1.766	GWHGERCV002522	Conserved hypothetical protein	3.71524e-15	0.806659	0.546	0.321	1.28027e-11	3
evm.TU.bctg00000002-np1.767	GWHGERCV002523	40S ribosomal protein S30	0.000101981	0.27503	0.799	0.652	0.351426	3
evm.TU.bctg00000002-np1.790	GWHGERCV002546	Uncharacterized protein	1.43366e-25	1.40018	0.374	0.136	4.94038e-22	3
evm.TU.bctg00000002-np1.804	GWHGERCV002560	Caltractin ICL1e	9.08833e-19	1.28801	0.297	0.114	3.13184e-15	3
evm.TU.bctg00000002-np1.809	GWHGERCV002565	Conserved hypothetical protein	2.68857e-56	2.70426	0.271	0.04	9.26483e-53	3
evm.TU.bctg00000002-np1.811	GWHGERCV002567	Centrosomal of 85 kDa like protein	2.22173e-49	2.30017	0.366	0.086	7.65607e-46	3
evm.TU.bctg00000002-np1.812	GWHGERCV002568	3 oxo 5 alpha steroid 4 dehydrogenase	1.67413e-05	0.523348	0.363	0.242	0.0576906	3
evm.TU.bctg00000002-np1.830	GWHGERCV002586	GTPase RAB7	9.26492e-66	2.30324	0.491	0.12	3.19269e-62	3
evm.TU.bctg00000002-np1.833	GWHGERCV002589	Conserved Plasmodium protein	8.81235e-44	2.08565	0.344	0.083	3.03673e-40	3
evm.TU.bctg00000002-np1.834	GWHGERCV002590	Conserved hypothetical protein	1.19605e-77	2.77369	0.322	0.04	4.1216e-74	3
evm.TU.bctg00000002-np1.843	GWHGERCV002599	Conserved hypothetical protein	5.00652e-14	0.78834	0.41	0.208	1.72525e-10	3
evm.TU.bctg00000002-np1.850	GWHGERCV002606	Conserved hypothetical protein	4.62972e-17	0.583223	0.832	0.631	1.5954e-13	3
evm.TU.bctg00000002-np1.853	GWHGERCV002609	Elongation factor tu	5.33871e-10	0.602337	0.465	0.289	1.83972e-06	3
evm.TU.bctg00000002-np1.858	GWHGERCV002614	BIR protein	6.71777e-11	0.912079	0.275	0.132	2.31494e-07	3
evm.TU.bctg00000003-np1.4	GWHGERCV002630	Aldo keto reductase	9.53027e-14	1.28868	0.26	0.111	3.28413e-10	3
evm.TU.bctg00000003-np1.17	GWHGERCV002643	CBF/Mak21 family protein	9.89693e-11	0.886719	0.37	0.21	3.41048e-07	3
evm.TU.bctg00000003-np1.38	GWHGERCV002664	ATP NAD dependent kinase	5.98863e-17	1.27769	0.289	0.115	2.06368e-13	3
evm.TU.bctg00000003-np1.58	GWHGERCV002684	Conserved hypothetical protein	3.24399e-07	0.813927	0.271	0.154	0.00111788	3
evm.TU.bctg00000003-np1.60	GWHGERCV002686	Conserved hypothetical protein	3.37292e-10	0.81487	0.322	0.171	1.16231e-06	3
evm.TU.bctg00000003-np1.70	GWHGERCV002696	Pentatricopeptide repeat containing protein	4.06761e-18	1.3048	0.311	0.126	1.4017e-14	3
evm.TU.bctg00000003-np1.80	GWHGERCV002706	Endoplasmic reticulum oxidoreductin	6.44358e-38	1.74442	0.3	0.068	2.22046e-34	3
evm.TU.bctg00000003-np1.91	GWHGERCV002717	Disulfide isomerase	6.45055e-25	1.33119	0.403	0.162	2.22286e-21	3
evm.TU.bctg00000003-np1.108	GWHGERCV002734	Sperm associated antigen 1	3.85933e-05	0.477334	0.253	0.155	0.132993	3
evm.TU.bctg00000003-np1.115	GWHGERCV002741	Nucleoside transporter	3.69967e-34	1.30611	0.641	0.326	1.2749e-30	3
evm.TU.bctg00000003-np1.119	GWHGERCV002745	Proliferating cell nuclear antigen	2.76503e-61	1.90827	0.615	0.211	9.52828e-58	3
evm.TU.bctg00000003-np1.133	GWHGERCV002759	Conserved hypothetical protein	9.74258e-08	0.635984	0.399	0.257	0.000335729	3
evm.TU.bctg00000003-np1.137	GWHGERCV002763	Conserved hypothetical protein	6.1166e-91	2.92684	0.377	0.049	2.10778e-87	3
evm.TU.bctg00000003-np1.153	GWHGERCV002779	Phospholipid translocating P type ATPase	2.34526e-40	1.75032	0.465	0.154	8.08176e-37	3
evm.TU.bctg00000003-np1.176	GWHGERCV002802	Uncharacterized protein BBBOND_0405220	4.14861e-09	1.03236	0.275	0.144	1.42961e-05	3
evm.TU.bctg00000003-np1.192	GWHGERCV002818	Ribonucleoside diphosphate reductase	1.36007e-47	2.33338	0.377	0.096	4.68682e-44	3
evm.TU.bctg00000003-np1.207	GWHGERCV002833	Membrane protein	3.54708e-32	1.3765	0.462	0.17	1.22232e-28	3
evm.TU.bctg00000003-np1.208	GWHGERCV002834	Acid phosphatase	3.11133e-28	1.11329	0.656	0.365	1.07216e-24	3
evm.TU.bctg00000003-np1.213	GWHGERCV002839	TRNA nucleotidyltransferase	4.43588e-14	1.19851	0.293	0.13	1.5286e-10	3
evm.TU.bctg00000003-np1.236	GWHGERCV002862	Glucose 6 phosphate 1	3.56398e-06	0.616464	0.352	0.23	0.0122815	3
evm.TU.bctg00000004-np1.8	GWHGERCV003016	Rab5	6.46941e-33	1.71105	0.348	0.102	2.22936e-29	3
evm.TU.bctg00000004-np1.10	GWHGERCV003018	Adenylate kinase	0.00167055	0.251661	0.652	0.542	1	3
evm.TU.bctg00000004-np1.13	GWHGERCV003021	Conserved hypothetical protein	6.07182e-07	0.749332	0.267	0.152	0.00209235	3
evm.TU.bctg00000004-np1.16	GWHGERCV003024	Conserved hypothetical protein	2.02027e-72	2.79018	0.399	0.072	6.96184e-69	3
evm.TU.bctg00000004-np1.36	GWHGERCV003044	Ribosomal protein rpl40	6.4978e-07	0.557364	0.52	0.388	0.00223914	3
evm.TU.bctg00000004-np1.51	GWHGERCV003059	HAD superfamily hydrolase	2.4746e-07	0.779342	0.275	0.159	0.000852747	3
evm.TU.bctg00000004-np1.72	GWHGERCV003080	Mitochondrial ribosomal protein S14 family member protein	0.00947946	0.358391	0.253	0.193	1	3
evm.TU.bctg00000004-np1.79	GWHGERCV003087	Uncharacterized protein	1.45061e-70	2.67581	0.366	0.06	4.99879e-67	3
evm.TU.bctg00000004-np1.93	GWHGERCV003101	ATP dependent Clp protease proteolytic subunit	2.16845e-14	1.09871	0.315	0.143	7.47249e-11	3
evm.TU.bctg00000004-np1.94	GWHGERCV003102	Adenosine kinase	3.18057e-05	0.636794	0.278	0.182	0.109603	3
evm.TU.bctg00000004-np1.100	GWHGERCV003108	Small ubiquitin related modifier	2.5895e-12	0.912646	0.315	0.154	8.92341e-09	3
evm.TU.bctg00000004-np1.120	GWHGERCV003128	FeS cluster assembly scaffold IscU domain containing protein	2.06483e-06	0.585124	0.322	0.203	0.00711541	3
evm.TU.bctg00000004-np1.141	GWHGERCV003149	Bet3 transport protein	0.0016278	0.367726	0.293	0.215	1	3
evm.TU.bctg00000004-np1.159	GWHGERCV003167	3 5 exoribonuclease	0.00383154	0.514127	0.253	0.186	1	3
evm.TU.bctg00000004-np1.164	GWHGERCV003172	Glycerol 3 phosphate dehydrogenase	0.00037128	0.261764	0.652	0.531	1	3
evm.TU.bctg00000004-np1.173	GWHGERCV003181	Conserved hypothetical protein	0	5.99306	0.788	0.02	0	3
evm.TU.bctg00000004-np1.179	GWHGERCV003187	LOW QUALITY PROTEIN: hypothetical protein	8.48876e-19	1.28568	0.33	0.136	2.92523e-15	3
evm.TU.bctg00000004-np1.190	GWHGERCV003198	Histamine releasing factor	1.89884e-17	0.798313	0.652	0.435	6.54341e-14	3
evm.TU.bctg00000004-np1.227	GWHGERCV003235	Dynein light chain	7.46339e-05	0.550897	0.286	0.196	0.257188	3
evm.TU.bctg00000004-np1.227	GWHGERCV003235	Dynein light chain 1	7.46339e-05	0.550897	0.286	0.196	0.257188	3
evm.TU.bctg00000004-np1.227	GWHGERCV003235	Dynein light chain LC6	7.46339e-05	0.550897	0.286	0.196	0.257188	3
evm.TU.bctg00000004-np1.239	GWHGERCV003247	Acyltransferase family protein	6.0345e-33	1.982	0.26	0.063	2.07949e-29	3
evm.TU.bctg00000004-np1.272	GWHGERCV003280	Cell cycle control protein 50C	5.90456e-53	1.88829	0.487	0.136	2.03471e-49	3
evm.TU.bctg00000004-np1.275	GWHGERCV003283	Cell cycle associated kinase MAPK	3.72838e-34	1.20406	0.363	0.1	1.2848e-30	3
evm.TU.bctg00000004-np1.279	GWHGERCV003287	Gmp reductase	4.90897e-09	0.882845	0.326	0.188	1.69163e-05	3
evm.TU.bctg00000004-np1.281	GWHGERCV003289	B cell receptor CD22 isoform X1	6.29013e-34	1.59962	0.414	0.138	2.16758e-30	3
evm.TU.bctg00000004-np1.293	GWHGERCV003301	Deoxyuridine 5' triphosphate nucleotidohydrolase	2.41973e-49	1.61209	0.663	0.269	8.33838e-46	3
evm.TU.bctg00000004-np1.313	GWHGERCV003321	Acidic leucine rich nuclear phosphoprotein 32	1.20414e-11	0.716695	0.52	0.334	4.14946e-08	3
evm.TU.bctg00000004-np1.336	GWHGERCV003344	Pb reticulocyte binding protein	1.11908e-11	0.936268	0.407	0.236	3.85635e-08	3
evm.TU.bctg00000005-np1.20	GWHGERCV003361	Pep carboxykinase i	5.6751e-08	0.725797	0.315	0.185	0.000195564	3
evm.TU.bctg00000005-np1.24	GWHGERCV003365	Endonuclease exonuclease phosphatase family domain containing protein	2.26378e-06	0.609585	0.359	0.242	0.00780098	3
evm.TU.bctg00000005-np1.35	GWHGERCV003376	50S ribosomal protein L21	4.37741e-62	2.58116	0.326	0.055	1.50845e-58	3
evm.TU.bctg00000005-np1.58	GWHGERCV003398	Adenosylhomocysteinase	5.08075e-05	0.385203	0.429	0.309	0.175083	3
evm.TU.bctg00000005-np1.68	GWHGERCV003408	Conserved hypothetical protein	4.12255e-10	0.583627	0.531	0.34	1.42063e-06	3
evm.TU.bctg00000005-np1.94	GWHGERCV003434	Conserved hypothetical protein	2.15388e-27	1.66016	0.322	0.102	7.42227e-24	3
evm.TU.bctg00000005-np1.209	GWHGERCV003449	60S ribosomal protein	0.0022233	0.255211	0.762	0.654	1	3
evm.TU.bctg00000005-np1.240	GWHGERCV003480	Conserved hypothetical protein	8.99876e-23	1.46694	0.304	0.106	3.10097e-19	3
evm.TU.bctg00000006-np1.6	GWHGERCV003544	AP2 domain transcription factor AP2IV 1	1.36442e-09	0.961807	0.275	0.144	4.7018e-06	3
evm.TU.bctg00000006-np1.59	GWHGERCV003596	Pre protein translocase (SEC61 homologue)	3.47232e-13	0.879369	0.516	0.328	1.19656e-09	3
evm.TU.bctg00000006-np1.72	GWHGERCV003609	GPI anchor transamidase	0.00261773	0.280498	0.352	0.269	1	3
evm.TU.bctg00000006-np1.73	GWHGERCV003610	ParA/MinD ATPase like family protein	5.15258e-06	0.52272	0.253	0.146	0.0177558	3
evm.TU.bctg00000006-np1.93	GWHGERCV003630	5' 3' exonuclease	1.38868e-28	1.39984	0.377	0.13	4.78539e-25	3
evm.TU.bctg00000006-np1.95	GWHGERCV003632	Conserved hypothetical protein	3.98842e-28	1.72588	0.333	0.106	1.37441e-24	3
evm.TU.bctg00000006-np1.97	GWHGERCV003634	Formate/nitrate transporter	1.55175e-25	1.21443	0.48	0.213	5.34732e-22	3
evm.TU.bctg00000006-np1.143	GWHGERCV003680	Conserved hypothetical protein	7.16925e-27	1.89167	0.278	0.082	2.47052e-23	3
evm.TU.bctg00000007-np1.9	GWHGERCV003709	Mitochondrial import inner membrane translocase subunit	5.09935e-06	0.5027	0.388	0.264	0.0175724	3
evm.TU.bctg00000007-np1.11	GWHGERCV003711	Putative integral membrane protein	0.00353634	0.272801	0.436	0.356	1	3
evm.TU.bctg00000007-np1.14	GWHGERCV003714	Calponin homology domain containing protein	2.45402e-34	1.87201	0.352	0.106	8.45657e-31	3
evm.TU.bctg00000007-np1.22	GWHGERCV003722	Conserved hypothetical protein	0.000576862	0.288024	0.44	0.327	1	3
evm.TU.bctg00000007-np1.26	GWHGERCV003726	Conserved hypothetical protein	3.34603e-08	0.613653	0.359	0.214	0.000115304	3
evm.TU.bctg00000007-np1.28	GWHGERCV003728	Conserved hypothetical protein	4.41209e-20	1.0893	0.451	0.219	1.52041e-16	3
evm.TU.bctg00000000-np1.59	GWHGERCV000059	OST HTH associated domain containing protein	1.22375e-16	2.43126	0.541	0.172	4.21706e-13	4
evm.TU.bctg00000000-np1.121	GWHGERCV000121	Fibrous sheath CABYR binding like protein	1.43696e-92	5.31293	0.803	0.085	4.95178e-89	4
evm.TU.bctg00000000-np1.157	GWHGERCV000157	Uncharacterized protein	0	8.4538	0.639	0.004	0	4
evm.TU.bctg00000000-np1.159	GWHGERCV000159	Conserved hypothetical protein	0	7.86827	0.574	0.004	0	4
evm.TU.bctg00000000-np1.199	GWHGERCV000199	FHA domain containing protein	3.81035e-43	4.34765	0.443	0.05	1.31305e-39	4
evm.TU.bctg00000000-np1.359	GWHGERCV000359	Uncharacterized protein	1.67591e-26	2.86992	0.623	0.162	5.7752e-23	4
evm.TU.bctg00000000-np1.396	GWHGERCV000396	Uncharacterized protein	7.82879e-290	9.04761	0.459	0.002	2.6978e-286	4
evm.TU.bctg00000000-np1.405	GWHGERCV000405	Cytosol aminopeptidase	2.07473e-08	2.24705	0.344	0.13	7.14951e-05	4
evm.TU.bctg00000000-np1.412	GWHGERCV000412	CG8	0.00366638	1.00982	0.443	0.321	1	4
evm.TU.bctg00000000-np1.425	GWHGERCV000425	Chaperonin containing t complex protein 1	0.000798071	1.70776	0.393	0.267	1	4
evm.TU.bctg00000000-np1.481	GWHGERCV000481	ADP ribosylation factor	6.57095e-13	2.69336	0.262	0.053	2.26435e-09	4
evm.TU.bctg00000000-np1.506	GWHGERCV000506	Cyclic nucleotide binding domain containing protein	0.000123435	2.0261	0.279	0.131	0.425356	4
evm.TU.bctg00000000-np1.507	GWHGERCV000507	Phosphate transporter	1.42274e-13	2.33617	0.541	0.225	4.90277e-10	4
evm.TU.bctg00000000-np1.568	GWHGERCV000568	60S ribosomal protein L26	4.90094e-05	1.32814	0.41	0.213	0.168886	4
evm.TU.bctg00000000-np1.592	GWHGERCV000592	CAP Gly domain containing protein	1.78958e-10	2.14481	0.541	0.25	6.16689e-07	4
evm.TU.bctg00000000-np1.653	GWHGERCV000653	Conserved hypothetical protein	1.62328e-13	2.09663	0.525	0.196	5.59382e-10	4
evm.TU.bctg00000000-np1.715	GWHGERCV000714	Calcium dependent protein kinase	5.66153e-36	4.37287	0.262	0.02	1.95096e-32	4
evm.TU.bctg00000000-np1.762	GWHGERCV000761	Uncharacterized protein	4.68918e-53	5.25152	0.262	0.012	1.61589e-49	4
evm.TU.bctg00000000-np1.785	GWHGERCV000783	Uncharacterized protein	3.18428e-136	6.56317	0.279	0.003	1.0973e-132	4
evm.TU.bctg00000000-np1.865	GWHGERCV000863	Cystathionine gamma lyase	3.34834e-15	3.47892	0.459	0.149	1.15384e-11	4
evm.TU.bctg00000000-np1.866	GWHGERCV000864	Asparagine tRNA ligase	2.89539e-09	2.66498	0.459	0.215	9.97752e-06	4
evm.TU.bctg00000000-np1.884	GWHGERCV000882	Conserved hypothetical protein	3.09921e-06	1.5628	0.41	0.205	0.0106799	4
evm.TU.bctg00000000-np1.886	GWHGERCV000884	Conserved hypothetical protein	0	7.45426	0.82	0.012	0	4
evm.TU.bctg00000001-np1.10	GWHGERCV000970	Kinase domain containing protein	0.00427897	1.10613	0.279	0.155	1	4
evm.TU.bctg00000001-np1.14	GWHGERCV000974	Paraquat inducible protein A family protein	1.79827e-20	2.91929	0.426	0.091	6.19685e-17	4
evm.TU.bctg00000001-np1.20	GWHGERCV000980	Chaperonin	6.15769e-05	1.96367	0.377	0.215	0.212194	4
evm.TU.bctg00000001-np1.95	GWHGERCV001054	Conserved hypothetical protein	0.000846662	1.35725	0.311	0.169	1	4
evm.TU.bctg00000001-np1.167	GWHGERCV001125	Ubiquitin conjugating enzyme E2 K	4.57022e-12	3.0182	0.262	0.058	1.5749e-08	4
evm.TU.bctg00000001-np1.186	GWHGERCV001144	Putative succinyl CoA ligase subunit beta	0.00110999	1.27634	0.361	0.223	1	4
evm.TU.bctg00000001-np1.191	GWHGERCV001149	Cytochrome c oxidase subunit	0.00585869	0.902356	0.508	0.433	1	4
evm.TU.bctg00000001-np1.197	GWHGERCV001155	NADP specific glutamate dehydrogenase	7.14368e-18	3.51641	0.262	0.041	2.46171e-14	4
evm.TU.bctg00000001-np1.224	GWHGERCV001182	Adaptin medium chain	6.141e-07	2.21799	0.279	0.098	0.00211619	4
evm.TU.bctg00000001-np1.232	GWHGERCV001190	Polyubiquitin	4.38262e-08	1.50256	0.803	0.656	0.000151025	4
evm.TU.bctg00000001-np1.235	GWHGERCV001193	Membrane protein	1.65564e-05	1.42894	0.443	0.256	0.0570532	4
evm.TU.bctg00000001-np1.336	GWHGERCV001294	Rab2	2.25309e-25	2.69523	0.803	0.321	7.76416e-22	4
evm.TU.bctg00000001-np1.349	GWHGERCV001307	Conserved hypothetical protein	8.07495e-07	1.60578	0.508	0.298	0.00278263	4
evm.TU.bctg00000001-np1.377	GWHGERCV001335	Membrane protein	6.89637e-10	1.61004	0.574	0.289	2.37649e-06	4
evm.TU.bctg00000001-np1.457	GWHGERCV001415	Cysteine proteinase	1.67332e-133	6.01492	0.557	0.022	5.76627e-130	4
evm.TU.bctg00000001-np1.512	GWHGERCV001460	50S ribosomal protein L27	0.00770951	1.51898	0.262	0.157	1	4
evm.TU.bctg00000001-np1.532	GWHGERCV001480	Chaperonin containing t complex	1.58419e-06	1.63473	0.328	0.131	0.00545913	4
evm.TU.bctg00000001-np1.555	GWHGERCV001503	Guanine deaminase	2.9526e-07	2.40253	0.328	0.134	0.00101747	4
evm.TU.bctg00000001-np1.556	GWHGERCV001504	Thioredoxin domain containing protein 9	1.08736e-07	2.48699	0.262	0.084	0.000374706	4
evm.TU.bctg00000001-np1.567	GWHGERCV001515	E3 ubiquitin protein ligase RING1	0.00108566	1.61942	0.262	0.137	1	4
evm.TU.bctg00000001-np1.590	GWHGERCV001538	Conserved hypothetical protein	6.60359e-183	7.71125	0.361	0.004	2.2756e-179	4
evm.TU.bctg00000001-np1.590	GWHGERCV001538	Conserved Plasmodium protein	6.60359e-183	7.71125	0.361	0.004	2.2756e-179	4
evm.TU.bctg00000001-np1.597	GWHGERCV001545	DUF866 domain containing protein	0.00934629	1.03642	0.328	0.226	1	4
evm.TU.bctg00000001-np1.766	GWHGERCV001714	EF hand domain conatining protein	1.26228e-31	3.3244	0.557	0.11	4.34982e-28	4
evm.TU.bctg00000001-np1.770	GWHGERCV001718	Uncharacterized protein	2.03141e-45	3.86211	0.574	0.082	7.00025e-42	4
evm.TU.bctg00000002-np1.15	GWHGERCV001771	Uncharacterized protein	6.0856e-21	4.50086	0.262	0.035	2.0971e-17	4
evm.TU.bctg00000002-np1.36	GWHGERCV001792	Mannose 6 phosphate isomerase	3.87599e-29	4.21776	0.262	0.025	1.33567e-25	4
evm.TU.bctg00000002-np1.60	GWHGERCV001816	Conserved hypothetical protein	3.83248e-14	3.59863	0.328	0.079	1.32067e-10	4
evm.TU.bctg00000002-np1.253	GWHGERCV002009	GATA specific transcription factor	1.37811e-09	2.26213	0.295	0.085	4.74895e-06	4
evm.TU.bctg00000002-np1.311	GWHGERCV002067	CDK5 regulatory subunit associated protein	0.00179486	1.26498	0.262	0.136	1	4
evm.TU.bctg00000002-np1.320	GWHGERCV002076	HAP2	1.75937e-51	5.43407	0.311	0.019	6.06278e-48	4
evm.TU.bctg00000002-np1.324	GWHGERCV002080	Conserved hypothetical protein	2.49719e-08	2.37002	0.262	0.078	8.60533e-05	4
evm.TU.bctg00000002-np1.375	GWHGERCV002131	30S ribosomal protein S9	6.92709e-06	1.69512	0.344	0.153	0.0238707	4
evm.TU.bctg00000002-np1.380	GWHGERCV002136	Protein phosphatase 1	0.00313354	0.827552	0.508	0.385	1	4
evm.TU.bctg00000002-np1.402	GWHGERCV002158	Methylosome subunit pICln	0.0028663	1.44555	0.295	0.172	1	4
evm.TU.bctg00000002-np1.426	GWHGERCV002182	AP2 domain transcription factor AP2X 5	4.03909e-10	2.64861	0.311	0.092	1.39187e-06	4
evm.TU.bctg00000002-np1.440	GWHGERCV002196	Longevity assurance domain containing protein	0.00365536	1.35818	0.262	0.144	1	4
evm.TU.bctg00000002-np1.446	GWHGERCV002202	Calcium dependent kinase CDPK5	0.00145132	1.31227	0.262	0.134	1	4
evm.TU.bctg00000002-np1.491	GWHGERCV002247	Nucleoside diphosphate kinase	1.06412e-08	2.95161	0.328	0.116	3.66696e-05	4
evm.TU.bctg00000002-np1.513	GWHGERCV002269	Beta tubulin	3.13305e-20	3.28915	0.705	0.314	1.07965e-16	4
evm.TU.bctg00000002-np1.535	GWHGERCV002291	Conserved hypothetical protein	1.30572e-07	2.45887	0.492	0.288	0.000449952	4
evm.TU.bctg00000002-np1.611	GWHGERCV002367	Conserved hypothetical protein	1.4423e-05	1.23706	0.541	0.369	0.0497017	4
evm.TU.bctg00000002-np1.615	GWHGERCV002371	Chloroquine resistance transporter	6.43782e-18	3.15648	0.361	0.075	2.21847e-14	4
evm.TU.bctg00000002-np1.622	GWHGERCV002378	Uncharacterized protein	1.52605e-10	3.29996	0.279	0.074	5.25876e-07	4
evm.TU.bctg00000002-np1.655	GWHGERCV002411	Integral membrane family I protein	0.000290502	1.66271	0.311	0.166	1	4
evm.TU.bctg00000002-np1.656	GWHGERCV002412	ADP ribosylation factor	6.45023e-117	5.79649	0.705	0.046	2.22275e-113	4
evm.TU.bctg00000002-np1.662	GWHGERCV002418	Conserved hypothetical protein	1.86794e-61	4.29817	0.623	0.071	6.43691e-58	4
evm.TU.bctg00000002-np1.697	GWHGERCV002453	Replication factor C subunit 4	0.00597892	0.751539	0.41	0.289	1	4
evm.TU.bctg00000002-np1.701	GWHGERCV002457	Uncharacterized protein	0.000105593	1.80398	0.311	0.151	0.363874	4
evm.TU.bctg00000002-np1.717	GWHGERCV002473	Conserved hypothetical protein	0.00224165	1.06961	0.443	0.31	1	4
evm.TU.bctg00000002-np1.719	GWHGERCV002475	CCT chaperonin gamma subunit	0.00135644	1.06286	0.426	0.296	1	4
evm.TU.bctg00000002-np1.727	GWHGERCV002483	Conserved hypothetical protein	2.55428e-157	5.87377	0.492	0.012	8.80207e-154	4
evm.TU.bctg00000002-np1.740	GWHGERCV002496	Uncharacterized protein	1.89282e-05	2.19863	0.508	0.347	0.0652267	4
evm.TU.bctg00000002-np1.806	GWHGERCV002562	N6 adenosine methyltransferase 70 kDa subunit	3.85139e-07	1.23501	0.574	0.342	0.00132719	4
evm.TU.bctg00000002-np1.838	GWHGERCV002594	Ubiquitin carboxyl terminal hydrolase	5.03249e-87	5.90896	0.311	0.009	1.7342e-83	4
evm.TU.bctg00000002-np1.851	GWHGERCV002607	DNA topoisomerase 3 alpha	0.00884794	1.00777	0.492	0.416	1	4
evm.TU.bctg00000002-np1.865	GWHGERCV002621	Inositol pentakisphosphate 2 kinase family protein	2.16762e-16	2.74191	0.361	0.08	7.46962e-13	4
evm.TU.bctg00000003-np1.10	GWHGERCV002636	1 phosphatidylinositol 4	1.32339e-85	5.50086	0.426	0.021	4.56041e-82	4
evm.TU.bctg00000003-np1.80	GWHGERCV002706	Endoplasmic reticulum oxidoreductin	3.68789e-31	3.30832	0.475	0.078	1.27085e-27	4
evm.TU.bctg00000003-np1.182	GWHGERCV002808	Conserved hypothetical protein	1.63582e-09	2.07774	0.361	0.122	5.63703e-06	4
evm.TU.bctg00000003-np1.187	GWHGERCV002813	Apicoplast triosephosphate translocator APT1	3.91366e-32	4.40095	0.279	0.025	1.34865e-28	4
evm.TU.bctg00000004-np1.34	GWHGERCV003042	Hexose transporter	9.34059e-17	2.61602	0.492	0.148	3.21877e-13	4
evm.TU.bctg00000004-np1.43	GWHGERCV003051	Conserved hypothetical protein	2.06038e-19	2.76995	0.459	0.113	7.10009e-16	4
evm.TU.bctg00000004-np1.146	GWHGERCV003154	Histone acetyltransferase	0.00958911	1.1227	0.361	0.254	1	4
evm.TU.bctg00000004-np1.148	GWHGERCV003156	Tubulin alpha chain	1.89018e-255	7.38829	0.852	0.025	6.51358e-252	4
evm.TU.bctg00000004-np1.220	GWHGERCV003228	Chaperonin 60kD	2.1855e-05	1.50153	0.361	0.182	0.0753122	4
evm.TU.bctg00000004-np1.227	GWHGERCV003235	Dynein light chain	1.55968e-15	3.56152	0.525	0.197	5.37467e-12	4
evm.TU.bctg00000004-np1.261	GWHGERCV003269	Uncharacterized protein	4.94386e-148	7.51969	0.443	0.01	1.70366e-144	4
evm.TU.bctg00000004-np1.312	GWHGERCV003320	Uncharacterized protein	1.86221e-129	6.72045	0.295	0.004	6.41717e-126	4
evm.TU.bctg00000005-np1.38	GWHGERCV003378	Ankyrin repeat containing protein	1.62286e-13	2.69074	0.279	0.058	5.59238e-10	4
evm.TU.bctg00000005-np1.49	GWHGERCV003389	ABC transporter	1.401e-12	1.94673	0.541	0.223	4.82783e-09	4
evm.TU.bctg00000005-np1.86	GWHGERCV003426	Methionine trna ligase	4.4845e-10	2.99498	0.295	0.084	1.54536e-06	4
evm.TU.bctg00000005-np1.87	GWHGERCV003427	Diguanylate phosphodiesterase	1.74202e-256	9.68878	0.869	0.026	6.00299e-253	4
evm.TU.bctg00000006-np1.44	GWHGERCV003581	AP2 domain family protein	0.00033863	1.31772	0.262	0.119	1	4
evm.TU.bctg00000006-np1.144	GWHGERCV003681	Hexokinase	8.4029e-21	3.71029	0.525	0.145	2.89564e-17	4
evm.TU.bctg00000007-np1.6	GWHGERCV003706	Eukaryotic translation initiation factor	0.000595107	0.705228	0.623	0.455	1	4

## Sheet: pseudotime differential genes
Pseudotime differential genes
Gene name	pval	qval.x	Vf_vst_counts_mean	Vf_vst_counts_variance	Vf_vst_counts_variance.expected	Vf_vst_counts_variance.standardized	Vf_vst_counts_variable	Vf_vst_counts_rank	Var.features.rank	Num_cells_expressed	qval.y	Use_for_ordering
evm.TU.bctg00000000-np1.2	3.40299e-06	1.14743e-05	0.0678733	0.073933	0.076981	0.960405	FALSE	NA	NA	20	5.78515e-05	TRUE
evm.TU.bctg00000000-np1.5	1.77363e-34	2.41579e-33	0.534735	0.920851	0.723867	1.27213	TRUE	211	211	485	1.85493e-75	TRUE
evm.TU.bctg00000000-np1.6	6.26551e-10	2.87273e-09	0.0731967	0.0742468	0.0833746	0.89052	FALSE	NA	NA	12	9.05003e-09	TRUE
evm.TU.bctg00000000-np1.7	1.0594e-09	4.77839e-09	0.0527016	0.0600546	0.0601233	0.998857	FALSE	NA	NA	15	6.51574e-09	TRUE
evm.TU.bctg00000000-np1.9	2.1242e-15	1.40769e-14	0.0375299	0.0430533	0.0427146	1.00793	FALSE	NA	NA	11	6.0652e-16	TRUE
evm.TU.bctg00000000-np1.10	8.83784e-14	5.2509e-13	0.365451	0.497134	0.452567	1.09848	TRUE	486	486	300	2.33902e-32	TRUE
evm.TU.bctg00000000-np1.11	0.00453049	0.00996303	0.043918	0.0558449	0.0502936	1.11038	TRUE	442	442	20	0.000162836	TRUE
evm.TU.bctg00000000-np1.12	1.73707e-08	7.16021e-08	0.0660101	0.0728513	0.0747951	0.974012	FALSE	NA	NA	19	2.31676e-10	TRUE
evm.TU.bctg00000000-np1.13	1.52986e-10	7.42519e-10	0.0918286	0.10738	0.106394	1.00927	FALSE	NA	NA	28	1.92605e-16	TRUE
evm.TU.bctg00000000-np1.14	0.324664	0.425072	0.0127762	0.0158112	0.0147486	1.07205	FALSE	NA	NA	4	0.00236533	TRUE
evm.TU.bctg00000000-np1.15	0.002177	0.00504162	0.133617	0.161588	0.155849	1.03682	FALSE	NA	NA	64	1.01729e-08	TRUE
evm.TU.bctg00000000-np1.16	0.00787116	0.0164388	0.070535	0.0709021	0.0801416	0.88471	FALSE	NA	NA	10	1.33533e-13	TRUE
evm.TU.bctg00000000-np1.17	0.0102331	0.0209028	0.0204951	0.0222103	0.0232598	0.954879	FALSE	NA	NA	4	0.00192457	TRUE
evm.TU.bctg00000000-np1.18	0.241778	0.335173	0.0149055	0.0168172	0.0170882	0.98414	FALSE	NA	NA	4	0.00328117	TRUE
evm.TU.bctg00000000-np1.20	3.96561e-84	1.15809e-82	0.404046	0.538514	0.510785	1.05429	FALSE	NA	NA	333	4.37912e-78	TRUE
evm.TU.bctg00000000-np1.21	1.58785e-06	5.527e-06	0.0479106	0.0493547	0.0548564	0.899707	FALSE	NA	NA	7	6.80059e-12	TRUE
evm.TU.bctg00000000-np1.23	1.40748e-05	4.37743e-05	0.11605	0.128169	0.134482	0.953054	FALSE	NA	NA	36	1.06733e-05	TRUE
evm.TU.bctg00000000-np1.24	8.07086e-05	0.000228343	0.0375299	0.0419884	0.0427146	0.982998	FALSE	NA	NA	9	2.59527e-07	TRUE
evm.TU.bctg00000000-np1.32	0.320807	0.420837	0.261911	0.332343	0.31466	1.0562	FALSE	NA	NA	168	9.88341e-07	TRUE
evm.TU.bctg00000000-np1.33	0.0042385	0.00939285	0.0348682	0.0405837	0.0395662	1.02571	FALSE	NA	NA	9	0.000573749	TRUE
evm.TU.bctg00000000-np1.34	5.71638e-95	1.95036e-93	0.708012	3.9693	1.00314	3.95688	TRUE	12	12	479	2.46689e-100	TRUE
evm.TU.bctg00000000-np1.35	8.82074e-35	1.21585e-33	0.195369	0.453301	0.234257	1.93506	TRUE	61	61	163	5.09559e-28	TRUE
evm.TU.bctg00000000-np1.36	1.68324e-07	6.43066e-07	0.105403	0.118813	0.122325	0.971288	FALSE	NA	NA	40	1.34803e-07	TRUE
evm.TU.bctg00000000-np1.37	2.57095e-08	1.04107e-07	0.12164	0.148405	0.140821	1.05386	FALSE	NA	NA	49	1.7886e-19	TRUE
evm.TU.bctg00000000-np1.38	0.120929	0.186871	0.0766569	0.0798517	0.0875697	0.911864	FALSE	NA	NA	15	2.38547e-27	TRUE
evm.TU.bctg00000000-np1.39	2.00217e-82	5.74957e-81	0.585041	1.33282	0.804138	1.65745	TRUE	89	89	478	1.4448e-106	TRUE
evm.TU.bctg00000000-np1.40	6.80322e-05	0.000194394	0.107266	0.12241	0.124412	0.983904	FALSE	NA	NA	36	3.87847e-09	TRUE
evm.TU.bctg00000000-np1.41	1.38184e-08	5.73712e-08	0.0614852	0.0646424	0.0695633	0.92926	FALSE	NA	NA	13	3.54277e-06	TRUE
evm.TU.bctg00000000-np1.42	4.02753e-05	0.000117917	0.0228906	0.0245025	0.0259335	0.94482	FALSE	NA	NA	4	0.00168799	TRUE
evm.TU.bctg00000000-np1.43	0.344903	0.445144	0.029811	0.0326574	0.0337975	0.966267	FALSE	NA	NA	7	0.00348091	TRUE
evm.TU.bctg00000000-np1.44	3.46394e-54	6.70604e-53	0.0787863	0.101885	0.0902082	1.12944	TRUE	388	388	37	4.08945e-77	TRUE
evm.TU.bctg00000000-np1.45	1.67747e-08	6.92284e-08	0.110194	0.144404	0.127745	1.1304	TRUE	382	382	50	2.45869e-33	TRUE
evm.TU.bctg00000000-np1.46	0.0101658	0.0208025	0.0598882	0.0706936	0.067817	1.04242	FALSE	NA	NA	20	5.1211e-08	TRUE
evm.TU.bctg00000000-np1.47	0.00087509	0.00216169	0.059622	0.0672643	0.0675314	0.996044	FALSE	NA	NA	21	1.68784e-11	TRUE
evm.TU.bctg00000000-np1.48	5.03118e-05	0.000145693	0.0409902	0.0542299	0.0467972	1.15883	TRUE	323	323	19	1.09781e-13	TRUE
evm.TU.bctg00000000-np1.49	1.11984e-10	5.46595e-10	0.118446	0.127341	0.137167	0.928361	FALSE	NA	NA	34	1.95645e-12	TRUE
evm.TU.bctg00000000-np1.50	2.28245e-10	1.08787e-09	1.55576	1.98657	2.92756	0.678577	FALSE	NA	NA	1670	4.6634e-12	TRUE
evm.TU.bctg00000000-np1.51	0.209452	0.297638	0.014107	0.0160416	0.0162137	0.989388	FALSE	NA	NA	4	0.00253706	TRUE
evm.TU.bctg00000000-np1.52	6.39141e-26	6.86131e-25	1.14746	1.49529	1.84576	0.810122	FALSE	NA	NA	1199	7.04428e-35	TRUE
evm.TU.bctg00000000-np1.53	9.15452e-08	3.56457e-07	0.0260846	0.0328657	0.0295218	1.11327	TRUE	429	429	7	4.3476e-07	TRUE
evm.TU.bctg00000000-np1.54	0.264474	0.359234	0.124301	0.145088	0.144015	1.00745	FALSE	NA	NA	58	0.000240853	TRUE
evm.TU.bctg00000000-np1.55	0.650952	0.736918	0.0263508	0.033118	0.0298249	1.11042	TRUE	440	440	10	0.000772212	TRUE
evm.TU.bctg00000000-np1.57	1.50155e-40	2.32034e-39	0.0497738	0.059556	0.0569465	1.04582	FALSE	NA	NA	15	1.03961e-42	TRUE
evm.TU.bctg00000000-np1.58	8.16451e-09	3.43947e-08	0.152249	0.161053	0.180126	0.89411	FALSE	NA	NA	44	5.11621e-18	TRUE
evm.TU.bctg00000000-np1.59	1.05419e-11	5.47922e-11	0.308225	0.726059	0.37192	1.95219	TRUE	59	59	246	3.65337e-161	TRUE
evm.TU.bctg00000000-np1.60	0.00654582	0.0139154	0.138408	0.163479	0.162022	1.00899	FALSE	NA	NA	54	5.14214e-07	TRUE
evm.TU.bctg00000000-np1.62	0.0226332	0.0428303	1.05164	1.21778	1.63658	0.744103	FALSE	NA	NA	1100	4.58424e-05	TRUE
evm.TU.bctg00000000-np1.64	2.77095e-29	3.31552e-28	0.119776	0.19811	0.138673	1.42861	TRUE	139	139	91	9.69229e-111	TRUE
evm.TU.bctg00000000-np1.66	7.35512e-10	3.35705e-09	0.107266	0.146904	0.124412	1.18078	TRUE	292	292	52	4.19224e-11	TRUE
evm.TU.bctg00000000-np1.67	4.60202e-09	1.96807e-08	0.119244	0.123157	0.138068	0.892002	FALSE	NA	NA	32	2.96993e-14	TRUE
evm.TU.bctg00000000-np1.68	0.0183212	0.0353301	0.0252861	0.0294456	0.0286179	1.02892	FALSE	NA	NA	7	3.04403e-08	TRUE
evm.TU.bctg00000000-np1.69	0.0260553	0.0484809	0.671014	1.03178	0.942473	1.09476	TRUE	495	495	643	7.77663e-197	TRUE
evm.TU.bctg00000000-np1.70	4.26229e-24	4.28218e-23	0.0777216	0.0834146	0.0888824	0.938483	FALSE	NA	NA	16	1.62713e-23	TRUE
evm.TU.bctg00000000-np1.71	0.177667	0.258985	0.104605	0.116052	0.121431	0.955705	FALSE	NA	NA	38	1.78326e-13	TRUE
evm.TU.bctg00000000-np1.72	0.816147	0.866968	0.0492414	0.0558813	0.0563477	0.991725	FALSE	NA	NA	13	2.05436e-11	TRUE
evm.TU.bctg00000000-np1.73	0.000123699	0.000341561	0.399787	0.453546	0.504205	0.899528	FALSE	NA	NA	274	6.62837e-14	TRUE
evm.TU.bctg00000000-np1.76	1.6859e-09	7.47697e-09	0.151717	0.15802	0.179425	0.880702	FALSE	NA	NA	48	2.73884e-27	TRUE
evm.TU.bctg00000000-np1.77	1.11957e-07	4.31066e-07	0.45515	0.537724	0.592866	0.906991	FALSE	NA	NA	344	1.75412e-59	TRUE
evm.TU.bctg00000000-np1.79	0.933693	0.956223	0.02502	0.0291928	0.028318	1.03089	FALSE	NA	NA	9	1.42594e-07	TRUE
evm.TU.bctg00000000-np1.80	0.793274	0.849525	0.0473782	0.0531328	0.0542597	0.979232	FALSE	NA	NA	15	0.00292361	TRUE
evm.TU.bctg00000000-np1.81	1.00478e-30	1.2455e-29	0.851743	0.989462	1.24983	0.791678	FALSE	NA	NA	836	1.03696e-34	TRUE
evm.TU.bctg00000000-np1.82	3.11387e-12	1.68452e-11	0.213734	0.253294	0.255974	0.989529	FALSE	NA	NA	110	1.64209e-15	TRUE
evm.TU.bctg00000000-np1.83	1.14426e-34	1.57096e-33	0.0947565	0.103372	0.109904	0.940574	FALSE	NA	NA	29	1.0264e-30	TRUE
evm.TU.bctg00000000-np1.84	2.27484e-49	4.12584e-48	0.0276817	0.0311824	0.0313492	0.994678	FALSE	NA	NA	8	5.08159e-47	TRUE
evm.TU.bctg00000000-np1.86	6.481e-06	2.10893e-05	0.0431195	0.047661	0.0493446	0.965881	FALSE	NA	NA	10	1.94447e-05	TRUE
evm.TU.bctg00000000-np1.87	2.83725e-20	2.43213e-19	0.319936	0.34543	0.387744	0.890873	FALSE	NA	NA	179	4.50452e-15	TRUE
evm.TU.bctg00000000-np1.88	5.32328e-26	5.7325e-25	0.219324	0.301192	0.262696	1.14654	TRUE	349	349	162	1.53281e-108	TRUE
evm.TU.bctg00000000-np1.91	4.29271e-06	1.42925e-05	0.199894	0.229201	0.239716	0.956137	FALSE	NA	NA	87	1.45467e-09	TRUE
evm.TU.bctg00000000-np1.92	2.80888e-07	1.05097e-06	0.17168	0.175257	0.205142	0.854321	FALSE	NA	NA	49	2.3156e-17	TRUE
evm.TU.bctg00000000-np1.95	1.04318e-10	5.09901e-10	0.0654778	0.0739863	0.0741703	0.997519	FALSE	NA	NA	22	5.75009e-15	TRUE
evm.TU.bctg00000000-np1.96	0.000672533	0.00170911	0.0521693	0.0579805	0.0595627	0.973437	FALSE	NA	NA	12	0.00221363	TRUE
evm.TU.bctg00000000-np1.97	8.6058e-06	2.74843e-05	0.165025	1.68628	0.196626	8.57612	TRUE	3	3	88	5.34996e-24	TRUE
evm.TU.bctg00000000-np1.98	2.25493e-236	2.5066e-234	0.160234	0.368354	0.190392	1.93471	TRUE	62	62	159	2.86836e-294	TRUE
evm.TU.bctg00000000-np1.99	5.00599e-15	3.24871e-14	0.0598882	0.0728235	0.067817	1.07382	FALSE	NA	NA	22	2.59504e-14	TRUE
evm.TU.bctg00000000-np1.100	0.0746207	0.123153	0.073729	0.0922729	0.0840225	1.09819	TRUE	487	487	32	1.58049e-09	TRUE
evm.TU.bctg00000000-np1.101	4.19138e-08	1.664e-07	0.385148	0.396616	0.481935	0.822967	FALSE	NA	NA	227	2.29906e-19	TRUE
evm.TU.bctg00000000-np1.104	1.14053e-21	1.01558e-20	0.56082	0.603129	0.765534	0.787854	FALSE	NA	NA	441	1.15831e-47	TRUE
evm.TU.bctg00000000-np1.105	3.67481e-10	1.71823e-09	0.125898	0.124987	0.145991	0.856125	FALSE	NA	NA	24	3.41681e-15	TRUE
evm.TU.bctg00000000-np1.106	3.14681e-06	1.06626e-05	0.0753261	0.087775	0.0859571	1.02115	FALSE	NA	NA	30	9.54059e-11	TRUE
evm.TU.bctg00000000-np1.108	9.91098e-12	5.1669e-11	0.0258185	0.0283535	0.0292196	0.970357	FALSE	NA	NA	4	5.61181e-12	TRUE
evm.TU.bctg00000000-np1.110	0.0431112	0.0756422	0.0343359	0.0368931	0.0389555	0.94706	FALSE	NA	NA	7	0.00277578	TRUE
evm.TU.bctg00000000-np1.111	5.80987e-20	4.91925e-19	0.198297	0.239954	0.237807	1.00903	FALSE	NA	NA	117	2.35369e-22	TRUE
evm.TU.bctg00000000-np1.113	0.000544503	0.00140236	0.20016	0.201672	0.240032	0.840187	FALSE	NA	NA	66	1.49024e-12	TRUE
evm.TU.bctg00000000-np1.114	3.67726e-07	1.36403e-06	0.102475	0.11383	0.119026	0.956348	FALSE	NA	NA	33	2.23453e-16	TRUE
evm.TU.bctg00000000-np1.115	4.41654e-10	2.05113e-09	0.191376	0.223483	0.229351	0.974412	FALSE	NA	NA	99	2.94143e-16	TRUE
evm.TU.bctg00000000-np1.116	4.32098e-90	1.32947e-88	0.549641	0.741212	0.747733	0.991279	FALSE	NA	NA	483	9.01281e-79	TRUE
evm.TU.bctg00000000-np1.117	7.27698e-05	0.000206731	0.152781	0.157163	0.180825	0.869145	FALSE	NA	NA	48	2e-05	TRUE
evm.TU.bctg00000000-np1.119	3.87236e-63	8.72168e-62	0.135747	0.156754	0.1586	0.98836	FALSE	NA	NA	62	6.734e-54	TRUE
evm.TU.bctg00000000-np1.120	5.37164e-11	2.6866e-10	1.31408	1.68407	2.24907	0.748788	FALSE	NA	NA	1397	1.81032e-11	TRUE
evm.TU.bctg00000000-np1.121	0.00169757	0.00400948	0.143199	0.424643	0.168126	2.52575	TRUE	27	27	63	2.82712e-122	TRUE
evm.TU.bctg00000000-np1.122	5.15561e-22	4.67533e-21	0.0431195	0.0545832	0.0493446	1.10616	TRUE	456	456	19	1.66768e-26	TRUE
evm.TU.bctg00000000-np1.123	0.0706203	0.117564	0.224647	0.295101	0.269217	1.09614	TRUE	491	491	162	3.13397e-06	TRUE
evm.TU.bctg00000000-np1.127	0.0611413	0.103892	0.0436518	0.0513421	0.0499784	1.02729	FALSE	NA	NA	12	2.32429e-07	TRUE
evm.TU.bctg00000000-np1.129	0.405812	0.50503	0.116316	0.129438	0.13478	0.960363	FALSE	NA	NA	46	0.00754324	TRUE
evm.TU.bctg00000000-np1.130	6.70692e-06	2.17628e-05	0.0912962	0.0931005	0.105753	0.880358	FALSE	NA	NA	19	1.19124e-31	TRUE
evm.TU.bctg00000000-np1.132	0.194316	0.280407	0.0207612	0.024063	0.0235564	1.0215	FALSE	NA	NA	5	0.000114919	TRUE
evm.TU.bctg00000000-np1.133	0.944014	0.963303	0.0700027	0.0784317	0.0795011	0.986548	FALSE	NA	NA	23	2.62388e-11	TRUE
evm.TU.bctg00000000-np1.134	9.15529e-19	7.37129e-18	0.0822465	0.100529	0.0945211	1.06356	FALSE	NA	NA	41	2.4707e-45	TRUE
evm.TU.bctg00000000-np1.135	2.10165e-154	1.20705e-152	2.08837	6.25151	4.84902	1.28923	TRUE	204	204	1839	3.66067e-175	TRUE
evm.TU.bctg00000000-np1.136	3.71658713135892e-316	7.11519958581402e-314	0.886878	3.17064	1.31357	2.41376	TRUE	31	31	701	0	TRUE
evm.TU.bctg00000000-np1.137	4.63311e-10	2.14305e-09	0.165558	0.194628	0.197317	0.986372	FALSE	NA	NA	70	1.61395e-07	TRUE
evm.TU.bctg00000000-np1.138	1.78866e-05	5.48374e-05	0.0966196	0.130439	0.112127	1.16331	TRUE	317	317	57	9.71509e-11	TRUE
evm.TU.bctg00000000-np1.139	0.852169	0.894752	0.0449827	0.0536203	0.0515392	1.04038	FALSE	NA	NA	18	1.71298e-09	TRUE
evm.TU.bctg00000000-np1.140	5.99044e-288	9.83002e-286	0.409902	0.963459	0.519915	1.85311	TRUE	66	66	377	4.26853e-305	TRUE
evm.TU.bctg00000000-np1.141	0.571968	0.667005	0.0588235	0.0601704	0.0666788	0.902392	FALSE	NA	NA	9	4.85109e-08	TRUE
evm.TU.bctg00000000-np1.142	0.0124583	0.0249601	0.0638808	0.0656732	0.0723048	0.908284	FALSE	NA	NA	11	5.56515e-06	TRUE
evm.TU.bctg00000000-np1.143	1.21048e-13	7.14268e-13	0.145329	0.147671	0.170918	0.863983	FALSE	NA	NA	40	1.01356e-11	TRUE
evm.TU.bctg00000000-np1.144	5.45911e-07	1.96574e-06	0.267234	0.273082	0.321196	0.850204	FALSE	NA	NA	115	2.51321e-15	TRUE
evm.TU.bctg00000000-np1.146	0.34459	0.444908	1.05483	1.26217	1.64329	0.768076	FALSE	NA	NA	1076	6.99373e-05	TRUE
evm.TU.bctg00000000-np1.147	1.08753e-09	4.89248e-09	0.143466	0.144215	0.168472	0.856021	FALSE	NA	NA	40	4.92767e-08	TRUE
evm.TU.bctg00000000-np1.148	8.74092e-09	3.67332e-08	0.108331	0.131232	0.125613	1.04473	FALSE	NA	NA	46	2.81093e-10	TRUE
evm.TU.bctg00000000-np1.150	8.96897e-219	9.09032e-217	1.34895	5.18837	2.33999	2.21726	TRUE	40	40	1108	3.05386e-227	TRUE
evm.TU.bctg00000000-np1.151	3.26367e-163	2.00832e-161	2.4272	8.04136	6.40796	1.2549	TRUE	225	225	1979	7.20773e-162	TRUE
evm.TU.bctg00000000-np1.152	0.00461443	0.0101282	0.404578	0.487498	0.511611	0.952868	FALSE	NA	NA	294	3.82356e-06	TRUE
evm.TU.bctg00000000-np1.153	0.0533473	0.0918256	0.0753261	0.0792553	0.0859571	0.922032	FALSE	NA	NA	16	7.81797e-08	TRUE
evm.TU.bctg00000000-np1.154	6.99232e-74	1.89729e-72	0.187117	0.257044	0.224137	1.14681	TRUE	347	347	127	5.08241e-113	TRUE
evm.TU.bctg00000000-np1.157	0.240803	0.334105	0.0354006	0.139588	0.0401854	3.47359	TRUE	15	15	28	7.64339e-106	TRUE
evm.TU.bctg00000000-np1.159	0.10919	0.171031	0.0215598	0.0498545	0.0244482	2.03919	TRUE	51	51	17	1.17813e-57	TRUE
evm.TU.bctg00000000-np1.161	0.0480606	0.0833083	0.0990152	0.107339	0.114981	0.933543	FALSE	NA	NA	24	8.15506e-24	TRUE
evm.TU.bctg00000000-np1.163	7.01261e-09	2.97238e-08	0.170349	0.178641	0.203469	0.877978	FALSE	NA	NA	62	6.37162e-07	TRUE
evm.TU.bctg00000000-np1.168	3.38591e-09	1.4695e-08	0.114985	0.147052	0.133286	1.10328	TRUE	461	461	54	1.92962e-53	TRUE
evm.TU.bctg00000000-np1.169	1.21128e-11	6.2486e-11	0.176737	0.20997	0.211411	0.993181	FALSE	NA	NA	86	2.29169e-10	TRUE
evm.TU.bctg00000000-np1.170	1.0152e-16	7.22804e-16	0.316476	0.376653	0.383019	0.983381	FALSE	NA	NA	198	2.55237e-13	TRUE
evm.TU.bctg00000000-np1.171	0.0182174	0.0351495	0.131488	0.139256	0.1531	0.909576	FALSE	NA	NA	45	4.91825e-09	TRUE
evm.TU.bctg00000000-np1.172	3.96108e-24	3.9912e-23	0.279478	0.321232	0.336022	0.955987	FALSE	NA	NA	160	1.60383e-32	TRUE
evm.TU.bctg00000000-np1.173	0.619646	0.710819	0.0268832	0.0293623	0.0304331	0.964815	FALSE	NA	NA	4	0.00640639	TRUE
evm.TU.bctg00000000-np1.176	5.94482e-28	6.80593e-27	0.190311	0.262228	0.228046	1.14989	TRUE	343	343	131	5.02998e-69	TRUE
evm.TU.bctg00000000-np1.177	0.388659	0.486848	0.330583	0.357672	0.402476	0.888679	FALSE	NA	NA	199	0.000292903	TRUE
evm.TU.bctg00000000-np1.179	0.25077	0.344559	0.0330051	0.0351191	0.0374378	0.938065	FALSE	NA	NA	4	0.00153452	TRUE
evm.TU.bctg00000000-np1.180	0.0107288	0.0218121	0.254725	0.286802	0.305708	0.938157	FALSE	NA	NA	138	1.45815e-16	TRUE
evm.TU.bctg00000000-np1.181	0.254688	0.349106	0.0340697	0.0371776	0.0386513	0.961873	FALSE	NA	NA	6	0.000442023	TRUE
evm.TU.bctg00000000-np1.182	0.349593	0.450168	0.101943	0.112342	0.118417	0.948695	FALSE	NA	NA	35	2.55625e-28	TRUE
evm.TU.bctg00000000-np1.183	0.00673097	0.014265	0.0958211	0.0962472	0.111175	0.865728	FALSE	NA	NA	16	7.03288e-06	TRUE
evm.TU.bctg00000000-np1.184	0.0982541	0.156173	0.0585574	0.0833646	0.0663949	1.25559	TRUE	224	224	40	0.000158464	TRUE
evm.TU.bctg00000000-np1.186	2.48127e-05	7.48726e-05	0.054831	0.0582281	0.0623599	0.933743	FALSE	NA	NA	12	7.533e-06	TRUE
evm.TU.bctg00000000-np1.189	0.00712784	0.0150414	0.087836	0.0939867	0.101476	0.926196	FALSE	NA	NA	24	3.35705e-07	TRUE
evm.TU.bctg00000000-np1.190	0.0614197	0.104262	0.162896	0.174203	0.193854	0.898633	FALSE	NA	NA	61	5.38174e-05	TRUE
evm.TU.bctg00000000-np1.192	0.000354192	0.000925358	0.0806495	0.0912043	0.0925381	0.985586	FALSE	NA	NA	26	4.07758e-11	TRUE
evm.TU.bctg00000000-np1.194	0.00487338	0.0106424	0.0606867	0.0745909	0.0686815	1.08604	FALSE	NA	NA	26	0.00258918	TRUE
evm.TU.bctg00000000-np1.195	0.00606301	0.0130013	0.106202	0.111455	0.123219	0.904532	FALSE	NA	NA	25	0.00124519	TRUE
evm.TU.bctg00000000-np1.197	6.45434e-16	4.36111e-15	0.0415225	0.0483287	0.0474324	1.0189	FALSE	NA	NA	14	1.67666e-13	TRUE
evm.TU.bctg00000000-np1.198	2.20561e-15	1.45448e-14	0.210274	0.214026	0.251899	0.849651	FALSE	NA	NA	78	1.27834e-32	TRUE
evm.TU.bctg00000000-np1.199	0.027143	0.0501875	0.0638808	0.0789853	0.0723048	1.09239	FALSE	NA	NA	22	2.63423e-30	TRUE
evm.TU.bctg00000000-np1.201	0.967229	0.97797	0.0476444	0.0517763	0.0545582	0.949011	FALSE	NA	NA	8	0.000148627	TRUE
evm.TU.bctg00000000-np1.202	0.000745589	0.0018754	0.0306095	0.0328754	0.0347111	0.947113	FALSE	NA	NA	6	0.0026525	TRUE
evm.TU.bctg00000000-np1.203	0.000791359	0.00197467	0.0889007	0.0964609	0.102812	0.938222	FALSE	NA	NA	27	0.00290684	TRUE
evm.TU.bctg00000000-np1.205	0.876609	0.912377	0.0468459	0.0515855	0.0536613	0.961317	FALSE	NA	NA	13	2.21475e-05	TRUE
evm.TU.bctg00000000-np1.206	0.0042673	0.00944453	0.0641469	0.0824123	0.0726143	1.13493	TRUE	373	373	36	2.90803e-05	TRUE
evm.TU.bctg00000000-np1.207	0.921211	0.94761	0.0612191	0.0702661	0.069267	1.01442	FALSE	NA	NA	17	0.000890719	TRUE
evm.TU.bctg00000000-np1.208	0.0292947	0.0536681	0.0404578	0.0452211	0.0461661	0.97953	FALSE	NA	NA	12	1.58012e-12	TRUE
evm.TU.bctg00000000-np1.209	0.0452772	0.0790801	0.0372638	0.0412096	0.0423966	0.972002	FALSE	NA	NA	10	2.33281e-09	TRUE
evm.TU.bctg00000000-np1.210	1.79238e-14	1.11894e-13	1.63987	2.75393	3.19086	0.863068	FALSE	NA	NA	1651	1.03201e-115	TRUE
evm.TU.bctg00000000-np1.211	0.00217397	0.005038	0.837903	0.851513	1.22514	0.695034	FALSE	NA	NA	797	0.0094166	TRUE
evm.TU.bctg00000000-np1.212	0.0819084	0.133644	0.146127	0.153561	0.171978	0.892915	FALSE	NA	NA	43	0.00282006	TRUE
evm.TU.bctg00000000-np1.213	0.000874202	0.00216105	0.161831	0.176147	0.192467	0.915203	FALSE	NA	NA	65	8.07501e-14	TRUE
evm.TU.bctg00000000-np1.215	0.000201034	0.000541643	0.10008	0.729065	0.116247	6.27168	TRUE	6	6	66	4.66134e-17	TRUE
evm.TU.bctg00000000-np1.217	4.31275e-204	3.8107e-202	0.246739	0.481968	0.295911	1.62876	TRUE	94	94	212	2.38496e-188	TRUE
evm.TU.bctg00000000-np1.220	0.589859	0.684165	0.0896992	0.103507	0.103805	0.997123	FALSE	NA	NA	35	2.98423e-19	TRUE
evm.TU.bctg00000000-np1.222	1.71935e-17	1.26871e-16	0.876231	1.11061	1.29409	0.858216	FALSE	NA	NA	845	1.15017e-14	TRUE
evm.TU.bctg00000000-np1.224	0.0407883	0.0720434	0.312217	0.381994	0.377247	1.01258	FALSE	NA	NA	196	1.28444e-38	TRUE
evm.TU.bctg00000000-np1.225	7.95862e-103	3.01378e-101	1.48975	2.51993	2.7309	0.922746	FALSE	NA	NA	1511	2.52667e-160	TRUE
evm.TU.bctg00000000-np1.226	3.33595e-42	5.27326e-41	0.236093	0.318846	0.283049	1.12647	TRUE	396	396	157	8.3196e-92	TRUE
evm.TU.bctg00000000-np1.227	0.000601575	0.00154014	0.424275	0.472765	0.542683	0.871162	FALSE	NA	NA	277	1.94926e-11	TRUE
evm.TU.bctg00000000-np1.228	3.70538e-47	6.41646e-46	0.703487	0.909927	0.995671	0.913883	FALSE	NA	NA	631	2.31639e-74	TRUE
evm.TU.bctg00000000-np1.229	2.34157e-44	3.84241e-43	0.614054	0.729068	0.850522	0.8572	FALSE	NA	NA	513	2.20569e-48	TRUE
evm.TU.bctg00000000-np1.230	3.16955e-10	1.48603e-09	0.0401916	0.0476387	0.0458526	1.03895	FALSE	NA	NA	13	4.20071e-22	TRUE
evm.TU.bctg00000000-np1.232	6.64366e-49	1.1924e-47	0.081448	0.128615	0.0935329	1.37508	TRUE	164	164	55	8.42876e-87	TRUE
evm.TU.bctg00000000-np1.233	1.97801e-16	1.37424e-15	0.377163	0.41655	0.469946	0.886378	FALSE	NA	NA	248	2.6568e-27	TRUE
evm.TU.bctg00000000-np1.235	4.69077e-14	2.84584e-13	0.86585	1.13802	1.27524	0.892396	FALSE	NA	NA	838	1.03354e-11	TRUE
evm.TU.bctg00000000-np1.236	3.80739e-07	1.40927e-06	0.184988	0.229082	0.221533	1.03408	FALSE	NA	NA	96	1.8816e-10	TRUE
evm.TU.bctg00000000-np1.242	0.0298329	0.054538	0.179931	0.194453	0.21534	0.903007	FALSE	NA	NA	69	1.26866e-05	TRUE
evm.TU.bctg00000000-np1.243	0	0	0.421081	1.11231	0.537584	2.0691	TRUE	48	48	355	0	TRUE
evm.TU.bctg00000000-np1.245	1.12325e-303	1.93536e-301	0.31275	0.754931	0.377966	1.99735	TRUE	53	53	271	1.94798e-279	TRUE
evm.TU.bctg00000000-np1.246	1.17842e-19	9.88036e-19	0.42667	0.623282	0.546522	1.14045	TRUE	357	357	368	7.45961e-18	TRUE
evm.TU.bctg00000000-np1.248	5.33877e-141	2.87459e-139	0.0859729	0.122266	0.099126	1.23344	TRUE	234	234	64	2.58989e-131	TRUE
evm.TU.bctg00000000-np1.250	2.23287e-29	2.681e-28	0.261379	0.321439	0.314001	1.02369	FALSE	NA	NA	155	2.06919e-26	TRUE
evm.TU.bctg00000000-np1.251	2.44258e-06	8.3586e-06	0.0473782	0.0584576	0.0542597	1.07737	FALSE	NA	NA	18	1.13875e-05	TRUE
evm.TU.bctg00000000-np1.252	0.00697332	0.0147243	0.57333	0.695167	0.785464	0.88504	FALSE	NA	NA	494	0.00294453	TRUE
evm.TU.bctg00000000-np1.254	1.00449e-68	2.47248e-67	0.178334	0.235494	0.213378	1.10365	TRUE	460	460	100	3.0932e-66	TRUE
evm.TU.bctg00000000-np1.256	0.358143	0.457774	0.224913	0.248921	0.269541	0.923499	FALSE	NA	NA	107	1.16855e-12	TRUE
evm.TU.bctg00000000-np1.257	0.876047	0.912317	0.247272	0.297467	0.296559	1.00306	FALSE	NA	NA	130	8.45675e-09	TRUE
evm.TU.bctg00000000-np1.258	0.803212	0.856395	0.0119776	0.0150322	0.0138601	1.08457	FALSE	NA	NA	4	0.00154812	TRUE
evm.TU.bctg00000000-np1.259	1.83742e-06	6.33381e-06	0.176737	0.188138	0.211411	0.889915	FALSE	NA	NA	68	1.54785e-10	TRUE
evm.TU.bctg00000000-np1.260	1.14275e-16	8.10274e-16	0.781741	0.918804	1.12715	0.815153	FALSE	NA	NA	698	9.83534e-18	TRUE
evm.TU.bctg00000000-np1.261	0.0122776	0.0246554	0.0255523	0.0296983	0.0289183	1.02697	FALSE	NA	NA	9	3.34375e-07	TRUE
evm.TU.bctg00000000-np1.262	0.813871	0.866152	0.0527016	0.0621845	0.0601233	1.03428	FALSE	NA	NA	15	9.04599e-07	TRUE
evm.TU.bctg00000000-np1.263	4.12858e-10	1.91999e-09	0.305297	0.332488	0.368085	0.903291	FALSE	NA	NA	167	1.67044e-19	TRUE
evm.TU.bctg00000000-np1.264	5.96955e-154	3.37231e-152	0.170083	0.262598	0.203132	1.29274	TRUE	200	200	130	1.31644e-186	TRUE
evm.TU.bctg00000000-np1.265	4.40842e-13	2.51514e-12	1.51264	2.04863	2.79811	0.732146	FALSE	NA	NA	1623	2.40445e-20	TRUE
evm.TU.bctg00000000-np1.267	0.405997	0.505078	0.0271493	0.0322766	0.0307381	1.05005	FALSE	NA	NA	9	2.00153e-05	TRUE
evm.TU.bctg00000000-np1.269	0.0194506	0.0372577	0.22864	0.254153	0.274062	0.927354	FALSE	NA	NA	111	4.39428e-14	TRUE
evm.TU.bctg00000000-np1.270	4.6989e-07	1.71348e-06	0.399255	0.445985	0.503386	0.88597	FALSE	NA	NA	259	3.06365e-06	TRUE
evm.TU.bctg00000000-np1.271	9.58031e-132	4.64982e-130	0.0745275	0.123305	0.0849921	1.45078	TRUE	136	136	61	5.04733e-133	TRUE
evm.TU.bctg00000000-np1.274	1.2241e-26	1.33913e-25	0.584243	0.657238	0.802864	0.818617	FALSE	NA	NA	490	5.79929e-28	TRUE
evm.TU.bctg00000000-np1.275	5.95139e-13	3.36205e-12	0.0577589	0.0661518	0.0655406	1.00933	FALSE	NA	NA	18	6.10287e-10	TRUE
evm.TU.bctg00000000-np1.276	0.000168001	0.000455853	0.0662763	0.0698874	0.0751077	0.930497	FALSE	NA	NA	13	1.16715e-07	TRUE
evm.TU.bctg00000000-np1.277	0.00890432	0.0184179	0.37317	0.384669	0.463993	0.82904	FALSE	NA	NA	209	0.00331604	TRUE
evm.TU.bctg00000000-np1.278	1.27724e-18	1.00718e-17	0.279478	0.44317	0.336022	1.31887	TRUE	183	183	231	2.74532e-155	TRUE
evm.TU.bctg00000000-np1.279	8.47634e-14	5.05354e-13	0.231035	0.239473	0.276956	0.864661	FALSE	NA	NA	91	7.6532e-14	TRUE
evm.TU.bctg00000000-np1.280	0.00155504	0.00369819	0.0918286	0.0999252	0.106394	0.939201	FALSE	NA	NA	20	0.000114396	TRUE
evm.TU.bctg00000000-np1.281	8.66372e-09	3.64532e-08	1.33937	1.80626	2.31478	0.780316	FALSE	NA	NA	1423	4.62494e-10	TRUE
evm.TU.bctg00000000-np1.282	1.83457e-07	6.99327e-07	0.158637	0.214977	0.188328	1.1415	TRUE	354	354	104	9.5944e-07	TRUE
evm.TU.bctg00000000-np1.284	0.480697	0.578785	0.0087836	0.0108387	0.0102959	1.05272	FALSE	NA	NA	4	0.00158756	TRUE
evm.TU.bctg00000000-np1.285	0.0374755	0.0667393	0.15917	0.178599	0.189015	0.944894	FALSE	NA	NA	64	1.32609e-13	TRUE
evm.TU.bctg00000000-np1.288	0.0203391	0.0387229	0.30157	0.294814	0.363282	0.811529	FALSE	NA	NA	132	0.00490858	TRUE
evm.TU.bctg00000000-np1.289	0.440849	0.538902	1.82566	6.90597	3.82455	1.80569	TRUE	74	74	1466	1.94246e-207	TRUE
evm.TU.bctg00000000-np1.291	0.104982	0.165569	0.0236891	0.025264	0.0268254	0.941795	FALSE	NA	NA	4	4.3542e-05	TRUE
evm.TU.bctg00000000-np1.293	0.00125916	0.00303643	0.132286	0.141974	0.15413	0.921132	FALSE	NA	NA	41	3.67995e-17	TRUE
evm.TU.bctg00000000-np1.295	0.00182084	0.00428009	0.0774554	0.0762674	0.0885527	0.861266	FALSE	NA	NA	9	1.34349e-10	TRUE
evm.TU.bctg00000000-np1.296	0.253751	0.347961	0.120309	0.144201	0.139281	1.03533	FALSE	NA	NA	60	7.36728e-06	TRUE
evm.TU.bctg00000000-np1.297	1.68813e-113	7.0088e-112	0.095555	0.169514	0.110857	1.52912	TRUE	114	114	85	6.1404e-155	TRUE
evm.TU.bctg00000000-np1.299	7.1315e-06	2.30753e-05	0.115784	0.12264	0.134184	0.913967	FALSE	NA	NA	32	7.86241e-05	TRUE
evm.TU.bctg00000000-np1.300	0.142739	0.215736	0.0755922	0.089066	0.0862774	1.03232	FALSE	NA	NA	28	8.60388e-29	TRUE
evm.TU.bctg00000000-np1.301	1.15076e-17	8.60197e-17	0.614586	0.726816	0.851375	0.853696	FALSE	NA	NA	498	1.63017e-30	TRUE
evm.TU.bctg00000000-np1.305	1.20458e-09	5.41198e-09	1.41416	1.93013	2.51627	0.767061	FALSE	NA	NA	1472	7.1914e-14	TRUE
evm.TU.bctg00000000-np1.306	0.000279852	0.000741822	0.211605	0.251537	0.253461	0.992409	FALSE	NA	NA	123	0.00719928	TRUE
evm.TU.bctg00000000-np1.307	0.174495	0.255117	0.202289	0.235959	0.242551	0.97282	FALSE	NA	NA	104	3.16293e-05	TRUE
evm.TU.bctg00000000-np1.308	0.395953	0.494905	0.243812	0.318069	0.292359	1.08794	FALSE	NA	NA	157	8.68259e-49	TRUE
evm.TU.bctg00000000-np1.309	0.0496961	0.0859272	0.101411	0.10606	0.117804	0.900312	FALSE	NA	NA	26	3.26832e-06	TRUE
evm.TU.bctg00000000-np1.311	0.0104651	0.0213515	0.0527016	0.0589896	0.0601233	0.981144	FALSE	NA	NA	17	9.48494e-07	TRUE
evm.TU.bctg00000000-np1.312	2.22086e-33	2.94349e-32	0.0849082	0.0926289	0.0977914	0.947209	FALSE	NA	NA	26	5.64195e-30	TRUE
evm.TU.bctg00000000-np1.313	0.002323	0.00535455	0.23902	0.271395	0.286575	0.947029	FALSE	NA	NA	124	1.40743e-08	TRUE
evm.TU.bctg00000000-np1.314	0.360183	0.45953	0.0258185	0.0320808	0.0292196	1.09792	TRUE	489	489	11	9.088e-05	TRUE
evm.TU.bctg00000000-np1.315	3.12423e-06	1.05966e-05	0.114719	0.129807	0.132986	0.976099	FALSE	NA	NA	38	3.51496e-08	TRUE
evm.TU.bctg00000000-np1.316	1.45804e-46	2.4997e-45	0.0833112	0.0913002	0.0958239	0.952792	FALSE	NA	NA	26	6.85674e-38	TRUE
evm.TU.bctg00000000-np1.319	2.88994e-09	1.2622e-08	0.134682	0.16503	0.157225	1.04964	FALSE	NA	NA	69	2.59398e-16	TRUE
evm.TU.bctg00000000-np1.320	0.000748986	0.00188257	0.0383285	0.0405966	0.0436664	0.929698	FALSE	NA	NA	7	2.01574e-05	TRUE
evm.TU.bctg00000000-np1.323	1.95797e-34	2.64595e-33	0.165025	0.196934	0.196626	1.00157	FALSE	NA	NA	84	4.48302e-33	TRUE
evm.TU.bctg00000000-np1.326	4.72416e-07	1.72087e-06	0.96593	1.25017	1.46313	0.85445	FALSE	NA	NA	938	7.09849e-42	TRUE
evm.TU.bctg00000000-np1.327	1.40213e-05	4.36472e-05	0.0910301	0.106727	0.105432	1.01228	FALSE	NA	NA	37	1.20641e-05	TRUE
evm.TU.bctg00000000-np1.329	2.21814e-09	9.76208e-09	0.0343359	0.0363607	0.0389555	0.933391	FALSE	NA	NA	4	3.96585e-12	TRUE
evm.TU.bctg00000000-np1.330	1.58323e-09	7.03977e-09	0.0966196	0.103282	0.112127	0.921115	FALSE	NA	NA	28	6.2239e-10	TRUE
evm.TU.bctg00000000-np1.331	1.79881e-47	3.14655e-46	0.0484429	0.0551606	0.0554525	0.994737	FALSE	NA	NA	11	1.97703e-37	TRUE
evm.TU.bctg00000000-np1.332	0.0774862	0.127333	0.0598882	0.0653688	0.067817	0.9639	FALSE	NA	NA	15	1.31527e-10	TRUE
evm.TU.bctg00000000-np1.334	1.08302e-05	3.42079e-05	0.0822465	0.0898791	0.0945211	0.950889	FALSE	NA	NA	25	1.30098e-15	TRUE
evm.TU.bctg00000000-np1.336	0.0421266	0.0740277	0.0415225	0.0435363	0.0474324	0.91786	FALSE	NA	NA	5	4.71008e-06	TRUE
evm.TU.bctg00000000-np1.337	0.000230934	0.000618336	0.177535	0.188654	0.212395	0.888221	FALSE	NA	NA	74	3.42683e-05	TRUE
evm.TU.bctg00000000-np1.344	4.51359e-23	4.29664e-22	0.0942241	0.100278	0.109267	0.917734	FALSE	NA	NA	26	7.12302e-27	TRUE
evm.TU.bctg00000000-np1.346	5.14833e-39	7.78121e-38	0.21959	0.273652	0.263022	1.04041	FALSE	NA	NA	108	1.34084e-46	TRUE
evm.TU.bctg00000000-np1.347	0.976513	0.983911	0.0348682	0.0384537	0.0395662	0.971882	FALSE	NA	NA	9	0.00608238	TRUE
evm.TU.bctg00000000-np1.348	4.34186e-20	3.69434e-19	0.220389	0.230436	0.264005	0.872849	FALSE	NA	NA	91	1.19346e-25	TRUE
evm.TU.bctg00000000-np1.349	6.10319e-28	6.96411e-27	0.0540325	0.0569839	0.0615176	0.926302	FALSE	NA	NA	11	1.41998e-22	TRUE
evm.TU.bctg00000000-np1.350	0.263788	0.358444	0.0761246	0.0820629	0.0869206	0.944114	FALSE	NA	NA	20	0.000231966	TRUE
evm.TU.bctg00000000-np1.351	0.796869	0.85174	0.0348682	0.0389862	0.0395662	0.98534	FALSE	NA	NA	8	1.14834e-06	TRUE
evm.TU.bctg00000000-np1.352	0.960944	0.974926	0.0660101	0.0760462	0.0747951	1.01673	FALSE	NA	NA	22	3.48205e-07	TRUE
evm.TU.bctg00000000-np1.353	5.59457e-05	0.00016106	0.0481767	0.0522577	0.0551545	0.94748	FALSE	NA	NA	10	6.09098e-11	TRUE
evm.TU.bctg00000000-np1.354	9.36888e-08	3.63652e-07	0.185254	0.186119	0.221859	0.838908	FALSE	NA	NA	56	5.54928e-06	TRUE
evm.TU.bctg00000000-np1.356	0.158573	0.236147	0.029811	0.0315924	0.0337975	0.934757	FALSE	NA	NA	5	0.0076783	TRUE
evm.TU.bctg00000000-np1.357	0.0280977	0.0517225	0.0652116	0.0657676	0.0738583	0.890457	FALSE	NA	NA	7	1.79162e-05	TRUE
evm.TU.bctg00000000-np1.358	2.85285e-16	1.97029e-15	0.0495076	0.0582512	0.0566468	1.02832	FALSE	NA	NA	16	1.96379e-27	TRUE
evm.TU.bctg00000000-np1.359	2.65152e-202	2.22857e-200	0.294384	0.650802	0.354229	1.83723	TRUE	69	69	263	1.30335e-232	TRUE
evm.TU.bctg00000000-np1.360	2.74331e-187	2.01137e-185	0.18206	0.261307	0.21795	1.19893	TRUE	264	264	135	2.68922e-174	TRUE
evm.TU.bctg00000000-np1.361	5.80471e-23	5.45042e-22	0.0915624	0.094383	0.106074	0.889788	FALSE	NA	NA	19	1.50473e-21	TRUE
evm.TU.bctg00000000-np1.362	0.665079	0.748033	0.0471121	0.0571515	0.0539607	1.05913	FALSE	NA	NA	17	2.2047e-14	TRUE
evm.TU.bctg00000000-np1.363	5.93447e-17	4.28725e-16	0.39819	0.455353	0.501751	0.907529	FALSE	NA	NA	271	1.23623e-15	TRUE
evm.TU.bctg00000000-np1.364	4.5705e-14	2.77777e-13	1.96194	2.94504	4.33668	0.679099	FALSE	NA	NA	1981	2.39951e-13	TRUE
evm.TU.bctg00000000-np1.371	1.31957e-24	1.35738e-23	0.194836	0.199515	0.233602	0.854081	FALSE	NA	NA	74	1.31111e-26	TRUE
evm.TU.bctg00000000-np1.372	6.31165e-06	2.0577e-05	0.169816	0.18681	0.202794	0.921177	FALSE	NA	NA	70	2.29139e-08	TRUE
evm.TU.bctg00000000-np1.373	0.0049852	0.010859	0.072132	0.074934	0.0820781	0.91296	FALSE	NA	NA	13	1.89071e-10	TRUE
evm.TU.bctg00000000-np1.374	0.0259317	0.0483031	0.0311419	0.0344399	0.0353182	0.975133	FALSE	NA	NA	8	0.00117697	TRUE
evm.TU.bctg00000000-np1.375	6.84524e-104	2.62097e-102	0.937716	2.7991	1.40872	1.98699	TRUE	54	54	747	0	TRUE
evm.TU.bctg00000000-np1.377	0.0080835	0.016872	0.0553633	0.0602994	0.0629281	0.958226	FALSE	NA	NA	15	1.3359e-05	TRUE
evm.TU.bctg00000000-np1.378	0.230777	0.323013	0.0508384	0.055189	0.0581341	0.949339	FALSE	NA	NA	11	1.24106e-16	TRUE
evm.TU.bctg00000000-np1.380	0.259559	0.354233	0.0614852	0.0699672	0.0695633	1.00581	FALSE	NA	NA	19	3.4786e-24	TRUE
evm.TU.bctg00000000-np1.381	1.26866e-09	5.69245e-09	0.385148	0.420046	0.481935	0.871582	FALSE	NA	NA	241	2.31246e-12	TRUE
evm.TU.bctg00000000-np1.382	0.00143562	0.00343552	0.0915624	0.100773	0.106074	0.950028	FALSE	NA	NA	33	1.05538e-09	TRUE
evm.TU.bctg00000000-np1.383	2.77475e-17	2.02152e-16	0.237956	0.298527	0.285293	1.04639	FALSE	NA	NA	142	1.81976e-22	TRUE
evm.TU.bctg00000000-np1.384	0.00379751	0.00850307	0.791589	1.11869	1.1441	0.977798	FALSE	NA	NA	752	4.15881e-78	TRUE
evm.TU.bctg00000000-np1.385	3.83473e-12	2.05194e-11	0.14107	0.146228	0.165401	0.88408	FALSE	NA	NA	43	3.25238e-23	TRUE
evm.TU.bctg00000000-np1.386	0.0132436	0.0263343	0.169816	0.18894	0.202794	0.93168	FALSE	NA	NA	75	6.53908e-21	TRUE
evm.TU.bctg00000000-np1.388	6.48544e-45	1.07965e-43	0.441576	0.478282	0.570634	0.838158	FALSE	NA	NA	313	1.32762e-52	TRUE
evm.TU.bctg00000000-np1.389	0.83984	0.885584	0.0481767	0.0522577	0.0551545	0.94748	FALSE	NA	NA	10	9.61693e-06	TRUE
evm.TU.bctg00000000-np1.390	0.000153564	0.000418326	0.107	0.112616	0.124113	0.907364	FALSE	NA	NA	30	1.066e-16	TRUE
evm.TU.bctg00000000-np1.391	0.17637	0.257421	0.0678733	0.0755304	0.076981	0.981156	FALSE	NA	NA	21	4.32187e-10	TRUE
evm.TU.bctg00000000-np1.392	9.80076e-16	6.58351e-15	0.0191642	0.0209319	0.0217812	0.961008	FALSE	NA	NA	4	1.45101e-13	TRUE
evm.TU.bctg00000000-np1.393	0.000869414	0.0021523	0.0912962	0.0989578	0.105753	0.935745	FALSE	NA	NA	26	0.0079939	TRUE
evm.TU.bctg00000000-np1.394	0.00142867	0.00342125	0.0995475	0.102441	0.115614	0.88606	FALSE	NA	NA	24	2.4383e-09	TRUE
evm.TU.bctg00000000-np1.395	1.03908e-94	3.44296e-93	0.107799	0.188323	0.125012	1.50644	TRUE	119	119	83	4.48604e-155	TRUE
evm.TU.bctg00000000-np1.396	0.63982	0.726704	0.0196966	0.0555225	0.0223718	2.4818	TRUE	28	28	18	1.7784e-56	TRUE
evm.TU.bctg00000000-np1.398	0.0677482	0.113495	0.0223583	0.026124	0.0253395	1.03096	FALSE	NA	NA	8	1.22919e-05	TRUE
evm.TU.bctg00000000-np1.399	0.0808467	0.132099	0.0931594	0.114855	0.107992	1.06355	FALSE	NA	NA	37	2.81635e-33	TRUE
evm.TU.bctg00000000-np1.400	1.00821e-11	5.24817e-11	0.0540325	0.0655036	0.0615176	1.06479	FALSE	NA	NA	23	1.19003e-13	TRUE
evm.TU.bctg00000000-np1.401	0.0812553	0.132704	0.040724	0.0433358	0.046481	0.932333	FALSE	NA	NA	8	0.00231864	TRUE
evm.TU.bctg00000000-np1.402	3.86936e-61	8.33363e-60	0.0471121	0.0608789	0.0539607	1.12821	TRUE	391	391	24	1.02254e-57	TRUE
evm.TU.bctg00000000-np1.403	4.14965e-11	2.0906e-10	0.0612191	0.0787858	0.069267	1.13742	TRUE	362	362	25	4.85976e-28	TRUE
evm.TU.bctg00000000-np1.404	7.00188e-14	4.20357e-13	0.127495	0.132037	0.147997	0.892159	FALSE	NA	NA	35	5.57813e-16	TRUE
evm.TU.bctg00000000-np1.405	0.0695259	0.116039	0.14666	0.155003	0.172686	0.897599	FALSE	NA	NA	44	8.66233e-20	TRUE
evm.TU.bctg00000000-np1.406	1.26892e-38	1.89264e-37	0.111259	0.189961	0.128989	1.47269	TRUE	125	125	86	8.31405e-95	TRUE
evm.TU.bctg00000000-np1.407	1.56819e-32	2.03157e-31	0.397125	0.46472	0.500119	0.929219	FALSE	NA	NA	267	1.20471e-51	TRUE
evm.TU.bctg00000000-np1.408	4.04429e-05	0.000118307	0.134682	0.142665	0.157225	0.907394	FALSE	NA	NA	43	4.24285e-10	TRUE
evm.TU.bctg00000000-np1.411	0.0125327	0.02508	0.0550972	0.0680498	0.0626432	1.08631	FALSE	NA	NA	23	1.37697e-12	TRUE
evm.TU.bctg00000000-np1.415	0.238258	0.331331	0.0500399	0.0544708	0.0572468	0.951509	FALSE	NA	NA	13	0.000350767	TRUE
evm.TU.bctg00000000-np1.416	7.37476e-10	3.36157e-09	1.09449	1.31668	1.72811	0.761919	FALSE	NA	NA	1124	1.75864e-11	TRUE
evm.TU.bctg00000000-np1.421	0.000176602	0.000478436	0.0630822	0.0692358	0.0713809	0.969947	FALSE	NA	NA	15	0.00426947	TRUE
evm.TU.bctg00000000-np1.422	0.0288701	0.0530312	0.056428	0.0564529	0.0640898	0.880842	FALSE	NA	NA	6	0.000319528	TRUE
evm.TU.bctg00000000-np1.423	0.660628	0.743962	0.142135	0.160304	0.166753	0.961322	FALSE	NA	NA	54	0.000206137	TRUE
evm.TU.bctg00000000-np1.424	0.00589511	0.0126728	0.0904977	0.0972393	0.104786	0.927977	FALSE	NA	NA	22	0.00180473	TRUE
evm.TU.bctg00000000-np1.425	0.204268	0.291979	0.32526	0.346787	0.395074	0.877778	FALSE	NA	NA	184	1.07082e-22	TRUE
evm.TU.bctg00000000-np1.426	0.287609	0.385943	0.0723982	0.0863439	0.0824021	1.04784	FALSE	NA	NA	30	8.91112e-06	TRUE
evm.TU.bctg00000000-np1.427	0.0112037	0.0226838	0.0857067	0.0911615	0.0987913	0.922768	FALSE	NA	NA	20	4.69404e-07	TRUE
evm.TU.bctg00000000-np1.428	0.162733	0.240988	0.111525	0.14118	0.129304	1.09185	FALSE	NA	NA	62	2.90066e-12	TRUE
evm.TU.bctg00000000-np1.429	0.130494	0.199859	0.126697	0.127714	0.146991	0.868855	FALSE	NA	NA	28	1.08274e-05	TRUE
evm.TU.bctg00000000-np1.433	0.205086	0.292761	0.0606867	0.0676686	0.0686815	0.985254	FALSE	NA	NA	16	3.93743e-21	TRUE
evm.TU.bctg00000000-np1.434	0.00180801	0.00425865	0.206015	0.261061	0.24692	1.05727	FALSE	NA	NA	131	4.22699e-46	TRUE
evm.TU.bctg00000000-np1.436	1.44277e-66	3.50126e-65	0.112324	0.132747	0.130242	1.01924	FALSE	NA	NA	49	1.60939e-59	TRUE
evm.TU.bctg00000000-np1.437	1.75786e-05	5.39412e-05	0.0692042	0.0788091	0.0785472	1.00333	FALSE	NA	NA	18	3.67285e-07	TRUE
evm.TU.bctg00000000-np1.439	0.454253	0.55149	0.0601544	0.0661355	0.0681036	0.971101	FALSE	NA	NA	16	0.000437125	TRUE
evm.TU.bctg00000000-np1.440	6.75832e-95	2.28325e-93	0.138674	0.230232	0.162362	1.41801	TRUE	143	143	102	1.23682e-136	TRUE
evm.TU.bctg00000000-np1.441	0.691578	0.771005	0.509715	0.514083	0.683065	0.752612	FALSE	NA	NA	369	0.000460826	TRUE
evm.TU.bctg00000000-np1.443	0.962814	0.975289	0.0505723	0.0554822	0.0578415	0.959212	FALSE	NA	NA	12	0.00405264	TRUE
evm.TU.bctg00000000-np1.445	0.111333	0.173757	0.184722	0.205485	0.221208	0.928926	FALSE	NA	NA	82	8.87959e-07	TRUE
evm.TU.bctg00000000-np1.447	0.00639921	0.0136374	0.268033	0.287298	0.322169	0.891761	FALSE	NA	NA	131	4.34716e-09	TRUE
evm.TU.bctg00000000-np1.448	0.00179733	0.0042364	0.142135	0.165628	0.166753	0.993255	FALSE	NA	NA	64	7.58133e-05	TRUE
evm.TU.bctg00000000-np1.450	1.49905e-15	9.9917e-15	0.243013	0.248969	0.291393	0.85441	FALSE	NA	NA	108	3.59454e-25	TRUE
evm.TU.bctg00000000-np1.451	9.25614e-36	1.29661e-34	1.10647	1.27247	1.75428	0.725355	FALSE	NA	NA	1154	1.34754e-42	TRUE
evm.TU.bctg00000000-np1.452	2.14375e-12	1.1652e-11	0.222784	0.278629	0.266943	1.04377	FALSE	NA	NA	133	4.63791e-13	TRUE
evm.TU.bctg00000000-np1.453	9.51283e-19	7.62354e-18	0.10008	0.111387	0.116247	0.958192	FALSE	NA	NA	36	2.00523e-28	TRUE
evm.TU.bctg00000000-np1.454	0.312852	0.412586	0.0654778	0.0766487	0.0741703	1.03341	FALSE	NA	NA	27	2.46733e-08	TRUE
evm.TU.bctg00000000-np1.455	0.514537	0.611623	0.0210274	0.0253831	0.0238534	1.06413	FALSE	NA	NA	9	0.00428752	TRUE
evm.TU.bctg00000000-np1.456	2.7538e-07	1.0326e-06	0.330849	0.381724	0.402848	0.947563	FALSE	NA	NA	222	3.70605e-15	TRUE
evm.TU.bctg00000000-np1.461	1.78238e-12	9.73386e-12	0.199894	0.197785	0.239716	0.825081	FALSE	NA	NA	61	7.49222e-16	TRUE
evm.TU.bctg00000000-np1.464	2.205e-08	8.98161e-08	0.668352	0.897435	0.938141	0.95661	FALSE	NA	NA	625	1.26323e-31	TRUE
evm.TU.bctg00000000-np1.465	0.809358	0.862147	0.121373	0.142347	0.14051	1.01307	FALSE	NA	NA	46	1.13549e-09	TRUE
evm.TU.bctg00000000-np1.466	1.13779e-11	5.87831e-11	0.161033	0.18519	0.191429	0.967412	FALSE	NA	NA	65	2.03343e-06	TRUE
evm.TU.bctg00000000-np1.467	8.14686e-07	2.90622e-06	0.0218259	0.0250826	0.0247454	1.01363	FALSE	NA	NA	5	0.000206494	TRUE
evm.TU.bctg00000000-np1.468	3.34441e-18	2.56108e-17	0.0774554	0.101827	0.0885527	1.1499	TRUE	342	342	41	1.75882e-20	TRUE
evm.TU.bctg00000000-np1.469	0.409188	0.508497	0.0686718	0.0703628	0.077917	0.903048	FALSE	NA	NA	12	1.10914e-12	TRUE
evm.TU.bctg00000000-np1.471	0.00166635	0.00394115	0.0952888	0.106466	0.110539	0.96315	FALSE	NA	NA	25	0.00261322	TRUE
evm.TU.bctg00000000-np1.472	0.0151564	0.0297261	0.0380623	0.0488704	0.0433497	1.12735	TRUE	394	394	21	1.08054e-05	TRUE
evm.TU.bctg00000000-np1.474	1.19824e-43	1.9295e-42	0.216396	0.256941	0.259148	0.991485	FALSE	NA	NA	102	1.70364e-47	TRUE
evm.TU.bctg00000000-np1.475	7.30523e-199	5.99377e-197	0.601544	1.30525	0.830495	1.57165	TRUE	107	107	481	1.38599645076119e-313	TRUE
evm.TU.bctg00000000-np1.476	5.20644e-71	1.34898e-69	0.171147	0.215376	0.204475	1.05331	FALSE	NA	NA	91	1.6758e-62	TRUE
evm.TU.bctg00000000-np1.479	0.0336923	0.0608192	0.174607	0.203796	0.208781	0.976125	FALSE	NA	NA	79	5.29771e-06	TRUE
evm.TU.bctg00000000-np1.480	1.58652e-13	9.28207e-13	0.0923609	0.0998271	0.107034	0.932669	FALSE	NA	NA	26	4.86564e-23	TRUE
evm.TU.bctg00000000-np1.481	3.3211e-52	6.18621e-51	0.0684056	0.0924973	0.0776039	1.19192	TRUE	276	276	37	3.30407e-55	TRUE
evm.TU.bctg00000000-np1.482	3.69479e-56	7.31739e-55	0.120043	0.151454	0.138976	1.08978	FALSE	NA	NA	63	6.97902e-52	TRUE
evm.TU.bctg00000000-np1.484	0.479818	0.57813	0.059622	0.0608745	0.0675314	0.901425	FALSE	NA	NA	7	3.89564e-10	TRUE
evm.TU.bctg00000000-np1.486	3.81709e-11	1.92869e-10	0.0795848	0.0865826	0.0912068	0.9493	FALSE	NA	NA	23	1.03068e-18	TRUE
evm.TU.bctg00000000-np1.487	1.48466e-152	8.25185e-151	0.393665	0.960269	0.494839	1.94057	TRUE	60	60	347	0	TRUE
evm.TU.bctg00000000-np1.488	9.00699e-05	0.000252753	0.0553633	0.0581694	0.0629281	0.924379	FALSE	NA	NA	11	0.00039301	TRUE
evm.TU.bctg00000000-np1.489	6.14293e-10	2.82624e-09	0.139207	0.140627	0.163041	0.862522	FALSE	NA	NA	33	2.80538e-14	TRUE
evm.TU.bctg00000000-np1.491	0.000545426	0.00140369	0.0793186	0.0863586	0.0908737	0.950315	FALSE	NA	NA	23	0.000927303	TRUE
evm.TU.bctg00000000-np1.493	8.65339e-14	5.15019e-13	0.73942	0.878565	1.0554	0.832445	FALSE	NA	NA	667	2.08802e-11	TRUE
evm.TU.bctg00000000-np1.496	1.33337e-18	1.04904e-17	0.303167	0.302367	0.36533	0.827655	FALSE	NA	NA	142	1.22335e-25	TRUE
evm.TU.bctg00000000-np1.497	0.000284378	0.00075324	1.85068	4.74207	3.91552	1.2111	TRUE	258	258	1683	2.04392e-291	TRUE
evm.TU.bctg00000000-np1.498	2.28539e-129	1.07883e-127	2.83471	5.88295	8.66756	0.678732	FALSE	NA	NA	2438	4.19198e-113	TRUE
evm.TU.bctg00000000-np1.500	0.00206594	0.00482333	0.0801171	0.0790428	0.0918728	0.86035	FALSE	NA	NA	10	7.44906e-10	TRUE
evm.TU.bctg00000000-np1.502	9.97006e-06	3.16376e-05	0.104072	0.116163	0.120833	0.961352	FALSE	NA	NA	28	3.64465e-13	TRUE
evm.TU.bctg00000000-np1.503	3.81889e-05	0.000112094	0.200958	0.232502	0.24098	0.96482	FALSE	NA	NA	106	1.96947e-11	TRUE
evm.TU.bctg00000000-np1.504	0.000136753	0.000376097	0.0777216	0.102051	0.0888824	1.14816	TRUE	346	346	42	2.24171e-08	TRUE
evm.TU.bctg00000000-np1.505	0.0294756	0.0539707	0.202821	0.279406	0.243178	1.14898	TRUE	345	345	144	2.7673e-11	TRUE
evm.TU.bctg00000000-np1.506	2.46011e-52	4.60736e-51	0.162097	0.205613	0.192814	1.06638	FALSE	NA	NA	90	8.21053e-66	TRUE
evm.TU.bctg00000000-np1.507	0.0385734	0.0685528	0.280277	0.334363	0.336987	0.992215	FALSE	NA	NA	147	9.21515e-17	TRUE
evm.TU.bctg00000000-np1.509	0.00993461	0.0203899	1.85174	4.79298	3.91942	1.22288	TRUE	244	244	1616	9.67675e-140	TRUE
evm.TU.bctg00000000-np1.510	7.61211e-75	2.11543e-73	0.0761246	0.0911151	0.0869206	1.04826	FALSE	NA	NA	37	1.24275e-65	TRUE
evm.TU.bctg00000000-np1.513	7.63042e-08	2.98461e-07	0.0825126	0.0916989	0.0948486	0.966792	FALSE	NA	NA	19	3.71359e-13	TRUE
evm.TU.bctg00000000-np1.514	5.758e-09	2.45267e-08	0.0865052	0.0992774	0.099797	0.994794	FALSE	NA	NA	30	7.69005e-08	TRUE
evm.TU.bctg00000000-np1.515	9.27397e-06	2.95635e-05	0.0529678	0.0555004	0.0604024	0.918843	FALSE	NA	NA	10	0.000128512	TRUE
evm.TU.bctg00000000-np1.516	1.86542e-07	7.10302e-07	0.101943	0.118732	0.118417	1.00265	FALSE	NA	NA	43	5.63696e-09	TRUE
evm.TU.bctg00000000-np1.517	1.05163e-14	6.66164e-14	0.0931594	0.130829	0.107992	1.21147	TRUE	254	254	47	1.59041e-18	TRUE
evm.TU.bctg00000000-np1.518	7.65839e-05	0.000217208	0.0747937	0.0804002	0.0853144	0.942398	FALSE	NA	NA	21	2.64628e-11	TRUE
evm.TU.bctg00000000-np1.519	0.684637	0.764999	0.0228906	0.0245025	0.0259335	0.94482	FALSE	NA	NA	4	0.00146744	TRUE
evm.TU.bctg00000000-np1.520	0.00181362	0.00426895	0.0976843	0.112127	0.113396	0.988813	FALSE	NA	NA	37	8.92943e-16	TRUE
evm.TU.bctg00000000-np1.523	0.11608	0.180024	0.146393	0.160672	0.172332	0.932342	FALSE	NA	NA	59	7.45295e-21	TRUE
evm.TU.bctg00000000-np1.524	0.96272	0.975289	0.039127	0.0423984	0.0446098	0.950427	FALSE	NA	NA	9	1.93306e-09	TRUE
evm.TU.bctg00000000-np1.525	0.0265988	0.0493324	0.130423	0.13847	0.15173	0.912607	FALSE	NA	NA	40	0.00632302	TRUE
evm.TU.bctg00000000-np1.526	4.38612e-05	0.000127873	0.0984828	0.129276	0.114347	1.13056	TRUE	381	381	42	8.51854e-08	TRUE
evm.TU.bctg00000000-np1.527	0.000116139	0.000321457	0.058025	0.0589325	0.0658262	0.895275	FALSE	NA	NA	8	0.00707488	TRUE
evm.TU.bctg00000000-np1.528	2.83858e-23	2.71716e-22	0.0660101	0.0771112	0.0747951	1.03097	FALSE	NA	NA	23	3.22008e-20	TRUE
evm.TU.bctg00000000-np1.529	0.378534	0.476939	0.0359329	0.0399758	0.040812	0.979511	FALSE	NA	NA	10	9.45914e-05	TRUE
evm.TU.bctg00000000-np1.530	0.190787	0.275893	0.0649454	0.0729908	0.0735465	0.992443	FALSE	NA	NA	23	1.25419e-14	TRUE
evm.TU.bctg00000000-np1.531	0.495239	0.592567	0.136013	0.145766	0.158944	0.917092	FALSE	NA	NA	45	2.92362e-43	TRUE
evm.TU.bctg00000000-np1.532	0.000169377	0.000459225	0.294916	0.317155	0.354892	0.893666	FALSE	NA	NA	166	2.11005e-25	TRUE
evm.TU.bctg00000000-np1.534	3.12011e-10	1.46484e-09	0.533937	0.750512	0.722578	1.03866	FALSE	NA	NA	447	9.76846e-24	TRUE
evm.TU.bctg00000000-np1.535	0.104647	0.165177	0.0519031	0.056677	0.0592806	0.95608	FALSE	NA	NA	14	1.6265e-13	TRUE
evm.TU.bctg00000000-np1.537	0.0317406	0.057628	0.137344	0.15898	0.160657	0.989564	FALSE	NA	NA	60	4.66233e-11	TRUE
evm.TU.bctg00000000-np1.539	0.748671	0.815914	0.0303434	0.0326254	0.0344071	0.948217	FALSE	NA	NA	6	2.30556e-05	TRUE
evm.TU.bctg00000000-np1.541	0.00310488	0.00706232	0.129891	0.137011	0.151047	0.907075	FALSE	NA	NA	41	7.6084e-20	TRUE
evm.TU.bctg00000000-np1.542	2.38045e-32	3.06083e-31	0.38222	0.504029	0.477526	1.0555	FALSE	NA	NA	281	1.26301e-26	TRUE
evm.TU.bctg00000000-np1.543	1.89788e-10	9.13421e-10	0.10008	0.110855	0.116247	0.953611	FALSE	NA	NA	31	3.63732e-13	TRUE
evm.TU.bctg00000000-np1.544	0.00074534	0.0018754	0.106734	0.120926	0.123815	0.976671	FALSE	NA	NA	42	1.98878e-18	TRUE
evm.TU.bctg00000000-np1.545	9.98248e-19	7.98135e-18	0.38568	0.430817	0.482738	0.892445	FALSE	NA	NA	253	8.92621e-23	TRUE
evm.TU.bctg00000000-np1.546	1.4117e-11	7.24995e-11	0.256854	0.288907	0.308356	0.936927	FALSE	NA	NA	141	7.67667e-19	TRUE
evm.TU.bctg00000000-np1.547	6.30892e-62	1.37598e-60	0.116849	0.170315	0.135376	1.25809	TRUE	223	223	69	1.71261e-91	TRUE
evm.TU.bctg00000000-np1.548	6.91666e-26	7.40211e-25	0.25712	0.310336	0.308689	1.00534	FALSE	NA	NA	139	3.05409e-40	TRUE
evm.TU.bctg00000000-np1.549	0	0	1.42055	5.82629	2.53397	2.29927	TRUE	36	36	1013	0	TRUE
evm.TU.bctg00000000-np1.551	3.23352e-59	6.75315e-58	0.432792	0.560245	0.55638	1.00695	FALSE	NA	NA	319	1.91471e-80	TRUE
evm.TU.bctg00000000-np1.552	1.73784e-06	6.01869e-06	0.118712	0.128609	0.137467	0.935561	FALSE	NA	NA	37	1.53422e-08	TRUE
evm.TU.bctg00000000-np1.553	8.09361e-97	2.81723e-95	2.63482	7.26011	7.50441	0.967445	FALSE	NA	NA	2078	2.52875e-156	TRUE
evm.TU.bctg00000000-np1.554	0.978357	0.984643	0.0590897	0.06786	0.0669626	1.0134	FALSE	NA	NA	14	8.27756e-15	TRUE
evm.TU.bctg00000000-np1.555	5.89829e-125	2.71007e-123	0.188448	0.328163	0.225765	1.45356	TRUE	134	134	166	5.98485e-180	TRUE
evm.TU.bctg00000000-np1.556	3.51813e-14	2.15337e-13	0.164227	0.188411	0.195587	0.963312	FALSE	NA	NA	71	2.16797e-15	TRUE
evm.TU.bctg00000000-np1.557	0.000593786	0.00152246	0.253926	0.251798	0.304719	0.826329	FALSE	NA	NA	109	6.81894e-08	TRUE
evm.TU.bctg00000000-np1.558	0.0707953	0.117798	0.10913	0.124403	0.126521	0.983255	FALSE	NA	NA	41	5.66231e-06	TRUE
evm.TU.bctg00000000-np1.559	0.0903821	0.146018	0.095555	0.107746	0.110857	0.971939	FALSE	NA	NA	36	2.23413e-05	TRUE
evm.TU.bctg00000000-np1.562	0.371294	0.470743	0.0617514	0.0686032	0.0698624	0.981976	FALSE	NA	NA	11	0.000173106	TRUE
evm.TU.bctg00000000-np1.565	0.0465952	0.0809719	0.14453	0.17426	0.169865	1.02587	FALSE	NA	NA	63	8.09275e-27	TRUE
evm.TU.bctg00000000-np1.567	8.67257e-49	1.54848e-47	1.80463	2.33403	3.74915	0.622548	FALSE	NA	NA	1913	7.06124e-43	TRUE
evm.TU.bctg00000000-np1.568	1.48284e-124	6.72351e-123	0.345755	0.620305	0.423944	1.46318	TRUE	131	131	306	1.12393e-219	TRUE
evm.TU.bctg00000000-np1.571	0.0462448	0.0804777	0.0303434	0.0342228	0.0344071	0.994645	FALSE	NA	NA	9	9.36325e-08	TRUE
evm.TU.bctg00000000-np1.573	2.24576e-06	7.70039e-06	0.148789	0.186855	0.175529	1.06452	FALSE	NA	NA	87	1.19915e-33	TRUE
evm.TU.bctg00000000-np1.574	4.49338e-12	2.39694e-11	0.313016	0.40519	0.378326	1.07101	FALSE	NA	NA	207	9.7916e-12	TRUE
evm.TU.bctg00000000-np1.575	0.0173172	0.0336008	0.156508	0.182634	0.185604	0.984	FALSE	NA	NA	71	1.29179e-07	TRUE
evm.TU.bctg00000000-np1.576	2.0609e-05	6.25714e-05	0.0636146	0.0659734	0.071996	0.916349	FALSE	NA	NA	10	7.03973e-07	TRUE
evm.TU.bctg00000000-np1.577	0.0395995	0.0701233	0.0487091	0.0607258	0.0557506	1.08924	FALSE	NA	NA	16	1.77386e-08	TRUE
evm.TU.bctg00000000-np1.578	0.633018	0.720641	0.0556295	0.0605361	0.063215	0.957621	FALSE	NA	NA	15	3.99259e-15	TRUE
evm.TU.bctg00000000-np1.580	0.781571	0.841128	0.0151717	0.0186728	0.0173795	1.07442	FALSE	NA	NA	5	6.43209e-05	TRUE
evm.TU.bctg00000000-np1.581	0.653118	0.738159	0.245941	0.2707	0.294941	0.917812	FALSE	NA	NA	133	1.43584e-10	TRUE
evm.TU.bctg00000000-np1.585	0.00451647	0.00993854	0.142135	0.160304	0.166753	0.961322	FALSE	NA	NA	60	0.000309106	TRUE
evm.TU.bctg00000000-np1.586	0.0938863	0.15062	0.059622	0.0635369	0.0675314	0.94085	FALSE	NA	NA	14	0.00294098	TRUE
evm.TU.bctg00000000-np1.587	0.000271848	0.0007214	0.0404578	0.0452211	0.0461661	0.97953	FALSE	NA	NA	12	2.39496e-05	TRUE
evm.TU.bctg00000000-np1.588	9.97053e-06	3.16376e-05	0.0939579	0.114439	0.108949	1.05039	FALSE	NA	NA	41	8.67999e-06	TRUE
evm.TU.bctg00000000-np1.589	0.045783	0.0798262	0.0375299	0.0403909	0.0427146	0.9456	FALSE	NA	NA	6	1.06922e-06	TRUE
evm.TU.bctg00000000-np1.590	0.000705449	0.00178486	0.0487091	0.0511412	0.0557506	0.91732	FALSE	NA	NA	9	3.69996e-07	TRUE
evm.TU.bctg00000000-np1.591	0.0238597	0.0448557	0.0859729	0.0977718	0.099126	0.986338	FALSE	NA	NA	27	0.000775992	TRUE
evm.TU.bctg00000000-np1.592	5.57927e-08	2.20484e-07	0.412297	0.824907	0.523676	1.57522	TRUE	105	105	342	9.53636e-113	TRUE
evm.TU.bctg00000000-np1.593	4.08593e-14	2.49206e-13	0.227575	0.246652	0.272773	0.904236	FALSE	NA	NA	97	2.0849e-43	TRUE
evm.TU.bctg00000000-np1.594	6.99739e-05	0.000199281	0.275752	0.306795	0.331521	0.925416	FALSE	NA	NA	147	1.45185e-31	TRUE
evm.TU.bctg00000000-np1.595	1.05815e-133	5.44238e-132	0.948629	1.69731	1.42962	1.18724	TRUE	281	281	945	7.25287e-129	TRUE
evm.TU.bctg00000000-np1.596	0.0237798	0.0447543	0.0479106	0.0557444	0.0548564	1.01619	FALSE	NA	NA	14	3.42776e-17	TRUE
evm.TU.bctg00000000-np1.597	0.00849231	0.0176505	0.0503061	0.0605677	0.0575458	1.05251	FALSE	NA	NA	24	1.24676e-15	TRUE
evm.TU.bctg00000000-np1.598	0.939877	0.960218	0.125898	0.134571	0.145991	0.921777	FALSE	NA	NA	38	6.07836e-34	TRUE
evm.TU.bctg00000000-np1.599	1.73546e-06	6.01649e-06	0.141869	0.17023	0.166413	1.02294	FALSE	NA	NA	59	9.69935e-27	TRUE
evm.TU.bctg00000000-np1.600	0.250952	0.344671	0.10913	0.139845	0.126521	1.10531	TRUE	458	458	57	2.4493e-14	TRUE
evm.TU.bctg00000000-np1.601	3.48047e-08	1.39624e-07	1.68459	2.28361	3.33675	0.684382	FALSE	NA	NA	1736	1.36001e-08	TRUE
evm.TU.bctg00000000-np1.602	1.7845e-10	8.60056e-10	0.597551	0.758652	0.824113	0.920568	FALSE	NA	NA	501	1.15175e-30	TRUE
evm.TU.bctg00000000-np1.603	0	0	2.68938	9.10716	7.81125	1.1659	TRUE	313	313	2080	0	TRUE
evm.TU.bctg00000000-np1.604	0.00576257	0.0124111	0.112324	0.135942	0.130242	1.04377	FALSE	NA	NA	50	2.49075e-06	TRUE
evm.TU.bctg00000000-np1.605	1.09826e-27	1.2368e-26	0.361192	0.382019	0.446311	0.855947	FALSE	NA	NA	199	4.88158e-39	TRUE
evm.TU.bctg00000000-np1.607	0.0203293	0.0387229	0.0838435	0.0874838	0.0964736	0.906816	FALSE	NA	NA	20	7.60031e-11	TRUE
evm.TU.bctg00000000-np1.608	1.98437e-50	3.6373e-49	0.275486	0.427016	0.331199	1.2893	TRUE	203	203	216	1.99545e-102	TRUE
evm.TU.bctg00000000-np1.609	2.64515e-05	7.91248e-05	0.24461	0.257775	0.293327	0.878799	FALSE	NA	NA	114	3.16433e-05	TRUE
evm.TU.bctg00000000-np1.614	9.07569e-12	4.7458e-11	0.311153	0.333137	0.375815	0.886438	FALSE	NA	NA	173	1.0388e-17	TRUE
evm.TU.bctg00000000-np1.615	0.921609	0.947737	0.108331	0.1307	0.125613	1.04049	FALSE	NA	NA	52	1.82035e-10	TRUE
evm.TU.bctg00000000-np1.616	0.262881	0.357622	0.0428533	0.0506125	0.0490265	1.03235	FALSE	NA	NA	14	6.71204e-16	TRUE
evm.TU.bctg00000000-np1.617	0.0734306	0.121421	0.0188981	0.0228057	0.0214862	1.06141	FALSE	NA	NA	4	2.46733e-08	TRUE
evm.TU.bctg00000000-np1.623	0.404452	0.504208	0.133883	0.150068	0.156193	0.960787	FALSE	NA	NA	53	1.66997e-05	TRUE
evm.TU.bctg00000000-np1.624	0.00609931	0.0130671	0.0330051	0.0356516	0.0374378	0.952288	FALSE	NA	NA	7	6.8023e-07	TRUE
evm.TU.bctg00000000-np1.625	0.539324	0.635824	0.0383285	0.042194	0.0436664	0.966281	FALSE	NA	NA	10	3.236e-13	TRUE
evm.TU.bctg00000000-np1.626	0.831502	0.879956	0.0268832	0.0309597	0.0304331	1.01731	FALSE	NA	NA	5	1.30938e-06	TRUE
evm.TU.bctg00000000-np1.627	0.811661	0.864333	0.0188981	0.0228057	0.0214862	1.06141	FALSE	NA	NA	4	7.82779e-05	TRUE
evm.TU.bctg00000000-np1.628	1.59908e-05	4.93765e-05	0.0843758	0.102304	0.0971299	1.05327	FALSE	NA	NA	38	7.39791e-14	TRUE
evm.TU.bctg00000000-np1.629	0.34558	0.445851	0.175938	0.191348	0.210426	0.909338	FALSE	NA	NA	66	2.268e-38	TRUE
evm.TU.bctg00000000-np1.630	1.82421e-19	1.51842e-18	0.0713335	0.0918218	0.0811078	1.1321	TRUE	377	377	26	8.74427e-31	TRUE
evm.TU.bctg00000000-np1.631	0.144468	0.217776	0.123237	0.153339	0.142718	1.07442	FALSE	NA	NA	60	1.49023e-35	TRUE
evm.TU.bctg00000000-np1.633	0.673085	0.754784	0.45515	0.489801	0.592866	0.826158	FALSE	NA	NA	325	1.57058e-18	TRUE
evm.TU.bctg00000000-np1.634	9.09744e-19	7.34187e-18	0.164227	0.201191	0.195587	1.02865	FALSE	NA	NA	79	2.73011e-17	TRUE
evm.TU.bctg00000000-np1.636	0.933946	0.956223	0.0415225	0.0446013	0.0474324	0.940312	FALSE	NA	NA	7	0.000153545	TRUE
evm.TU.bctg00000000-np1.637	0.173189	0.253522	0.158903	0.200249	0.188671	1.06136	FALSE	NA	NA	73	4.12623e-05	TRUE
evm.TU.bctg00000000-np1.639	1.76916e-90	5.49236e-89	0.265904	0.389074	0.31957	1.21749	TRUE	248	248	182	8.14126e-85	TRUE
evm.TU.bctg00000000-np1.640	0.341138	0.441276	0.21959	0.227326	0.263022	0.864285	FALSE	NA	NA	91	0.004672	TRUE
evm.TU.bctg00000000-np1.642	1.73432e-06	6.01649e-06	0.0928933	0.100261	0.107673	0.931163	FALSE	NA	NA	26	1.61242e-12	TRUE
evm.TU.bctg00000000-np1.643	0.000326267	0.000857363	0.0684056	0.0802502	0.0776039	1.0341	FALSE	NA	NA	23	1.05683e-10	TRUE
evm.TU.bctg00000000-np1.644	0.0025735	0.00590826	0.0500399	0.0555358	0.0572468	0.970112	FALSE	NA	NA	13	1.92173e-10	TRUE
evm.TU.bctg00000000-np1.645	0.00096623	0.00237153	0.0614852	0.0651749	0.0695633	0.936915	FALSE	NA	NA	14	1.02981e-11	TRUE
evm.TU.bctg00000000-np1.647	0.247744	0.341613	0.0849082	0.0942264	0.0977914	0.963545	FALSE	NA	NA	27	1.90078e-10	TRUE
evm.TU.bctg00000000-np1.648	0.799918	0.853675	0.10913	0.122273	0.126521	0.966421	FALSE	NA	NA	36	0.00702817	TRUE
evm.TU.bctg00000000-np1.649	1.95945e-14	1.21662e-13	0.155976	0.163099	0.184929	0.881952	FALSE	NA	NA	53	3.22053e-18	TRUE
evm.TU.bctg00000000-np1.650	3.78154e-63	8.57315e-62	0.106202	0.11891	0.123219	0.965032	FALSE	NA	NA	35	5.20564e-52	TRUE
evm.TU.bctg00000000-np1.653	3.7301e-16	2.57079e-15	0.236093	0.259741	0.283049	0.917652	FALSE	NA	NA	113	3.22349e-33	TRUE
evm.TU.bctg00000000-np1.655	0.168796	0.248406	0.210008	0.249548	0.251587	0.991896	FALSE	NA	NA	110	0.0012538	TRUE
evm.TU.bctg00000000-np1.656	0.0653763	0.110231	0.0295448	0.032407	0.033492	0.967602	FALSE	NA	NA	5	0.00139637	TRUE
evm.TU.bctg00000000-np1.657	0.750122	0.81672	0.0723982	0.0799541	0.0824021	0.970292	FALSE	NA	NA	22	1.19653e-08	TRUE
evm.TU.bctg00000000-np1.658	1.66851e-12	9.14097e-12	0.404312	0.481057	0.511198	0.941039	FALSE	NA	NA	287	2.75389e-11	TRUE
evm.TU.bctg00000000-np1.659	0.160842	0.23877	0.0545648	0.0654457	0.062078	1.05425	FALSE	NA	NA	22	3.97289e-13	TRUE
evm.TU.bctg00000000-np1.660	0.151704	0.227233	0.0247538	0.0273424	0.0280186	0.975864	FALSE	NA	NA	4	9.69453e-10	TRUE
evm.TU.bctg00000000-np1.661	0.351458	0.451743	0.0332712	0.0396276	0.0377408	1.04999	FALSE	NA	NA	12	3.62702e-06	TRUE
evm.TU.bctg00000000-np1.662	0.143657	0.216839	0.0479106	0.0493547	0.0548564	0.899707	FALSE	NA	NA	5	5.74237e-10	TRUE
evm.TU.bctg00000000-np1.664	0.000712367	0.00179972	0.0817141	0.0878365	0.0938631	0.935793	FALSE	NA	NA	20	4.29722e-11	TRUE
evm.TU.bctg00000000-np1.665	0.358964	0.458512	0.118446	0.156627	0.137167	1.14187	TRUE	352	352	72	5.66231e-06	TRUE
evm.TU.bctg00000000-np1.666	2.30102e-42	3.65406e-41	0.0529678	0.0656175	0.0604024	1.08634	FALSE	NA	NA	23	5.00966e-47	TRUE
evm.TU.bctg00000000-np1.668	0.000163646	0.000444384	0.0660101	0.0755137	0.0747951	1.00961	FALSE	NA	NA	20	2.82565e-09	TRUE
evm.TU.bctg00000000-np1.672	0.0697286	0.116248	0.0998137	0.106914	0.115931	0.922222	FALSE	NA	NA	28	1.39543e-20	TRUE
evm.TU.bctg00000000-np1.674	0.0418052	0.0736883	0.108863	0.118337	0.126218	0.937564	FALSE	NA	NA	32	0.00063499	TRUE
evm.TU.bctg00000000-np1.675	0.000212115	0.000570161	0.0761246	0.0783356	0.0869206	0.901232	FALSE	NA	NA	15	4.69964e-08	TRUE
evm.TU.bctg00000000-np1.676	0.258078	0.352632	0.1786	0.211704	0.213705	0.990635	FALSE	NA	NA	89	8.10817e-24	TRUE
evm.TU.bctg00000000-np1.678	6.89398e-16	4.64906e-15	0.205483	0.235188	0.246298	0.954894	FALSE	NA	NA	107	6.10277e-30	TRUE
evm.TU.bctg00000000-np1.679	9.34288e-06	2.97556e-05	0.248336	0.325693	0.297856	1.09346	FALSE	NA	NA	172	1.88526e-14	TRUE
evm.TU.bctg00000000-np1.683	8.6029e-12	4.51227e-11	0.0375299	0.0425208	0.0427146	0.995464	FALSE	NA	NA	12	3.27251e-19	TRUE
evm.TU.bctg00000000-np1.684	3.87924e-05	0.000113769	0.29119	0.328924	0.350277	0.939039	FALSE	NA	NA	174	1.37553e-12	TRUE
evm.TU.bctg00000000-np1.685	0.00453776	0.00997266	0.101145	0.113835	0.117495	0.968848	FALSE	NA	NA	38	0.000267449	TRUE
evm.TU.bctg00000000-np1.686	0.00431597	0.00953997	0.125366	0.14642	0.145329	1.00751	FALSE	NA	NA	52	6.303e-05	TRUE
evm.TU.bctg00000000-np1.687	0.000106008	0.000294838	0.112856	0.113458	0.13086	0.867022	FALSE	NA	NA	25	2.14381e-08	TRUE
evm.TU.bctg00000000-np1.688	1.70002e-41	2.65079e-40	0.124035	0.140096	0.143689	0.974992	FALSE	NA	NA	44	1.8565e-34	TRUE
evm.TU.bctg00000000-np1.689	0.00582045	0.012528	0.0194304	0.0217203	0.0220764	0.983872	FALSE	NA	NA	5	0.00953682	TRUE
evm.TU.bctg00000000-np1.692	5.69557e-07	2.04874e-06	0.0966196	0.102217	0.112127	0.911617	FALSE	NA	NA	24	7.24386e-09	TRUE
evm.TU.bctg00000000-np1.695	2.39917e-07	9.05537e-07	0.39819	0.489432	0.501751	0.975449	FALSE	NA	NA	297	9.24079e-27	TRUE
evm.TU.bctg00000000-np1.696	2.04682e-10	9.80995e-10	0.356934	0.426079	0.440092	0.96816	FALSE	NA	NA	238	1.46277e-09	TRUE
evm.TU.bctg00000000-np1.697	1.79898e-07	6.86521e-07	0.151184	0.169363	0.17872	0.947643	FALSE	NA	NA	65	3.42866e-13	TRUE
evm.TU.bctg00000000-np1.700	0.000226295	0.00060733	0.156774	0.159388	0.185942	0.85719	FALSE	NA	NA	47	1.85059e-06	TRUE
evm.TU.bctg00000000-np1.701	0.261933	0.356908	0.0247538	0.0305372	0.0280186	1.08989	FALSE	NA	NA	10	0.00395035	TRUE
evm.TU.bctg00000000-np1.702	2.9639e-05	8.82765e-05	0.0787863	0.0907027	0.0902082	1.00548	FALSE	NA	NA	28	1.93777e-08	TRUE
evm.TU.bctg00000000-np1.704	7.43348e-17	5.33662e-16	0.231834	0.286228	0.277919	1.0299	FALSE	NA	NA	133	6.96246e-22	TRUE
evm.TU.bctg00000000-np1.705	0.172637	0.253044	0.1251	0.137168	0.144999	0.945992	FALSE	NA	NA	41	1.82701e-15	TRUE
evm.TU.bctg00000000-np1.706	0.758878	0.823911	0.129625	0.153853	0.150706	1.02088	FALSE	NA	NA	47	4.63742e-11	TRUE
evm.TU.bctg00000000-np1.707	3.88387e-05	0.000113808	0.118179	0.12554	0.136868	0.917234	FALSE	NA	NA	34	5.96559e-09	TRUE
evm.TU.bctg00000000-np1.708	9.45974e-10	4.27799e-09	0.420814	0.437085	0.53716	0.813697	FALSE	NA	NA	245	1.44041e-15	TRUE
evm.TU.bctg00000000-np1.710	1.12387e-38	1.69121e-37	0.244876	0.264833	0.293649	0.90187	FALSE	NA	NA	114	3.40846e-31	TRUE
evm.TU.bctg00000000-np1.711	3.64556e-09	1.57822e-08	0.670482	0.925468	0.941606	0.982861	FALSE	NA	NA	610	1.59462e-31	TRUE
evm.TU.bctg00000000-np1.712	0.0940802	0.15086	0.424009	0.446101	0.542257	0.822673	FALSE	NA	NA	285	1.7147e-27	TRUE
evm.TU.bctg00000000-np1.715	0.184724	0.26825	0.0258185	0.0299509	0.0292196	1.02503	FALSE	NA	NA	7	5.67178e-11	TRUE
evm.TU.bctg00000000-np1.716	0.055243	0.0949463	0.068938	0.0934891	0.0782315	1.19503	TRUE	271	271	33	3.67167e-10	TRUE
evm.TU.bctg00000000-np1.718	1.53869e-20	1.33224e-19	0.124035	0.1582	0.143689	1.10099	TRUE	470	470	63	1.93616e-23	TRUE
evm.TU.bctg00000000-np1.719	1.18099e-27	1.32563e-26	0.209476	0.220485	0.250964	0.878553	FALSE	NA	NA	84	7.82963e-31	TRUE
evm.TU.bctg00000000-np1.720	5.11623e-07	1.85108e-06	0.150918	0.175034	0.178367	0.981315	FALSE	NA	NA	63	1.39265e-06	TRUE
evm.TU.bctg00000000-np1.723	0.0863231	0.139723	0.0361991	0.0812239	0.0411273	1.97494	TRUE	56	56	23	2.61387e-06	TRUE
evm.TU.bctg00000000-np1.724	0.000361976	0.000944976	0.134948	0.153509	0.157569	0.974235	FALSE	NA	NA	57	0.00219177	TRUE
evm.TU.bctg00000000-np1.725	6.21982e-13	3.50794e-12	0.0330051	0.0351191	0.0374378	0.938065	FALSE	NA	NA	6	4.67536e-10	TRUE
evm.TU.bctg00000000-np1.733	0.320853	0.420837	0.0630822	0.0814828	0.0713809	1.14152	TRUE	353	353	29	1.94568e-13	TRUE
evm.TU.bctg00000000-np1.734	1.64934e-38	2.43932e-37	0.107	0.117941	0.124113	0.950266	FALSE	NA	NA	29	1.22938e-34	TRUE
evm.TU.bctg00000000-np1.735	0.00821307	0.0171114	0.0881022	0.0952711	0.101811	0.935763	FALSE	NA	NA	24	6.00302e-05	TRUE
evm.TU.bctg00000000-np1.736	0.0247863	0.0464457	0.1605	0.164595	0.190737	0.862939	FALSE	NA	NA	47	2.47364e-06	TRUE
evm.TU.bctg00000000-np1.737	1.12193e-65	2.63004e-64	2.54458	20.7188	7.01421	2.95383	TRUE	19	19	1858	1.14827e-275	TRUE
evm.TU.bctg00000000-np1.738	0.867881	0.907378	0.0670748	0.0844242	0.0760453	1.11018	TRUE	443	443	28	7.76811e-07	TRUE
evm.TU.bctg00000000-np1.739	1.18605e-17	8.8466e-17	0.131222	0.148112	0.152757	0.969592	FALSE	NA	NA	50	1.67128e-17	TRUE
evm.TU.bctg00000000-np1.740	0.340227	0.440594	0.0346021	0.0355436	0.0392601	0.905336	FALSE	NA	NA	4	5.97859e-09	TRUE
evm.TU.bctg00000000-np1.741	0.267631	0.363237	0.0540325	0.0644386	0.0615176	1.04748	FALSE	NA	NA	14	2.42462e-07	TRUE
evm.TU.bctg00000000-np1.742	6.31675e-16	4.27653e-15	0.561884	0.651454	0.76723	0.849099	FALSE	NA	NA	445	2.4616e-27	TRUE
evm.TU.bctg00000000-np1.743	9.78566e-05	0.000273491	0.112057	0.133073	0.129931	1.02419	FALSE	NA	NA	48	1.46795e-05	TRUE
evm.TU.bctg00000000-np1.744	1.06293e-19	8.93377e-19	0.673942	1.03716	0.947243	1.09493	TRUE	494	494	645	2.75071e-89	TRUE
evm.TU.bctg00000000-np1.745	2.76212e-09	1.2079e-08	0.242215	0.291157	0.290428	1.00251	FALSE	NA	NA	135	1.62446e-09	TRUE
evm.TU.bctg00000000-np1.746	1.08618e-11	5.62852e-11	0.295182	0.388084	0.355223	1.09251	FALSE	NA	NA	207	4.53143e-32	TRUE
evm.TU.bctg00000000-np1.748	0.0518692	0.0894154	0.161299	0.175786	0.191775	0.916628	FALSE	NA	NA	64	2.00721e-20	TRUE
evm.TU.bctg00000000-np1.751	5.82412e-18	4.42069e-17	0.117647	0.143237	0.136271	1.05112	FALSE	NA	NA	52	8.31777e-20	TRUE
evm.TU.bctg00000000-np1.752	2.11649e-13	1.232e-12	0.313814	0.445957	0.379406	1.17541	TRUE	300	300	216	1.91478e-39	TRUE
evm.TU.bctg00000000-np1.753	2.20747e-15	1.45448e-14	0.21959	0.252886	0.263022	0.96146	FALSE	NA	NA	106	8.11037e-27	TRUE
evm.TU.bctg00000000-np1.754	1.9991e-08	8.20106e-08	0.0431195	0.0444661	0.0493446	0.901134	FALSE	NA	NA	6	1.11187e-06	TRUE
evm.TU.bctg00000000-np1.755	0.6036	0.695422	0.0290125	0.0313732	0.0328802	0.954165	FALSE	NA	NA	6	0.000397786	TRUE
evm.TU.bctg00000000-np1.756	1.11541e-07	4.29943e-07	0.446367	0.504378	0.578456	0.871938	FALSE	NA	NA	312	2.6185e-11	TRUE
evm.TU.bctg00000000-np1.758	8.64074e-188	6.47304e-186	0.611126	1.02366	0.845831	1.21024	TRUE	259	259	520	1.98953e-221	TRUE
evm.TU.bctg00000000-np1.761	0.00688385	0.014546	0.086239	0.100655	0.0994613	1.012	FALSE	NA	NA	32	1.23972e-06	TRUE
evm.TU.bctg00000000-np1.762	0.677683	0.759207	0.0188981	0.0244032	0.0214862	1.13576	TRUE	368	368	7	4.02018e-17	TRUE
evm.TU.bctg00000000-np1.763	0.00151734	0.003616	0.225978	0.264948	0.270836	0.97826	FALSE	NA	NA	123	3.80106e-13	TRUE
evm.TU.bctg00000000-np1.764	1.85444e-57	3.73707e-56	0.921214	1.14928	1.37743	0.83436	FALSE	NA	NA	921	4.09359e-75	TRUE
evm.TU.bctg00000000-np1.766	0.0910441	0.14695	0.0149055	0.0253369	0.0170882	1.48271	TRUE	124	124	8	0.0036309	TRUE
evm.TU.bctg00000000-np1.767	0.163654	0.242143	0.0420548	0.0424269	0.0480699	0.882608	FALSE	NA	NA	4	1.3353e-05	TRUE
evm.TU.bctg00000000-np1.768	0.000181768	0.000491914	0.305829	0.360384	0.368778	0.977238	FALSE	NA	NA	182	1.60551e-09	TRUE
evm.TU.bctg00000000-np1.769	4.63815e-06	1.53241e-05	0.305829	0.34228	0.368778	0.928145	FALSE	NA	NA	181	6.85463e-16	TRUE
evm.TU.bctg00000000-np1.770	0.24747	0.341385	0.0319404	0.0357208	0.0362269	0.986027	FALSE	NA	NA	9	0.000179319	TRUE
evm.TU.bctg00000000-np1.771	9.34195e-05	0.00026194	0.173543	1.71322	0.207461	7.4697	TRUE	5	5	101	1.89385e-110	TRUE
evm.TU.bctg00000000-np1.774	0.011453	0.0231614	0.102742	0.119899	0.119329	1.00478	FALSE	NA	NA	39	0.00410799	TRUE
evm.TU.bctg00000000-np1.775	7.08096e-07	2.53385e-06	0.221187	0.240467	0.264986	0.907469	FALSE	NA	NA	101	8.43323e-06	TRUE
evm.TU.bctg00000000-np1.777	9.42639e-19	7.57187e-18	0.343093	0.4379	0.42014	1.04227	FALSE	NA	NA	253	1.15847e-23	TRUE
evm.TU.bctg00000000-np1.778	1.08439e-28	1.27973e-27	0.192973	0.224999	0.231311	0.97271	FALSE	NA	NA	98	1.29375e-24	TRUE
evm.TU.bctg00000000-np1.780	4.86127e-14	2.9441e-13	0.0803833	0.0819287	0.0922056	0.888544	FALSE	NA	NA	13	1.83081e-11	TRUE
evm.TU.bctg00000000-np1.782	0.313065	0.412709	0.164227	0.193203	0.195587	0.987814	FALSE	NA	NA	82	1.92682e-07	TRUE
evm.TU.bctg00000000-np1.783	1.52661e-18	1.19021e-17	0.31062	0.347845	0.375102	0.927334	FALSE	NA	NA	174	9.67531e-13	TRUE
evm.TU.bctg00000000-np1.785	0.195053	0.281236	0.0103806	0.0187953	0.0120816	1.5557	TRUE	108	108	7	4.03004e-20	TRUE
evm.TU.bctg00000000-np1.786	2.68485e-36	3.7918e-35	0.312217	0.338863	0.377247	0.898251	FALSE	NA	NA	175	1.5163e-50	TRUE
evm.TU.bctg00000000-np1.787	0.0271472	0.0501875	0.0404578	0.0452211	0.0461661	0.97953	FALSE	NA	NA	10	5.11081e-09	TRUE
evm.TU.bctg00000000-np1.789	1.01042e-12	5.60691e-12	0.769231	0.911854	1.10577	0.82463	FALSE	NA	NA	708	6.3592e-12	TRUE
evm.TU.bctg00000000-np1.791	6.12232e-69	1.52881e-67	1.1046	1.42436	1.75019	0.81383	FALSE	NA	NA	1133	1.10175e-56	TRUE
evm.TU.bctg00000000-np1.792	1.03405e-18	8.22945e-18	1.31009	1.79972	2.2388	0.803876	FALSE	NA	NA	1365	1.40802e-25	TRUE
evm.TU.bctg00000000-np1.793	0.253357	0.34756	0.045515	0.0498448	0.0521515	0.955768	FALSE	NA	NA	12	2.4047e-05	TRUE
evm.TU.bctg00000000-np1.795	0.0173606	0.0336661	0.0223583	0.0239941	0.0253395	0.946906	FALSE	NA	NA	4	1.22401e-09	TRUE
evm.TU.bctg00000000-np1.797	0.0488824	0.084605	0.0588235	0.0633653	0.0666788	0.950307	FALSE	NA	NA	13	2.70061e-07	TRUE
evm.TU.bctg00000000-np1.798	1.33229e-17	9.91592e-17	1.06841	1.35022	1.67201	0.807542	FALSE	NA	NA	1073	2.18403e-11	TRUE
evm.TU.bctg00000000-np1.799	3.06197e-05	9.08832e-05	0.491882	0.583866	0.653621	0.893279	FALSE	NA	NA	369	2.82029e-09	TRUE
evm.TU.bctg00000000-np1.800	1.31801e-19	1.09973e-18	1.62364	2.34181	3.13891	0.746058	FALSE	NA	NA	1719	1.44725e-31	TRUE
evm.TU.bctg00000000-np1.801	0.00213395	0.00495524	0.20362	0.395961	0.244116	1.62202	TRUE	95	95	142	1.34794e-37	TRUE
evm.TU.bctg00000000-np1.802	0.130181	0.199557	0.0803833	0.102163	0.0922056	1.10799	TRUE	449	449	34	2.11773e-06	TRUE
evm.TU.bctg00000000-np1.803	4.51354e-07	1.64763e-06	0.0210274	0.0253831	0.0238534	1.06413	FALSE	NA	NA	4	0.000151091	TRUE
evm.TU.bctg00000000-np1.805	1.24915e-16	8.82082e-16	0.968326	1.16114	1.4678	0.791071	FALSE	NA	NA	979	2.05628e-20	TRUE
evm.TU.bctg00000000-np1.806	0.0732053	0.121107	0.0180995	0.0204391	0.0206022	0.992082	FALSE	NA	NA	5	0.000271374	TRUE
evm.TU.bctg00000000-np1.807	0.000255032	0.000679166	0.0303434	0.0326254	0.0344071	0.948217	FALSE	NA	NA	6	0.000326475	TRUE
evm.TU.bctg00000000-np1.812	0.540403	0.636877	0.0609529	0.0679025	0.0689731	0.984478	FALSE	NA	NA	18	5.66836e-20	TRUE
evm.TU.bctg00000000-np1.813	0.233441	0.326212	0.0665425	0.0690534	0.0754203	0.915581	FALSE	NA	NA	13	5.86114e-08	TRUE
evm.TU.bctg00000000-np1.814	0.365447	0.464355	0.118978	0.128812	0.137767	0.934995	FALSE	NA	NA	39	9.8085e-27	TRUE
evm.TU.bctg00000000-np1.815	0.444781	0.542388	0.0228906	0.025035	0.0259335	0.965353	FALSE	NA	NA	5	2.3205e-05	TRUE
evm.TU.bctg00000000-np1.816	0.131645	0.201175	0.0771892	0.0803022	0.088224	0.910208	FALSE	NA	NA	15	3.22087e-17	TRUE
evm.TU.bctg00000000-np1.817	1.48099e-15	9.89051e-15	0.126963	0.140159	0.147325	0.951359	FALSE	NA	NA	37	4.21743e-20	TRUE
evm.TU.bctg00000000-np1.818	5.95717e-16	4.049e-15	1.20522	1.51458	1.9798	0.76502	FALSE	NA	NA	1269	1.41226e-23	TRUE
evm.TU.bctg00000000-np1.820	0.436438	0.534729	0.116582	0.134967	0.135078	0.999176	FALSE	NA	NA	42	1.50572e-18	TRUE
evm.TU.bctg00000000-np1.821	4.71336e-11	2.36079e-10	0.221719	0.270582	0.26564	1.01861	FALSE	NA	NA	122	5.98597e-14	TRUE
evm.TU.bctg00000000-np1.822	1.58074e-09	7.03775e-09	0.236093	0.279442	0.283049	0.987258	FALSE	NA	NA	135	8.18314e-30	TRUE
evm.TU.bctg00000000-np1.824	2.74599e-24	2.80792e-23	0.210806	0.324558	0.252523	1.28526	TRUE	207	207	181	1.21458e-33	TRUE
evm.TU.bctg00000000-np1.825	0.227611	0.319099	0.0447165	0.0480531	0.0512306	0.937978	FALSE	NA	NA	10	1.4957e-05	TRUE
evm.TU.bctg00000000-np1.826	0.0922456	0.148541	0.0790524	0.0957192	0.0905408	1.05719	FALSE	NA	NA	35	2.68222e-13	TRUE
evm.TU.bctg00000000-np1.827	0.0156079	0.0305248	0.0833112	0.0859754	0.0958239	0.897223	FALSE	NA	NA	18	2.64534e-10	TRUE
evm.TU.bctg00000000-np1.828	1.51019e-05	4.67155e-05	0.045515	0.0503772	0.0521515	0.965979	FALSE	NA	NA	11	6.56785e-07	TRUE
evm.TU.bctg00000000-np1.830	7.67398e-215	7.3457e-213	0.213734	0.383752	0.255974	1.49918	TRUE	120	120	187	9.24234e-208	TRUE
evm.TU.bctg00000000-np1.831	5.23866e-08	2.07261e-07	0.797977	1.14421	1.15514	0.990544	FALSE	NA	NA	757	3.39345e-74	TRUE
evm.TU.bctg00000000-np1.832	4.63303e-22	4.23486e-21	0.545382	0.646303	0.74095	0.872262	FALSE	NA	NA	447	4.96744e-69	TRUE
evm.TU.bctg00000000-np1.833	0.00181914	0.00427902	0.175406	0.215497	0.209769	1.02731	FALSE	NA	NA	92	0.000957103	TRUE
evm.TU.bctg00000000-np1.834	2.13329e-10	1.02102e-09	0.541123	0.681282	0.734141	0.927999	FALSE	NA	NA	428	3.29816e-07	TRUE
evm.TU.bctg00000000-np1.837	0.00118884	0.00287491	0.39473	0.462624	0.496461	0.931844	FALSE	NA	NA	270	1.0269e-05	TRUE
evm.TU.bctg00000000-np1.838	2.22002e-66	5.34979e-65	0.413628	0.505118	0.525772	0.960717	FALSE	NA	NA	301	1.87317e-50	TRUE
evm.TU.bctg00000000-np1.839	0.0177127	0.0342553	0.118179	0.132995	0.136868	0.971701	FALSE	NA	NA	36	1.53278e-06	TRUE
evm.TU.bctg00000000-np1.840	9.41071e-05	0.000263653	0.0718659	0.0832258	0.0817543	1.018	FALSE	NA	NA	20	0.000978004	TRUE
evm.TU.bctg00000000-np1.841	0.00716742	0.0150971	0.190578	0.219794	0.228373	0.962436	FALSE	NA	NA	99	5.08306e-08	TRUE
evm.TU.bctg00000000-np1.842	0.000680779	0.00172751	0.379026	0.419666	0.472733	0.887744	FALSE	NA	NA	239	0.000112262	TRUE
evm.TU.bctg00000000-np1.843	0.0784254	0.128631	0.0346021	0.038206	0.0392601	0.973151	FALSE	NA	NA	9	0.00232514	TRUE
evm.TU.bctg00000000-np1.844	0.705156	0.779842	0.0484429	0.0551606	0.0554525	0.994737	FALSE	NA	NA	15	1.30837e-11	TRUE
evm.TU.bctg00000000-np1.849	9.52539e-15	6.05618e-14	0.0186319	0.0214845	0.0211914	1.01383	FALSE	NA	NA	6	1.11538e-14	TRUE
evm.TU.bctg00000000-np1.850	1.50493e-13	8.8197e-13	0.202023	0.219293	0.242237	0.905282	FALSE	NA	NA	83	1.81808e-46	TRUE
evm.TU.bctg00000000-np1.851	0.00395565	0.00878862	0.0420548	0.0461542	0.0480699	0.960148	FALSE	NA	NA	7	1.15404e-07	TRUE
evm.TU.bctg00000000-np1.852	0.00393393	0.00875166	0.0761246	0.0825954	0.0869206	0.95024	FALSE	NA	NA	21	1.85425e-11	TRUE
evm.TU.bctg00000000-np1.853	3.3574e-05	9.91396e-05	0.229971	0.262861	0.275671	0.953531	FALSE	NA	NA	110	5.9904e-06	TRUE
evm.TU.bctg00000000-np1.854	0.701827	0.777901	0.131488	0.150438	0.1531	0.982614	FALSE	NA	NA	55	7.05092e-07	TRUE
evm.TU.bctg00000000-np1.856	4.94431e-83	1.43177e-81	0.117115	0.183299	0.135674	1.35102	TRUE	170	170	80	4.25111e-94	TRUE
evm.TU.bctg00000000-np1.857	5.36974e-158	3.19037e-156	0.136013	0.201677	0.158944	1.26886	TRUE	215	215	98	3.60475e-148	TRUE
evm.TU.bctg00000000-np1.858	3.71995e-45	6.25315e-44	0.0952888	0.113921	0.110539	1.03059	FALSE	NA	NA	36	3.12383e-40	TRUE
evm.TU.bctg00000000-np1.861	1.577e-09	7.03021e-09	0.200958	0.239956	0.24098	0.995755	FALSE	NA	NA	109	1.16503e-36	TRUE
evm.TU.bctg00000000-np1.862	1.65728e-30	2.01802e-29	0.11259	0.131889	0.130551	1.01024	FALSE	NA	NA	45	7.96425e-46	TRUE
evm.TU.bctg00000000-np1.863	0.522262	0.619398	0.0793186	0.0826313	0.0908737	0.909298	FALSE	NA	NA	18	3.69044e-05	TRUE
evm.TU.bctg00000000-np1.864	3.72216e-28	4.30421e-27	0.0593559	0.0654323	0.0672467	0.973018	FALSE	NA	NA	16	1.1484e-25	TRUE
evm.TU.bctg00000000-np1.865	0.0678335	0.113528	0.201224	0.344482	0.241294	1.42764	TRUE	140	140	105	9.80368e-74	TRUE
evm.TU.bctg00000000-np1.866	0.000552632	0.00142117	0.266968	0.330466	0.320871	1.0299	FALSE	NA	NA	136	1.68463e-28	TRUE
evm.TU.bctg00000000-np1.867	0.066534	0.111842	0.0236891	0.025264	0.0268254	0.941795	FALSE	NA	NA	4	0.000222821	TRUE
evm.TU.bctg00000000-np1.868	1.01823e-13	6.03927e-13	0.0372638	0.0396121	0.0423966	0.934323	FALSE	NA	NA	7	2.09922e-14	TRUE
evm.TU.bctg00000000-np1.870	0.401116	0.500639	0.087836	0.102506	0.101476	1.01015	FALSE	NA	NA	31	5.37058e-16	TRUE
evm.TU.bctg00000000-np1.871	0.00322211	0.00731932	0.109662	0.123754	0.127131	0.973433	FALSE	NA	NA	31	3.41354e-12	TRUE
evm.TU.bctg00000000-np1.873	2.92198e-05	8.71033e-05	0.121107	0.133093	0.140201	0.9493	FALSE	NA	NA	46	8.92548e-10	TRUE
evm.TU.bctg00000000-np1.874	5.9537e-138	3.15638e-136	0.501464	0.736752	0.669466	1.10051	TRUE	474	474	421	6.59543e-136	TRUE
evm.TU.bctg00000000-np1.875	8.37869e-110	3.31873e-108	0.0910301	0.132286	0.105432	1.25471	TRUE	226	226	59	1.17861e-107	TRUE
evm.TU.bctg00000000-np1.876	4.73252e-186	3.39755e-184	0.121906	0.207712	0.141133	1.47175	TRUE	126	126	97	4.11814e-181	TRUE
evm.TU.bctg00000000-np1.879	0.376313	0.475531	0.0202289	0.0224874	0.0229635	0.979266	FALSE	NA	NA	5	2.91374e-05	TRUE
evm.TU.bctg00000000-np1.881	9.16553e-25	9.54212e-24	0.644663	0.920827	0.899753	1.02342	FALSE	NA	NA	567	1.65796e-74	TRUE
evm.TU.bctg00000000-np1.882	0.552023	0.648575	0.0739952	0.087175	0.0843461	1.03354	FALSE	NA	NA	29	2.63056e-06	TRUE
evm.TU.bctg00000000-np1.883	0.00107563	0.00262137	0.0529678	0.0576303	0.0604024	0.954106	FALSE	NA	NA	12	0.00421613	TRUE
evm.TU.bctg00000000-np1.884	1.83802e-06	6.33381e-06	0.24807	0.28722	0.297532	0.965343	FALSE	NA	NA	119	1.4129e-08	TRUE
evm.TU.bctg00000000-np1.886	0.0277599	0.0512101	0.0492414	0.163443	0.0563477	2.90061	TRUE	20	20	35	1.10129e-113	TRUE
evm.TU.bctg00000000-np1.887	6.68944e-11	3.29783e-10	0.109928	0.125027	0.127438	0.981079	FALSE	NA	NA	41	5.15644e-13	TRUE
evm.TU.bctg00000000-np1.888	4.51269e-06	1.4967e-05	0.0726644	0.0812467	0.0827262	0.982115	FALSE	NA	NA	24	0.000392728	TRUE
evm.TU.bctg00000000-np1.889	0.305171	0.404936	0.0950226	0.104121	0.110222	0.944648	FALSE	NA	NA	21	0.000763987	TRUE
evm.TU.bctg00000000-np1.890	1.66435e-06	5.78745e-06	0.203088	0.253473	0.24349	1.041	FALSE	NA	NA	101	8.76787e-31	TRUE
evm.TU.bctg00000000-np1.895	0.0265409	0.0492636	0.228906	0.440133	0.274384	1.60408	TRUE	101	101	134	2.00774e-28	TRUE
evm.TU.bctg00000000-np1.897	0.389438	0.48747	0.0247538	0.0284073	0.0280186	1.01387	FALSE	NA	NA	8	8.6729e-05	TRUE
evm.TU.bctg00000000-np1.898	5.73427e-05	0.000164806	0.0944903	0.103157	0.109585	0.941335	FALSE	NA	NA	27	6.89921e-21	TRUE
evm.TU.bctg00000000-np1.899	0.000271938	0.0007214	0.0449827	0.0541528	0.0515392	1.05071	FALSE	NA	NA	17	1.96888e-05	TRUE
evm.TU.bctg00000000-np1.900	8.00839e-05	0.000226948	0.0801171	0.0859651	0.0918728	0.935696	FALSE	NA	NA	19	2.89666e-07	TRUE
evm.TU.bctg00000000-np1.901	0.555677	0.651757	0.0923609	0.0966323	0.107034	0.90282	FALSE	NA	NA	24	2.55299e-08	TRUE
evm.TU.bctg00000000-np1.902	5.49979e-11	2.73877e-10	0.0447165	0.0464557	0.0512306	0.906797	FALSE	NA	NA	7	6.87956e-09	TRUE
evm.TU.bctg00000000-np1.903	1.1355e-05	3.57564e-05	0.029811	0.0337224	0.0337975	0.997777	FALSE	NA	NA	9	8.63599e-06	TRUE
evm.TU.bctg00000000-np1.904	4.49664e-29	5.34324e-28	0.17168	0.206674	0.205142	1.00747	FALSE	NA	NA	83	2.26902e-40	TRUE
evm.TU.bctg00000000-np1.905	0.00632519	0.0135047	0.210008	0.253808	0.251587	1.00883	FALSE	NA	NA	126	5.91552e-39	TRUE
evm.TU.bctg00000000-np1.906	8.75362e-12	4.58434e-11	0.170349	0.205798	0.203469	1.01145	FALSE	NA	NA	94	1.45581e-38	TRUE
evm.TU.bctg00000000-np1.907	0.0600975	0.102371	0.0194304	0.0233178	0.0220764	1.05623	FALSE	NA	NA	6	0.00255651	TRUE
evm.TU.bctg00000000-np1.908	0.244048	0.337654	0.0476444	0.0523087	0.0545582	0.95877	FALSE	NA	NA	11	1.37915e-11	TRUE
evm.TU.bctg00000000-np1.910	7.36893e-87	2.20812e-85	0.0787863	0.102417	0.0902082	1.13534	TRUE	371	371	44	5.8542e-81	TRUE
evm.TU.bctg00000000-np1.911	0.794162	0.849901	0.0444504	0.0488756	0.0509199	0.959852	FALSE	NA	NA	12	3.44759e-08	TRUE
evm.TU.bctg00000000-np1.912	2.46916e-08	1.0022e-07	0.316742	0.369296	0.383381	0.963262	FALSE	NA	NA	220	1.1129e-22	TRUE
evm.TU.bctg00000000-np1.913	6.45252e-08	2.54119e-07	0.280809	0.3117	0.33763	0.9232	FALSE	NA	NA	147	7.29421e-12	TRUE
evm.TU.bctg00000000-np1.914	8.63965e-05	0.000243436	0.0697365	0.0803325	0.0791821	1.01453	FALSE	NA	NA	29	4.97035e-07	TRUE
evm.TU.bctg00000000-np1.915	0.0615203	0.104382	0.190045	0.221594	0.22772	0.973098	FALSE	NA	NA	104	8.18016e-30	TRUE
evm.TU.bctg00000000-np1.916	2.32568e-07	8.78759e-07	0.747139	0.901433	1.06837	0.843745	FALSE	NA	NA	672	6.14696e-10	TRUE
evm.TU.bctg00000000-np1.917	8.21046e-08	3.20059e-07	0.0886345	0.0962419	0.102479	0.939134	FALSE	NA	NA	25	4.53149e-06	TRUE
evm.TU.bctg00000000-np1.918	4.67262e-05	0.000135651	0.0628161	0.0674056	0.0710749	0.948374	FALSE	NA	NA	16	2.73363e-06	TRUE
evm.TU.bctg00000000-np1.919	4.24384e-20	3.61987e-19	0.175938	0.201466	0.210426	0.957417	FALSE	NA	NA	71	6.52068e-21	TRUE
evm.TU.bctg00000000-np1.920	7.3879e-28	8.40221e-27	0.0873037	0.105262	0.100805	1.04422	FALSE	NA	NA	36	9.12513e-28	TRUE
evm.TU.bctg00000000-np1.921	4.60321e-09	1.96807e-08	0.158371	0.167936	0.187986	0.893347	FALSE	NA	NA	50	1.42763e-13	TRUE
evm.TU.bctg00000000-np1.922	2.58446e-36	3.66503e-35	0.356401	0.445628	0.439317	1.01437	FALSE	NA	NA	244	1.24058e-41	TRUE
evm.TU.bctg00000000-np1.924	2.21028e-34	2.97524e-33	0.101677	0.125974	0.118111	1.06657	FALSE	NA	NA	45	1.34937e-37	TRUE
evm.TU.bctg00000000-np1.926	1.63031e-147	8.91755e-146	0.200692	0.310617	0.240664	1.29067	TRUE	202	202	148	6.53762e-142	TRUE
evm.TU.bctg00000000-np1.927	6.26573e-138	3.27147e-136	0.259782	0.334519	0.312017	1.07212	FALSE	NA	NA	166	3.77272e-125	TRUE
evm.TU.bctg00000000-np1.928	0.325754	0.425819	0.573064	0.664855	0.78504	0.846906	FALSE	NA	NA	441	5.61132e-08	TRUE
evm.TU.bctg00000000-np1.934	6.19292e-06	2.02282e-05	0.086239	0.133668	0.0994613	1.34392	TRUE	172	172	58	2.903e-07	TRUE
evm.TU.bctg00000000-np1.937	0.451696	0.549427	0.0114453	0.0182396	0.0132657	1.37494	TRUE	165	165	6	0.00981255	TRUE
evm.TU.bctg00000000-np1.960	4.21899e-05	0.000123105	0.0303434	0.0485998	0.0344071	1.41249	TRUE	147	147	24	4.74541e-06	TRUE
evm.TU.bctg00000001-np1.1	1.30928e-15	8.77775e-15	0.0322065	0.0663214	0.0365296	1.81555	TRUE	71	71	27	4.33172e-14	TRUE
evm.TU.bctg00000001-np1.6	2.10186e-21	1.85718e-20	0.0401916	0.0481712	0.0458526	1.05057	FALSE	NA	NA	16	1.15705e-24	TRUE
evm.TU.bctg00000001-np1.8	0.0140385	0.0277707	0.189779	0.216104	0.227394	0.95035	FALSE	NA	NA	92	1.17687e-08	TRUE
evm.TU.bctg00000001-np1.9	2.41475e-18	1.86157e-17	0.142667	0.166542	0.167437	0.994653	FALSE	NA	NA	65	8.99508e-18	TRUE
evm.TU.bctg00000001-np1.10	2.38735e-13	1.38732e-12	0.176737	0.189736	0.211411	0.897471	FALSE	NA	NA	67	2.12736e-27	TRUE
evm.TU.bctg00000001-np1.11	0.238098	0.331242	0.0149055	0.0189471	0.0170882	1.10878	TRUE	447	447	8	3.01061e-05	TRUE
evm.TU.bctg00000001-np1.13	1.00546e-44	1.66577e-43	0.0649454	0.0751207	0.0735465	1.0214	FALSE	NA	NA	25	1.50444e-54	TRUE
evm.TU.bctg00000001-np1.14	2.51505e-05	7.57592e-05	0.107533	0.118892	0.124712	0.953331	FALSE	NA	NA	37	1.19172e-18	TRUE
evm.TU.bctg00000001-np1.15	0	0	0.345222	1.07648	0.423182	2.54377	TRUE	26	26	287	0	TRUE
evm.TU.bctg00000001-np1.16	7.43026e-17	5.33662e-16	0.084642	0.0934728	0.09746	0.959089	FALSE	NA	NA	28	4.35197e-13	TRUE
evm.TU.bctg00000001-np1.19	0.177965	0.259309	0.0228906	0.025035	0.0259335	0.965353	FALSE	NA	NA	5	3.29179e-06	TRUE
evm.TU.bctg00000001-np1.20	0.00364716	0.00819302	0.254725	0.279347	0.305708	0.913772	FALSE	NA	NA	113	3.87588e-18	TRUE
evm.TU.bctg00000001-np1.21	0.00456428	0.0100245	0.0859729	0.0956418	0.099126	0.964851	FALSE	NA	NA	28	0.000327627	TRUE
evm.TU.bctg00000001-np1.24	0.109405	0.171212	0.144796	0.154215	0.170215	0.905998	FALSE	NA	NA	51	2.00968e-05	TRUE
evm.TU.bctg00000001-np1.25	0.622425	0.712667	0.0569603	0.0755619	0.064676	1.16831	TRUE	310	310	27	0.00039932	TRUE
evm.TU.bctg00000001-np1.27	6.70868e-24	6.64199e-23	0.114985	0.130012	0.133286	0.975438	FALSE	NA	NA	46	3.40425e-31	TRUE
evm.TU.bctg00000001-np1.28	2.02318e-19	1.67997e-18	0.0558957	0.0597076	0.0635041	0.940217	FALSE	NA	NA	11	3.89799e-19	TRUE
evm.TU.bctg00000001-np1.30	0.00116657	0.00282701	0.0393931	0.0410463	0.0449214	0.913735	FALSE	NA	NA	6	3.88575e-06	TRUE
evm.TU.bctg00000001-np1.31	3.89273e-06	1.29858e-05	0.0354006	0.0405463	0.0401854	1.00898	FALSE	NA	NA	10	0.000753397	TRUE
evm.TU.bctg00000001-np1.32	0.405583	0.504927	0.0726644	0.0748569	0.0827262	0.904875	FALSE	NA	NA	10	7.77352e-29	TRUE
evm.TU.bctg00000001-np1.33	0.237963	0.331188	0.145595	0.169159	0.171271	0.987667	FALSE	NA	NA	71	1.11776e-21	TRUE
evm.TU.bctg00000001-np1.35	7.99931e-21	6.99635e-20	0.117115	0.152415	0.135674	1.12339	TRUE	402	402	58	2.85908e-46	TRUE
evm.TU.bctg00000001-np1.36	1.7182e-86	5.10423e-85	0.0694703	0.109922	0.0788641	1.39382	TRUE	155	155	52	1.74752e-115	TRUE
evm.TU.bctg00000001-np1.37	0.0847471	0.13743	0.0359329	0.0463656	0.040812	1.13608	TRUE	367	367	18	7.27196e-06	TRUE
evm.TU.bctg00000001-np1.38	0.73373	0.802933	0.040724	0.0454657	0.046481	0.978156	FALSE	NA	NA	12	0.00285326	TRUE
evm.TU.bctg00000001-np1.39	5.27866e-66	1.24591e-64	0.311153	0.432711	0.375815	1.15139	TRUE	334	334	221	1.14722e-99	TRUE
evm.TU.bctg00000001-np1.40	9.20783e-23	8.59897e-22	0.0572265	0.0635507	0.0649658	0.978217	FALSE	NA	NA	16	7.94977e-21	TRUE
evm.TU.bctg00000001-np1.41	3.99229e-06	1.33051e-05	0.0489752	0.0529788	0.056049	0.945224	FALSE	NA	NA	12	2.50302e-08	TRUE
evm.TU.bctg00000001-np1.42	6.07603e-06	1.98653e-05	0.058025	0.0674522	0.0658262	1.0247	FALSE	NA	NA	20	1.42254e-09	TRUE
evm.TU.bctg00000001-np1.43	1.86378e-05	5.68873e-05	0.12856	0.149868	0.149347	1.00349	FALSE	NA	NA	54	3.17204e-14	TRUE
evm.TU.bctg00000001-np1.44	0.710746	0.784758	0.0114453	0.0161097	0.0132657	1.21438	TRUE	252	252	5	8.29552e-05	TRUE
evm.TU.bctg00000001-np1.45	0.166598	0.245445	0.0694703	0.0795709	0.0788641	1.00896	FALSE	NA	NA	26	6.35077e-15	TRUE
evm.TU.bctg00000001-np1.46	2.77369e-13	1.60641e-12	0.0875699	0.0900398	0.101141	0.890244	FALSE	NA	NA	17	4.24176e-13	TRUE
evm.TU.bctg00000001-np1.47	0.573873	0.668775	0.311153	0.323552	0.375815	0.860935	FALSE	NA	NA	154	2.99824e-31	TRUE
evm.TU.bctg00000001-np1.48	0.078586	0.128772	0.0300772	0.0382325	0.0341025	1.1211	TRUE	406	406	10	0.000181027	TRUE
evm.TU.bctg00000001-np1.51	9.22601e-43	1.47874e-41	0.645462	0.735292	0.901042	0.816046	FALSE	NA	NA	566	9.51471e-39	TRUE
evm.TU.bctg00000001-np1.52	1.25297e-16	8.82971e-16	0.116849	0.153808	0.135376	1.13615	TRUE	366	366	71	6.10328e-23	TRUE
evm.TU.bctg00000001-np1.53	0.000567058	0.0014561	0.0244876	0.0276217	0.0277197	0.996464	FALSE	NA	NA	7	4.61544e-05	TRUE
evm.TU.bctg00000001-np1.57	0.0474481	0.082288	0.245409	0.275754	0.294295	0.937001	FALSE	NA	NA	133	2.50284e-14	TRUE
evm.TU.bctg00000001-np1.60	0.602572	0.69467	0.220921	0.229669	0.264659	0.86779	FALSE	NA	NA	93	1.813e-26	TRUE
evm.TU.bctg00000001-np1.61	1.1931e-05	3.73766e-05	0.252595	0.28522	0.303076	0.941084	FALSE	NA	NA	143	4.29427e-56	TRUE
evm.TU.bctg00000001-np1.62	0.00274274	0.00627172	0.117115	0.123128	0.135674	0.907527	FALSE	NA	NA	31	0.000191073	TRUE
evm.TU.bctg00000001-np1.63	1.66434e-10	8.05521e-10	0.17301	0.173467	0.2068	0.838818	FALSE	NA	NA	55	3.20127e-08	TRUE
evm.TU.bctg00000001-np1.64	4.89058e-06	1.61118e-05	0.0681395	0.0773579	0.0772922	1.00085	FALSE	NA	NA	21	3.06287e-11	TRUE
evm.TU.bctg00000001-np1.66	1.42609e-23	1.39215e-22	0.45728	0.521404	0.596371	0.874295	FALSE	NA	NA	321	3.84768e-23	TRUE
evm.TU.bctg00000001-np1.67	0.000901693	0.00222104	0.163162	0.169058	0.1942	0.870534	FALSE	NA	NA	51	0.000307771	TRUE
evm.TU.bctg00000001-np1.68	0.0286379	0.0526326	0.0412563	0.0454221	0.0471144	0.96408	FALSE	NA	NA	9	4.67446e-05	TRUE
evm.TU.bctg00000001-np1.72	1.9357e-216	1.90583e-214	0.108597	0.194806	0.125915	1.54712	TRUE	111	111	90	2.62217e-206	TRUE
evm.TU.bctg00000001-np1.80	0.542	0.638323	0.283205	0.60774	0.34053	1.78469	TRUE	76	76	246	6.65452e-228	TRUE
evm.TU.bctg00000001-np1.82	2.44783e-07	9.21882e-07	0.0393931	0.0410463	0.0449214	0.913735	FALSE	NA	NA	6	0.00388324	TRUE
evm.TU.bctg00000001-np1.85	0.00688467	0.014546	0.0702688	0.079193	0.079821	0.992133	FALSE	NA	NA	24	7.54887e-09	TRUE
evm.TU.bctg00000001-np1.86	0.0418873	0.0737953	0.0644131	0.0725272	0.0729245	0.994552	FALSE	NA	NA	19	2.18482e-05	TRUE
evm.TU.bctg00000001-np1.88	0.00610504	0.0130671	0.200958	0.220255	0.24098	0.913997	FALSE	NA	NA	89	5.10516e-07	TRUE
evm.TU.bctg00000001-np1.89	0.0261499	0.0486307	0.0936918	0.106235	0.10863	0.977958	FALSE	NA	NA	34	2.39011e-08	TRUE
evm.TU.bctg00000001-np1.90	0.867297	0.907042	0.0396593	0.0444864	0.0452311	0.983534	FALSE	NA	NA	12	0.000231357	TRUE
evm.TU.bctg00000001-np1.92	4.98884e-16	3.40427e-15	0.0263508	0.0277932	0.0298249	0.93188	FALSE	NA	NA	4	1.32522e-14	TRUE
evm.TU.bctg00000001-np1.94	0.367106	0.466291	0.0644131	0.0693323	0.0729245	0.950741	FALSE	NA	NA	17	3.42574e-13	TRUE
evm.TU.bctg00000001-np1.95	6.03774e-16	4.09568e-15	0.26271	0.446141	0.315647	1.41342	TRUE	146	146	250	2.06976e-46	TRUE
evm.TU.bctg00000001-np1.96	0.00311051	0.00707045	0.955017	1.39973	1.44194	0.970729	FALSE	NA	NA	953	5.66868e-94	TRUE
evm.TU.bctg00000001-np1.97	0.00072089	0.00181725	0.0934256	0.133176	0.108311	1.22957	TRUE	236	236	60	3.44936e-19	TRUE
evm.TU.bctg00000001-np1.98	0.000826127	0.00205251	0.109928	0.125027	0.127438	0.981079	FALSE	NA	NA	41	1.10106e-09	TRUE
evm.TU.bctg00000001-np1.99	4.50793e-10	2.09076e-09	0.207879	0.222217	0.249097	0.89209	FALSE	NA	NA	82	4.67424e-31	TRUE
evm.TU.bctg00000001-np1.100	0.0389218	0.0690296	0.107	0.119538	0.124113	0.963137	FALSE	NA	NA	39	4.03683e-23	TRUE
evm.TU.bctg00000001-np1.104	8.44656e-27	9.29931e-26	1.16662	1.44294	1.88956	0.763639	FALSE	NA	NA	1210	1.26083e-30	TRUE
evm.TU.bctg00000001-np1.105	0.796008	0.851225	0.073729	0.0837532	0.0840225	0.996795	FALSE	NA	NA	25	5.50712e-08	TRUE
evm.TU.bctg00000001-np1.107	1.37601e-232	1.48179e-230	0.442108	0.922966	0.571502	1.61498	TRUE	98	98	399	1.65002e-291	TRUE
evm.TU.bctg00000001-np1.108	2.52406e-82	7.18836e-81	0.206814	0.24023	0.247853	0.969245	FALSE	NA	NA	111	9.44461e-72	TRUE
evm.TU.bctg00000001-np1.110	1.68162e-22	1.5453e-21	0.196167	0.221093	0.235232	0.939891	FALSE	NA	NA	101	4.94481e-18	TRUE
evm.TU.bctg00000001-np1.111	0.0139304	0.0275728	0.0316742	0.034939	0.0359242	0.972575	FALSE	NA	NA	8	9.77254e-06	TRUE
evm.TU.bctg00000001-np1.112	2.14083e-19	1.76914e-18	0.278946	0.299165	0.335378	0.892023	FALSE	NA	NA	136	2.0627e-22	TRUE
evm.TU.bctg00000001-np1.113	0.000871428	0.00215574	0.056428	0.0585829	0.0640898	0.914075	FALSE	NA	NA	10	1.38307e-07	TRUE
evm.TU.bctg00000001-np1.114	0.000973946	0.00238877	0.0497738	0.0531662	0.0569465	0.933618	FALSE	NA	NA	9	1.32204e-07	TRUE
evm.TU.bctg00000001-np1.116	0.00168334	0.00397859	0.0787863	0.0896377	0.0902082	0.993676	FALSE	NA	NA	28	1.05538e-09	TRUE
evm.TU.bctg00000001-np1.117	0.000501185	0.00129564	0.0708012	0.0844427	0.0804631	1.04946	FALSE	NA	NA	25	1.89757e-10	TRUE
evm.TU.bctg00000001-np1.118	3.48153e-05	0.000102542	0.172478	0.192821	0.206138	0.935398	FALSE	NA	NA	76	5.72927e-05	TRUE
evm.TU.bctg00000001-np1.120	0.0725567	0.120349	0.280543	0.299336	0.337308	0.887427	FALSE	NA	NA	138	0.00201772	TRUE
evm.TU.bctg00000001-np1.121	0.000202875	0.000545752	0.0646793	0.0679667	0.0732353	0.92806	FALSE	NA	NA	14	0.000226805	TRUE
evm.TU.bctg00000001-np1.123	0.343207	0.443454	0.0306095	0.0355378	0.0347111	1.02381	FALSE	NA	NA	9	2.79235e-07	TRUE
evm.TU.bctg00000001-np1.124	0.354083	0.454608	0.086239	0.234307	0.0994613	2.18523	TRUE	41	41	42	8.65702e-09	TRUE
evm.TU.bctg00000001-np1.127	0.185673	0.269288	0.0279478	0.0463433	0.0316553	1.464	TRUE	130	130	11	6.98468e-08	TRUE
evm.TU.bctg00000001-np1.129	2.30053e-23	2.21314e-22	0.0702688	0.094635	0.079821	1.18559	TRUE	282	282	38	1.4823e-18	TRUE
evm.TU.bctg00000001-np1.130	8.6268e-07	3.07107e-06	0.0787863	0.0864428	0.0902082	0.958259	FALSE	NA	NA	22	1.12058e-10	TRUE
evm.TU.bctg00000001-np1.131	0.000309494	0.000814757	0.11259	0.122837	0.130551	0.940907	FALSE	NA	NA	33	1.23025e-24	TRUE
evm.TU.bctg00000001-np1.132	0.121301	0.187362	0.0417887	0.0794567	0.047751	1.66398	TRUE	88	88	17	2.68901e-06	TRUE
evm.TU.bctg00000001-np1.134	0.00122854	0.00296674	0.053234	0.0552059	0.0606812	0.909769	FALSE	NA	NA	9	0.00176353	TRUE
evm.TU.bctg00000001-np1.135	0.222941	0.314086	0.0212936	0.0251056	0.0241508	1.03953	FALSE	NA	NA	6	0.00675131	TRUE
evm.TU.bctg00000001-np1.136	0.295492	0.394982	0.0194304	0.0227853	0.0220764	1.03211	FALSE	NA	NA	7	0.00233579	TRUE
evm.TU.bctg00000001-np1.137	0.000195939	0.000528743	0.0558957	0.0623701	0.0635041	0.982142	FALSE	NA	NA	18	1.01246e-07	TRUE
evm.TU.bctg00000001-np1.138	0.00298684	0.00680732	0.0851743	0.0944473	0.0981238	0.962532	FALSE	NA	NA	27	0.00259284	TRUE
evm.TU.bctg00000001-np1.139	0.458085	0.55505	0.0646793	0.0663693	0.0732353	0.906247	FALSE	NA	NA	11	9.77002e-05	TRUE
evm.TU.bctg00000001-np1.140	1.9567e-40	3.01018e-39	1.39047	2.10814	2.45129	0.860013	FALSE	NA	NA	1399	2.72628e-114	TRUE
evm.TU.bctg00000001-np1.144	0.00224471	0.00518986	0.0942241	0.112525	0.109267	1.02982	FALSE	NA	NA	41	2.54086e-12	TRUE
evm.TU.bctg00000001-np1.145	3.03886e-44	4.93957e-43	1.5358	2.05922	2.86717	0.718207	FALSE	NA	NA	1618	4.52835e-47	TRUE
evm.TU.bctg00000001-np1.146	1.07193e-17	8.03019e-17	0.0367314	0.0460413	0.0417609	1.1025	TRUE	463	463	13	5.53502e-15	TRUE
evm.TU.bctg00000001-np1.147	3.95029e-33	5.19568e-32	0.0306095	0.0350053	0.0347111	1.00847	FALSE	NA	NA	10	1.02966e-29	TRUE
evm.TU.bctg00000001-np1.148	9.23719e-08	3.5927e-07	0.0992813	0.099033	0.115297	0.858936	FALSE	NA	NA	16	4.78214e-18	TRUE
evm.TU.bctg00000001-np1.149	5.48482e-13	3.10356e-12	0.135747	0.167936	0.1586	1.05887	FALSE	NA	NA	71	4.76982e-29	TRUE
evm.TU.bctg00000001-np1.150	0.00269078	0.00616108	0.0433857	0.0463067	0.0496619	0.932439	FALSE	NA	NA	9	1.71219e-07	TRUE
evm.TU.bctg00000001-np1.151	0.404849	0.504208	0.0415225	0.0440688	0.0474324	0.929086	FALSE	NA	NA	8	1.15548e-05	TRUE
evm.TU.bctg00000001-np1.152	1.07439e-13	6.36142e-13	0.0652116	0.083872	0.0738583	1.13558	TRUE	370	370	26	9.09376e-23	TRUE
evm.TU.bctg00000001-np1.153	0.0493575	0.0853846	0.233165	0.265109	0.279523	0.948431	FALSE	NA	NA	114	0.000346703	TRUE
evm.TU.bctg00000001-np1.154	0.164836	0.243546	0.127762	0.141287	0.148333	0.952497	FALSE	NA	NA	46	1.2948e-12	TRUE
evm.TU.bctg00000001-np1.155	3.28184e-05	9.70747e-05	0.0753261	0.0813852	0.0859571	0.946811	FALSE	NA	NA	18	6.61036e-08	TRUE
evm.TU.bctg00000001-np1.156	5.38637e-07	1.94299e-06	0.0513708	0.0615243	0.0587116	1.04791	FALSE	NA	NA	20	4.89421e-20	TRUE
evm.TU.bctg00000001-np1.157	2.19812e-18	1.70218e-17	0.0268832	0.0298948	0.0304331	0.982312	FALSE	NA	NA	7	5.89707e-27	TRUE
evm.TU.bctg00000001-np1.158	0.000580868	0.00149045	0.0473782	0.0584576	0.0542597	1.07737	FALSE	NA	NA	25	5.48043e-11	TRUE
evm.TU.bctg00000001-np1.159	5.97157e-92	1.87073e-90	0.0590897	0.0827695	0.0669626	1.23606	TRUE	232	232	34	2.37249e-92	TRUE
evm.TU.bctg00000001-np1.160	0.018901	0.0363261	0.169018	0.191606	0.201778	0.949592	FALSE	NA	NA	81	0.00883226	TRUE
evm.TU.bctg00000001-np1.162	6.83663e-68	1.67085e-66	0.098749	0.18966	0.114664	1.65406	TRUE	90	90	82	1.58252e-153	TRUE
evm.TU.bctg00000001-np1.163	1.72271e-05	5.29095e-05	0.0572265	0.069408	0.0649658	1.06838	FALSE	NA	NA	25	3.3607e-09	TRUE
evm.TU.bctg00000001-np1.165	0.0240344	0.0451596	0.0258185	0.0299509	0.0292196	1.02503	FALSE	NA	NA	9	6.94017e-05	TRUE
evm.TU.bctg00000001-np1.166	1.88559e-05	5.75022e-05	0.156774	0.194531	0.185942	1.04619	FALSE	NA	NA	80	3.64906e-13	TRUE
evm.TU.bctg00000001-np1.167	1.6801e-10	8.12007e-10	0.0678733	0.0813877	0.076981	1.05724	FALSE	NA	NA	20	4.79981e-19	TRUE
evm.TU.bctg00000001-np1.168	1.38719e-18	1.08642e-17	0.120575	0.133221	0.139586	0.954402	FALSE	NA	NA	38	5.12368e-33	TRUE
evm.TU.bctg00000001-np1.169	5.31938e-06	1.7491e-05	0.0769231	0.0854018	0.0878963	0.971621	FALSE	NA	NA	23	4.03986e-05	TRUE
evm.TU.bctg00000001-np1.171	9.30479e-07	3.3022e-06	0.0753261	0.0946972	0.0859571	1.10168	TRUE	468	468	32	1.69479e-11	TRUE
evm.TU.bctg00000001-np1.172	0.0060297	0.012938	0.15358	0.163042	0.181866	0.896495	FALSE	NA	NA	54	2.51856e-24	TRUE
evm.TU.bctg00000001-np1.173	0.476432	0.574654	0.0497738	0.0526337	0.0569465	0.924267	FALSE	NA	NA	10	0.0092897	TRUE
evm.TU.bctg00000001-np1.176	5.81788e-11	2.89299e-10	0.130956	0.140993	0.152414	0.925065	FALSE	NA	NA	39	9.14032e-12	TRUE
evm.TU.bctg00000001-np1.180	3.6128e-06	1.21224e-05	0.120841	0.130228	0.139893	0.930916	FALSE	NA	NA	43	0.00135705	TRUE
evm.TU.bctg00000001-np1.181	8.29365e-13	4.6396e-12	0.240884	0.295793	0.288822	1.02414	FALSE	NA	NA	146	2.00377e-15	TRUE
evm.TU.bctg00000001-np1.182	0.0779385	0.127954	0.124567	0.137833	0.144342	0.954907	FALSE	NA	NA	44	2.91597e-07	TRUE
evm.TU.bctg00000001-np1.183	6.14574e-05	0.000176338	0.803034	1.07408	1.16391	0.922823	FALSE	NA	NA	781	1.13115e-150	TRUE
evm.TU.bctg00000001-np1.184	3.31962e-09	1.44437e-08	0.742081	0.877816	1.05987	0.82823	FALSE	NA	NA	655	1.33255e-06	TRUE
evm.TU.bctg00000001-np1.185	4.63255e-172	3.13015e-170	0.267501	0.43721	0.32152	1.35982	TRUE	169	169	197	4.30837e-185	TRUE
evm.TU.bctg00000001-np1.186	8.04187e-05	0.00022771	0.259516	0.266766	0.311685	0.855883	FALSE	NA	NA	115	5.67241e-15	TRUE
evm.TU.bctg00000001-np1.187	2.06216e-06	7.08496e-06	0.708012	1.08751	1.00314	1.08411	FALSE	NA	NA	602	8.89967e-21	TRUE
evm.TU.bctg00000001-np1.188	1.12925e-69	2.84042e-68	0.0330051	0.0399114	0.0374378	1.06607	FALSE	NA	NA	13	5.86839e-67	TRUE
evm.TU.bctg00000001-np1.189	0.00239756	0.00551903	0.045515	0.0525072	0.0521515	1.00682	FALSE	NA	NA	15	4.16044e-09	TRUE
evm.TU.bctg00000001-np1.190	0.0708891	0.117898	0.110194	0.140676	0.127745	1.10122	TRUE	469	469	51	5.80544e-14	TRUE
evm.TU.bctg00000001-np1.191	4.51242e-06	1.4967e-05	0.616449	0.710411	0.854362	0.83151	FALSE	NA	NA	518	4.80609e-09	TRUE
evm.TU.bctg00000001-np1.192	2.34461e-11	1.19343e-10	0.0984828	0.118627	0.114347	1.03743	FALSE	NA	NA	42	1.83159e-30	TRUE
evm.TU.bctg00000001-np1.195	0.0291419	0.0534164	0.0713335	0.0875619	0.0811078	1.07958	FALSE	NA	NA	25	5.81684e-05	TRUE
evm.TU.bctg00000001-np1.196	6.00288e-06	1.96448e-05	0.181794	0.187123	0.217624	0.859846	FALSE	NA	NA	60	2.71674e-08	TRUE
evm.TU.bctg00000001-np1.197	1.43974e-06	5.04714e-06	0.0468459	0.0505205	0.0536613	0.941471	FALSE	NA	NA	9	2.05582e-12	TRUE
evm.TU.bctg00000001-np1.198	1.30185e-24	1.34317e-23	0.0223583	0.0298514	0.0253395	1.17806	TRUE	297	297	11	3.20961e-43	TRUE
evm.TU.bctg00000001-np1.199	4.93396e-168	3.208e-166	0.179132	0.303633	0.214359	1.41647	TRUE	145	145	127	7.13583e-174	TRUE
evm.TU.bctg00000001-np1.201	5.19551e-05	0.000150325	0.143466	0.158592	0.168472	0.941359	FALSE	NA	NA	57	9.07204e-16	TRUE
evm.TU.bctg00000001-np1.204	0.236703	0.32983	0.142135	0.183733	0.166753	1.10182	TRUE	465	465	84	3.95459e-09	TRUE
evm.TU.bctg00000001-np1.205	1.04597e-09	4.72401e-09	0.158371	0.158352	0.187986	0.842361	FALSE	NA	NA	45	7.29826e-22	TRUE
evm.TU.bctg00000001-np1.206	1.47492e-169	9.77418e-168	0.154911	0.279511	0.18358	1.52256	TRUE	115	115	121	6.51323e-179	TRUE
evm.TU.bctg00000001-np1.207	5.41202e-11	2.70287e-10	0.173543	0.178608	0.207461	0.860922	FALSE	NA	NA	56	1.62971e-16	TRUE
evm.TU.bctg00000001-np1.208	0.0038211	0.00855034	0.157839	0.179287	0.187302	0.957207	FALSE	NA	NA	71	0.00930233	TRUE
evm.TU.bctg00000001-np1.209	0.000670678	0.00170691	0.105669	0.1121	0.122623	0.914189	FALSE	NA	NA	28	1.85084e-05	TRUE
evm.TU.bctg00000001-np1.211	0.732935	0.802317	0.0396593	0.0450188	0.0452311	0.995307	FALSE	NA	NA	11	0.00146537	TRUE
evm.TU.bctg00000001-np1.212	0.00748772	0.0157333	0.0159702	0.0199792	0.0182542	1.09449	TRUE	500	500	6	0.00433953	TRUE
evm.TU.bctg00000001-np1.213	0.156418	0.233138	0.0351344	0.0402988	0.0398748	1.01063	FALSE	NA	NA	8	0.00316356	TRUE
evm.TU.bctg00000001-np1.214	1.36912e-15	9.16116e-15	1.52941	2.1065	2.84801	0.739637	FALSE	NA	NA	1614	3.61157e-14	TRUE
evm.TU.bctg00000001-np1.215	1.10733e-45	1.87053e-44	0.105936	0.125622	0.122921	1.02198	FALSE	NA	NA	50	4.19047e-39	TRUE
evm.TU.bctg00000001-np1.217	0.0879773	0.142266	0.0500399	0.0576657	0.0572468	1.00732	FALSE	NA	NA	17	1.30557e-47	TRUE
evm.TU.bctg00000001-np1.218	0.00434412	0.00959605	0.0444504	0.0488756	0.0509199	0.959852	FALSE	NA	NA	8	0.000114133	TRUE
evm.TU.bctg00000001-np1.220	1.28151e-10	6.22863e-10	0.0676071	0.0763652	0.0766694	0.996032	FALSE	NA	NA	23	1.0909e-14	TRUE
evm.TU.bctg00000001-np1.221	0.00359856	0.00809969	0.211871	0.225067	0.253774	0.886877	FALSE	NA	NA	86	0.00908445	TRUE
evm.TU.bctg00000001-np1.222	3.04357e-25	3.18789e-24	0.161299	0.182176	0.191775	0.949947	FALSE	NA	NA	71	4.3785e-33	TRUE
evm.TU.bctg00000001-np1.223	0.980114	0.985836	0.11046	0.120649	0.128054	0.942173	FALSE	NA	NA	32	1.2989e-06	TRUE
evm.TU.bctg00000001-np1.224	0.216343	0.305916	0.113655	0.132713	0.131777	1.0071	FALSE	NA	NA	38	3.21972e-11	TRUE
evm.TU.bctg00000001-np1.225	0.348039	0.448687	0.0825126	0.0964912	0.0948486	1.01732	FALSE	NA	NA	27	8.43802e-06	TRUE
evm.TU.bctg00000001-np1.228	1.64178e-05	5.06043e-05	0.18765	0.206791	0.224788	0.919936	FALSE	NA	NA	86	3.44501e-08	TRUE
evm.TU.bctg00000001-np1.229	0.459379	0.556422	0.170349	0.239877	0.203469	1.17893	TRUE	295	295	86	4.52018e-06	TRUE
evm.TU.bctg00000001-np1.230	6.7768e-15	4.35687e-14	0.0244876	0.0270892	0.0277197	0.977255	FALSE	NA	NA	6	7.14581e-11	TRUE
evm.TU.bctg00000001-np1.231	0.24495	0.338723	0.0553633	0.0629618	0.0629281	1.00053	FALSE	NA	NA	18	1.00022e-11	TRUE
evm.TU.bctg00000001-np1.232	0.000228804	0.00061311	1.24355	2.16777	2.0721	1.04617	FALSE	NA	NA	1176	2.51716e-62	TRUE
evm.TU.bctg00000001-np1.233	3.12668e-203	2.69363e-201	0.117381	0.198944	0.135972	1.46312	TRUE	132	132	97	9.05812e-211	TRUE
evm.TU.bctg00000001-np1.234	0.000121219	0.000334981	0.072132	0.0813238	0.0820781	0.99081	FALSE	NA	NA	21	5.80137e-11	TRUE
evm.TU.bctg00000001-np1.235	3.29161e-24	3.33614e-23	0.320468	0.362661	0.388473	0.933555	FALSE	NA	NA	193	5.87067e-55	TRUE
evm.TU.bctg00000001-np1.236	0.71809	0.789658	0.0867714	0.10216	0.100133	1.02024	FALSE	NA	NA	41	7.61636e-07	TRUE
evm.TU.bctg00000001-np1.237	1.6716e-17	1.23612e-16	0.0385946	0.0408423	0.0439821	0.928612	FALSE	NA	NA	7	1.02836e-14	TRUE
evm.TU.bctg00000001-np1.238	0.379533	0.477739	0.170083	0.194973	0.203132	0.959832	FALSE	NA	NA	74	5.70185e-50	TRUE
evm.TU.bctg00000001-np1.240	4.60127e-06	1.52169e-05	0.156242	0.162217	0.185266	0.875588	FALSE	NA	NA	55	0.000173507	TRUE
evm.TU.bctg00000001-np1.242	7.69712e-06	2.47659e-05	0.0633484	0.0620136	0.071688	0.865049	FALSE	NA	NA	5	5.49449e-06	TRUE
evm.TU.bctg00000001-np1.244	2.15466e-18	1.67229e-17	0.0503061	0.0579053	0.0575458	1.00625	FALSE	NA	NA	17	5.89454e-26	TRUE
evm.TU.bctg00000001-np1.245	0.199538	0.286982	0.296779	0.314188	0.35722	0.879538	FALSE	NA	NA	145	0.00463061	TRUE
evm.TU.bctg00000001-np1.246	1.13093e-14	7.15079e-14	0.327389	0.359242	0.398026	0.902557	FALSE	NA	NA	187	5.6232e-21	TRUE
evm.TU.bctg00000001-np1.247	0.991547	0.993027	0.0867714	0.0968351	0.100133	0.967066	FALSE	NA	NA	31	9.88995e-08	TRUE
evm.TU.bctg00000001-np1.248	0	0	0.380357	1.72563	0.474728	3.63499	TRUE	14	14	310	0	TRUE
evm.TU.bctg00000001-np1.249	0	0	0.342827	1.6178	0.41976	3.8541	TRUE	13	13	282	0	TRUE
evm.TU.bctg00000001-np1.251	1.60815e-285	2.51894e-283	0.143199	0.36181	0.168126	2.15202	TRUE	44	44	140	0	TRUE
evm.TU.bctg00000001-np1.253	2.19772e-08	8.96253e-08	0.0471121	0.0555541	0.0539607	1.02953	FALSE	NA	NA	16	6.4682e-10	TRUE
evm.TU.bctg00000001-np1.254	3.90634e-19	3.18233e-18	0.0598882	0.0712261	0.067817	1.05027	FALSE	NA	NA	15	9.73636e-15	TRUE
evm.TU.bctg00000001-np1.255	0.0413167	0.0729019	0.0460474	0.0540559	0.0527585	1.02459	FALSE	NA	NA	17	0.00284704	TRUE
evm.TU.bctg00000001-np1.259	0.0544663	0.0936582	0.0708012	0.0791179	0.0804631	0.983282	FALSE	NA	NA	25	0.000703979	TRUE
evm.TU.bctg00000001-np1.260	0.00273256	0.00625259	0.111791	0.115295	0.129618	0.889498	FALSE	NA	NA	24	1.84311e-06	TRUE
evm.TU.bctg00000001-np1.261	8.65993e-05	0.000243808	0.133085	0.138833	0.155161	0.894769	FALSE	NA	NA	42	7.53113e-21	TRUE
evm.TU.bctg00000001-np1.262	1.3834e-17	1.02741e-16	0.136279	0.137973	0.159287	0.866189	FALSE	NA	NA	32	9.53341e-15	TRUE
evm.TU.bctg00000001-np1.263	0.000124861	0.000344494	0.0303434	0.0315604	0.0344071	0.917265	FALSE	NA	NA	4	0.00327253	TRUE
evm.TU.bctg00000001-np1.264	0.00389453	0.00868645	0.0713335	0.0753149	0.0811078	0.928578	FALSE	NA	NA	13	1.58049e-09	TRUE
evm.TU.bctg00000001-np1.265	0.430838	0.529293	0.0896992	0.111494	0.103805	1.07407	FALSE	NA	NA	38	2.67199e-28	TRUE
evm.TU.bctg00000001-np1.266	0.0071563	0.0150922	0.0670748	0.0721771	0.0760453	0.949133	FALSE	NA	NA	14	6.29195e-28	TRUE
evm.TU.bctg00000001-np1.267	0.155823	0.232353	0.0335374	0.0366811	0.038044	0.964176	FALSE	NA	NA	6	7.786e-05	TRUE
evm.TU.bctg00000001-np1.268	0.0188391	0.0362275	0.15358	0.174224	0.181866	0.95798	FALSE	NA	NA	64	2.06525e-16	TRUE
evm.TU.bctg00000001-np1.269	0.00508054	0.0110388	0.0433857	0.0553589	0.0496619	1.11472	TRUE	425	425	24	7.90624e-33	TRUE
evm.TU.bctg00000001-np1.270	5.65908e-05	0.000162781	0.0697365	0.0760727	0.0791821	0.960731	FALSE	NA	NA	17	7.40887e-11	TRUE
evm.TU.bctg00000001-np1.272	2.26143e-23	2.18288e-22	0.142667	0.175061	0.167437	1.04554	FALSE	NA	NA	79	6.09788e-18	TRUE
evm.TU.bctg00000001-np1.273	3.25263e-281	4.67023e-279	0.381688	0.863328	0.476726	1.81095	TRUE	73	73	325	4.64278e-288	TRUE
evm.TU.bctg00000001-np1.275	0.00213942	0.00496461	0.0327389	0.0354029	0.037135	0.953355	FALSE	NA	NA	7	0.00248511	TRUE
evm.TU.bctg00000001-np1.276	0.00649912	0.0138247	0.155709	0.160253	0.184593	0.868142	FALSE	NA	NA	46	1.29457e-11	TRUE
evm.TU.bctg00000001-np1.277	7.79773e-114	3.27695e-112	0.124567	0.162328	0.144342	1.1246	TRUE	400	400	67	8.9381e-96	TRUE
evm.TU.bctg00000001-np1.278	0.00208503	0.00485802	0.110194	0.128429	0.127745	1.00535	FALSE	NA	NA	41	2.49036e-09	TRUE
evm.TU.bctg00000001-np1.280	0.011642	0.0235023	0.0561618	0.0647364	0.0637956	1.01475	FALSE	NA	NA	15	1.36097e-11	TRUE
evm.TU.bctg00000001-np1.284	0.00617445	0.0131996	0.0290125	0.0324381	0.0328802	0.986554	FALSE	NA	NA	8	3.60013e-05	TRUE
evm.TU.bctg00000001-np1.285	0.0280494	0.0516613	0.0380623	0.0403507	0.0433497	0.930817	FALSE	NA	NA	7	0.0091182	TRUE
evm.TU.bctg00000001-np1.288	0.000989526	0.00242353	0.0822465	0.0968013	0.0945211	1.02412	FALSE	NA	NA	27	6.5644e-08	TRUE
evm.TU.bctg00000001-np1.292	0.0161475	0.0315086	0.110727	0.128844	0.128365	1.00373	FALSE	NA	NA	47	0.000549836	TRUE
evm.TU.bctg00000001-np1.295	4.17184e-07	1.53756e-06	0.186851	0.25102	0.223812	1.12157	TRUE	405	405	126	1.1372e-07	TRUE
evm.TU.bctg00000001-np1.297	0.835586	0.882449	0.02502	0.0265304	0.028318	0.936874	FALSE	NA	NA	4	9.04276e-06	TRUE
evm.TU.bctg00000001-np1.299	0.00489018	0.0106723	0.0484429	0.0583555	0.0554525	1.05235	FALSE	NA	NA	14	1.13679e-08	TRUE
evm.TU.bctg00000001-np1.301	0.688426	0.767754	0.0854405	0.0962656	0.0984572	0.977741	FALSE	NA	NA	32	0.000954916	TRUE
evm.TU.bctg00000001-np1.303	0.0861837	0.139563	0.110727	0.125117	0.128365	0.974697	FALSE	NA	NA	42	7.78016e-27	TRUE
evm.TU.bctg00000001-np1.304	0.51027	0.607809	0.500665	0.539203	0.668147	0.807013	FALSE	NA	NA	361	2.96392e-06	TRUE
evm.TU.bctg00000001-np1.305	6.68251e-06	2.1704e-05	0.176471	0.181044	0.211083	0.857689	FALSE	NA	NA	57	1.60144e-05	TRUE
evm.TU.bctg00000001-np1.306	0.799536	0.853532	0.0782539	0.0945137	0.0895441	1.0555	FALSE	NA	NA	34	1.15327e-08	TRUE
evm.TU.bctg00000001-np1.307	0.947667	0.966172	0.0295448	0.0329394	0.033492	0.9835	FALSE	NA	NA	8	3.93884e-08	TRUE
evm.TU.bctg00000001-np1.308	0.0601595	0.102375	0.0681395	0.075228	0.0772922	0.973293	FALSE	NA	NA	22	1.00748e-15	TRUE
evm.TU.bctg00000001-np1.309	0.701676	0.777901	0.0338036	0.0374619	0.0383475	0.976907	FALSE	NA	NA	9	2.64409e-06	TRUE
evm.TU.bctg00000001-np1.314	0.000292114	0.000769592	0.0354006	0.0426762	0.0401854	1.06198	FALSE	NA	NA	10	0.00120082	TRUE
evm.TU.bctg00000001-np1.315	9.91667e-09	4.15223e-08	0.323662	0.357409	0.392867	0.909744	FALSE	NA	NA	178	1.96756e-13	TRUE
evm.TU.bctg00000001-np1.316	0.037004	0.066002	0.114719	0.131937	0.132986	0.992115	FALSE	NA	NA	45	2.03342e-05	TRUE
evm.TU.bctg00000001-np1.317	0	0	0.513974	1.42612	0.690062	2.06666	TRUE	50	50	446	0	TRUE
evm.TU.bctg00000001-np1.319	0.363185	0.462427	0.083045	0.0862859	0.0955001	0.903517	FALSE	NA	NA	17	2.29322e-11	TRUE
evm.TU.bctg00000001-np1.320	0.704421	0.779774	0.0723982	0.0820841	0.0824021	0.99614	FALSE	NA	NA	24	0.00746376	TRUE
evm.TU.bctg00000001-np1.321	0.0440832	0.0771511	0.123769	0.138298	0.143364	0.964663	FALSE	NA	NA	46	7.45913e-05	TRUE
evm.TU.bctg00000001-np1.322	0.216569	0.30611	0.111791	0.130204	0.129618	1.00452	FALSE	NA	NA	40	0.000369386	TRUE
evm.TU.bctg00000001-np1.323	0.0499193	0.0862698	0.812084	0.885871	1.17967	0.750948	FALSE	NA	NA	746	0.000474314	TRUE
evm.TU.bctg00000001-np1.324	0.0227519	0.042984	1.34788	2.53576	2.33718	1.08496	FALSE	NA	NA	1344	3.16856e-101	TRUE
evm.TU.bctg00000001-np1.325	2.1046e-08	8.62359e-08	0.0628161	0.0631457	0.0710749	0.888439	FALSE	NA	NA	8	1.78484e-08	TRUE
evm.TU.bctg00000001-np1.326	3.66508e-07	1.36098e-06	0.0641469	0.0696327	0.0726143	0.95894	FALSE	NA	NA	12	4.13242e-07	TRUE
evm.TU.bctg00000001-np1.327	0.207519	0.295377	0.231302	0.277955	0.277277	1.00244	FALSE	NA	NA	119	1.17895e-08	TRUE
evm.TU.bctg00000001-np1.329	2.89105e-265	3.32085e-263	0.214799	0.538247	0.257238	2.09241	TRUE	46	46	212	3.06601e-303	TRUE
evm.TU.bctg00000001-np1.330	8.44381e-22	7.53818e-21	0.154112	0.168735	0.182555	0.924299	FALSE	NA	NA	53	2.7684e-19	TRUE
evm.TU.bctg00000001-np1.331	0.0192846	0.0370014	0.178068	0.179945	0.21305	0.844611	FALSE	NA	NA	50	1.23641e-06	TRUE
evm.TU.bctg00000001-np1.332	9.14294e-11	4.47537e-10	0.10008	0.106595	0.116247	0.916966	FALSE	NA	NA	29	1.35461e-19	TRUE
evm.TU.bctg00000001-np1.333	2.70174e-17	1.9725e-16	0.0729305	0.0852016	0.0830504	1.0259	FALSE	NA	NA	26	3.39489e-15	TRUE
evm.TU.bctg00000001-np1.334	1.63496e-34	2.23575e-33	0.180197	0.198884	0.215666	0.922182	FALSE	NA	NA	74	8.7492e-46	TRUE
evm.TU.bctg00000001-np1.335	0.0018824	0.00441576	0.291988	0.291451	0.351262	0.829725	FALSE	NA	NA	134	1.56294e-06	TRUE
evm.TU.bctg00000001-np1.336	0.014134	0.0279116	0.453287	0.592399	0.589803	1.0044	FALSE	NA	NA	337	1.06111e-44	TRUE
evm.TU.bctg00000001-np1.337	0.105725	0.166665	0.275486	0.316792	0.331199	0.9565	FALSE	NA	NA	171	3.56412e-05	TRUE
evm.TU.bctg00000001-np1.338	3.28101e-06	1.11064e-05	0.0662763	0.0714849	0.0751077	0.951765	FALSE	NA	NA	14	5.64715e-08	TRUE
evm.TU.bctg00000001-np1.339	1.03462e-74	2.85223e-73	0.267767	0.329773	0.321845	1.02463	FALSE	NA	NA	168	2.10136e-75	TRUE
evm.TU.bctg00000001-np1.340	0.0727084	0.120516	0.0617514	0.0643434	0.0698624	0.921002	FALSE	NA	NA	12	2.75928e-05	TRUE
evm.TU.bctg00000001-np1.341	0.586773	0.681342	0.166356	0.187707	0.198352	0.946331	FALSE	NA	NA	72	6.45402e-07	TRUE
evm.TU.bctg00000001-np1.345	0.00032742	0.000857363	1.77216	2.37246	3.63457	0.652749	FALSE	NA	NA	1895	2.25108e-11	TRUE
evm.TU.bctg00000001-np1.346	0.00207995	0.00484947	0.265105	0.30723	0.318592	0.964335	FALSE	NA	NA	147	5.92257e-11	TRUE
evm.TU.bctg00000001-np1.347	1.3131e-06	4.61727e-06	0.146393	0.147892	0.172332	0.858185	FALSE	NA	NA	35	2.83059e-17	TRUE
evm.TU.bctg00000001-np1.348	2.93781e-09	1.28148e-08	0.0881022	0.110713	0.101811	1.08744	FALSE	NA	NA	31	2.27462e-10	TRUE
evm.TU.bctg00000001-np1.349	0.0374159	0.0666677	0.404046	0.498578	0.510785	0.976101	FALSE	NA	NA	303	2.12736e-27	TRUE
evm.TU.bctg00000001-np1.351	0.452645	0.550005	0.268299	0.287954	0.322493	0.892899	FALSE	NA	NA	133	4.98051e-09	TRUE
evm.TU.bctg00000001-np1.354	0.0924039	0.148727	0.043918	0.0446628	0.0502936	0.888041	FALSE	NA	NA	5	4.06022e-09	TRUE
evm.TU.bctg00000001-np1.355	0.499279	0.596779	0.0479106	0.0594718	0.0548564	1.08414	FALSE	NA	NA	24	1.84126e-09	TRUE
evm.TU.bctg00000001-np1.356	0.598448	0.69124	0.0465797	0.0481492	0.0533612	0.902327	FALSE	NA	NA	7	2.70782e-08	TRUE
evm.TU.bctg00000001-np1.357	0.00115913	0.00281094	0.0670748	0.0849566	0.0760453	1.11719	TRUE	417	417	34	1.28378e-09	TRUE
evm.TU.bctg00000001-np1.358	2.71011e-07	1.01732e-06	0.468193	0.545647	0.614385	0.888118	FALSE	NA	NA	346	2.86669e-07	TRUE
evm.TU.bctg00000001-np1.359	0.0088218	0.0182582	0.0649454	0.0681984	0.0735465	0.927283	FALSE	NA	NA	10	9.53161e-12	TRUE
evm.TU.bctg00000001-np1.362	0.173693	0.254051	0.0537663	0.0578113	0.0612385	0.944036	FALSE	NA	NA	13	4.98051e-09	TRUE
evm.TU.bctg00000001-np1.363	0.783191	0.842083	0.0468459	0.0515855	0.0536613	0.961317	FALSE	NA	NA	8	1.05882e-06	TRUE
evm.TU.bctg00000001-np1.364	0.010223	0.0208947	0.0351344	0.0371039	0.0398748	0.93051	FALSE	NA	NA	4	8.28062e-11	TRUE
evm.TU.bctg00000001-np1.365	2.10693e-06	7.23155e-06	0.0902316	0.111931	0.104461	1.07151	FALSE	NA	NA	33	6.14719e-15	TRUE
evm.TU.bctg00000001-np1.366	0.699862	0.776925	0.0361991	0.0375604	0.0411273	0.913272	FALSE	NA	NA	5	2.3211e-12	TRUE
evm.TU.bctg00000001-np1.369	0.557205	0.653105	0.0484429	0.0519658	0.0554525	0.937122	FALSE	NA	NA	11	1.8496e-10	TRUE
evm.TU.bctg00000001-np1.370	0.355444	0.455622	0.0803833	0.0861886	0.0922056	0.934743	FALSE	NA	NA	21	4.87396e-07	TRUE
evm.TU.bctg00000001-np1.372	6.39398e-05	0.000183156	0.206015	0.225384	0.24692	0.912783	FALSE	NA	NA	88	3.40245e-07	TRUE
evm.TU.bctg00000001-np1.373	2.56581e-06	8.77162e-06	0.195102	0.197015	0.23393	0.842199	FALSE	NA	NA	65	5.43634e-11	TRUE
evm.TU.bctg00000001-np1.374	0.0653095	0.110214	0.0926271	0.104304	0.107353	0.971594	FALSE	NA	NA	30	3.35108e-10	TRUE
evm.TU.bctg00000001-np1.375	0.556375	0.652353	0.0625499	0.0703676	0.0707699	0.994315	FALSE	NA	NA	14	1.83981e-07	TRUE
evm.TU.bctg00000001-np1.377	2.65864e-19	2.18656e-18	0.38914	0.477923	0.487969	0.979411	FALSE	NA	NA	284	2.71279e-21	TRUE
evm.TU.bctg00000001-np1.378	2.06074e-11	1.05049e-10	0.342028	0.408811	0.418622	0.976563	FALSE	NA	NA	230	1.95405e-45	TRUE
evm.TU.bctg00000001-np1.379	0.779945	0.839903	0.224913	0.311754	0.269541	1.15661	TRUE	326	326	157	3.94524e-22	TRUE
evm.TU.bctg00000001-np1.381	0.000266266	0.000707987	0.195635	0.211184	0.234583	0.900256	FALSE	NA	NA	91	4.65005e-07	TRUE
evm.TU.bctg00000001-np1.383	0.872485	0.910477	0.0817141	0.0889014	0.0938631	0.947139	FALSE	NA	NA	26	7.10513e-14	TRUE
evm.TU.bctg00000001-np1.385	8.48491e-13	4.73123e-12	0.0939579	0.101127	0.108949	0.928208	FALSE	NA	NA	24	2.64602e-10	TRUE
evm.TU.bctg00000001-np1.386	2.15826e-05	6.53546e-05	1.04738	1.3002	1.62765	0.79882	FALSE	NA	NA	1087	7.5072e-07	TRUE
evm.TU.bctg00000001-np1.388	2.40754e-123	1.07745e-121	2.97471	7.78344	9.54761	0.815224	FALSE	NA	NA	2326	4.74398e-140	TRUE
evm.TU.bctg00000001-np1.389	6.57732e-24	6.53183e-23	0.321533	0.398186	0.389935	1.02116	FALSE	NA	NA	222	1.76474e-60	TRUE
evm.TU.bctg00000001-np1.390	0.290067	0.388787	0.0896992	0.0992469	0.103805	0.956086	FALSE	NA	NA	27	1.01796e-10	TRUE
evm.TU.bctg00000001-np1.391	6.54047e-05	0.000187196	0.0380623	0.0515328	0.0433497	1.18877	TRUE	277	277	17	3.65297e-07	TRUE
evm.TU.bctg00000001-np1.392	0.000725315	0.00182707	0.186585	0.19015	0.223486	0.850836	FALSE	NA	NA	58	8.00844e-08	TRUE
evm.TU.bctg00000001-np1.393	4.50982e-13	2.56873e-12	0.254725	0.264438	0.305708	0.865002	FALSE	NA	NA	117	1.98719e-12	TRUE
evm.TU.bctg00000001-np1.395	0.304708	0.40479	0.0428533	0.0463527	0.0490265	0.945462	FALSE	NA	NA	10	0.0016477	TRUE
evm.TU.bctg00000001-np1.396	0.00054037	0.00139276	0.0617514	0.0664733	0.0698624	0.951489	FALSE	NA	NA	12	0.00014356	TRUE
evm.TU.bctg00000001-np1.397	1.96295e-31	2.47778e-30	0.338302	0.411879	0.413332	0.996486	FALSE	NA	NA	227	5.21118e-44	TRUE
evm.TU.bctg00000001-np1.398	0.0130874	0.0260387	0.0875699	0.0911048	0.101141	0.900774	FALSE	NA	NA	19	2.75376e-10	TRUE
evm.TU.bctg00000001-np1.402	0.0437741	0.0767074	0.167155	0.174395	0.199385	0.874665	FALSE	NA	NA	57	0.00535505	TRUE
evm.TU.bctg00000001-np1.403	3.00228e-07	1.12211e-06	0.736758	1.05981	1.05094	1.00844	FALSE	NA	NA	662	4.80597e-16	TRUE
evm.TU.bctg00000001-np1.404	5.67812e-61	1.21533e-59	0.225446	0.270513	0.270189	1.0012	FALSE	NA	NA	124	2.31639e-56	TRUE
evm.TU.bctg00000001-np1.405	7.44023e-08	2.91684e-07	0.270429	0.292664	0.325081	0.90028	FALSE	NA	NA	136	8.49444e-09	TRUE
evm.TU.bctg00000001-np1.406	1.85502e-16	1.29927e-15	0.11605	0.134026	0.134482	0.996609	FALSE	NA	NA	50	1.33906e-16	TRUE
evm.TU.bctg00000001-np1.407	1.50201e-05	4.6546e-05	0.343359	0.363436	0.420519	0.864256	FALSE	NA	NA	193	5.92742e-20	TRUE
evm.TU.bctg00000001-np1.408	1.27421e-38	1.89264e-37	0.308225	0.33362	0.37192	0.89702	FALSE	NA	NA	164	2.42392e-34	TRUE
evm.TU.bctg00000001-np1.411	3.26292e-14	2.00428e-13	0.0883684	0.0960228	0.102146	0.940058	FALSE	NA	NA	27	3.34549e-10	TRUE
evm.TU.bctg00000001-np1.412	2.54773e-10	1.20834e-09	0.420548	0.467927	0.536736	0.871801	FALSE	NA	NA	281	5.85333e-18	TRUE
evm.TU.bctg00000001-np1.413	6.88415e-14	4.14734e-13	0.349481	0.372239	0.429297	0.867091	FALSE	NA	NA	216	1.61492e-11	TRUE
evm.TU.bctg00000001-np1.415	0.284361	0.382478	0.0854405	0.0898758	0.0984572	0.912842	FALSE	NA	NA	18	2.9422e-10	TRUE
evm.TU.bctg00000001-np1.416	0.000657947	0.00167575	0.136545	0.142426	0.15963	0.892227	FALSE	NA	NA	44	1.34096e-09	TRUE
evm.TU.bctg00000001-np1.417	5.5591e-06	1.82271e-05	0.104605	0.122974	0.121431	1.01271	FALSE	NA	NA	35	4.52048e-10	TRUE
evm.TU.bctg00000001-np1.418	0.00159341	0.00378421	0.105403	0.108163	0.122325	0.884227	FALSE	NA	NA	24	4.51711e-09	TRUE
evm.TU.bctg00000001-np1.419	0.00503286	0.0109559	0.517168	0.553286	0.695297	0.795755	FALSE	NA	NA	397	7.55024e-06	TRUE
evm.TU.bctg00000001-np1.420	0.44193	0.539459	0.122172	0.131769	0.141446	0.931581	FALSE	NA	NA	42	1.24481e-06	TRUE
evm.TU.bctg00000001-np1.423	0	0	1.19563	5.0557	1.95714	2.58321	TRUE	24	24	825	0	TRUE
evm.TU.bctg00000001-np1.424	0.000851788	0.0021117	0.0710673	0.0782814	0.0807851	0.969008	FALSE	NA	NA	19	2.76852e-05	TRUE
evm.TU.bctg00000001-np1.426	0.196338	0.282852	0.157306	0.168273	0.186621	0.901682	FALSE	NA	NA	53	0.000522771	TRUE
evm.TU.bctg00000001-np1.427	0.00941248	0.0193644	0.155709	0.204981	0.184593	1.11045	TRUE	439	439	110	0.00075808	TRUE
evm.TU.bctg00000001-np1.428	0.00764716	0.016039	0.179931	0.175817	0.21534	0.816461	FALSE	NA	NA	49	0.0010218	TRUE
evm.TU.bctg00000001-np1.429	0.000236756	0.000632942	0.37663	0.372755	0.46915	0.794532	FALSE	NA	NA	207	0.000731568	TRUE
evm.TU.bctg00000001-np1.432	0.0354154	0.0634971	0.754325	1.00965	1.08049	0.934436	FALSE	NA	NA	730	3.37707e-80	TRUE
evm.TU.bctg00000001-np1.434	8.66553e-07	3.08167e-06	0.290125	0.319426	0.348968	0.915344	FALSE	NA	NA	157	3.50996e-19	TRUE
evm.TU.bctg00000001-np1.435	2.5507e-08	1.03408e-07	0.339367	0.450029	0.41484	1.08482	FALSE	NA	NA	225	2.38671e-07	TRUE
evm.TU.bctg00000001-np1.436	3.35187e-09	1.45656e-08	0.348949	0.378469	0.428531	0.883178	FALSE	NA	NA	213	9.0859e-08	TRUE
evm.TU.bctg00000001-np1.437	1.30414e-08	5.42105e-08	0.33218	0.353418	0.40471	0.873262	FALSE	NA	NA	193	2.46251e-22	TRUE
evm.TU.bctg00000001-np1.439	2.16306e-54	4.21124e-53	0.0787863	0.0832479	0.0902082	0.922842	FALSE	NA	NA	20	1.50261e-45	TRUE
evm.TU.bctg00000001-np1.440	4.38145e-37	6.37066e-36	0.81581	1.49961	1.18619	1.26423	TRUE	218	218	717	1.30447e-230	TRUE
evm.TU.bctg00000001-np1.441	0.0213807	0.0405715	0.0612191	0.0676037	0.069267	0.975988	FALSE	NA	NA	14	1.75131e-10	TRUE
evm.TU.bctg00000001-np1.442	3.5035e-07	1.3052e-06	0.0843758	0.0905892	0.0971299	0.93266	FALSE	NA	NA	21	1.9759e-08	TRUE
evm.TU.bctg00000001-np1.443	0.000674137	0.00171192	0.0731967	0.0769092	0.0833746	0.922454	FALSE	NA	NA	15	6.16158e-07	TRUE
evm.TU.bctg00000001-np1.444	0.076246	0.125415	0.160767	0.183412	0.191083	0.959857	FALSE	NA	NA	75	6.96393e-07	TRUE
evm.TU.bctg00000001-np1.445	3.4773e-12	1.86647e-11	0.191908	0.223278	0.230004	0.970759	FALSE	NA	NA	91	2.03211e-08	TRUE
evm.TU.bctg00000001-np1.446	1.87646e-28	2.18455e-27	0.0843758	0.093784	0.0971299	0.965553	FALSE	NA	NA	25	4.02845e-28	TRUE
evm.TU.bctg00000001-np1.447	0.487947	0.585264	0.0527016	0.0557947	0.0601233	0.928005	FALSE	NA	NA	9	0.00194834	TRUE
evm.TU.bctg00000001-np1.448	0.0038237	0.00855059	0.589832	0.682889	0.811784	0.84122	FALSE	NA	NA	494	0.00327718	TRUE
evm.TU.bctg00000001-np1.449	0.385937	0.484495	0.505723	0.524262	0.676491	0.774972	FALSE	NA	NA	351	0.00661208	TRUE
evm.TU.bctg00000001-np1.450	3.30787e-05	9.77608e-05	0.144796	0.178176	0.170215	1.04677	FALSE	NA	NA	62	1.89016e-06	TRUE
evm.TU.bctg00000001-np1.451	0.0268907	0.0497665	0.112057	0.122956	0.129931	0.946323	FALSE	NA	NA	34	0.000331141	TRUE
evm.TU.bctg00000001-np1.452	0.472386	0.570572	0.0372638	0.043872	0.0423966	1.0348	FALSE	NA	NA	13	2.93451e-05	TRUE
evm.TU.bctg00000001-np1.453	1.01129e-07	3.91124e-07	0.0388608	0.040023	0.0442967	0.903521	FALSE	NA	NA	5	6.79876e-05	TRUE
evm.TU.bctg00000001-np1.456	0.247244	0.34121	0.163428	0.184679	0.194547	0.949278	FALSE	NA	NA	76	0.00010324	TRUE
evm.TU.bctg00000001-np1.457	0.0455091	0.079445	0.0412563	0.0757735	0.0471144	1.60829	TRUE	99	99	24	8.40313e-61	TRUE
evm.TU.bctg00000001-np1.459	0.0375629	0.066826	0.0260846	0.0392555	0.0295218	1.32971	TRUE	177	177	21	3.27933e-06	TRUE
evm.TU.bctg00000001-np1.460	6.196e-05	0.000177632	0.311153	0.360826	0.375815	0.960116	FALSE	NA	NA	201	2.66694e-19	TRUE
evm.TU.bctg00000001-np1.461	0.0073301	0.0154304	0.191376	0.200586	0.229351	0.874579	FALSE	NA	NA	68	6.03363e-05	TRUE
evm.TU.bctg00000001-np1.462	9.37915e-06	2.98435e-05	0.16955	0.179179	0.202456	0.885026	FALSE	NA	NA	59	1.14781e-07	TRUE
evm.TU.bctg00000001-np1.463	0.000790336	0.00197355	0.0569603	0.0686396	0.064676	1.06129	FALSE	NA	NA	24	6.8311e-12	TRUE
evm.TU.bctg00000001-np1.465	0.386367	0.484682	0.0968858	0.109354	0.112444	0.972516	FALSE	NA	NA	30	2.82738e-11	TRUE
evm.TU.bctg00000001-np1.466	1.44747e-13	8.49744e-13	0.142401	0.134402	0.167094	0.80435	FALSE	NA	NA	21	1.99692e-10	TRUE
evm.TU.bctg00000001-np1.467	1.58801e-16	1.11451e-15	0.0896992	0.0939221	0.103805	0.90479	FALSE	NA	NA	21	9.14181e-19	TRUE
evm.TU.bctg00000001-np1.470	7.11979e-37	1.02228e-35	0.0779878	0.095354	0.0892129	1.06884	FALSE	NA	NA	31	3.17823e-48	TRUE
evm.TU.bctg00000001-np1.471	0.00012706	0.000350279	0.5177	0.564982	0.696169	0.811559	FALSE	NA	NA	380	3.47373e-15	TRUE
evm.TU.bctg00000001-np1.472	0.000115024	0.000318627	0.0612191	0.0660063	0.069267	0.952926	FALSE	NA	NA	14	1.29932e-11	TRUE
evm.TU.bctg00000001-np1.475	0.000614715	0.00157145	0.150652	0.161536	0.178014	0.907438	FALSE	NA	NA	46	6.30465e-12	TRUE
evm.TU.bctg00000001-np1.477	2.30098e-279	3.17168e-277	1.1416	4.1301	1.83251	2.2538	TRUE	37	37	816	0	TRUE
evm.TU.bctg00000001-np1.478	1.73676e-92	5.54155e-91	0.105137	0.129252	0.122027	1.05921	FALSE	NA	NA	48	1.22402e-83	TRUE
evm.TU.bctg00000001-np1.479	0.0419326	0.0738374	0.0934256	0.104422	0.108311	0.96409	FALSE	NA	NA	32	7.46556e-07	TRUE
evm.TU.bctg00000001-np1.481	0.958764	0.974027	0.0199627	0.0227643	0.0226675	1.00427	FALSE	NA	NA	6	0.00754335	TRUE
evm.TU.bctg00000001-np1.483	0.927058	0.952094	0.0963535	0.109457	0.11181	0.978956	FALSE	NA	NA	23	6.57791e-05	TRUE
evm.TU.bctg00000001-np1.485	0.0462993	0.0804982	0.0761246	0.0847253	0.0869206	0.974745	FALSE	NA	NA	20	5.87034e-08	TRUE
evm.TU.bctg00000001-np1.486	0.604316	0.696014	0.0766569	0.0841115	0.0875697	0.960509	FALSE	NA	NA	23	8.5132e-11	TRUE
evm.TU.bctg00000001-np1.487	0.208123	0.295994	0.0348682	0.0384537	0.0395662	0.971882	FALSE	NA	NA	7	3.54971e-07	TRUE
evm.TU.bctg00000001-np1.489	0.0127266	0.0254238	0.206282	0.203177	0.247231	0.821809	FALSE	NA	NA	70	1.68842e-09	TRUE
evm.TU.bctg00000001-np1.490	2.72093e-05	8.13211e-05	0.0327389	0.0439226	0.037135	1.18278	TRUE	288	288	15	9.03024e-08	TRUE
evm.TU.bctg00000001-np1.491	6.98627e-05	0.000199129	0.00851743	0.0111095	0.00999454	1.11156	TRUE	434	434	5	4.37856e-10	TRUE
evm.TU.bctg00000001-np1.493	0.0124827	0.0249945	0.026617	0.0301753	0.0301287	1.00155	FALSE	NA	NA	8	1.67917e-07	TRUE
evm.TU.bctg00000001-np1.495	0.377485	0.476196	0.0527016	0.0552623	0.0601233	0.919149	FALSE	NA	NA	10	1.26765e-18	TRUE
evm.TU.bctg00000001-np1.496	4.72554e-23	4.47368e-22	0.0412563	0.0454221	0.0471144	0.96408	FALSE	NA	NA	9	1.12376e-19	TRUE
evm.TU.bctg00000001-np1.498	0.00443059	0.00976204	0.0457812	0.0527491	0.0524556	1.0056	FALSE	NA	NA	15	0.000155153	TRUE
evm.TU.bctg00000001-np1.499	2.65874e-159	1.60737e-157	0.240884	0.333067	0.288822	1.15319	TRUE	332	332	176	4.60675e-139	TRUE
evm.TU.bctg00000001-np1.511	9.34229e-13	5.20089e-12	0.389939	0.429111	0.489179	0.877205	FALSE	NA	NA	258	3.07842e-26	TRUE
evm.TU.bctg00000001-np1.512	0.0843651	0.137068	0.195635	0.247926	0.234583	1.05688	FALSE	NA	NA	115	1.83512e-34	TRUE
evm.TU.bctg00000001-np1.513	8.34177e-06	2.67901e-05	0.278147	0.309994	0.334414	0.926976	FALSE	NA	NA	151	3.26536e-36	TRUE
evm.TU.bctg00000001-np1.514	1.15094e-20	1.00408e-19	0.0819803	0.0944489	0.0941926	1.00272	FALSE	NA	NA	32	2.50896e-31	TRUE
evm.TU.bctg00000001-np1.515	7.58269e-106	2.93595e-104	0.0984828	0.128744	0.114347	1.12591	TRUE	397	397	48	2.98617e-91	TRUE
evm.TU.bctg00000001-np1.517	0.868165	0.907399	0.0495076	0.0641085	0.0566468	1.13172	TRUE	378	378	18	2.82347e-08	TRUE
evm.TU.bctg00000001-np1.518	0.937002	0.958417	0.039127	0.0418659	0.0446098	0.93849	FALSE	NA	NA	8	0.000405932	TRUE
evm.TU.bctg00000001-np1.519	0.0836359	0.136205	0.167155	0.187707	0.199385	0.94143	FALSE	NA	NA	75	3.69308e-21	TRUE
evm.TU.bctg00000001-np1.520	0.00185045	0.00434673	0.197498	0.209653	0.236846	0.885187	FALSE	NA	NA	75	8.46891e-49	TRUE
evm.TU.bctg00000001-np1.521	0.000372194	0.000970916	0.188714	0.235677	0.226091	1.0424	FALSE	NA	NA	115	0.000845161	TRUE
evm.TU.bctg00000001-np1.523	5.36328e-06	1.76185e-05	0.154112	0.172462	0.182555	0.944716	FALSE	NA	NA	63	5.62768e-32	TRUE
evm.TU.bctg00000001-np1.525	0.552504	0.648919	0.0942241	0.100278	0.109267	0.917734	FALSE	NA	NA	20	1.85304e-13	TRUE
evm.TU.bctg00000001-np1.526	0.129378	0.198502	0.0566942	0.059884	0.064384	0.930106	FALSE	NA	NA	12	0.00122133	TRUE
evm.TU.bctg00000001-np1.527	0.0407754	0.0720434	0.0843758	0.093784	0.0971299	0.965553	FALSE	NA	NA	29	7.66846e-21	TRUE
evm.TU.bctg00000001-np1.528	1.48939e-06	5.20005e-06	0.480703	0.655977	0.635101	1.03287	FALSE	NA	NA	400	1.25024e-152	TRUE
evm.TU.bctg00000001-np1.529	0.674534	0.756162	0.0561618	0.0594116	0.0637956	0.93128	FALSE	NA	NA	12	0.000531678	TRUE
evm.TU.bctg00000001-np1.532	0.0256282	0.047893	0.148257	0.156129	0.174818	0.893096	FALSE	NA	NA	49	8.60316e-05	TRUE
evm.TU.bctg00000001-np1.533	0.0695359	0.116039	0.0484429	0.0514333	0.0554525	0.92752	FALSE	NA	NA	10	1.41975e-07	TRUE
evm.TU.bctg00000001-np1.534	9.97156e-09	4.17015e-08	0.153048	0.175984	0.181173	0.971363	FALSE	NA	NA	64	1.95615e-19	TRUE
evm.TU.bctg00000001-np1.535	3.67046e-13	2.11512e-12	0.153048	0.204206	0.181173	1.12713	TRUE	395	395	82	7.18758e-17	TRUE
evm.TU.bctg00000001-np1.536	2.4199e-12	1.31116e-11	0.31408	0.316663	0.379766	0.833836	FALSE	NA	NA	164	1.04492e-19	TRUE
evm.TU.bctg00000001-np1.538	2.92475e-25	3.08216e-24	0.425606	0.490537	0.544814	0.900375	FALSE	NA	NA	323	7.25905e-45	TRUE
evm.TU.bctg00000001-np1.539	0.00683952	0.0144773	0.0952888	0.100609	0.110539	0.910162	FALSE	NA	NA	25	0.0028252	TRUE
evm.TU.bctg00000001-np1.540	6.56675e-23	6.14919e-22	0.141336	0.180498	0.165737	1.08906	FALSE	NA	NA	75	4.27099e-24	TRUE
evm.TU.bctg00000001-np1.542	0.705323	0.779842	0.597285	0.672975	0.823688	0.817026	FALSE	NA	NA	500	4.35565e-05	TRUE
evm.TU.bctg00000001-np1.543	6.62489e-12	3.49073e-11	0.434655	0.47849	0.559393	0.855373	FALSE	NA	NA	311	7.82555e-17	TRUE
evm.TU.bctg00000001-np1.544	2.51227e-72	6.71106e-71	0.73383	1.15011	1.04605	1.09949	TRUE	480	480	678	1.20261e-86	TRUE
evm.TU.bctg00000001-np1.545	3.32761e-271	4.09533e-269	3.00559	9.86126	9.74913	1.0115	FALSE	NA	NA	2309	0	TRUE
evm.TU.bctg00000001-np1.546	0.0229941	0.043414	0.0798509	0.0857414	0.0915398	0.936657	FALSE	NA	NA	23	2.36234e-06	TRUE
evm.TU.bctg00000001-np1.547	0	0	3.56561	26.5706	13.8959	1.91212	TRUE	65	65	1719	0	TRUE
evm.TU.bctg00000001-np1.548	0.971755	0.980863	0.113122	0.117924	0.131167	0.899041	FALSE	NA	NA	29	2.67588e-10	TRUE
evm.TU.bctg00000001-np1.551	3.04889e-05	9.06511e-05	0.126697	0.132506	0.146991	0.901458	FALSE	NA	NA	39	2.99173e-09	TRUE
evm.TU.bctg00000001-np1.553	0.5322	0.628715	0.0354006	0.0378838	0.0401854	0.942726	FALSE	NA	NA	5	1.68557e-05	TRUE
evm.TU.bctg00000001-np1.554	0.355015	0.455622	0.172212	0.176672	0.205806	0.858437	FALSE	NA	NA	49	0.000124628	TRUE
evm.TU.bctg00000001-np1.555	1.33101e-07	5.10763e-07	0.151184	0.158713	0.17872	0.888054	FALSE	NA	NA	51	4.68265e-29	TRUE
evm.TU.bctg00000001-np1.556	6.36916e-06	2.07449e-05	0.0976843	0.113192	0.113396	0.998205	FALSE	NA	NA	34	3.54162e-11	TRUE
evm.TU.bctg00000001-np1.557	0.00212335	0.00493395	0.371839	0.547269	0.462015	1.18453	TRUE	284	284	323	8.03071e-67	TRUE
evm.TU.bctg00000001-np1.558	0.00149886	0.00357444	0.687783	0.692431	0.96986	0.713949	FALSE	NA	NA	576	4.44114e-06	TRUE
evm.TU.bctg00000001-np1.559	0.0832927	0.135833	0.496673	0.591376	0.661549	0.893926	FALSE	NA	NA	398	1.80621e-42	TRUE
evm.TU.bctg00000001-np1.561	6.85364e-11	3.37395e-10	0.18552	0.205988	0.222184	0.927106	FALSE	NA	NA	83	2.27292e-14	TRUE
evm.TU.bctg00000001-np1.562	1.38513e-18	1.08642e-17	0.045515	0.0498448	0.0521515	0.955768	FALSE	NA	NA	12	4.1917e-16	TRUE
evm.TU.bctg00000001-np1.563	1.13584e-24	1.17541e-23	0.0449827	0.0493605	0.0515392	0.957726	FALSE	NA	NA	12	9.32225e-23	TRUE
evm.TU.bctg00000001-np1.566	0.0970804	0.154721	0.039127	0.0418659	0.0446098	0.93849	FALSE	NA	NA	8	1.14267e-12	TRUE
evm.TU.bctg00000001-np1.567	0.040199	0.0711118	0.152781	0.160358	0.180825	0.886813	FALSE	NA	NA	46	1.70093e-10	TRUE
evm.TU.bctg00000001-np1.569	3.36426e-06	1.13659e-05	0.0609529	0.0663051	0.0689731	0.961317	FALSE	NA	NA	17	1.22069e-06	TRUE
evm.TU.bctg00000001-np1.570	0.00517596	0.011232	0.310886	0.335699	0.375459	0.894104	FALSE	NA	NA	162	2.60222e-07	TRUE
evm.TU.bctg00000001-np1.571	0.953182	0.970072	0.0577589	0.0586971	0.0655406	0.895583	FALSE	NA	NA	8	6.94591e-08	TRUE
evm.TU.bctg00000001-np1.572	0.00347463	0.00785668	0.0795848	0.0913749	0.0912068	1.00184	FALSE	NA	NA	30	4.06357e-07	TRUE
evm.TU.bctg00000001-np1.573	2.02835e-13	1.18269e-12	0.039127	0.0413334	0.0446098	0.926554	FALSE	NA	NA	7	2.3798e-08	TRUE
evm.TU.bctg00000001-np1.574	1.94771e-64	4.535e-63	0.157306	0.168805	0.186621	0.904535	FALSE	NA	NA	56	3.93625e-52	TRUE
evm.TU.bctg00000001-np1.575	4.92203e-24	4.93061e-23	2.0511	5.57939	4.69422	1.18857	TRUE	278	278	1784	4.3192e-129	TRUE
evm.TU.bctg00000001-np1.578	8.49766e-06	2.72399e-05	0.0463135	0.0495052	0.0530603	0.932999	FALSE	NA	NA	10	3.54933e-05	TRUE
evm.TU.bctg00000001-np1.581	7.73583e-08	3.02241e-07	0.230769	0.238265	0.276635	0.861297	FALSE	NA	NA	90	2.58431e-07	TRUE
evm.TU.bctg00000001-np1.582	0.717869	0.789658	0.182326	0.208761	0.218276	0.956408	FALSE	NA	NA	81	6.66759e-09	TRUE
evm.TU.bctg00000001-np1.583	0.369087	0.468462	0.0495076	0.0550563	0.0566468	0.971924	FALSE	NA	NA	13	3.24962e-08	TRUE
evm.TU.bctg00000001-np1.584	5.39154e-10	2.48386e-09	0.114985	0.137467	0.133286	1.03137	FALSE	NA	NA	48	1.22523e-09	TRUE
evm.TU.bctg00000001-np1.585	7.62646e-36	1.07268e-34	0.210274	0.229468	0.251899	0.910953	FALSE	NA	NA	96	2.84214e-27	TRUE
evm.TU.bctg00000001-np1.589	7.38932e-61	1.57183e-59	0.0614852	0.0704997	0.0695633	1.01346	FALSE	NA	NA	20	6.46779e-64	TRUE
evm.TU.bctg00000001-np1.590	0.388362	0.486652	0.0162364	0.0399387	0.0185463	2.15345	TRUE	43	43	13	1.49649e-37	TRUE
evm.TU.bctg00000001-np1.591	2.02493e-05	6.1588e-05	0.27309	0.307191	0.328304	0.93569	FALSE	NA	NA	153	4.64851e-19	TRUE
evm.TU.bctg00000001-np1.593	7.68764e-09	3.24652e-08	0.111525	0.126803	0.129304	0.980659	FALSE	NA	NA	44	8.33297e-14	TRUE
evm.TU.bctg00000001-np1.594	1.459e-09	6.52948e-09	0.172478	0.192288	0.206138	0.932815	FALSE	NA	NA	77	1.72438e-19	TRUE
evm.TU.bctg00000001-np1.595	1.4739e-11	7.5469e-11	0.0433857	0.0489692	0.0496619	0.98605	FALSE	NA	NA	12	1.42256e-11	TRUE
evm.TU.bctg00000001-np1.596	1.56934e-23	1.52767e-22	0.0154378	0.0205284	0.0176709	1.1617	TRUE	321	321	6	1.41686e-21	TRUE
evm.TU.bctg00000001-np1.597	0.00302606	0.00689214	0.262976	0.271613	0.315975	0.859604	FALSE	NA	NA	121	0.000455988	TRUE
evm.TU.bctg00000001-np1.598	7.58418e-07	2.7083e-06	0.326324	0.38177	0.396549	0.962731	FALSE	NA	NA	203	6.39135e-47	TRUE
evm.TU.bctg00000001-np1.599	8.17746e-165	5.12355e-163	1.09289	1.8697	1.72464	1.08411	FALSE	NA	NA	1079	2.28355e-178	TRUE
evm.TU.bctg00000001-np1.600	4.66732e-62	1.03765e-60	0.117647	0.140043	0.136271	1.02768	FALSE	NA	NA	56	3.59004e-50	TRUE
evm.TU.bctg00000001-np1.602	2.72696e-10	1.28728e-09	1.69284	2.17453	3.36412	0.646389	FALSE	NA	NA	1787	1.16093e-10	TRUE
evm.TU.bctg00000001-np1.603	0.00103534	0.00252855	0.053234	0.0578683	0.0606812	0.953645	FALSE	NA	NA	12	2.88569e-05	TRUE
evm.TU.bctg00000001-np1.604	0.0461542	0.0804082	0.384349	0.428381	0.480731	0.891103	FALSE	NA	NA	234	0.00820193	TRUE
evm.TU.bctg00000001-np1.605	1.07839e-13	6.37418e-13	0.866117	1.37158	1.27572	1.07514	FALSE	NA	NA	908	5.02581e-190	TRUE
evm.TU.bctg00000001-np1.606	2.21234e-31	2.78238e-30	0.3037	0.481491	0.366016	1.31549	TRUE	184	184	246	4.08069e-99	TRUE
evm.TU.bctg00000001-np1.607	6.84793e-27	7.56345e-26	0.401118	0.577347	0.506255	1.14043	TRUE	358	358	320	1.16027e-49	TRUE
evm.TU.bctg00000001-np1.609	0.164016	0.242575	0.100612	0.114475	0.116874	0.979472	FALSE	NA	NA	39	2.50672e-06	TRUE
evm.TU.bctg00000001-np1.611	0.0247052	0.0463248	0.0662763	0.0725498	0.0751077	0.965945	FALSE	NA	NA	18	0.000218616	TRUE
evm.TU.bctg00000001-np1.612	2.40873e-110	9.65174e-109	0.36625	0.536752	0.453743	1.18294	TRUE	287	287	276	7.61297e-99	TRUE
evm.TU.bctg00000001-np1.613	0.122419	0.188834	0.179931	0.212025	0.21534	0.984608	FALSE	NA	NA	104	1.48109e-09	TRUE
evm.TU.bctg00000001-np1.615	0.000267017	0.000709437	0.0375299	0.0531705	0.0427146	1.24478	TRUE	229	229	28	8.56026e-13	TRUE
evm.TU.bctg00000001-np1.616	0.791186	0.848439	0.0263508	0.0315206	0.0298249	1.05685	FALSE	NA	NA	9	1.0157e-12	TRUE
evm.TU.bctg00000001-np1.617	2.36817e-18	1.82975e-17	0.160767	0.184477	0.191083	0.965431	FALSE	NA	NA	69	2.97997e-30	TRUE
evm.TU.bctg00000001-np1.619	0.563409	0.659303	0.0303434	0.0358202	0.0344071	1.04107	FALSE	NA	NA	12	4.3934e-09	TRUE
evm.TU.bctg00000001-np1.620	0.828058	0.877186	0.183125	0.198086	0.219254	0.903455	FALSE	NA	NA	79	0.00137846	TRUE
evm.TU.bctg00000001-np1.622	0.531637	0.628265	0.0447165	0.0480531	0.0512306	0.937978	FALSE	NA	NA	8	1.36086e-08	TRUE
evm.TU.bctg00000001-np1.624	9.55584e-15	6.06435e-14	0.114453	0.126407	0.132685	0.952688	FALSE	NA	NA	36	1.31865e-20	TRUE
evm.TU.bctg00000001-np1.626	4.21404e-05	0.000123064	0.0718659	0.0763036	0.0817543	0.933328	FALSE	NA	NA	18	4.44429e-07	TRUE
evm.TU.bctg00000001-np1.627	0.0230046	0.043414	0.0652116	0.0822745	0.0738583	1.11395	TRUE	428	428	25	6.60259e-18	TRUE
evm.TU.bctg00000001-np1.628	0.337246	0.437641	0.0425872	0.0450442	0.0487079	0.924783	FALSE	NA	NA	6	8.13711e-12	TRUE
evm.TU.bctg00000001-np1.629	1.55889e-09	6.95845e-09	0.143998	0.151517	0.169166	0.895667	FALSE	NA	NA	47	3.56185e-08	TRUE
evm.TU.bctg00000001-np1.632	0.00258375	0.00592782	0.0330051	0.0351191	0.0374378	0.938065	FALSE	NA	NA	6	7.48312e-05	TRUE
evm.TU.bctg00000001-np1.633	0.00357342	0.00804836	0.0492414	0.0526865	0.0563477	0.935025	FALSE	NA	NA	9	3.46367e-15	TRUE
evm.TU.bctg00000001-np1.634	0.0104759	0.021361	0.0835773	0.0947169	0.0961479	0.985117	FALSE	NA	NA	23	0.00988882	TRUE
evm.TU.bctg00000001-np1.635	6.72225e-13	3.76665e-12	0.265904	0.314527	0.31957	0.984218	FALSE	NA	NA	169	1.35915e-22	TRUE
evm.TU.bctg00000001-np1.636	0.00127733	0.00307595	0.314879	0.370207	0.380849	0.972058	FALSE	NA	NA	201	2.70264e-45	TRUE
evm.TU.bctg00000001-np1.637	0.0576116	0.098477	0.186851	0.210551	0.223812	0.940751	FALSE	NA	NA	82	9.07124e-11	TRUE
evm.TU.bctg00000001-np1.638	1.96711e-06	6.76512e-06	0.257652	0.313789	0.309354	1.01434	FALSE	NA	NA	150	1.53295e-41	TRUE
evm.TU.bctg00000001-np1.639	7.29109e-06	2.35474e-05	0.0729305	0.0809417	0.0830504	0.974609	FALSE	NA	NA	21	4.59611e-06	TRUE
evm.TU.bctg00000001-np1.640	4.24232e-48	7.53559e-47	0.673676	0.865263	0.946809	0.913873	FALSE	NA	NA	630	1.76975e-70	TRUE
evm.TU.bctg00000001-np1.641	2.96409e-29	3.53435e-28	0.380889	0.444076	0.475527	0.93386	FALSE	NA	NA	246	5.4668e-53	TRUE
evm.TU.bctg00000001-np1.642	0.898899	0.930212	0.0133085	0.0184597	0.0153364	1.20365	TRUE	261	261	6	0.00541942	TRUE
evm.TU.bctg00000001-np1.643	0.0577363	0.0986411	0.117115	0.146025	0.135674	1.07629	FALSE	NA	NA	60	8.96084e-22	TRUE
evm.TU.bctg00000001-np1.644	0.00049603	0.00128424	0.104871	0.132769	0.121729	1.0907	FALSE	NA	NA	57	4.88587e-16	TRUE
evm.TU.bctg00000001-np1.645	1.69025e-31	2.1414e-30	0.154911	0.174079	0.18358	0.948249	FALSE	NA	NA	63	3.52696e-42	TRUE
evm.TU.bctg00000001-np1.646	3.47818e-05	0.00010253	0.0585574	0.0668577	0.0663949	1.00697	FALSE	NA	NA	18	0.00789133	TRUE
evm.TU.bctg00000001-np1.648	0.00218708	0.00506157	0.0542986	0.077988	0.0617973	1.262	TRUE	219	219	38	5.45229e-07	TRUE
evm.TU.bctg00000001-np1.649	0.111753	0.174333	0.146127	0.174861	0.171978	1.01676	FALSE	NA	NA	78	1.62576e-07	TRUE
evm.TU.bctg00000001-np1.650	0.000117958	0.000326229	0.413894	0.521138	0.526191	0.990397	FALSE	NA	NA	335	8.78434e-11	TRUE
evm.TU.bctg00000001-np1.651	0.00130731	0.00314155	0.130689	0.140264	0.152072	0.922353	FALSE	NA	NA	44	2.49324e-10	TRUE
evm.TU.bctg00000001-np1.652	0	0	0.823796	4.14839	1.2002	3.45641	TRUE	16	16	585	0	TRUE
evm.TU.bctg00000001-np1.654	0.315637	0.414989	0.0319404	0.0335908	0.0362269	0.927233	FALSE	NA	NA	5	2.41398e-09	TRUE
evm.TU.bctg00000001-np1.656	0.628325	0.716719	0.0383285	0.0459214	0.0436664	1.05164	FALSE	NA	NA	11	2.88067e-07	TRUE
evm.TU.bctg00000001-np1.659	0.173257	0.253522	0.0444504	0.0467457	0.0509199	0.918023	FALSE	NA	NA	8	2.37767e-05	TRUE
evm.TU.bctg00000001-np1.660	0.0344075	0.0619331	0.0300772	0.0355701	0.0341025	1.04303	FALSE	NA	NA	6	0.000693112	TRUE
evm.TU.bctg00000001-np1.661	0.108103	0.169868	0.163961	0.16853	0.19524	0.863195	FALSE	NA	NA	55	4.9343e-05	TRUE
evm.TU.bctg00000001-np1.663	2.91882e-32	3.72528e-31	0.115784	0.129562	0.134184	0.965555	FALSE	NA	NA	40	1.28691e-26	TRUE
evm.TU.bctg00000001-np1.664	0.0420767	0.0739778	0.0755922	0.0773514	0.0862774	0.896543	FALSE	NA	NA	14	5.98669e-11	TRUE
evm.TU.bctg00000001-np1.665	4.91127e-27	5.45943e-26	0.399787	0.413078	0.504205	0.819266	FALSE	NA	NA	242	1.37375e-28	TRUE
evm.TU.bctg00000001-np1.666	2.27723e-10	1.08689e-09	0.268299	0.335877	0.322493	1.0415	FALSE	NA	NA	169	7.99346e-13	TRUE
evm.TU.bctg00000001-np1.667	1.63326e-07	6.24663e-07	0.0593559	0.0712896	0.0672467	1.06012	FALSE	NA	NA	29	4.06288e-07	TRUE
evm.TU.bctg00000001-np1.668	3.90525e-07	1.44394e-06	0.0974182	0.112445	0.113079	0.994399	FALSE	NA	NA	36	5.54439e-13	TRUE
evm.TU.bctg00000001-np1.670	0.185357	0.269056	0.0838435	0.0933411	0.0964736	0.96753	FALSE	NA	NA	31	2.19305e-07	TRUE
evm.TU.bctg00000001-np1.671	0.00678176	0.0143638	0.0742614	0.0868693	0.0846693	1.02598	FALSE	NA	NA	24	5.97859e-09	TRUE
evm.TU.bctg00000001-np1.673	0.0149832	0.0294536	0.0588235	0.0644302	0.0666788	0.966278	FALSE	NA	NA	17	2.57301e-05	TRUE
evm.TU.bctg00000001-np1.674	8.16122e-58	1.67402e-56	0.208943	0.237215	0.250341	0.947566	FALSE	NA	NA	111	2.06492e-50	TRUE
evm.TU.bctg00000001-np1.675	6.50841e-13	3.65276e-12	0.179132	0.190747	0.214359	0.889845	FALSE	NA	NA	72	8.45002e-10	TRUE
evm.TU.bctg00000001-np1.676	0.00295606	0.00674162	0.309289	0.357989	0.373329	0.958909	FALSE	NA	NA	165	2.58414e-13	TRUE
evm.TU.bctg00000001-np1.677	7.73919e-51	1.42616e-49	0.553367	1.35105	0.753666	1.79264	TRUE	75	75	503	1.29939264856248e-321	TRUE
evm.TU.bctg00000001-np1.678	2.67961e-07	1.00697e-06	0.0479106	0.0546795	0.0548564	0.996775	FALSE	NA	NA	15	4.07084e-06	TRUE
evm.TU.bctg00000001-np1.679	1.07272e-11	5.56716e-11	0.0838435	0.096536	0.0964736	1.00065	FALSE	NA	NA	31	2.87103e-10	TRUE
evm.TU.bctg00000001-np1.680	2.56542e-05	7.71416e-05	0.0657439	0.0800749	0.0744826	1.07508	FALSE	NA	NA	24	1.01798e-05	TRUE
evm.TU.bctg00000001-np1.681	1.66398e-09	7.38928e-09	0.143466	0.161787	0.168472	0.960323	FALSE	NA	NA	60	4.73561e-40	TRUE
evm.TU.bctg00000001-np1.682	0.960021	0.974442	0.0731967	0.0758442	0.0833746	0.90968	FALSE	NA	NA	13	5.14523e-09	TRUE
evm.TU.bctg00000001-np1.683	6.36136e-14	3.8391e-13	0.0811818	0.0895206	0.0932019	0.960503	FALSE	NA	NA	24	3.59035e-15	TRUE
evm.TU.bctg00000001-np1.684	5.28073e-12	2.80391e-11	0.267767	0.426684	0.321845	1.32575	TRUE	180	180	205	4.35051e-116	TRUE
evm.TU.bctg00000001-np1.687	0.0359286	0.0643837	0.0417887	0.0714694	0.047751	1.49671	TRUE	121	121	23	1.25684e-35	TRUE
evm.TU.bctg00000001-np1.689	0.00767923	0.0160867	0.132286	0.164338	0.15413	1.06623	FALSE	NA	NA	71	7.99776e-11	TRUE
evm.TU.bctg00000001-np1.694	2.83546e-117	1.22138e-115	0.536865	0.777994	0.727299	1.0697	FALSE	NA	NA	504	5.41566e-135	TRUE
evm.TU.bctg00000001-np1.695	1.37154e-14	8.62468e-14	0.0886345	0.105294	0.102479	1.02747	FALSE	NA	NA	40	2.04156e-12	TRUE
evm.TU.bctg00000001-np1.696	4.3801e-07	1.60402e-06	0.0763907	0.083886	0.0872444	0.961506	FALSE	NA	NA	23	1.86376e-08	TRUE
evm.TU.bctg00000001-np1.697	0.146911	0.220879	0.120841	0.16271	0.139893	1.1631	TRUE	318	318	68	1.06638e-17	TRUE
evm.TU.bctg00000001-np1.698	0.670241	0.75282	0.0500399	0.0576657	0.0572468	1.00732	FALSE	NA	NA	19	2.48775e-14	TRUE
evm.TU.bctg00000001-np1.699	0.40058	0.500326	0.0409902	0.0467752	0.0467972	0.999529	FALSE	NA	NA	9	2.51321e-15	TRUE
evm.TU.bctg00000001-np1.700	0.148515	0.222999	0.0633484	0.0705333	0.071688	0.983893	FALSE	NA	NA	17	8.08842e-10	TRUE
evm.TU.bctg00000001-np1.701	0.607452	0.699167	0.0255523	0.0296983	0.0289183	1.02697	FALSE	NA	NA	7	0.00081261	TRUE
evm.TU.bctg00000001-np1.702	0.0101929	0.0208455	0.152249	0.178092	0.180126	0.988707	FALSE	NA	NA	68	3.31352e-14	TRUE
evm.TU.bctg00000001-np1.703	0.0752079	0.123884	0.0769231	0.0832719	0.0878963	0.947388	FALSE	NA	NA	21	1.25468e-28	TRUE
evm.TU.bctg00000001-np1.704	0.243251	0.336807	0.0865052	0.0928876	0.099797	0.930766	FALSE	NA	NA	24	0.000874192	TRUE
evm.TU.bctg00000001-np1.706	0.0438074	0.0767074	0.0684056	0.0893024	0.0776039	1.15075	TRUE	337	337	30	3.08779e-12	TRUE
evm.TU.bctg00000001-np1.708	0.296733	0.396488	0.0319404	0.0346558	0.0362269	0.95663	FALSE	NA	NA	7	5.15342e-09	TRUE
evm.TU.bctg00000001-np1.709	0.35143	0.451743	0.0340697	0.0355802	0.0386513	0.920543	FALSE	NA	NA	5	1.05619e-12	TRUE
evm.TU.bctg00000001-np1.712	4.25201e-13	2.43396e-12	0.056428	0.0591154	0.0640898	0.922384	FALSE	NA	NA	11	1.00191e-08	TRUE
evm.TU.bctg00000001-np1.714	3.11958e-12	1.68497e-11	0.183657	0.198955	0.219905	0.904733	FALSE	NA	NA	72	1.75108e-09	TRUE
evm.TU.bctg00000001-np1.715	4.58244e-06	1.51692e-05	0.154645	0.156856	0.183239	0.856018	FALSE	NA	NA	43	8.80891e-05	TRUE
evm.TU.bctg00000001-np1.716	4.64114e-05	0.000134851	0.0279478	0.0293039	0.0316553	0.92572	FALSE	NA	NA	4	0.00301393	TRUE
evm.TU.bctg00000001-np1.717	3.30482e-06	1.11761e-05	0.109662	0.114702	0.127131	0.90223	FALSE	NA	NA	30	8.9938e-16	TRUE
evm.TU.bctg00000001-np1.718	0.00192226	0.0045062	0.377961	0.392251	0.47114	0.832558	FALSE	NA	NA	217	2.24259e-05	TRUE
evm.TU.bctg00000001-np1.719	0.00475037	0.0104134	0.245142	0.284138	0.293972	0.96655	FALSE	NA	NA	134	4.13242e-07	TRUE
evm.TU.bctg00000001-np1.720	0.0446877	0.0781297	0.0263508	0.0347155	0.0298249	1.16398	TRUE	315	315	8	0.0041463	TRUE
evm.TU.bctg00000001-np1.724	0.00185236	0.00434826	0.0662763	0.0778747	0.0751077	1.03684	FALSE	NA	NA	28	6.21969e-07	TRUE
evm.TU.bctg00000001-np1.725	0.135132	0.205682	0.0460474	0.0460686	0.0527585	0.873199	FALSE	NA	NA	4	8.5651e-07	TRUE
evm.TU.bctg00000001-np1.726	0.921996	0.947852	0.147192	0.182535	0.173396	1.05271	FALSE	NA	NA	83	2.39496e-05	TRUE
evm.TU.bctg00000001-np1.728	8.46264e-31	1.05279e-29	1.19457	1.9411	1.95463	0.993076	FALSE	NA	NA	1203	5.27114e-43	TRUE
evm.TU.bctg00000001-np1.729	6.82664e-175	4.70492e-173	0.186585	0.27375	0.223486	1.22491	TRUE	239	239	142	2.9343e-153	TRUE
evm.TU.bctg00000001-np1.730	1.19757e-19	1.00166e-18	0.297312	0.36286	0.357888	1.01389	FALSE	NA	NA	205	1.42349e-34	TRUE
evm.TU.bctg00000001-np1.733	0.692285	0.771496	0.0383285	0.0469863	0.0436664	1.07603	FALSE	NA	NA	17	0.000420327	TRUE
evm.TU.bctg00000001-np1.734	0	0	0.620708	2.43358	0.861194	2.82581	TRUE	21	21	494	0	TRUE
evm.TU.bctg00000001-np1.735	0.37899	0.477339	0.0452489	0.0506676	0.0518461	0.97727	FALSE	NA	NA	12	2.48945e-05	TRUE
evm.TU.bctg00000001-np1.736	1.25171e-10	6.09234e-10	0.293319	0.366018	0.352908	1.03715	FALSE	NA	NA	225	1.24399e-33	TRUE
evm.TU.bctg00000001-np1.737	9.57635e-07	3.39507e-06	0.197764	0.216204	0.237167	0.91161	FALSE	NA	NA	85	6.89786e-27	TRUE
evm.TU.bctg00000001-np1.738	0.089664	0.144926	0.299441	0.367979	0.360573	1.02054	FALSE	NA	NA	191	3.26223e-22	TRUE
evm.TU.bctg00000001-np1.739	1.02936e-18	8.21109e-18	0.243013	0.272399	0.291393	0.934814	FALSE	NA	NA	120	9.15908e-27	TRUE
evm.TU.bctg00000001-np1.741	1.16656e-33	1.55211e-32	0.206015	0.256801	0.24692	1.04002	FALSE	NA	NA	124	8.39387e-41	TRUE
evm.TU.bctg00000001-np1.743	0.206401	0.294273	0.164759	0.234562	0.19628	1.19504	TRUE	270	270	110	2.86678e-17	TRUE
evm.TU.bctg00000001-np1.744	0.000252624	0.000674316	0.0811818	0.0916506	0.0932019	0.983356	FALSE	NA	NA	28	1.83148e-10	TRUE
evm.TU.bctg00000001-np1.745	0.571523	0.666939	0.0127762	0.0147462	0.0147486	0.999839	FALSE	NA	NA	4	8.4833e-05	TRUE
evm.TU.bctg00000001-np1.747	2.25592e-08	9.17816e-08	0.0710673	0.0820088	0.0807851	1.01515	FALSE	NA	NA	26	4.84234e-13	TRUE
evm.TU.bctg00000001-np1.748	4.15966e-09	1.78954e-08	0.0513708	0.0641868	0.0587116	1.09326	FALSE	NA	NA	21	6.46098e-11	TRUE
evm.TU.bctg00000001-np1.749	0.00537344	0.0116166	0.0447165	0.053378	0.0512306	1.04192	FALSE	NA	NA	15	2.36512e-13	TRUE
evm.TU.bctg00000001-np1.750	0.528407	0.624877	0.0441842	0.0496979	0.0506076	0.982026	FALSE	NA	NA	12	1.09488e-14	TRUE
evm.TU.bctg00000001-np1.751	4.9057e-97	1.725e-95	1.41549	2.41811	2.51995	0.959587	FALSE	NA	NA	1388	3.25828e-91	TRUE
evm.TU.bctg00000001-np1.753	2.59716e-32	3.32707e-31	0.363588	0.422082	0.449825	0.938323	FALSE	NA	NA	243	2.86315e-47	TRUE
evm.TU.bctg00000001-np1.754	0.00505057	0.0109875	0.0614852	0.0678373	0.0695633	0.975188	FALSE	NA	NA	14	1.46165e-07	TRUE
evm.TU.bctg00000001-np1.755	0.403239	0.502918	0.238754	0.281373	0.286254	0.982947	FALSE	NA	NA	140	4.78403e-24	TRUE
evm.TU.bctg00000001-np1.758	4.49741e-09	1.92762e-08	0.412297	0.429274	0.523676	0.819731	FALSE	NA	NA	248	5.23253e-12	TRUE
evm.TU.bctg00000001-np1.759	0.929128	0.953477	0.242215	0.27252	0.290428	0.938338	FALSE	NA	NA	125	5.41271e-11	TRUE
evm.TU.bctg00000001-np1.760	0.481295	0.578804	0.0873037	0.0914176	0.100805	0.906877	FALSE	NA	NA	20	2.3999e-07	TRUE
evm.TU.bctg00000001-np1.761	0.150962	0.226279	0.117913	0.125337	0.136569	0.917752	FALSE	NA	NA	38	1.86405e-26	TRUE
evm.TU.bctg00000001-np1.765	0.0010609	0.00258731	0.318073	0.366588	0.385195	0.951692	FALSE	NA	NA	186	0.00146394	TRUE
evm.TU.bctg00000001-np1.766	0.000146125	0.000399322	0.13548	0.164015	0.158257	1.03639	FALSE	NA	NA	55	2.25909e-27	TRUE
evm.TU.bctg00000001-np1.769	4.50608e-15	2.93534e-14	0.445302	0.457937	0.576715	0.794042	FALSE	NA	NA	297	4.42314e-34	TRUE
evm.TU.bctg00000001-np1.770	0.00634127	0.0135223	0.104871	0.137561	0.121729	1.13006	TRUE	384	384	41	6.55421e-35	TRUE
evm.TU.bctg00000001-np1.772	3.22683e-12	1.73474e-11	0.0348682	0.0379213	0.0395662	0.958425	FALSE	NA	NA	8	4.45531e-10	TRUE
evm.TU.bctg00000001-np1.789	7.06324e-17	5.09203e-16	0.128294	0.205581	0.149009	1.37966	TRUE	160	160	65	1.32451e-23	TRUE
evm.TU.bctg00000001-np1.804	0.032324	0.0585947	0.015704	0.0218513	0.0179625	1.2165	TRUE	249	249	7	0.00625772	TRUE
evm.TU.bctg00000001-np1.807	6.37192e-11	3.15031e-10	0.168752	0.651494	0.201437	3.23423	TRUE	17	17	148	4.14092e-17	TRUE
evm.TU.bctg00000001-np1.810	4.65174e-23	4.41595e-22	0.234762	0.727087	0.281447	2.58339	TRUE	23	23	189	4.36941e-44	TRUE
evm.TU.bctg00000002-np1.4	4.48835e-11	2.25794e-10	0.196966	0.254591	0.236202	1.07785	FALSE	NA	NA	122	1.80878e-16	TRUE
evm.TU.bctg00000002-np1.7	0.621222	0.711916	0.0723982	0.0804866	0.0824021	0.976754	FALSE	NA	NA	21	5.59875e-07	TRUE
evm.TU.bctg00000002-np1.8	2.84141e-19	2.33131e-18	0.183923	0.231073	0.220231	1.04923	FALSE	NA	NA	103	1.91518e-27	TRUE
evm.TU.bctg00000002-np1.9	3.28025e-07	1.22335e-06	0.0968858	0.101899	0.112444	0.906219	FALSE	NA	NA	27	1.11276e-07	TRUE
evm.TU.bctg00000002-np1.10	4.42114e-05	0.000128676	0.0910301	0.10513	0.105432	0.997133	FALSE	NA	NA	36	2.60222e-07	TRUE
evm.TU.bctg00000002-np1.11	4.52863e-194	3.54674e-192	3.3391	10.4734	12.1036	0.865307	FALSE	NA	NA	2421	1.13398e-215	TRUE
evm.TU.bctg00000002-np1.12	0.0911706	0.147016	0.272292	0.296711	0.327338	0.906435	FALSE	NA	NA	139	8.14016e-07	TRUE
evm.TU.bctg00000002-np1.13	3.49869e-06	1.17854e-05	0.0726644	0.0801817	0.0827262	0.969242	FALSE	NA	NA	20	5.93032e-10	TRUE
evm.TU.bctg00000002-np1.14	0.571968	0.667005	0.213202	0.240742	0.255344	0.942813	FALSE	NA	NA	105	6.43961e-19	TRUE
evm.TU.bctg00000002-np1.15	0.0202106	0.0385636	0.0519031	0.098743	0.0592806	1.66569	TRUE	87	87	28	2.31915e-24	TRUE
evm.TU.bctg00000002-np1.16	0.581102	0.676284	0.0215598	0.0274903	0.0244482	1.12443	TRUE	401	401	7	5.17814e-08	TRUE
evm.TU.bctg00000002-np1.17	2.22023e-10	1.06115e-09	0.102475	0.12661	0.119026	1.06372	FALSE	NA	NA	46	7.2866e-18	TRUE
evm.TU.bctg00000002-np1.18	0.623269	0.713313	0.0761246	0.0740757	0.0869206	0.852223	FALSE	NA	NA	7	4.83984e-10	TRUE
evm.TU.bctg00000002-np1.20	0.0366296	0.0655036	0.0803833	0.0792663	0.0922056	0.859669	FALSE	NA	NA	10	0.00935436	TRUE
evm.TU.bctg00000002-np1.22	1.51789e-46	2.58942e-45	0.255257	0.324337	0.306368	1.05865	FALSE	NA	NA	162	6.80507e-46	TRUE
evm.TU.bctg00000002-np1.23	1.8078e-05	5.53257e-05	0.17168	0.215193	0.205142	1.049	FALSE	NA	NA	97	4.54255e-14	TRUE
evm.TU.bctg00000002-np1.24	9.93211e-06	3.15738e-05	0.149587	0.160259	0.176596	0.90749	FALSE	NA	NA	51	3.49366e-13	TRUE
evm.TU.bctg00000002-np1.25	4.16138e-08	1.6559e-07	0.446367	0.518222	0.578456	0.895871	FALSE	NA	NA	311	1.56092e-25	TRUE
evm.TU.bctg00000002-np1.26	5.39246e-22	4.8645e-21	0.405909	0.48988	0.51368	0.953668	FALSE	NA	NA	289	4.06335e-16	TRUE
evm.TU.bctg00000002-np1.28	0.0150284	0.029492	0.028214	0.0295552	0.0319615	0.924713	FALSE	NA	NA	4	6.56728e-06	TRUE
evm.TU.bctg00000002-np1.29	5.22963e-07	1.88903e-06	0.0918286	0.127082	0.106394	1.19445	TRUE	272	272	42	9.3362e-09	TRUE
evm.TU.bctg00000002-np1.30	0	0	2.12031	11.2006	4.98426	2.2472	TRUE	38	38	1323	0	TRUE
evm.TU.bctg00000002-np1.32	1.10531e-05	3.488e-05	0.78733	0.929467	1.13676	0.817647	FALSE	NA	NA	734	1.4997e-10	TRUE
evm.TU.bctg00000002-np1.33	0.73293	0.802317	0.0327389	0.0348704	0.037135	0.939016	FALSE	NA	NA	6	1.56188e-07	TRUE
evm.TU.bctg00000002-np1.35	4.28929e-07	1.57916e-06	0.0803833	0.0856561	0.0922056	0.928968	FALSE	NA	NA	20	5.43448e-08	TRUE
evm.TU.bctg00000002-np1.36	0.731659	0.801684	0.0324727	0.0404788	0.0368323	1.099	TRUE	481	481	12	3.42399e-24	TRUE
evm.TU.bctg00000002-np1.39	7.79664e-10	3.54917e-09	0.0646793	0.0716941	0.0732353	0.978956	FALSE	NA	NA	17	3.508e-08	TRUE
evm.TU.bctg00000002-np1.40	0.00327408	0.00743246	0.0505723	0.0522873	0.0578415	0.903977	FALSE	NA	NA	8	3.54277e-06	TRUE
evm.TU.bctg00000002-np1.41	3.99583e-09	1.72336e-08	0.114187	0.120344	0.132383	0.909063	FALSE	NA	NA	30	2.71928e-29	TRUE
evm.TU.bctg00000002-np1.42	0.822505	0.873183	0.0473782	0.0563277	0.0542597	1.03811	FALSE	NA	NA	15	0.00129501	TRUE
evm.TU.bctg00000002-np1.43	0.0265475	0.0492636	0.186585	0.200267	0.223486	0.896106	FALSE	NA	NA	81	0.000429663	TRUE
evm.TU.bctg00000002-np1.44	8.92897e-09	3.74778e-08	0.0367314	0.0492362	0.0417609	1.179	TRUE	294	294	17	8.69654e-08	TRUE
evm.TU.bctg00000002-np1.45	3.46247e-14	2.12307e-13	0.478307	0.694218	0.631132	1.09996	TRUE	476	476	439	3.17541e-60	TRUE
evm.TU.bctg00000002-np1.47	0.0165671	0.0322179	0.0617514	0.0776554	0.0698624	1.11155	TRUE	435	435	29	1.91426e-11	TRUE
evm.TU.bctg00000002-np1.48	0.0638045	0.107885	0.0295448	0.0356018	0.033492	1.06299	FALSE	NA	NA	11	0.00234791	TRUE
evm.TU.bctg00000002-np1.49	0.371774	0.471178	0.0361991	0.0380929	0.0411273	0.926219	FALSE	NA	NA	4	0.00166521	TRUE
evm.TU.bctg00000002-np1.50	6.11256e-11	3.02642e-10	0.148789	0.18579	0.175529	1.05845	FALSE	NA	NA	84	2.66371e-12	TRUE
evm.TU.bctg00000002-np1.51	3.80928e-44	6.16281e-43	0.895129	1.31914	1.32877	0.99275	FALSE	NA	NA	885	1.55294e-41	TRUE
evm.TU.bctg00000002-np1.52	2.05937e-07	7.82425e-07	0.1605	0.161932	0.190737	0.848981	FALSE	NA	NA	49	2.88057e-14	TRUE
evm.TU.bctg00000002-np1.54	0.103645	0.163836	0.138408	0.166142	0.162022	1.02543	FALSE	NA	NA	61	2.71497e-08	TRUE
evm.TU.bctg00000002-np1.55	0.0957849	0.153238	0.359862	0.425311	0.444364	0.957123	FALSE	NA	NA	234	1.08788e-13	TRUE
evm.TU.bctg00000002-np1.56	1.24513e-12	6.86514e-12	0.126431	0.135502	0.146657	0.923939	FALSE	NA	NA	41	1.26268e-08	TRUE
evm.TU.bctg00000002-np1.57	0.000462945	0.00120038	0.206548	0.21132	0.247542	0.853674	FALSE	NA	NA	75	0.000372699	TRUE
evm.TU.bctg00000002-np1.58	0.504305	0.602161	0.0300772	0.0350376	0.0341025	1.02742	FALSE	NA	NA	11	1.50508e-07	TRUE
evm.TU.bctg00000002-np1.59	0.371229	0.470743	0.0665425	0.0695858	0.0754203	0.922641	FALSE	NA	NA	12	3.61261e-11	TRUE
evm.TU.bctg00000002-np1.60	0.209361	0.297631	0.0958211	0.123936	0.111175	1.11479	TRUE	424	424	35	3.79891e-23	TRUE
evm.TU.bctg00000002-np1.61	0.170223	0.250042	0.231568	0.239759	0.277598	0.863691	FALSE	NA	NA	90	7.313e-20	TRUE
evm.TU.bctg00000002-np1.63	0.973629	0.982237	0.0292787	0.0310914	0.0331863	0.936876	FALSE	NA	NA	5	7.86241e-05	TRUE
evm.TU.bctg00000002-np1.64	0.20195	0.289725	0.0295448	0.0308095	0.033492	0.919905	FALSE	NA	NA	4	1.13455e-08	TRUE
evm.TU.bctg00000002-np1.67	2.57745e-10	1.22004e-09	0.709609	0.853616	1.00578	0.848712	FALSE	NA	NA	645	1.39855e-10	TRUE
evm.TU.bctg00000002-np1.69	3.81833e-53	7.22965e-52	0.155443	0.206395	0.184257	1.12015	TRUE	410	410	93	2.40682e-96	TRUE
evm.TU.bctg00000002-np1.73	0.0513477	0.0886049	0.0944903	0.120728	0.109585	1.10168	TRUE	467	467	52	3.65297e-07	TRUE
evm.TU.bctg00000002-np1.74	0.000764623	0.00191489	0.379026	0.39038	0.472733	0.825793	FALSE	NA	NA	218	6.31293e-06	TRUE
evm.TU.bctg00000002-np1.75	4.9397e-09	2.10932e-08	1.29359	1.69147	2.19669	0.77001	FALSE	NA	NA	1382	9.24426e-17	TRUE
evm.TU.bctg00000002-np1.77	1.2871e-20	1.12004e-19	0.260846	0.329172	0.313341	1.05052	FALSE	NA	NA	145	2.67199e-28	TRUE
evm.TU.bctg00000002-np1.78	0.961173	0.974926	0.0343359	0.0368931	0.0389555	0.94706	FALSE	NA	NA	5	0.00150436	TRUE
evm.TU.bctg00000002-np1.79	2.49148e-05	7.51151e-05	0.300772	0.312601	0.362263	0.86291	FALSE	NA	NA	149	4.9735e-06	TRUE
evm.TU.bctg00000002-np1.81	2.14638e-05	6.5052e-05	0.0479106	0.0589393	0.0548564	1.07443	FALSE	NA	NA	23	3.4335e-05	TRUE
evm.TU.bctg00000002-np1.82	8.77903e-05	0.00024696	0.396061	0.424031	0.498491	0.85063	FALSE	NA	NA	247	2.94124e-24	TRUE
evm.TU.bctg00000002-np1.83	0.0256462	0.0479007	0.122438	0.11919	0.141762	0.84078	FALSE	NA	NA	22	4.19555e-08	TRUE
evm.TU.bctg00000002-np1.84	4.86478e-07	1.76836e-06	0.246207	0.255394	0.295264	0.864966	FALSE	NA	NA	111	2.30835e-32	TRUE
evm.TU.bctg00000002-np1.85	0.253292	0.34756	0.0692042	0.0782766	0.0785472	0.996555	FALSE	NA	NA	17	5.24041e-07	TRUE
evm.TU.bctg00000002-np1.86	0.272149	0.368352	0.220389	0.260788	0.264005	0.987815	FALSE	NA	NA	115	0.000278316	TRUE
evm.TU.bctg00000002-np1.89	0.293034	0.392001	0.0612191	0.0660063	0.069267	0.952926	FALSE	NA	NA	14	3.48169e-05	TRUE
evm.TU.bctg00000002-np1.90	6.23706e-15	4.01737e-14	0.0811818	0.0905856	0.0932019	0.971929	FALSE	NA	NA	24	3.86536e-16	TRUE
evm.TU.bctg00000002-np1.91	3.11999e-05	9.2446e-05	0.0348682	0.0421811	0.0395662	1.06609	FALSE	NA	NA	12	4.00305e-06	TRUE
evm.TU.bctg00000002-np1.92	4.66448e-31	5.82384e-30	0.0247538	0.0316022	0.0280186	1.1279	TRUE	392	392	12	1.64602e-50	TRUE
evm.TU.bctg00000002-np1.93	1.55989e-53	2.96982e-52	0.0527016	0.118095	0.0601233	1.96421	TRUE	57	57	46	7.56767e-102	TRUE
evm.TU.bctg00000002-np1.95	4.35426e-07	1.59625e-06	0.0963535	0.0993397	0.11181	0.888471	FALSE	NA	NA	23	8.65093e-07	TRUE
evm.TU.bctg00000002-np1.97	0.000327076	0.000857363	0.0731967	0.0817015	0.0833746	0.979933	FALSE	NA	NA	19	1.05774e-07	TRUE
evm.TU.bctg00000002-np1.98	0.42016	0.51895	0.0380623	0.0414156	0.0433497	0.955384	FALSE	NA	NA	7	0.00874897	TRUE
evm.TU.bctg00000002-np1.101	6.50661e-06	2.11526e-05	0.0910301	0.0960777	0.105432	0.911275	FALSE	NA	NA	21	6.20649e-15	TRUE
evm.TU.bctg00000002-np1.102	0.00599035	0.0128615	0.100878	0.110428	0.117186	0.942333	FALSE	NA	NA	31	1.17295e-49	TRUE
evm.TU.bctg00000002-np1.103	1.35559e-62	3.03336e-61	0.26963	0.304011	0.324111	0.937983	FALSE	NA	NA	154	9.51886e-55	TRUE
evm.TU.bctg00000002-np1.104	0.45474	0.5516	0.054831	0.0582281	0.0623599	0.933743	FALSE	NA	NA	10	3.31198e-13	TRUE
evm.TU.bctg00000002-np1.105	1.17158e-22	1.08528e-21	0.123237	0.159729	0.142718	1.11919	TRUE	413	413	74	2.23898e-22	TRUE
evm.TU.bctg00000002-np1.107	3.74433e-42	5.89176e-41	1.15118	1.5192	1.85422	0.81932	FALSE	NA	NA	1182	5.25292e-101	TRUE
evm.TU.bctg00000002-np1.108	0.000672333	0.00170911	0.0952888	0.102739	0.110539	0.92943	FALSE	NA	NA	27	3.29084e-05	TRUE
evm.TU.bctg00000002-np1.109	0.112914	0.175745	0.419484	0.454445	0.535042	0.849363	FALSE	NA	NA	268	5.31323e-10	TRUE
evm.TU.bctg00000002-np1.110	2.83917e-113	1.16474e-111	0.0870375	0.106107	0.100469	1.05612	FALSE	NA	NA	40	3.71324e-101	TRUE
evm.TU.bctg00000002-np1.111	5.11922e-07	1.85108e-06	0.160234	0.179323	0.190392	0.941863	FALSE	NA	NA	64	7.77926e-20	TRUE
evm.TU.bctg00000002-np1.113	8.94769e-54	1.71298e-52	0.142135	0.164563	0.166753	0.986868	FALSE	NA	NA	60	8.40505e-62	TRUE
evm.TU.bctg00000002-np1.114	2.78526e-07	1.04326e-06	0.567474	0.700252	0.776133	0.902231	FALSE	NA	NA	457	9.79677e-14	TRUE
evm.TU.bctg00000002-np1.115	0.00342507	0.00775479	0.0460474	0.0513935	0.0527585	0.974127	FALSE	NA	NA	14	5.34811e-12	TRUE
evm.TU.bctg00000002-np1.116	0.305381	0.405059	0.0220921	0.0242722	0.0250425	0.96924	FALSE	NA	NA	5	8.2638e-07	TRUE
evm.TU.bctg00000002-np1.117	3.88101e-20	3.3186e-19	0.32659	0.342458	0.396918	0.862794	FALSE	NA	NA	174	9.67781e-21	TRUE
evm.TU.bctg00000002-np1.118	1.9777e-133	1.00223e-131	0.315944	0.45633	0.382295	1.19366	TRUE	274	274	245	1.88004e-140	TRUE
evm.TU.bctg00000002-np1.121	9.27705e-10	4.20088e-09	0.284003	0.277947	0.341499	0.813903	FALSE	NA	NA	120	7.54539e-10	TRUE
evm.TU.bctg00000002-np1.124	0.000395658	0.00102901	0.142401	0.154104	0.167094	0.922258	FALSE	NA	NA	56	0.00833495	TRUE
evm.TU.bctg00000002-np1.125	0.0221496	0.0419613	0.098749	0.0991385	0.114664	0.864603	FALSE	NA	NA	19	0.00010207	TRUE
evm.TU.bctg00000002-np1.126	0.545669	0.642204	0.0495076	0.0545239	0.0566468	0.962524	FALSE	NA	NA	12	1.07682e-07	TRUE
evm.TU.bctg00000002-np1.127	0.13291	0.202569	0.059622	0.061407	0.0675314	0.90931	FALSE	NA	NA	10	4.87719e-15	TRUE
evm.TU.bctg00000002-np1.128	8.02173e-22	7.17997e-21	0.472718	0.629514	0.621874	1.01229	FALSE	NA	NA	365	1.59889e-46	TRUE
evm.TU.bctg00000002-np1.129	0.0226594	0.0428564	0.108331	0.121115	0.125613	0.964192	FALSE	NA	NA	38	2.5565e-17	TRUE
evm.TU.bctg00000002-np1.130	1.65346e-130	7.91363e-129	0.779611	1.15642	1.1235	1.0293	FALSE	NA	NA	751	5.88716e-124	TRUE
evm.TU.bctg00000002-np1.131	6.08266e-64	1.40677e-62	0.259516	0.296052	0.311685	0.949844	FALSE	NA	NA	139	4.28539e-57	TRUE
evm.TU.bctg00000002-np1.132	0.000878036	0.0021663	0.11605	0.140416	0.134482	1.04412	FALSE	NA	NA	59	9.50416e-25	TRUE
evm.TU.bctg00000002-np1.133	7.1525e-10	3.2689e-09	1.25366	1.49341	2.09691	0.712198	FALSE	NA	NA	1325	2.97281e-08	TRUE
evm.TU.bctg00000002-np1.134	2.90626e-101	1.07688e-99	0.211871	0.332628	0.253774	1.31072	TRUE	187	187	140	1.95319e-100	TRUE
evm.TU.bctg00000002-np1.135	2.00827e-05	6.11351e-05	0.0745275	0.0892258	0.0849921	1.04981	FALSE	NA	NA	30	0.000363915	TRUE
evm.TU.bctg00000002-np1.136	0.738992	0.807152	0.122172	0.152003	0.141446	1.07463	FALSE	NA	NA	72	3.09487e-22	TRUE
evm.TU.bctg00000002-np1.138	7.51725e-09	3.18236e-08	0.412297	0.433001	0.523676	0.826849	FALSE	NA	NA	252	7.1834e-08	TRUE
evm.TU.bctg00000002-np1.140	0.517701	0.61496	0.152515	0.17242	0.180476	0.955362	FALSE	NA	NA	67	0.000242339	TRUE
evm.TU.bctg00000002-np1.141	0.668843	0.751494	0.177003	0.18618	0.21174	0.879289	FALSE	NA	NA	61	0.000690615	TRUE
evm.TU.bctg00000002-np1.145	0.000130579	0.000359693	0.247006	0.274435	0.296235	0.926411	FALSE	NA	NA	129	5.24983e-15	TRUE
evm.TU.bctg00000002-np1.148	0.000470446	0.00121891	0.02502	0.0275953	0.028318	0.974482	FALSE	NA	NA	4	0.00267519	TRUE
evm.TU.bctg00000002-np1.150	2.60776e-13	1.51285e-12	1.48842	2.0593	2.72703	0.755146	FALSE	NA	NA	1579	6.98148e-30	TRUE
evm.TU.bctg00000002-np1.151	0.00210033	0.00488707	0.0425872	0.0471741	0.0487079	0.968512	FALSE	NA	NA	10	0.000186618	TRUE
evm.TU.bctg00000002-np1.152	3.39794e-05	0.000100251	0.433324	0.453287	0.55724	0.813451	FALSE	NA	NA	294	0.00254312	TRUE
evm.TU.bctg00000002-np1.153	4.86218e-05	0.000141036	0.322065	0.371752	0.390667	0.951583	FALSE	NA	NA	187	1.14233e-13	TRUE
evm.TU.bctg00000002-np1.154	1.1097e-11	5.74179e-11	0.695502	0.825786	0.982526	0.840473	FALSE	NA	NA	592	2.57642e-10	TRUE
evm.TU.bctg00000002-np1.155	2.49911e-10	1.18949e-09	0.145861	0.192244	0.171624	1.12015	TRUE	411	411	88	3.65575e-38	TRUE
evm.TU.bctg00000002-np1.157	4.32758e-08	1.71609e-07	0.0497738	0.0558286	0.0569465	0.98037	FALSE	NA	NA	16	7.77027e-08	TRUE
evm.TU.bctg00000002-np1.164	3.03827e-09	1.32362e-08	0.306894	0.353342	0.37017	0.95454	FALSE	NA	NA	186	1.53544e-09	TRUE
evm.TU.bctg00000002-np1.165	7.05561e-10	3.2289e-09	0.105403	0.113488	0.122325	0.927757	FALSE	NA	NA	34	1.35263e-09	TRUE
evm.TU.bctg00000002-np1.166	0.624636	0.714403	0.154911	0.200171	0.18358	1.09038	FALSE	NA	NA	82	9.24357e-20	TRUE
evm.TU.bctg00000002-np1.167	2.55141e-05	7.67873e-05	0.940378	1.18761	1.4138	0.84001	FALSE	NA	NA	971	5.99919e-13	TRUE
evm.TU.bctg00000002-np1.168	3.58141e-08	1.43506e-07	0.103008	0.109994	0.119631	0.919439	FALSE	NA	NA	27	9.50569e-08	TRUE
evm.TU.bctg00000002-np1.169	2.98727e-10	1.4063e-09	0.0593559	0.0659648	0.0672467	0.980937	FALSE	NA	NA	19	6.81508e-09	TRUE
evm.TU.bctg00000002-np1.170	0.0119477	0.0240349	0.0274155	0.0298659	0.0310435	0.962066	FALSE	NA	NA	4	0.000136402	TRUE
evm.TU.bctg00000002-np1.172	1.65502e-14	1.03507e-13	0.128028	0.128173	0.148671	0.862128	FALSE	NA	NA	29	3.28442e-11	TRUE
evm.TU.bctg00000002-np1.173	0.337527	0.437757	0.0231568	0.0247565	0.0262306	0.943801	FALSE	NA	NA	4	0.00144516	TRUE
evm.TU.bctg00000002-np1.175	0.0107639	0.0218706	0.108597	0.127181	0.125915	1.01005	FALSE	NA	NA	47	1.41686e-21	TRUE
evm.TU.bctg00000002-np1.176	0.00129665	0.00311811	0.0471121	0.0512942	0.0539607	0.950584	FALSE	NA	NA	10	3.12132e-06	TRUE
evm.TU.bctg00000002-np1.179	8.83944e-05	0.000248456	0.0516369	0.0553734	0.058997	0.938579	FALSE	NA	NA	12	1.32923e-05	TRUE
evm.TU.bctg00000002-np1.180	0.00347789	0.0078589	0.0644131	0.077852	0.0729245	1.06757	FALSE	NA	NA	27	0.00576841	TRUE
evm.TU.bctg00000002-np1.182	4.64466e-06	1.5331e-05	0.183657	0.178721	0.219905	0.81272	FALSE	NA	NA	52	0.00413516	TRUE
evm.TU.bctg00000002-np1.183	0.000201386	0.000542169	0.0484429	0.0530307	0.0554525	0.956327	FALSE	NA	NA	13	8.42058e-08	TRUE
evm.TU.bctg00000002-np1.184	0.000376867	0.000982363	0.0609529	0.0790846	0.0689731	1.1466	TRUE	348	348	26	4.80888e-14	TRUE
evm.TU.bctg00000002-np1.185	0.715122	0.78806	0.0231568	0.0263539	0.0262306	1.0047	FALSE	NA	NA	5	0.000188151	TRUE
evm.TU.bctg00000002-np1.186	8.77511e-28	9.94705e-27	0.029811	0.0321249	0.0337975	0.950512	FALSE	NA	NA	6	1.23025e-24	TRUE
evm.TU.bctg00000002-np1.187	0.00282833	0.00645458	0.401916	0.457164	0.507488	0.900836	FALSE	NA	NA	256	0.00114614	TRUE
evm.TU.bctg00000002-np1.188	0.258896	0.353469	0.156242	0.183516	0.185266	0.990554	FALSE	NA	NA	70	3.36706e-27	TRUE
evm.TU.bctg00000002-np1.189	0.970612	0.980472	0.0508384	0.0578514	0.0581341	0.995137	FALSE	NA	NA	16	0.000560155	TRUE
evm.TU.bctg00000002-np1.190	3.68323e-17	2.67772e-16	1.9646	2.96174	4.34709	0.681315	FALSE	NA	NA	2017	1.94718e-22	TRUE
evm.TU.bctg00000002-np1.191	0.321077	0.420837	0.0361991	0.0370279	0.0411273	0.900325	FALSE	NA	NA	4	1.51141e-07	TRUE
evm.TU.bctg00000002-np1.193	4.43928e-12	2.37174e-11	0.0385946	0.0451022	0.0439821	1.02547	FALSE	NA	NA	13	2.46015e-10	TRUE
evm.TU.bctg00000002-np1.197	0.925948	0.95163	1.42773	2.38489	2.55399	0.933788	FALSE	NA	NA	1428	2.06949e-74	TRUE
evm.TU.bctg00000002-np1.198	1.73511e-06	6.01649e-06	0.172744	0.181813	0.206469	0.880583	FALSE	NA	NA	61	6.36061e-21	TRUE
evm.TU.bctg00000002-np1.200	2.36294e-06	8.09412e-06	0.106468	0.11486	0.123517	0.929912	FALSE	NA	NA	35	4.05813e-16	TRUE
evm.TU.bctg00000002-np1.201	0.0183901	0.0354036	0.245142	0.262839	0.293972	0.894096	FALSE	NA	NA	118	1.83417e-14	TRUE
evm.TU.bctg00000002-np1.202	0.138695	0.210178	0.114187	0.132059	0.132383	0.997553	FALSE	NA	NA	44	1.49758e-14	TRUE
evm.TU.bctg00000002-np1.203	0.0117073	0.0236064	0.0574927	0.074436	0.065254	1.14071	TRUE	356	356	32	0.00238003	TRUE
evm.TU.bctg00000002-np1.204	3.78362e-06	1.26709e-05	0.0665425	0.0711833	0.0754203	0.943822	FALSE	NA	NA	17	4.20632e-09	TRUE
evm.TU.bctg00000002-np1.205	2.27419e-58	4.721e-57	0.0755922	0.0938583	0.0862774	1.08787	FALSE	NA	NA	36	3.78209e-59	TRUE
evm.TU.bctg00000002-np1.206	1.34815e-09	6.04126e-09	0.745542	1.10616	1.06568	1.03798	FALSE	NA	NA	729	6.66553e-116	TRUE
evm.TU.bctg00000002-np1.207	0.224475	0.315672	0.117913	0.128532	0.136569	0.941146	FALSE	NA	NA	37	1.81385e-16	TRUE
evm.TU.bctg00000002-np1.208	1.87524e-08	7.70211e-08	0.067341	0.0713426	0.0763575	0.934323	FALSE	NA	NA	16	8.8922e-12	TRUE
evm.TU.bctg00000002-np1.211	0.591917	0.686045	0.103806	0.150563	0.120533	1.24914	TRUE	228	228	69	2.48782e-05	TRUE
evm.TU.bctg00000002-np1.213	1.1253e-12	6.22439e-12	0.188448	0.210484	0.225765	0.932314	FALSE	NA	NA	87	1.24054e-17	TRUE
evm.TU.bctg00000002-np1.214	8.33556e-102	3.12221e-100	0.632153	0.838561	0.879588	0.953357	FALSE	NA	NA	539	6.69005e-97	TRUE
evm.TU.bctg00000002-np1.215	2.43433e-07	9.17803e-07	0.517434	0.602798	0.695733	0.866421	FALSE	NA	NA	386	0.000491693	TRUE
evm.TU.bctg00000002-np1.216	0.00773727	0.0161886	0.401118	0.40642	0.506255	0.802797	FALSE	NA	NA	231	0.00110612	TRUE
evm.TU.bctg00000002-np1.217	1.7511e-17	1.28938e-16	0.48576	0.558703	0.643482	0.86825	FALSE	NA	NA	354	2.91296e-25	TRUE
evm.TU.bctg00000002-np1.219	0.773001	0.835398	0.385414	0.402535	0.482336	0.834552	FALSE	NA	NA	228	1.98388e-24	TRUE
evm.TU.bctg00000002-np1.220	2.31721e-09	1.01721e-08	0.0545648	0.0766279	0.062078	1.23438	TRUE	233	233	33	2.50043e-07	TRUE
evm.TU.bctg00000002-np1.222	0.000628165	0.00160226	0.0838435	0.0890813	0.0964736	0.923374	FALSE	NA	NA	19	3.19413e-05	TRUE
evm.TU.bctg00000002-np1.224	0.01637	0.0318527	0.107533	0.121554	0.124712	0.974679	FALSE	NA	NA	42	5.7958e-13	TRUE
evm.TU.bctg00000002-np1.225	7.68834e-11	3.76871e-10	0.0601544	0.067733	0.0681036	0.994558	FALSE	NA	NA	15	1.71147e-08	TRUE
evm.TU.bctg00000002-np1.226	0.00138322	0.00331934	0.0604205	0.0679671	0.0683917	0.993792	FALSE	NA	NA	17	2.36279e-19	TRUE
evm.TU.bctg00000002-np1.227	0.203793	0.291761	0.0303434	0.0363527	0.0344071	1.05655	FALSE	NA	NA	11	2.19991e-11	TRUE
evm.TU.bctg00000002-np1.228	0.696546	0.774039	0.155177	0.199822	0.183919	1.08647	FALSE	NA	NA	93	5.97645e-14	TRUE
evm.TU.bctg00000002-np1.229	0.132511	0.202092	0.0276817	0.0290525	0.0313492	0.926736	FALSE	NA	NA	4	0.000230711	TRUE
evm.TU.bctg00000002-np1.230	1.34968e-25	1.43107e-24	0.351344	0.424448	0.431985	0.982553	FALSE	NA	NA	227	6.45824e-31	TRUE
evm.TU.bctg00000002-np1.231	2.06953e-92	6.54274e-91	4.65291	23.7293	24.9166	0.952352	FALSE	NA	NA	2830	2.18692e-267	TRUE
evm.TU.bctg00000002-np1.232	1.57637e-30	1.93316e-29	0.404046	0.565671	0.510785	1.10745	TRUE	455	455	295	2.68626e-95	TRUE
evm.TU.bctg00000002-np1.233	0.000265118	0.000705481	0.0660101	0.0712539	0.0747951	0.952654	FALSE	NA	NA	16	2.8938e-07	TRUE
evm.TU.bctg00000002-np1.234	2.3599e-14	1.46e-13	1.42667	1.89325	2.55102	0.742155	FALSE	NA	NA	1509	4.06788e-19	TRUE
evm.TU.bctg00000002-np1.235	1.6415e-30	2.00589e-29	0.313548	0.37557	0.379046	0.99083	FALSE	NA	NA	210	1.04998e-40	TRUE
evm.TU.bctg00000002-np1.237	0.000596884	0.00152927	0.0401916	0.0455088	0.0458526	0.992501	FALSE	NA	NA	13	4.85466e-06	TRUE
evm.TU.bctg00000002-np1.242	1.98606e-05	6.05124e-05	0.0612191	0.0665388	0.069267	0.960613	FALSE	NA	NA	17	1.0745e-11	TRUE
evm.TU.bctg00000002-np1.243	0.00224552	0.00518986	0.177801	0.171254	0.212723	0.805055	FALSE	NA	NA	43	0.00279155	TRUE
evm.TU.bctg00000002-np1.244	0.912004	0.940252	0.0625499	0.0687702	0.0707699	0.971743	FALSE	NA	NA	19	1.96852e-22	TRUE
evm.TU.bctg00000002-np1.245	0.770634	0.833785	0.0335374	0.0366811	0.038044	0.964176	FALSE	NA	NA	6	1.137e-09	TRUE
evm.TU.bctg00000002-np1.246	0.361731	0.460986	0.0838435	0.0869514	0.0964736	0.901297	FALSE	NA	NA	19	2.40146e-08	TRUE
evm.TU.bctg00000002-np1.247	0.742537	0.810281	0.0319404	0.0458379	0.0362269	1.2653	TRUE	216	216	14	0.00296545	TRUE
evm.TU.bctg00000002-np1.250	0.00437358	0.00964875	0.1786	0.220756	0.213705	1.03299	FALSE	NA	NA	97	6.54004e-59	TRUE
evm.TU.bctg00000002-np1.251	0.102935	0.162788	0.058025	0.059465	0.0658262	0.903364	FALSE	NA	NA	9	1.8132e-14	TRUE
evm.TU.bctg00000002-np1.252	4.08764e-13	2.34767e-12	0.240085	0.282599	0.287859	0.98173	FALSE	NA	NA	114	2.68301e-17	TRUE
evm.TU.bctg00000002-np1.253	0.000878211	0.0021663	0.0950226	0.100393	0.110222	0.910831	FALSE	NA	NA	25	1.99683e-15	TRUE
evm.TU.bctg00000002-np1.254	0.0116633	0.0235314	0.0854405	0.113305	0.0984572	1.15081	TRUE	336	336	40	0.000121756	TRUE
evm.TU.bctg00000002-np1.256	1.66274e-94	5.45697e-93	0.189779	0.282664	0.227394	1.24306	TRUE	230	230	128	2.60666e-97	TRUE
evm.TU.bctg00000002-np1.258	0.0349597	0.0627781	0.0500399	0.0603281	0.0572468	1.05383	FALSE	NA	NA	22	7.14107e-05	TRUE
evm.TU.bctg00000002-np1.259	0.850649	0.893581	0.0657439	0.0811398	0.0744826	1.08938	FALSE	NA	NA	33	2.42743e-12	TRUE
evm.TU.bctg00000002-np1.261	4.48214e-18	3.41714e-17	0.0375299	0.0435858	0.0427146	1.0204	FALSE	NA	NA	10	2.09942e-14	TRUE
evm.TU.bctg00000002-np1.262	1.25965e-14	7.95013e-14	0.385414	0.417977	0.482336	0.866567	FALSE	NA	NA	252	3.53752e-46	TRUE
evm.TU.bctg00000002-np1.263	3.65316e-07	1.35801e-06	0.154112	0.185242	0.182555	1.01472	FALSE	NA	NA	79	2.16301e-20	TRUE
evm.TU.bctg00000002-np1.264	0.0816052	0.133212	0.0239553	0.0265825	0.0271232	0.980068	FALSE	NA	NA	6	8.1795e-05	TRUE
evm.TU.bctg00000002-np1.266	0.000220436	0.000592068	0.0465797	0.0508116	0.0533612	0.952221	FALSE	NA	NA	10	2.10702e-05	TRUE
evm.TU.bctg00000002-np1.267	0.000702073	0.00177762	0.13202	0.141245	0.153786	0.918454	FALSE	NA	NA	42	6.3988e-10	TRUE
evm.TU.bctg00000002-np1.268	4.14821e-28	4.76491e-27	0.0375299	0.0462482	0.0427146	1.08273	FALSE	NA	NA	9	1.68236e-23	TRUE
evm.TU.bctg00000002-np1.270	1.81606e-306	3.29375e-304	0.566409	1.72382	0.774437	2.2259	TRUE	39	39	499	0	TRUE
evm.TU.bctg00000002-np1.271	5.12752e-268	6.0929e-266	0.487091	1.37983	0.645687	2.13699	TRUE	45	45	428	0	TRUE
evm.TU.bctg00000002-np1.272	2.64514e-14	1.63062e-13	0.0992813	0.127787	0.115297	1.10833	TRUE	448	448	50	2.33209e-38	TRUE
evm.TU.bctg00000002-np1.273	0.000134747	0.000370877	0.0702688	0.0877127	0.079821	1.09887	TRUE	482	482	38	2.82788e-18	TRUE
evm.TU.bctg00000002-np1.274	1.29717e-29	1.56843e-28	0.620176	2.31177	0.86034	2.68704	TRUE	22	22	455	0	TRUE
evm.TU.bctg00000002-np1.276	1.93424e-60	4.08921e-59	0.262443	0.311297	0.315318	0.987247	FALSE	NA	NA	145	9.04289e-53	TRUE
evm.TU.bctg00000002-np1.277	0.444802	0.542388	0.0601544	0.0682655	0.0681036	1.00238	FALSE	NA	NA	20	0.000250298	TRUE
evm.TU.bctg00000002-np1.278	3.58269e-07	1.33326e-06	0.121906	0.128905	0.141133	0.91336	FALSE	NA	NA	33	8.19074e-13	TRUE
evm.TU.bctg00000002-np1.279	6.05748e-08	2.39107e-07	0.0508384	0.0567864	0.0581341	0.976818	FALSE	NA	NA	12	2.48022e-08	TRUE
evm.TU.bctg00000002-np1.281	1.04453e-19	8.80064e-19	0.0968858	0.114146	0.112444	1.01514	FALSE	NA	NA	40	8.8587e-23	TRUE
evm.TU.bctg00000002-np1.282	0.031321	0.0569262	0.167953	0.195693	0.200413	0.976446	FALSE	NA	NA	67	2.79302e-07	TRUE
evm.TU.bctg00000002-np1.283	0.360856	0.460219	0.0582912	0.0612977	0.0661108	0.927196	FALSE	NA	NA	12	0.000115736	TRUE
evm.TU.bctg00000002-np1.287	5.06192e-26	5.46815e-25	0.146926	0.161048	0.173041	0.930695	FALSE	NA	NA	59	1.79312e-18	TRUE
evm.TU.bctg00000002-np1.288	5.99574e-22	5.3946e-21	0.377961	0.542411	0.47114	1.15127	TRUE	335	335	315	1.54307e-93	TRUE
evm.TU.bctg00000002-np1.289	0.176026	0.257027	0.0598882	0.0690962	0.067817	1.01886	FALSE	NA	NA	18	5.2098e-05	TRUE
evm.TU.bctg00000002-np1.290	0.703218	0.778942	0.0508384	0.0573189	0.0581341	0.985977	FALSE	NA	NA	10	6.40543e-05	TRUE
evm.TU.bctg00000002-np1.291	0.559896	0.656036	0.084642	0.105187	0.09746	1.07929	FALSE	NA	NA	38	0.002365	TRUE
evm.TU.bctg00000002-np1.292	0.0183802	0.0354036	0.0487091	0.0538036	0.0557506	0.965076	FALSE	NA	NA	14	0.00387438	TRUE
evm.TU.bctg00000002-np1.293	0.10848	0.170307	0.0236891	0.0300564	0.0268254	1.12044	TRUE	409	409	9	0.00298473	TRUE
evm.TU.bctg00000002-np1.295	3.73625e-18	2.85479e-17	0.989087	1.30952	1.50874	0.867957	FALSE	NA	NA	989	2.01756e-29	TRUE
evm.TU.bctg00000002-np1.298	0.626348	0.715649	0.154645	0.175493	0.183239	0.957726	FALSE	NA	NA	72	2.59636e-07	TRUE
evm.TU.bctg00000002-np1.302	0.990103	0.992872	0.0311419	0.0344399	0.0353182	0.975133	FALSE	NA	NA	8	2.57768e-05	TRUE
evm.TU.bctg00000002-np1.304	0.794959	0.85049	0.0239553	0.0649212	0.0271232	2.39357	TRUE	33	33	22	0.00956005	TRUE
evm.TU.bctg00000002-np1.309	0.155211	0.231639	0.0540325	0.0575163	0.0615176	0.934958	FALSE	NA	NA	10	0.000906938	TRUE
evm.TU.bctg00000002-np1.310	0.952412	0.969575	0.0524355	0.055024	0.0598435	0.919466	FALSE	NA	NA	10	9.67027e-12	TRUE
evm.TU.bctg00000002-np1.311	0.343764	0.444007	0.160234	0.182518	0.190392	0.958644	FALSE	NA	NA	76	2.40018e-06	TRUE
evm.TU.bctg00000002-np1.312	0.0369912	0.066002	0.0457812	0.0474243	0.0524556	0.904085	FALSE	NA	NA	5	2.13284e-10	TRUE
evm.TU.bctg00000002-np1.313	0.122874	0.189367	0.828587	0.934933	1.20865	0.773538	FALSE	NA	NA	755	6.57289e-05	TRUE
evm.TU.bctg00000002-np1.314	0.0118349	0.0238358	0.334575	0.425569	0.408073	1.04287	FALSE	NA	NA	252	2.54264e-25	TRUE
evm.TU.bctg00000002-np1.315	0.000112229	0.000311134	0.116582	0.121655	0.135078	0.900626	FALSE	NA	NA	33	8.43508e-05	TRUE
evm.TU.bctg00000002-np1.316	3.84092e-06	1.28254e-05	0.316476	0.358017	0.383019	0.934723	FALSE	NA	NA	178	2.45366e-35	TRUE
evm.TU.bctg00000002-np1.317	0.117097	0.181376	0.0678733	0.072868	0.076981	0.946571	FALSE	NA	NA	16	2.44947e-07	TRUE
evm.TU.bctg00000002-np1.318	0.107881	0.169597	0.0574927	0.0643188	0.065254	0.985669	FALSE	NA	NA	15	2.22678e-08	TRUE
evm.TU.bctg00000002-np1.319	7.7514e-12	4.07185e-11	0.157839	0.169702	0.187302	0.906035	FALSE	NA	NA	63	1.77611e-08	TRUE
evm.TU.bctg00000002-np1.320	0.0204662	0.0389435	0.0300772	0.0483496	0.0341025	1.41777	TRUE	144	144	16	1.12784e-25	TRUE
evm.TU.bctg00000002-np1.321	0.203101	0.290892	0.0745275	0.0828361	0.0849921	0.974632	FALSE	NA	NA	24	0.000240853	TRUE
evm.TU.bctg00000002-np1.324	0.926818	0.952094	0.087836	0.0950517	0.101476	0.936691	FALSE	NA	NA	26	0.000111571	TRUE
evm.TU.bctg00000002-np1.325	0.31424	0.413783	0.0865052	0.102472	0.099797	1.02681	FALSE	NA	NA	26	1.09969e-06	TRUE
evm.TU.bctg00000002-np1.327	0.093472	0.150095	0.365717	0.373137	0.452959	0.823778	FALSE	NA	NA	189	1.25912e-18	TRUE
evm.TU.bctg00000002-np1.328	9.46789e-08	3.67e-07	0.243812	0.271744	0.292359	0.929484	FALSE	NA	NA	122	1.51505e-07	TRUE
evm.TU.bctg00000002-np1.329	0.000105309	0.00029313	0.311153	0.332605	0.375815	0.885021	FALSE	NA	NA	161	0.000551798	TRUE
evm.TU.bctg00000002-np1.332	5.64511e-09	2.40755e-08	0.218792	0.229008	0.262046	0.873923	FALSE	NA	NA	87	3.61942e-11	TRUE
evm.TU.bctg00000002-np1.333	3.85945e-10	1.79969e-09	0.243812	0.293043	0.292359	1.00234	FALSE	NA	NA	139	3.80199e-40	TRUE
evm.TU.bctg00000002-np1.334	0.0349909	0.0628015	0.132819	0.138105	0.154817	0.892054	FALSE	NA	NA	41	6.21501e-06	TRUE
evm.TU.bctg00000002-np1.335	5.58139e-06	1.82828e-05	0.214267	0.240819	0.256605	0.938479	FALSE	NA	NA	104	1.61412e-30	TRUE
evm.TU.bctg00000002-np1.336	1.17432e-05	3.68554e-05	0.0582912	0.0644926	0.0661108	0.975523	FALSE	NA	NA	18	0.00180205	TRUE
evm.TU.bctg00000002-np1.337	2.31788e-21	2.04282e-20	0.0612191	0.0697337	0.069267	1.00674	FALSE	NA	NA	23	1.67648e-17	TRUE
evm.TU.bctg00000002-np1.339	0.306272	0.405773	0.182859	0.183007	0.218928	0.835926	FALSE	NA	NA	59	0.00209852	TRUE
evm.TU.bctg00000002-np1.341	0.00075554	0.0018949	0.121373	0.142879	0.14051	1.01686	FALSE	NA	NA	50	1.28952e-06	TRUE
evm.TU.bctg00000002-np1.342	0.0175176	0.0339412	0.15917	0.162624	0.189015	0.860379	FALSE	NA	NA	44	0.00396801	TRUE
evm.TU.bctg00000002-np1.343	1.66679e-05	5.13295e-05	0.725845	0.858259	1.03272	0.831066	FALSE	NA	NA	650	6.31293e-06	TRUE
evm.TU.bctg00000002-np1.345	2.8448e-21	2.50081e-20	0.0500399	0.0560683	0.0572468	0.979413	FALSE	NA	NA	14	8.24481e-17	TRUE
evm.TU.bctg00000002-np1.347	0.01337	0.026555	0.35374	0.442726	0.435451	1.01671	FALSE	NA	NA	262	5.71344e-38	TRUE
evm.TU.bctg00000002-np1.348	4.15066e-16	2.84924e-15	0.0622837	0.073862	0.0704661	1.04819	FALSE	NA	NA	18	5.66395e-13	TRUE
evm.TU.bctg00000002-np1.349	1.71141e-12	9.36117e-12	0.120841	0.14993	0.139893	1.07175	FALSE	NA	NA	61	6.05971e-24	TRUE
evm.TU.bctg00000002-np1.350	4.19538e-13	2.40554e-12	0.120309	0.151124	0.139281	1.08503	FALSE	NA	NA	60	7.75264e-12	TRUE
evm.TU.bctg00000002-np1.351	0.000827887	0.0020554	0.217195	0.232899	0.260109	0.895391	FALSE	NA	NA	98	0.00011551	TRUE
evm.TU.bctg00000002-np1.352	5.69897e-12	3.01669e-11	1.07293	1.32908	1.68166	0.790339	FALSE	NA	NA	1083	3.28797e-09	TRUE
evm.TU.bctg00000002-np1.353	0.763758	0.828216	0.0806495	0.0928017	0.0925381	1.00285	FALSE	NA	NA	29	2.02122e-14	TRUE
evm.TU.bctg00000002-np1.354	0.514198	0.61158	0.0958211	0.112222	0.111175	1.00942	FALSE	NA	NA	39	1.70509e-16	TRUE
evm.TU.bctg00000002-np1.355	0.0101473	0.0207769	0.0359329	0.0367809	0.040812	0.901228	FALSE	NA	NA	4	0.000333552	TRUE
evm.TU.bctg00000002-np1.356	0.152032	0.227585	0.110194	0.128429	0.127745	1.00535	FALSE	NA	NA	44	0.00240463	TRUE
evm.TU.bctg00000002-np1.357	0.255932	0.350533	0.043918	0.0457278	0.0502936	0.909216	FALSE	NA	NA	7	0.00804902	TRUE
evm.TU.bctg00000002-np1.358	0.0279553	0.051543	0.116316	0.134763	0.13478	0.999871	FALSE	NA	NA	54	1.56255e-09	TRUE
evm.TU.bctg00000002-np1.359	0.00491757	0.0107253	0.140538	0.149573	0.16473	0.907988	FALSE	NA	NA	41	0.000551654	TRUE
evm.TU.bctg00000002-np1.360	1.92906e-11	9.84822e-11	0.0665425	0.0759756	0.0754203	1.00736	FALSE	NA	NA	22	1.11728e-13	TRUE
evm.TU.bctg00000002-np1.363	0.000253932	0.000677284	0.0838435	0.0949386	0.0964736	0.984088	FALSE	NA	NA	30	3.60449e-05	TRUE
evm.TU.bctg00000002-np1.364	0.077807	0.127799	0.0960873	0.118294	0.111492	1.06101	FALSE	NA	NA	43	2.63591e-07	TRUE
evm.TU.bctg00000002-np1.365	3.36936e-19	2.75138e-18	1.90232	2.78412	4.10759	0.677799	FALSE	NA	NA	1934	2.05014e-21	TRUE
evm.TU.bctg00000002-np1.366	0.000800672	0.00199647	0.231568	0.271176	0.277598	0.976864	FALSE	NA	NA	128	1.03124e-13	TRUE
evm.TU.bctg00000002-np1.367	0.416783	0.515704	0.0242215	0.0263035	0.0274213	0.959237	FALSE	NA	NA	5	0.000306457	TRUE
evm.TU.bctg00000002-np1.368	0.570929	0.666471	0.0194304	0.0211879	0.0220764	0.959752	FALSE	NA	NA	4	0.00133409	TRUE
evm.TU.bctg00000002-np1.369	0.00028861	0.000761523	0.0785201	0.0798287	0.0898759	0.88821	FALSE	NA	NA	14	5.3011e-11	TRUE
evm.TU.bctg00000002-np1.370	0.00873306	0.0181096	0.0404578	0.0446886	0.0461661	0.967996	FALSE	NA	NA	7	3.00644e-05	TRUE
evm.TU.bctg00000002-np1.371	0.305039	0.404917	0.0942241	0.101343	0.109267	0.927481	FALSE	NA	NA	28	1.26536e-05	TRUE
evm.TU.bctg00000002-np1.372	0.010963	0.0222549	0.0681395	0.0816178	0.0772922	1.05596	FALSE	NA	NA	30	1.84784e-08	TRUE
evm.TU.bctg00000002-np1.373	0.0386204	0.0685852	0.0766569	0.0878389	0.0875697	1.00307	FALSE	NA	NA	27	1.75825e-08	TRUE
evm.TU.bctg00000002-np1.374	0.0201121	0.0383968	0.0633484	0.0817154	0.071688	1.13988	TRUE	359	359	27	1.24354e-21	TRUE
evm.TU.bctg00000002-np1.375	1.39227e-11	7.16085e-11	0.188448	0.226991	0.225765	1.00543	FALSE	NA	NA	103	4.00915e-11	TRUE
evm.TU.bctg00000002-np1.376	0.00534486	0.0115621	0.0601544	0.0693304	0.0681036	1.01801	FALSE	NA	NA	18	2.01537e-08	TRUE
evm.TU.bctg00000002-np1.378	6.16507e-15	3.97843e-14	0.337503	0.348787	0.412202	0.846156	FALSE	NA	NA	183	6.30718e-18	TRUE
evm.TU.bctg00000002-np1.379	7.81337e-08	3.04925e-07	0.224115	0.264456	0.268569	0.984686	FALSE	NA	NA	120	5.07332e-08	TRUE
evm.TU.bctg00000002-np1.380	2.10918e-24	2.16317e-23	0.504392	0.539185	0.674297	0.799625	FALSE	NA	NA	358	4.38885e-23	TRUE
evm.TU.bctg00000002-np1.381	1.1362e-05	3.57564e-05	0.0271493	0.0317441	0.0307381	1.03273	FALSE	NA	NA	10	1.50637e-05	TRUE
evm.TU.bctg00000002-np1.383	1.10461e-36	1.57946e-35	0.0915624	0.107163	0.106074	1.01027	FALSE	NA	NA	34	1.17068e-38	TRUE
evm.TU.bctg00000002-np1.384	3.99623e-54	7.69331e-53	0.169018	0.186814	0.201778	0.925842	FALSE	NA	NA	66	6.29912e-46	TRUE
evm.TU.bctg00000002-np1.385	0.355533	0.455622	0.0777216	0.0775573	0.0888824	0.872583	FALSE	NA	NA	11	0.00201174	TRUE
evm.TU.bctg00000002-np1.387	6.44875e-08	2.54119e-07	0.138142	0.177664	0.161681	1.09885	TRUE	483	483	81	5.36875e-14	TRUE
evm.TU.bctg00000002-np1.388	0.302712	0.403203	0.0550972	0.0637899	0.0626432	1.01831	FALSE	NA	NA	20	1.27252e-05	TRUE
evm.TU.bctg00000002-np1.389	0.00384904	0.00860169	0.081448	0.0870812	0.0935329	0.931022	FALSE	NA	NA	21	7.45279e-06	TRUE
evm.TU.bctg00000002-np1.390	0.247834	0.341613	0.161033	0.18945	0.191429	0.989665	FALSE	NA	NA	84	0.00259096	TRUE
evm.TU.bctg00000002-np1.392	0.000285651	0.000756032	0.0476444	0.0507113	0.0545582	0.929491	FALSE	NA	NA	10	0.00153166	TRUE
evm.TU.bctg00000002-np1.393	8.43575e-13	4.71144e-12	0.275486	0.331702	0.331199	1.00152	FALSE	NA	NA	165	1.7001e-27	TRUE
evm.TU.bctg00000002-np1.394	1.74439e-08	7.18179e-08	0.105669	0.112633	0.122623	0.918532	FALSE	NA	NA	34	1.70749e-08	TRUE
evm.TU.bctg00000002-np1.395	1.34116e-71	3.52798e-70	0.0489752	0.0625635	0.056049	1.11623	TRUE	420	420	19	3.26678e-66	TRUE
evm.TU.bctg00000002-np1.398	0.00146683	0.00350534	0.0300772	0.0334402	0.0341025	0.980578	FALSE	NA	NA	8	1.45077e-09	TRUE
evm.TU.bctg00000002-np1.399	0.138126	0.209498	0.0700027	0.0794966	0.0795011	0.999944	FALSE	NA	NA	25	0.000865071	TRUE
evm.TU.bctg00000002-np1.400	0.00112275	0.0027285	0.161831	0.202771	0.192467	1.05353	FALSE	NA	NA	84	5.86086e-18	TRUE
evm.TU.bctg00000002-np1.401	0.697596	0.774957	0.0447165	0.0555079	0.0512306	1.08349	FALSE	NA	NA	13	9.57553e-11	TRUE
evm.TU.bctg00000002-np1.402	1.83107e-06	6.3225e-06	0.22305	0.296881	0.267269	1.11079	TRUE	438	438	146	1.83234e-43	TRUE
evm.TU.bctg00000002-np1.404	0.30571	0.405339	0.156508	0.169322	0.185604	0.912277	FALSE	NA	NA	60	1.01186e-10	TRUE
evm.TU.bctg00000002-np1.405	1.57596e-08	6.5195e-08	0.259249	0.287404	0.311353	0.923083	FALSE	NA	NA	139	2.30294e-10	TRUE
evm.TU.bctg00000002-np1.406	3.29146e-10	1.54108e-09	0.0380623	0.0419481	0.0433497	0.967667	FALSE	NA	NA	10	3.45412e-07	TRUE
evm.TU.bctg00000002-np1.407	0.235784	0.328819	0.0527016	0.0573922	0.0601233	0.954575	FALSE	NA	NA	10	1.63097e-13	TRUE
evm.TU.bctg00000002-np1.408	0.0332889	0.0602487	0.0274155	0.0346582	0.0310435	1.11644	TRUE	418	418	8	0.0042034	TRUE
evm.TU.bctg00000002-np1.409	0.000431337	0.00112096	0.0763907	0.0790937	0.0872444	0.906576	FALSE	NA	NA	14	0.000641062	TRUE
evm.TU.bctg00000002-np1.412	0.0367161	0.0656243	0.101411	0.115645	0.117804	0.981673	FALSE	NA	NA	37	1.02373e-09	TRUE
evm.TU.bctg00000002-np1.413	4.5333e-11	2.27391e-10	0.0745275	0.0807061	0.0849921	0.949572	FALSE	NA	NA	20	1.48369e-10	TRUE
evm.TU.bctg00000002-np1.414	1.70865e-05	5.25246e-05	0.0300772	0.0313102	0.0341025	0.918121	FALSE	NA	NA	4	0.00232272	TRUE
evm.TU.bctg00000002-np1.416	0.00162828	0.00385905	0.0923609	0.0998271	0.107034	0.932669	FALSE	NA	NA	26	0.00102122	TRUE
evm.TU.bctg00000002-np1.418	1.77396e-09	7.85743e-09	0.224115	0.243689	0.268569	0.907362	FALSE	NA	NA	107	4.64756e-07	TRUE
evm.TU.bctg00000002-np1.419	1.27529e-11	6.56899e-11	0.270961	0.287051	0.325726	0.881264	FALSE	NA	NA	129	1.04124e-10	TRUE
evm.TU.bctg00000002-np1.420	0.00546093	0.0117909	0.288528	0.321948	0.34701	0.927775	FALSE	NA	NA	170	2.30791e-15	TRUE
evm.TU.bctg00000002-np1.421	0.409826	0.509106	0.0444504	0.0510055	0.0509199	1.00168	FALSE	NA	NA	14	9.18717e-10	TRUE
evm.TU.bctg00000002-np1.422	5.54495e-62	1.22487e-60	0.0497738	0.0563611	0.0569465	0.989721	FALSE	NA	NA	13	1.20521e-53	TRUE
evm.TU.bctg00000002-np1.423	9.33906e-33	1.21443e-31	0.245142	0.284671	0.293972	0.968361	FALSE	NA	NA	138	7.22879e-32	TRUE
evm.TU.bctg00000002-np1.424	4.54897e-06	1.50728e-05	0.0896992	0.0939221	0.103805	0.90479	FALSE	NA	NA	23	1.93967e-09	TRUE
evm.TU.bctg00000002-np1.425	0.000156398	0.00042571	0.133617	0.135496	0.155849	0.869407	FALSE	NA	NA	35	0.0073632	TRUE
evm.TU.bctg00000002-np1.426	1.05152e-05	3.33047e-05	0.104605	0.112857	0.121431	0.929395	FALSE	NA	NA	34	7.57571e-12	TRUE
evm.TU.bctg00000002-np1.431	0.700844	0.777562	0.0606867	0.0772533	0.0686815	1.12481	TRUE	399	399	23	1.74182e-14	TRUE
evm.TU.bctg00000002-np1.433	0.034621	0.0622346	0.155177	0.160951	0.183919	0.87512	FALSE	NA	NA	52	1.83468e-09	TRUE
evm.TU.bctg00000002-np1.436	2.85309e-16	1.97029e-15	0.218792	0.252437	0.262046	0.963332	FALSE	NA	NA	104	2.70157e-21	TRUE
evm.TU.bctg00000002-np1.437	0.161846	0.239983	0.067341	0.0851871	0.0763575	1.11564	TRUE	423	423	32	1.96516e-06	TRUE
evm.TU.bctg00000002-np1.438	0.826764	0.87612	0.141869	0.152126	0.166413	0.914145	FALSE	NA	NA	53	6.53478e-22	TRUE
evm.TU.bctg00000002-np1.439	0.217443	0.307094	0.417887	0.421171	0.532506	0.790923	FALSE	NA	NA	261	7.65047e-17	TRUE
evm.TU.bctg00000002-np1.440	0.436631	0.534729	0.170083	0.19444	0.203132	0.95721	FALSE	NA	NA	84	8.34022e-06	TRUE
evm.TU.bctg00000002-np1.441	5.46137e-70	1.39406e-68	0.9819	1.44696	1.49448	0.968198	FALSE	NA	NA	990	2.11778e-77	TRUE
evm.TU.bctg00000002-np1.442	0.0190202	0.0365349	0.0761246	0.080998	0.0869206	0.931862	FALSE	NA	NA	18	2.43548e-27	TRUE
evm.TU.bctg00000002-np1.443	0.584612	0.67968	0.167953	0.196758	0.200413	0.981759	FALSE	NA	NA	84	1.1865e-10	TRUE
evm.TU.bctg00000002-np1.444	0.170074	0.250033	0.148257	0.221092	0.174818	1.2647	TRUE	217	217	84	0.000749226	TRUE
evm.TU.bctg00000002-np1.445	2.05824e-14	1.27566e-13	0.208943	0.210591	0.250341	0.841215	FALSE	NA	NA	69	5.37758e-18	TRUE
evm.TU.bctg00000002-np1.446	6.71556e-38	9.84758e-37	0.161565	0.196733	0.192121	1.02401	FALSE	NA	NA	78	8.92561e-38	TRUE
evm.TU.bctg00000002-np1.448	3.84506e-08	1.53713e-07	0.229705	0.248872	0.275349	0.903842	FALSE	NA	NA	116	9.7613e-06	TRUE
evm.TU.bctg00000002-np1.450	7.29989e-15	4.66706e-14	0.200692	0.322864	0.240664	1.34156	TRUE	173	173	152	1.87578e-38	TRUE
evm.TU.bctg00000002-np1.451	0.00262669	0.00602233	0.083045	0.0878834	0.0955001	0.920244	FALSE	NA	NA	18	0.000433699	TRUE
evm.TU.bctg00000002-np1.452	0.0656975	0.110652	0.114187	0.129929	0.132383	0.981464	FALSE	NA	NA	48	9.6703e-15	TRUE
evm.TU.bctg00000002-np1.453	9.68339e-08	3.74932e-07	0.0287463	0.0311223	0.032574	0.955433	FALSE	NA	NA	6	1.83777e-09	TRUE
evm.TU.bctg00000002-np1.457	3.60064e-06	1.20934e-05	0.0761246	0.0836604	0.0869206	0.962492	FALSE	NA	NA	21	2.74671e-05	TRUE
evm.TU.bctg00000002-np1.458	6.84797e-183	4.81594e-181	0.0833112	0.131769	0.0958239	1.37511	TRUE	163	163	72	1.32769e-188	TRUE
evm.TU.bctg00000002-np1.459	0.000161367	0.000438541	0.0936918	0.0993132	0.10863	0.914234	FALSE	NA	NA	27	1.6236e-12	TRUE
evm.TU.bctg00000002-np1.460	0.12001	0.185533	0.0327389	0.0391302	0.037135	1.05373	FALSE	NA	NA	10	0.000396103	TRUE
evm.TU.bctg00000002-np1.469	0	0	0.252063	0.625212	0.302421	2.06736	TRUE	49	49	224	0	TRUE
evm.TU.bctg00000002-np1.470	5.79798e-09	2.46665e-08	0.18419	0.224851	0.220556	1.01947	FALSE	NA	NA	93	5.81537e-26	TRUE
evm.TU.bctg00000002-np1.471	1.31705e-16	9.26232e-16	0.0460474	0.0524584	0.0527585	0.994313	FALSE	NA	NA	12	7.80588e-13	TRUE
evm.TU.bctg00000002-np1.472	0.22577	0.316906	0.0889007	0.0922011	0.102812	0.896788	FALSE	NA	NA	17	3.74598e-12	TRUE
evm.TU.bctg00000002-np1.473	0.0404549	0.0715277	0.156774	0.166842	0.185942	0.897281	FALSE	NA	NA	56	8.66139e-13	TRUE
evm.TU.bctg00000002-np1.474	0.823327	0.873786	0.0729305	0.0788118	0.0830504	0.948963	FALSE	NA	NA	17	8.07537e-06	TRUE
evm.TU.bctg00000002-np1.475	2.78438e-24	2.83875e-23	0.354006	0.457181	0.435837	1.04897	FALSE	NA	NA	260	8.38391e-65	TRUE
evm.TU.bctg00000002-np1.476	2.13805e-15	1.41415e-14	0.166622	0.205989	0.198697	1.0367	FALSE	NA	NA	94	4.36229e-33	TRUE
evm.TU.bctg00000002-np1.477	1.36454e-06	4.79329e-06	0.264839	0.306572	0.318266	0.963258	FALSE	NA	NA	141	5.18155e-09	TRUE
evm.TU.bctg00000002-np1.478	1.1963e-05	3.74087e-05	0.134948	0.134873	0.157569	0.855957	FALSE	NA	NA	32	5.74739e-05	TRUE
evm.TU.bctg00000002-np1.479	0.750766	0.817164	0.0316742	0.0344065	0.0359242	0.957753	FALSE	NA	NA	5	5.16688e-11	TRUE
evm.TU.bctg00000002-np1.480	4.29909e-07	1.58107e-06	0.0330051	0.039379	0.0374378	1.05185	FALSE	NA	NA	12	1.64211e-06	TRUE
evm.TU.bctg00000002-np1.481	0.00716346	0.0150971	0.031408	0.036287	0.0356213	1.01869	FALSE	NA	NA	9	0.000656707	TRUE
evm.TU.bctg00000002-np1.483	5.26819e-19	4.28164e-18	0.0907639	0.129939	0.10511	1.23621	TRUE	231	231	53	5.08512e-95	TRUE
evm.TU.bctg00000002-np1.485	0.000694532	0.00175982	0.0729305	0.0782793	0.0830504	0.942551	FALSE	NA	NA	16	0.00183512	TRUE
evm.TU.bctg00000002-np1.486	0.0248905	0.0466157	0.108597	0.123986	0.125915	0.984681	FALSE	NA	NA	35	6.04326e-06	TRUE
evm.TU.bctg00000002-np1.487	2.59524e-06	8.86344e-06	0.0566942	0.0662737	0.064384	1.02935	FALSE	NA	NA	20	0.00160109	TRUE
evm.TU.bctg00000002-np1.489	3.94899e-10	1.83895e-09	0.450359	0.805642	0.584996	1.37718	TRUE	162	162	328	3.09909e-114	TRUE
evm.TU.bctg00000002-np1.490	6.98508e-08	2.74465e-07	0.28906	0.399915	0.347662	1.1503	TRUE	338	338	225	5.97522e-24	TRUE
evm.TU.bctg00000002-np1.491	0.132335	0.201986	0.133617	0.154666	0.155849	0.992406	FALSE	NA	NA	40	3.8616e-14	TRUE
evm.TU.bctg00000002-np1.492	0.104201	0.164639	0.0180995	0.0199066	0.0206022	0.966236	FALSE	NA	NA	4	4.80757e-10	TRUE
evm.TU.bctg00000002-np1.493	6.98389e-06	2.26189e-05	0.0503061	0.064295	0.0575458	1.11728	TRUE	415	415	17	2.48578e-06	TRUE
evm.TU.bctg00000002-np1.501	0.452325	0.54981	0.0210274	0.0243181	0.0238534	1.01948	FALSE	NA	NA	5	0.000904316	TRUE
evm.TU.bctg00000002-np1.502	0.00494778	0.0107844	0.0425872	0.0466417	0.0487079	0.95758	FALSE	NA	NA	11	4.162e-12	TRUE
evm.TU.bctg00000002-np1.503	1.22821e-06	4.34094e-06	0.0399255	0.0452639	0.0455409	0.993917	FALSE	NA	NA	8	5.98065e-05	TRUE
evm.TU.bctg00000002-np1.507	8.35919e-07	2.97888e-06	0.0404578	0.0436236	0.0461661	0.944928	FALSE	NA	NA	9	1.7529e-11	TRUE
evm.TU.bctg00000002-np1.509	0.0114834	0.0232093	0.291988	0.331919	0.351262	0.944934	FALSE	NA	NA	170	1.07966e-16	TRUE
evm.TU.bctg00000002-np1.510	0.514324	0.61158	0.100878	0.109895	0.117186	0.937789	FALSE	NA	NA	34	6.05534e-05	TRUE
evm.TU.bctg00000002-np1.511	2.71684e-155	1.58682e-153	0.183125	0.398299	0.219254	1.81661	TRUE	70	70	152	2.02637e-210	TRUE
evm.TU.bctg00000002-np1.513	8.29047e-74	2.23195e-72	0.488422	1.12001	0.647891	1.7287	TRUE	80	80	351	1.37056e-172	TRUE
evm.TU.bctg00000002-np1.514	2.91936e-47	5.08086e-46	0.101677	0.121182	0.118111	1.026	FALSE	NA	NA	41	7.01897e-46	TRUE
evm.TU.bctg00000002-np1.515	5.30059e-45	8.86692e-44	0.0465797	0.0534741	0.0533612	1.00212	FALSE	NA	NA	13	3.36183e-39	TRUE
evm.TU.bctg00000002-np1.516	1.23579e-07	4.74754e-07	0.0375299	0.0451832	0.0427146	1.05779	FALSE	NA	NA	15	3.49675e-18	TRUE
evm.TU.bctg00000002-np1.517	0.779062	0.83984	0.0292787	0.0316239	0.0331863	0.952921	FALSE	NA	NA	6	4.33844e-05	TRUE
evm.TU.bctg00000002-np1.518	6.5049e-58	1.34227e-56	0.165558	0.216992	0.197317	1.09971	TRUE	477	477	99	3.35757e-53	TRUE
evm.TU.bctg00000002-np1.519	0.950573	0.967989	0.0529678	0.0555004	0.0604024	0.918843	FALSE	NA	NA	10	0.00161666	TRUE
evm.TU.bctg00000002-np1.520	6.38551e-101	2.3409e-99	0.0835773	0.132523	0.0961479	1.37833	TRUE	161	161	60	4.75893e-108	TRUE
evm.TU.bctg00000002-np1.522	1.75381e-06	6.06182e-06	0.0572265	0.067278	0.0649658	1.03559	FALSE	NA	NA	18	1.98373e-08	TRUE
evm.TU.bctg00000002-np1.523	1.34778e-12	7.4074e-12	0.297312	0.350613	0.357888	0.979674	FALSE	NA	NA	175	4.24734e-38	TRUE
evm.TU.bctg00000002-np1.524	4.89218e-15	3.18084e-14	0.192973	0.215414	0.231311	0.931274	FALSE	NA	NA	90	2.16823e-28	TRUE
evm.TU.bctg00000002-np1.525	0.292666	0.391814	0.135214	0.152106	0.157913	0.963228	FALSE	NA	NA	56	7.64722e-15	TRUE
evm.TU.bctg00000002-np1.527	0.540953	0.637308	0.084642	0.0876155	0.09746	0.898989	FALSE	NA	NA	19	2.37639e-13	TRUE
evm.TU.bctg00000002-np1.528	4.4402e-06	1.4755e-05	0.179132	0.233345	0.214359	1.08857	FALSE	NA	NA	119	2.30009e-21	TRUE
evm.TU.bctg00000002-np1.531	0.0188311	0.0362275	0.0327389	0.0359353	0.037135	0.967694	FALSE	NA	NA	8	8.2749e-06	TRUE
evm.TU.bctg00000002-np1.532	0.000145773	0.000398677	0.0606867	0.0644738	0.0686815	0.938736	FALSE	NA	NA	10	2.47144e-12	TRUE
evm.TU.bctg00000002-np1.533	2.26036e-08	9.18539e-08	0.0881022	0.111246	0.101811	1.09267	FALSE	NA	NA	41	3.60697e-09	TRUE
evm.TU.bctg00000002-np1.534	0.150627	0.225874	0.0785201	0.084621	0.0898759	0.941531	FALSE	NA	NA	23	1.44479e-10	TRUE
evm.TU.bctg00000002-np1.535	0.00267702	0.00613365	0.398989	0.535388	0.502977	1.06444	FALSE	NA	NA	303	3.30889e-33	TRUE
evm.TU.bctg00000002-np1.536	2.61266e-05	7.83571e-05	0.189779	0.204922	0.227394	0.901175	FALSE	NA	NA	68	1.41175e-05	TRUE
evm.TU.bctg00000002-np1.537	0.00362318	0.00814978	0.127229	0.14302	0.147661	0.968574	FALSE	NA	NA	48	0.00215764	TRUE
evm.TU.bctg00000002-np1.538	0.363604	0.462524	1.19989	1.5849	1.96719	0.805667	FALSE	NA	NA	1232	0.000431626	TRUE
evm.TU.bctg00000002-np1.539	1.40449e-18	1.09748e-17	1.06202	1.27011	1.65845	0.765843	FALSE	NA	NA	1080	4.6708e-20	TRUE
evm.TU.bctg00000002-np1.540	0.000442312	0.00114861	1.72238	2.49932	3.46331	0.721657	FALSE	NA	NA	1787	1.96e-56	TRUE
evm.TU.bctg00000002-np1.541	4.98708e-17	3.6104e-16	0.11046	0.120649	0.128054	0.942173	FALSE	NA	NA	34	3.87588e-18	TRUE
evm.TU.bctg00000002-np1.542	2.33326e-28	2.70721e-27	0.111791	0.133399	0.129618	1.02917	FALSE	NA	NA	45	1.7621e-20	TRUE
evm.TU.bctg00000002-np1.543	2.05824e-21	1.82332e-20	0.155177	0.168406	0.183919	0.915652	FALSE	NA	NA	56	9.16457e-23	TRUE
evm.TU.bctg00000002-np1.544	1.55802e-54	3.05054e-53	0.511046	0.620019	0.685253	0.904803	FALSE	NA	NA	408	6.95703e-60	TRUE
evm.TU.bctg00000002-np1.545	0.0515838	0.0889678	0.148257	0.163584	0.174818	0.935738	FALSE	NA	NA	60	5.18901e-14	TRUE
evm.TU.bctg00000002-np1.547	0.000159518	0.000433859	0.0859729	0.090317	0.099126	0.911133	FALSE	NA	NA	18	4.17388e-18	TRUE
evm.TU.bctg00000002-np1.548	1.09001e-08	4.54741e-08	0.0409902	0.0473076	0.0467972	1.01091	FALSE	NA	NA	11	8.57e-08	TRUE
evm.TU.bctg00000002-np1.550	5.13388e-06	1.68972e-05	0.0787863	0.0938976	0.0902082	1.0409	FALSE	NA	NA	32	0.00083409	TRUE
evm.TU.bctg00000002-np1.553	1.42591e-22	1.31734e-21	0.336971	0.355004	0.41145	0.862812	FALSE	NA	NA	186	1.75911e-22	TRUE
evm.TU.bctg00000002-np1.554	0.0462642	0.0804777	0.0614852	0.0678373	0.0695633	0.975188	FALSE	NA	NA	17	7.95425e-12	TRUE
evm.TU.bctg00000002-np1.555	1.65264e-10	8.00983e-10	0.0702688	0.0829204	0.079821	1.03883	FALSE	NA	NA	24	1.19953e-09	TRUE
evm.TU.bctg00000002-np1.556	2.14442e-118	9.35399e-117	0.138142	0.227184	0.161681	1.40514	TRUE	151	151	113	1.09404e-131	TRUE
evm.TU.bctg00000002-np1.557	4.13528e-28	4.76491e-27	0.195102	0.232159	0.23393	0.992431	FALSE	NA	NA	99	3.52098e-51	TRUE
evm.TU.bctg00000002-np1.558	4.80293e-07	1.74772e-06	0.182859	0.200047	0.218928	0.913757	FALSE	NA	NA	77	4.19593e-16	TRUE
evm.TU.bctg00000002-np1.559	8.49816e-15	5.42309e-14	0.228108	0.266111	0.273418	0.973274	FALSE	NA	NA	121	1.47708e-14	TRUE
evm.TU.bctg00000002-np1.560	5.44863e-12	2.88861e-11	0.102742	0.119899	0.119329	1.00478	FALSE	NA	NA	44	1.05759e-12	TRUE
evm.TU.bctg00000002-np1.562	0.00010483	0.000292032	0.0468459	0.0515855	0.0536613	0.961317	FALSE	NA	NA	11	3.95655e-07	TRUE
evm.TU.bctg00000002-np1.563	8.67313e-79	2.42989e-77	0.0508384	0.0690335	0.0581341	1.18749	TRUE	280	280	28	3.45076e-70	TRUE
evm.TU.bctg00000002-np1.564	1.74383e-57	3.53485e-56	0.163961	0.193557	0.19524	0.991378	FALSE	NA	NA	78	3.03979e-52	TRUE
evm.TU.bctg00000002-np1.565	0.000810381	0.0020163	0.172744	0.173293	0.206469	0.839319	FALSE	NA	NA	53	0.00180473	TRUE
evm.TU.bctg00000002-np1.566	0.657574	0.741274	0.0311419	0.0360374	0.0353182	1.02036	FALSE	NA	NA	11	6.06503e-10	TRUE
evm.TU.bctg00000002-np1.567	0.0725726	0.120349	0.0489752	0.0572387	0.056049	1.02123	FALSE	NA	NA	18	7.14496e-24	TRUE
evm.TU.bctg00000002-np1.568	2.62736e-05	7.87293e-05	0.195369	0.218477	0.234257	0.93264	FALSE	NA	NA	83	0.00544216	TRUE
evm.TU.bctg00000002-np1.569	5.48133e-37	7.90321e-36	1.22225	1.81614	2.02049	0.898862	FALSE	NA	NA	1293	5.1958e-37	TRUE
evm.TU.bctg00000002-np1.570	2.87429e-06	9.78734e-06	0.13548	0.142716	0.158257	0.901799	FALSE	NA	NA	35	2.39426e-08	TRUE
evm.TU.bctg00000002-np1.571	7.60102e-14	4.53954e-13	0.372638	0.510731	0.463201	1.10261	TRUE	462	462	311	3.50996e-19	TRUE
evm.TU.bctg00000002-np1.574	0.000137403	0.000377284	0.0537663	0.0604737	0.0612385	0.987512	FALSE	NA	NA	16	6.35842e-06	TRUE
evm.TU.bctg00000002-np1.575	3.26103e-11	1.65501e-10	0.336439	0.405948	0.410698	0.988434	FALSE	NA	NA	212	1.47836e-15	TRUE
evm.TU.bctg00000002-np1.576	8.83831e-85	2.60315e-83	1.6404	3.89914	3.19257	1.22132	TRUE	245	245	1534	4.46402e-142	TRUE
evm.TU.bctg00000002-np1.577	2.81735e-08	1.13684e-07	1.10567	1.36982	1.75253	0.781627	FALSE	NA	NA	1129	6.86692e-10	TRUE
evm.TU.bctg00000002-np1.581	3.20784e-12	1.72722e-11	0.158637	0.17717	0.188328	0.940754	FALSE	NA	NA	64	6.9366e-10	TRUE
evm.TU.bctg00000002-np1.583	7.0139e-07	2.51246e-06	0.112324	0.122098	0.130242	0.937471	FALSE	NA	NA	30	6.71075e-15	TRUE
evm.TU.bctg00000002-np1.584	0.0695705	0.116041	0.068938	0.0700599	0.0782315	0.895546	FALSE	NA	NA	11	6.10856e-05	TRUE
evm.TU.bctg00000002-np1.585	0.000286737	0.000758322	0.238754	0.255282	0.286254	0.891799	FALSE	NA	NA	106	2.19326e-08	TRUE
evm.TU.bctg00000002-np1.586	0.207748	0.295582	0.0670748	0.0721771	0.0760453	0.949133	FALSE	NA	NA	18	9.53161e-12	TRUE
evm.TU.bctg00000002-np1.587	0.109831	0.171723	0.0175672	0.022588	0.0200134	1.12864	TRUE	390	390	8	0.00254261	TRUE
evm.TU.bctg00000002-np1.588	0.876899	0.912377	0.0364653	0.0388723	0.0414437	0.937954	FALSE	NA	NA	7	7.62566e-14	TRUE
evm.TU.bctg00000002-np1.589	7.68565e-12	4.04347e-11	0.234762	0.261166	0.281447	0.927942	FALSE	NA	NA	117	4.50452e-15	TRUE
evm.TU.bctg00000002-np1.590	1.75973e-10	8.49306e-10	0.379026	0.429251	0.472733	0.908019	FALSE	NA	NA	256	1.01513e-17	TRUE
evm.TU.bctg00000002-np1.594	0.50974	0.607388	0.00665425	0.012469	0.00783333	1.59179	TRUE	103	103	6	3.25007e-20	TRUE
evm.TU.bctg00000002-np1.595	1.72511e-23	1.67457e-22	0.0817141	0.0958237	0.0938631	1.02089	FALSE	NA	NA	34	5.47906e-19	TRUE
evm.TU.bctg00000002-np1.596	9.26003e-58	1.88817e-56	0.0873037	0.118042	0.100805	1.17099	TRUE	306	306	50	2.22612e-57	TRUE
evm.TU.bctg00000002-np1.597	0.0122986	0.0246687	0.081448	0.100926	0.0935329	1.07904	FALSE	NA	NA	39	0.000911695	TRUE
evm.TU.bctg00000002-np1.598	4.13264e-08	1.64637e-07	0.244078	0.277737	0.292682	0.948939	FALSE	NA	NA	129	4.0866e-16	TRUE
evm.TU.bctg00000002-np1.599	0.096577	0.154219	0.0476444	0.0496463	0.0545582	0.909971	FALSE	NA	NA	8	6.89015e-12	TRUE
evm.TU.bctg00000002-np1.600	2.10575e-15	1.39815e-14	0.210008	0.255938	0.251587	1.01729	FALSE	NA	NA	124	5.40658e-23	TRUE
evm.TU.bctg00000002-np1.604	0.0281701	0.0518281	0.0279478	0.0314338	0.0316553	0.993005	FALSE	NA	NA	6	0.00149673	TRUE
evm.TU.bctg00000002-np1.606	0.000181863	0.000491914	0.182326	0.206631	0.218276	0.94665	FALSE	NA	NA	85	4.42579e-17	TRUE
evm.TU.bctg00000002-np1.608	1.24326e-13	7.32354e-13	0.0212936	0.0240406	0.0241508	0.995438	FALSE	NA	NA	4	1.50782e-12	TRUE
evm.TU.bctg00000002-np1.610	0.164885	0.243546	0.0606867	0.0650062	0.0686815	0.946489	FALSE	NA	NA	15	0.000562023	TRUE
evm.TU.bctg00000002-np1.611	0.563449	0.659303	0.516103	0.637986	0.693553	0.91988	FALSE	NA	NA	402	0.00011462	TRUE
evm.TU.bctg00000002-np1.612	9.30751e-17	6.64051e-16	0.15012	0.166489	0.177305	0.938995	FALSE	NA	NA	61	5.48126e-14	TRUE
evm.TU.bctg00000002-np1.613	0.0153874	0.030145	1.68592	2.43754	3.34115	0.729549	FALSE	NA	NA	1764	0.00268936	TRUE
evm.TU.bctg00000002-np1.614	0.327075	0.427093	0.2321	0.287436	0.27824	1.03305	FALSE	NA	NA	129	1.38472e-55	TRUE
evm.TU.bctg00000002-np1.615	0.045797	0.0798262	0.0870375	0.0959901	0.100469	0.955422	FALSE	NA	NA	24	1.04435e-12	TRUE
evm.TU.bctg00000002-np1.616	0.363258	0.462427	0.0910301	0.115779	0.105432	1.09814	TRUE	488	488	43	1.7117e-21	TRUE
evm.TU.bctg00000002-np1.618	4.05719e-09	1.74763e-08	0.068938	0.0711249	0.0782315	0.909159	FALSE	NA	NA	11	3.06044e-05	TRUE
evm.TU.bctg00000002-np1.619	1.60679e-74	4.39445e-73	0.0774554	0.0975667	0.0885527	1.10179	TRUE	466	466	37	3.12664e-73	TRUE
evm.TU.bctg00000002-np1.620	0.160484	0.238374	0.122438	0.136762	0.141762	0.964733	FALSE	NA	NA	43	0.00323389	TRUE
evm.TU.bctg00000002-np1.621	2.67669e-20	2.30022e-19	0.367314	0.403383	0.455314	0.885944	FALSE	NA	NA	213	2.72214e-23	TRUE
evm.TU.bctg00000002-np1.622	3.49745e-09	1.516e-08	0.0849082	0.0968888	0.0977914	0.99077	FALSE	NA	NA	23	3.32279e-22	TRUE
evm.TU.bctg00000002-np1.623	0.115905	0.179833	0.0130423	0.0150056	0.0150429	0.997522	FALSE	NA	NA	4	2.58359e-09	TRUE
evm.TU.bctg00000002-np1.624	0.657811	0.741274	0.164227	0.171372	0.195587	0.876192	FALSE	NA	NA	56	2.44071e-44	TRUE
evm.TU.bctg00000002-np1.625	4.63928e-37	6.7172e-36	0.039127	0.0418659	0.0446098	0.93849	FALSE	NA	NA	8	1.16311e-27	TRUE
evm.TU.bctg00000002-np1.627	0.172862	0.253266	0.299973	0.432622	0.361248	1.19758	TRUE	265	265	181	1.44189e-09	TRUE
evm.TU.bctg00000002-np1.628	0.000448657	0.00116421	0.0835773	0.804515	0.0961479	7.55049	TRUE	4	4	40	2.83547e-07	TRUE
evm.TU.bctg00000002-np1.630	2.63943e-89	7.97848e-88	0.14453	0.18491	0.169865	1.08857	FALSE	NA	NA	81	2.11789e-78	TRUE
evm.TU.bctg00000002-np1.631	1.89895e-12	1.03377e-11	0.0101145	0.0121447	0.0117855	1.03048	FALSE	NA	NA	4	1.63493e-10	TRUE
evm.TU.bctg00000002-np1.634	0.683175	0.763862	0.258717	0.294603	0.310688	0.948228	FALSE	NA	NA	132	0.00203277	TRUE
evm.TU.bctg00000002-np1.635	7.56548e-07	2.70442e-06	0.222518	0.226298	0.266618	0.848773	FALSE	NA	NA	83	2.28984e-21	TRUE
evm.TU.bctg00000002-np1.636	0.0987185	0.156785	0.0777216	0.0802197	0.0888824	0.902537	FALSE	NA	NA	16	3.90425e-09	TRUE
evm.TU.bctg00000002-np1.637	0.00137325	0.00329772	0.0479106	0.0498871	0.0548564	0.909414	FALSE	NA	NA	8	3.33935e-07	TRUE
evm.TU.bctg00000002-np1.638	2.77419e-06	9.45584e-06	1.52808	2.19124	2.84403	0.770469	FALSE	NA	NA	1558	5.37032e-12	TRUE
evm.TU.bctg00000002-np1.639	0.281299	0.378803	0.115252	0.13501	0.133586	1.01066	FALSE	NA	NA	56	0.00011462	TRUE
evm.TU.bctg00000002-np1.640	2.16018e-09	9.53133e-09	1.00399	1.12964	1.53858	0.73421	FALSE	NA	NA	1017	1.70932e-08	TRUE
evm.TU.bctg00000002-np1.641	1.68074e-13	9.81666e-13	0.303167	0.330589	0.36533	0.904904	FALSE	NA	NA	176	3.04076e-16	TRUE
evm.TU.bctg00000002-np1.642	2.35518e-09	1.03256e-08	0.0739952	0.0759929	0.0843461	0.900965	FALSE	NA	NA	12	1.82905e-11	TRUE
evm.TU.bctg00000002-np1.643	4.50905e-07	1.64763e-06	0.255789	0.270284	0.30703	0.880318	FALSE	NA	NA	119	9.64427e-17	TRUE
evm.TU.bctg00000002-np1.644	8.6554e-27	9.49889e-26	0.084642	0.125422	0.09746	1.2869	TRUE	206	206	51	1.41831e-62	TRUE
evm.TU.bctg00000002-np1.645	0.974106	0.982373	0.208943	0.273956	0.250341	1.09433	FALSE	NA	NA	132	2.14258e-32	TRUE
evm.TU.bctg00000002-np1.646	1.46436e-11	7.50922e-11	0.248869	0.291882	0.298506	0.977809	FALSE	NA	NA	124	2.59628e-29	TRUE
evm.TU.bctg00000002-np1.647	0.713633	0.78719	0.173543	0.195647	0.207461	0.943055	FALSE	NA	NA	75	1.29091e-21	TRUE
evm.TU.bctg00000002-np1.648	4.19079e-08	1.664e-07	0.102742	0.103392	0.119329	0.866447	FALSE	NA	NA	19	1.54933e-05	TRUE
evm.TU.bctg00000002-np1.649	2.17832e-108	8.53009e-107	0.21613	0.31696	0.258828	1.2246	TRUE	240	240	156	6.03699e-129	TRUE
evm.TU.bctg00000002-np1.650	0.0367555	0.0656608	0.0290125	0.0313732	0.0328802	0.954165	FALSE	NA	NA	6	0.000142437	TRUE
evm.TU.bctg00000002-np1.651	0.000317042	0.000833991	0.114985	0.173143	0.133286	1.29904	TRUE	192	192	73	2.3393e-21	TRUE
evm.TU.bctg00000002-np1.653	0.0286169	0.0526221	0.212404	0.224308	0.254401	0.88171	FALSE	NA	NA	93	1.17193e-12	TRUE
evm.TU.bctg00000002-np1.654	0.359256	0.458688	0.0915624	0.10024	0.106074	0.945008	FALSE	NA	NA	26	0.00262733	TRUE
evm.TU.bctg00000002-np1.655	3.04914e-14	1.87631e-13	0.193772	0.214839	0.232292	0.924863	FALSE	NA	NA	81	2.22596e-25	TRUE
evm.TU.bctg00000002-np1.656	0.679722	0.760741	0.0934256	0.265763	0.108311	2.4537	TRUE	30	30	55	4.17586e-112	TRUE
evm.TU.bctg00000002-np1.657	0.0063328	0.0135126	0.0952888	0.122441	0.110539	1.10766	TRUE	454	454	49	3.4826e-21	TRUE
evm.TU.bctg00000002-np1.658	2.59888e-05	7.80796e-05	0.142933	0.15555	0.167781	0.927101	FALSE	NA	NA	49	4.29971e-11	TRUE
evm.TU.bctg00000002-np1.659	0.0330978	0.0599344	0.0133085	0.0157973	0.0153364	1.03005	FALSE	NA	NA	5	0.000484718	TRUE
evm.TU.bctg00000002-np1.660	5.45115e-11	2.71848e-10	0.0963535	0.1036	0.11181	0.92657	FALSE	NA	NA	31	2.62057e-10	TRUE
evm.TU.bctg00000002-np1.661	0.0297858	0.0544809	0.0670748	0.0695147	0.0760453	0.914122	FALSE	NA	NA	13	2.60339e-08	TRUE
evm.TU.bctg00000002-np1.662	0.0200418	0.0383051	0.0942241	0.122642	0.109267	1.12241	TRUE	403	403	40	6.73436e-43	TRUE
evm.TU.bctg00000002-np1.664	1.8542e-06	6.38318e-06	0.288794	0.311411	0.347336	0.896568	FALSE	NA	NA	146	3.07296e-21	TRUE
evm.TU.bctg00000002-np1.665	7.09339e-15	4.54346e-14	0.393133	0.474532	0.49403	0.960534	FALSE	NA	NA	291	5.97522e-24	TRUE
evm.TU.bctg00000002-np1.666	0.222917	0.314086	0.0495076	0.0534589	0.0566468	0.943724	FALSE	NA	NA	10	6.89222e-08	TRUE
evm.TU.bctg00000002-np1.667	0.629517	0.717841	0.026617	0.0280453	0.0301287	0.930852	FALSE	NA	NA	4	1.56466e-05	TRUE
evm.TU.bctg00000002-np1.668	3.97985e-08	1.58733e-07	0.0290125	0.0308407	0.0328802	0.93797	FALSE	NA	NA	5	1.58368e-16	TRUE
evm.TU.bctg00000002-np1.670	0.00117754	0.00284958	0.0681395	0.075228	0.0772922	0.973293	FALSE	NA	NA	20	4.66156e-11	TRUE
evm.TU.bctg00000002-np1.671	0.841048	0.886528	0.0782539	0.101436	0.0895441	1.1328	TRUE	374	374	30	1.02437e-13	TRUE
evm.TU.bctg00000002-np1.672	0.872959	0.910477	0.0340697	0.0366451	0.0386513	0.948096	FALSE	NA	NA	7	1.62404e-10	TRUE
evm.TU.bctg00000002-np1.675	0.0037968	0.00850307	0.0417887	0.0437804	0.047751	0.916848	FALSE	NA	NA	7	0.00282006	TRUE
evm.TU.bctg00000002-np1.678	0.0971426	0.154721	0.0412563	0.0454221	0.0471144	0.96408	FALSE	NA	NA	11	6.23302e-05	TRUE
evm.TU.bctg00000002-np1.680	5.95233e-27	6.59541e-26	3.21134	5.74766	11.1626	0.514903	FALSE	NA	NA	2719	3.94067e-37	TRUE
evm.TU.bctg00000002-np1.681	5.01764e-13	2.85327e-12	1.02289	1.17892	1.57698	0.747583	FALSE	NA	NA	1035	1.26668e-15	TRUE
evm.TU.bctg00000002-np1.682	7.64922e-09	3.23426e-08	0.384882	0.468973	0.481534	0.973915	FALSE	NA	NA	260	8.52902e-38	TRUE
evm.TU.bctg00000002-np1.683	0.357336	0.457106	0.0662763	0.0698874	0.0751077	0.930497	FALSE	NA	NA	13	2.96771e-08	TRUE
evm.TU.bctg00000002-np1.684	0.466886	0.564325	0.0268832	0.0282973	0.0304331	0.929821	FALSE	NA	NA	4	0.00788418	TRUE
evm.TU.bctg00000002-np1.687	0.519284	0.616627	0.0383285	0.0427265	0.0436664	0.978475	FALSE	NA	NA	9	1.90492e-10	TRUE
evm.TU.bctg00000002-np1.689	6.20682e-06	2.02544e-05	0.131488	0.1531	0.1531	1	FALSE	NA	NA	49	3.13867e-14	TRUE
evm.TU.bctg00000002-np1.690	0.0258657	0.0482062	1.52462	2.19887	2.8337	0.775973	FALSE	NA	NA	1563	1.34995e-17	TRUE
evm.TU.bctg00000002-np1.693	3.38667e-06	1.14304e-05	0.429598	0.49431	0.551228	0.896743	FALSE	NA	NA	319	0.000109571	TRUE
evm.TU.bctg00000002-np1.694	2.12004e-08	8.66625e-08	0.0561618	0.0658013	0.0637956	1.03144	FALSE	NA	NA	22	3.79058e-06	TRUE
evm.TU.bctg00000002-np1.695	0.511345	0.608459	0.0657439	0.0662304	0.0744826	0.889206	FALSE	NA	NA	9	5.6169e-06	TRUE
evm.TU.bctg00000002-np1.696	0.377225	0.476196	0.356934	0.38135	0.440092	0.866525	FALSE	NA	NA	194	9.39611e-11	TRUE
evm.TU.bctg00000002-np1.697	1.0685e-09	4.81313e-09	0.347884	0.359509	0.426999	0.841943	FALSE	NA	NA	184	2.12403e-17	TRUE
evm.TU.bctg00000002-np1.698	5.558e-05	0.000160141	0.059622	0.0630044	0.0675314	0.932965	FALSE	NA	NA	11	1.15377e-14	TRUE
evm.TU.bctg00000002-np1.699	6.79621e-07	2.43702e-06	1.47777	2.05468	2.69615	0.762082	FALSE	NA	NA	1555	1.65215e-06	TRUE
evm.TU.bctg00000002-np1.701	0.137497	0.208637	0.174874	0.192255	0.20911	0.919394	FALSE	NA	NA	69	1.79226e-08	TRUE
evm.TU.bctg00000002-np1.705	0.00111783	0.00272228	0.0346021	0.0360761	0.0392601	0.918899	FALSE	NA	NA	5	3.47264e-08	TRUE
evm.TU.bctg00000002-np1.706	4.25718e-38	6.26934e-37	0.056428	0.0676351	0.0640898	1.05532	FALSE	NA	NA	19	1.25885e-53	TRUE
evm.TU.bctg00000002-np1.707	0.00112077	0.00272575	0.434389	0.427337	0.558963	0.764518	FALSE	NA	NA	260	1.62928e-06	TRUE
evm.TU.bctg00000002-np1.708	0.138536	0.210028	0.192175	0.22717	0.230331	0.986277	FALSE	NA	NA	104	2.02665e-25	TRUE
evm.TU.bctg00000002-np1.709	0.00155422	0.00369819	0.306894	0.396473	0.37017	1.07106	FALSE	NA	NA	220	2.64707e-57	TRUE
evm.TU.bctg00000002-np1.710	0.82665	0.87612	0.135214	0.172873	0.157913	1.09474	TRUE	496	496	82	3.95638e-06	TRUE
evm.TU.bctg00000002-np1.711	0.18122	0.263607	0.179665	0.183101	0.215013	0.85158	FALSE	NA	NA	56	3.87281e-05	TRUE
evm.TU.bctg00000002-np1.712	7.30701e-26	7.79565e-25	0.0774554	0.0858521	0.0885527	0.969502	FALSE	NA	NA	25	2.26488e-31	TRUE
evm.TU.bctg00000002-np1.713	9.61055e-05	0.000269033	0.0622837	0.0648098	0.0704661	0.91973	FALSE	NA	NA	12	2.76737e-13	TRUE
evm.TU.bctg00000002-np1.714	0.199367	0.286855	0.0662763	0.0720174	0.0751077	0.958855	FALSE	NA	NA	17	2.60657e-11	TRUE
evm.TU.bctg00000002-np1.715	0.715019	0.78806	1.32419	1.68347	2.27521	0.739922	FALSE	NA	NA	1361	0.000476105	TRUE
evm.TU.bctg00000002-np1.716	6.58058e-273	8.39876e-271	0.667554	1.3173	0.936842	1.40611	TRUE	150	150	561	1.47813e-300	TRUE
evm.TU.bctg00000002-np1.717	2.0521e-05	6.23592e-05	0.4288	0.553302	0.549943	1.00611	FALSE	NA	NA	334	6.68614e-36	TRUE
evm.TU.bctg00000002-np1.719	0.00837365	0.0174249	0.370775	0.406952	0.460435	0.883842	FALSE	NA	NA	232	3.13835e-33	TRUE
evm.TU.bctg00000002-np1.720	3.92006e-16	2.69631e-15	0.176204	0.211223	0.210755	1.00222	FALSE	NA	NA	85	6.93033e-21	TRUE
evm.TU.bctg00000002-np1.721	1.29019e-05	4.02718e-05	0.0686718	0.0900646	0.077917	1.1559	TRUE	329	329	31	1.63473e-14	TRUE
evm.TU.bctg00000002-np1.723	5.21537e-66	1.23946e-64	0.0665425	0.0759756	0.0754203	1.00736	FALSE	NA	NA	24	1.71522e-55	TRUE
evm.TU.bctg00000002-np1.724	3.89191e-11	1.96362e-10	0.0540325	0.0591138	0.0615176	0.960925	FALSE	NA	NA	15	4.40681e-16	TRUE
evm.TU.bctg00000002-np1.725	0.0101152	0.0207235	0.0574927	0.061124	0.065254	0.936709	FALSE	NA	NA	11	4.25739e-05	TRUE
evm.TU.bctg00000002-np1.726	2.67176e-30	3.24186e-29	0.993346	1.18819	1.51723	0.783132	FALSE	NA	NA	1019	1.43909e-22	TRUE
evm.TU.bctg00000002-np1.727	0.325384	0.425531	0.0252861	0.0379653	0.0286179	1.32663	TRUE	179	179	16	1.0362e-31	TRUE
evm.TU.bctg00000002-np1.731	3.46409e-24	3.50067e-23	0.107	0.115278	0.124113	0.928815	FALSE	NA	NA	35	2.24331e-23	TRUE
evm.TU.bctg00000002-np1.732	0.000250953	0.000670375	0.0654778	0.0718564	0.0741703	0.968802	FALSE	NA	NA	18	0.00118344	TRUE
evm.TU.bctg00000002-np1.733	1.30301e-214	1.21356e-212	0.515039	1.32386	0.691808	1.91362	TRUE	64	64	444	0	TRUE
evm.TU.bctg00000002-np1.734	3.23135e-11	1.64237e-10	1.14879	1.56545	1.84878	0.846747	FALSE	NA	NA	1139	1.65086e-32	TRUE
evm.TU.bctg00000002-np1.735	5.83296e-11	2.89631e-10	0.0375299	0.0419884	0.0427146	0.982998	FALSE	NA	NA	11	1.64285e-08	TRUE
evm.TU.bctg00000002-np1.736	4.77709e-08	1.89217e-07	0.0457812	0.0484893	0.0524556	0.924387	FALSE	NA	NA	9	4.03956e-06	TRUE
evm.TU.bctg00000002-np1.737	1.47994e-05	4.59035e-05	0.121906	0.12571	0.141133	0.890723	FALSE	NA	NA	31	2.05186e-10	TRUE
evm.TU.bctg00000002-np1.740	1.31385e-54	2.58716e-53	0.554698	0.977638	0.755786	1.29354	TRUE	199	199	470	2.12455e-39	TRUE
evm.TU.bctg00000002-np1.741	0.473689	0.571945	0.0769231	0.0854018	0.0878963	0.971621	FALSE	NA	NA	23	0.000163938	TRUE
evm.TU.bctg00000002-np1.742	8.74722e-07	3.10752e-06	0.0662763	0.0720174	0.0751077	0.958855	FALSE	NA	NA	15	0.000175762	TRUE
evm.TU.bctg00000002-np1.744	9.94381e-69	2.46521e-67	0.24807	0.313312	0.297532	1.05304	FALSE	NA	NA	158	1.20251e-67	TRUE
evm.TU.bctg00000002-np1.745	0.00346947	0.00785015	0.0761246	0.0879202	0.0869206	1.0115	FALSE	NA	NA	29	2.67857e-28	TRUE
evm.TU.bctg00000002-np1.746	0.00424559	0.00940252	0.190045	0.18645	0.22772	0.818769	FALSE	NA	NA	59	4.04466e-06	TRUE
evm.TU.bctg00000002-np1.747	2.42206e-17	1.77583e-16	0.367048	0.437391	0.454921	0.961465	FALSE	NA	NA	260	7.93967e-22	TRUE
evm.TU.bctg00000002-np1.749	5.76043e-15	3.73129e-14	0.209742	0.241939	0.251276	0.962844	FALSE	NA	NA	104	2.52864e-21	TRUE
evm.TU.bctg00000002-np1.750	0.655893	0.740323	0.0215598	0.023763	0.0244482	0.971971	FALSE	NA	NA	5	1.48502e-05	TRUE
evm.TU.bctg00000002-np1.751	0.441253	0.539014	0.0902316	0.101813	0.104461	0.974656	FALSE	NA	NA	31	0.000990677	TRUE
evm.TU.bctg00000002-np1.752	0.695408	0.773971	0.028214	0.0295552	0.0319615	0.924713	FALSE	NA	NA	4	0.000162392	TRUE
evm.TU.bctg00000002-np1.754	5.78871e-79	1.63507e-77	0.0425872	0.0535639	0.0487079	1.0997	TRUE	478	478	16	1.21731e-76	TRUE
evm.TU.bctg00000002-np1.755	0.791319	0.848439	0.165824	0.190546	0.197663	0.963998	FALSE	NA	NA	81	5.53942e-05	TRUE
evm.TU.bctg00000002-np1.756	7.4264e-11	3.64549e-10	0.0401916	0.0577559	0.0458526	1.2596	TRUE	221	221	27	3.2183e-08	TRUE
evm.TU.bctg00000002-np1.757	3.14177e-08	1.26184e-07	0.0686718	0.0751551	0.077917	0.964554	FALSE	NA	NA	21	6.30337e-08	TRUE
evm.TU.bctg00000002-np1.758	0.0100534	0.0206091	0.122172	0.138691	0.141446	0.98052	FALSE	NA	NA	50	8.3556e-07	TRUE
evm.TU.bctg00000002-np1.759	9.63235e-09	4.03809e-08	0.403513	0.480371	0.50996	0.941979	FALSE	NA	NA	304	9.06588e-57	TRUE
evm.TU.bctg00000002-np1.760	7.2912e-08	2.86167e-07	0.117115	0.124726	0.135674	0.919301	FALSE	NA	NA	38	7.38611e-17	TRUE
evm.TU.bctg00000002-np1.761	0.0671343	0.112677	0.0444504	0.0542004	0.0509199	1.06442	FALSE	NA	NA	18	3.55809e-06	TRUE
evm.TU.bctg00000002-np1.762	0.132197	0.201928	0.124567	0.176705	0.144342	1.22421	TRUE	242	242	88	2.33207e-19	TRUE
evm.TU.bctg00000002-np1.763	0.017038	0.0330964	0.0774554	0.0783974	0.0885527	0.885318	FALSE	NA	NA	13	0.00559095	TRUE
evm.TU.bctg00000002-np1.766	1.94796e-14	1.21387e-13	0.461006	0.558982	0.602513	0.927751	FALSE	NA	NA	366	6.40302e-13	TRUE
evm.TU.bctg00000002-np1.768	5.08571e-13	2.88721e-12	0.133085	0.135638	0.155161	0.874178	FALSE	NA	NA	32	9.71559e-11	TRUE
evm.TU.bctg00000002-np1.770	0.497286	0.594604	0.040724	0.0433358	0.046481	0.932333	FALSE	NA	NA	8	0.00772818	TRUE
evm.TU.bctg00000002-np1.771	0.0175222	0.0339412	0.654778	0.817691	0.916108	0.89257	FALSE	NA	NA	596	2.98037e-24	TRUE
evm.TU.bctg00000002-np1.773	0.326314	0.426262	0.126697	0.131973	0.146991	0.897835	FALSE	NA	NA	38	1.4692e-05	TRUE
evm.TU.bctg00000002-np1.774	0.779472	0.83984	0.102475	0.113298	0.119026	0.951874	FALSE	NA	NA	34	2.23771e-05	TRUE
evm.TU.bctg00000002-np1.775	4.09382e-05	0.000119655	0.140005	0.149722	0.164056	0.912627	FALSE	NA	NA	45	0.000930312	TRUE
evm.TU.bctg00000002-np1.776	0.0125886	0.0251773	0.16609	0.17475	0.198008	0.88254	FALSE	NA	NA	58	9.8831e-05	TRUE
evm.TU.bctg00000002-np1.777	3.73057e-11	1.88775e-10	0.199894	0.224941	0.239716	0.938367	FALSE	NA	NA	88	3.70949e-11	TRUE
evm.TU.bctg00000002-np1.778	0.00126983	0.00306002	0.127495	0.142686	0.147997	0.964118	FALSE	NA	NA	45	0.000376527	TRUE
evm.TU.bctg00000002-np1.780	3.95938e-31	4.96147e-30	0.0340697	0.0414375	0.0386513	1.07209	FALSE	NA	NA	16	3.27168e-26	TRUE
evm.TU.bctg00000002-np1.781	0.0176456	0.0341612	0.0574927	0.0637864	0.065254	0.977509	FALSE	NA	NA	18	0.00051048	TRUE
evm.TU.bctg00000002-np1.782	2.00736e-09	8.86843e-09	0.285068	0.323134	0.342792	0.942655	FALSE	NA	NA	167	6.48181e-24	TRUE
evm.TU.bctg00000002-np1.783	0.0196172	0.0375143	0.0271493	0.0285492	0.0307381	0.92879	FALSE	NA	NA	4	0.000591718	TRUE
evm.TU.bctg00000002-np1.784	8.5341e-42	1.33675e-40	0.172744	0.239853	0.206469	1.16169	TRUE	322	322	118	1.94347e-44	TRUE
evm.TU.bctg00000002-np1.786	9.66945e-28	1.09249e-26	1.02289	1.58095	1.57698	1.00252	FALSE	NA	NA	1060	8.64944e-110	TRUE
evm.TU.bctg00000002-np1.787	6.43459e-13	3.61722e-12	0.107799	0.114308	0.125012	0.91438	FALSE	NA	NA	34	7.41751e-11	TRUE
evm.TU.bctg00000002-np1.788	6.52396e-11	3.22085e-10	0.176204	0.230392	0.210755	1.09318	FALSE	NA	NA	107	6.06506e-23	TRUE
evm.TU.bctg00000002-np1.789	0.301872	0.402419	0.0274155	0.0288009	0.0310435	0.92776	FALSE	NA	NA	4	0.000759363	TRUE
evm.TU.bctg00000002-np1.790	2.75052e-34	3.68805e-33	0.190844	0.247115	0.228699	1.08053	FALSE	NA	NA	114	1.09609e-26	TRUE
evm.TU.bctg00000002-np1.791	7.69808e-40	1.17379e-38	0.0881022	0.117103	0.101811	1.1502	TRUE	339	339	50	2.1469e-71	TRUE
evm.TU.bctg00000002-np1.792	0.154441	0.23089	0.0926271	0.105901	0.107353	0.986474	FALSE	NA	NA	35	0.00134833	TRUE
evm.TU.bctg00000002-np1.795	0.00256611	0.0058952	0.470854	0.540484	0.618789	0.873454	FALSE	NA	NA	326	4.51217e-13	TRUE
evm.TU.bctg00000002-np1.796	2.88868e-05	8.61852e-05	0.918286	1.10967	1.37193	0.80884	FALSE	NA	NA	900	2.99285e-10	TRUE
evm.TU.bctg00000002-np1.797	1.47313e-25	1.55718e-24	0.0372638	0.0412096	0.0423966	0.972002	FALSE	NA	NA	10	1.52873e-21	TRUE
evm.TU.bctg00000002-np1.798	1.45773e-06	5.09769e-06	1.04764	1.40268	1.62821	0.861486	FALSE	NA	NA	1078	1.39582e-12	TRUE
evm.TU.bctg00000002-np1.799	0.0177142	0.0342553	0.0710673	0.0820088	0.0807851	1.01515	FALSE	NA	NA	22	1.11747e-08	TRUE
evm.TU.bctg00000002-np1.800	0.00481059	0.0105253	0.338036	0.36813	0.412955	0.891452	FALSE	NA	NA	202	3.95291e-12	TRUE
evm.TU.bctg00000002-np1.804	1.58641e-44	2.61567e-43	0.146926	0.169568	0.173041	0.97993	FALSE	NA	NA	67	1.34591e-35	TRUE
evm.TU.bctg00000002-np1.805	0.000861312	0.00213378	0.0990152	0.104144	0.114981	0.905757	FALSE	NA	NA	26	5.2866e-06	TRUE
evm.TU.bctg00000002-np1.806	1.18112e-05	3.70349e-05	0.443705	0.505683	0.574107	0.880816	FALSE	NA	NA	281	1.01048e-08	TRUE
evm.TU.bctg00000002-np1.807	2.6441e-05	7.91248e-05	0.0747937	0.0804002	0.0853144	0.942398	FALSE	NA	NA	21	6.22634e-05	TRUE
evm.TU.bctg00000002-np1.808	7.47109e-14	4.47745e-13	0.175406	0.183548	0.209769	0.875004	FALSE	NA	NA	63	2.68435e-26	TRUE
evm.TU.bctg00000002-np1.809	2.26852e-66	5.4287e-65	0.0670748	0.0870866	0.0760453	1.14519	TRUE	350	350	31	7.73251e-61	TRUE
evm.TU.bctg00000002-np1.810	0.0386314	0.0685852	0.0465797	0.0598638	0.0533612	1.12186	TRUE	404	404	18	3.11294e-07	TRUE
evm.TU.bctg00000002-np1.811	1.09608e-28	1.28911e-27	0.120043	0.137609	0.138976	0.990165	FALSE	NA	NA	42	6.80457e-29	TRUE
evm.TU.bctg00000002-np1.812	2.43133e-61	5.2694e-60	0.321799	0.406801	0.390301	1.04228	FALSE	NA	NA	198	2.72234e-73	TRUE
evm.TU.bctg00000002-np1.813	0.300286	0.40046	0.0332712	0.0369651	0.0377408	0.979448	FALSE	NA	NA	7	2.90048e-06	TRUE
evm.TU.bctg00000002-np1.815	0.000227665	0.000610532	0.043918	0.0462603	0.0502936	0.919803	FALSE	NA	NA	8	1.00037e-05	TRUE
evm.TU.bctg00000002-np1.817	0.0472156	0.0819457	1.18259	1.6051	1.92657	0.833135	FALSE	NA	NA	1240	1.83801e-34	TRUE
evm.TU.bctg00000002-np1.818	0.215217	0.304449	0.0992813	0.114475	0.115297	0.992867	FALSE	NA	NA	30	7.04934e-05	TRUE
evm.TU.bctg00000002-np1.819	0.0522265	0.0899863	0.0351344	0.0392338	0.0398748	0.983926	FALSE	NA	NA	10	1.77658e-05	TRUE
evm.TU.bctg00000002-np1.821	5.00498e-05	0.000145056	0.040724	0.0412059	0.046481	0.886509	FALSE	NA	NA	4	3.73808e-05	TRUE
evm.TU.bctg00000002-np1.824	1.17517e-06	4.15774e-06	0.0484429	0.0610179	0.0554525	1.10036	TRUE	475	475	22	9.2987e-09	TRUE
evm.TU.bctg00000002-np1.825	0.000769924	0.00192537	0.145063	0.166118	0.170567	0.973922	FALSE	NA	NA	49	1.95281e-12	TRUE
evm.TU.bctg00000002-np1.826	0.000686307	0.00174026	0.0415225	0.0488612	0.0474324	1.03012	FALSE	NA	NA	15	9.92892e-09	TRUE
evm.TU.bctg00000002-np1.830	5.73845e-62	1.25954e-60	0.172478	0.20347	0.206138	0.987061	FALSE	NA	NA	79	1.24465e-57	TRUE
evm.TU.bctg00000002-np1.831	0.00117021	0.00283384	0.210008	0.26073	0.251587	1.03634	FALSE	NA	NA	115	0.00380501	TRUE
evm.TU.bctg00000002-np1.832	0.190478	0.275561	0.0380623	0.0414156	0.0433497	0.955384	FALSE	NA	NA	7	0.00328958	TRUE
evm.TU.bctg00000002-np1.833	1.14912e-18	9.10313e-18	0.118179	0.139385	0.136868	1.01839	FALSE	NA	NA	54	3.87224e-22	TRUE
evm.TU.bctg00000002-np1.834	1.39058e-35	1.94005e-34	0.0729305	0.0958512	0.0830504	1.15413	TRUE	331	331	39	2.3677e-42	TRUE
evm.TU.bctg00000002-np1.835	7.46212e-24	7.34699e-23	0.168485	0.181669	0.201096	0.903392	FALSE	NA	NA	61	3.95531e-21	TRUE
evm.TU.bctg00000002-np1.836	0.00478997	0.0104935	0.0444504	0.0547329	0.0509199	1.07488	FALSE	NA	NA	19	2.2312e-07	TRUE
evm.TU.bctg00000002-np1.837	0.00113715	0.00276155	0.0364653	0.0399372	0.0414437	0.96365	FALSE	NA	NA	9	1.71551e-06	TRUE
evm.TU.bctg00000002-np1.838	0.963752	0.975856	0.0170349	0.0236714	0.0194251	1.2186	TRUE	247	247	7	1.46741e-19	TRUE
evm.TU.bctg00000002-np1.843	1.56388e-63	3.56897e-62	0.290924	0.403893	0.34995	1.15414	TRUE	330	330	182	7.01122e-68	TRUE
evm.TU.bctg00000002-np1.844	7.97948e-116	3.39473e-114	0.059622	0.0869661	0.0675314	1.28779	TRUE	205	205	44	4.67841e-118	TRUE
evm.TU.bctg00000002-np1.845	0.331219	0.431403	0.1786	0.190937	0.213705	0.89346	FALSE	NA	NA	75	5.46787e-16	TRUE
evm.TU.bctg00000002-np1.846	3.68755e-11	1.86872e-10	1.08065	1.36596	1.69819	0.804363	FALSE	NA	NA	1117	1.84011e-15	TRUE
evm.TU.bctg00000002-np1.848	0.00594542	0.012773	0.273623	0.320212	0.328948	0.973442	FALSE	NA	NA	170	2.63353e-14	TRUE
evm.TU.bctg00000002-np1.849	0.000393125	0.00102319	0.0417887	0.0496377	0.047751	1.03951	FALSE	NA	NA	10	0.000269128	TRUE
evm.TU.bctg00000002-np1.850	3.65306e-72	9.68342e-71	1.23157	1.69663	2.04296	0.830474	FALSE	NA	NA	1255	1.59858e-115	TRUE
evm.TU.bctg00000002-np1.851	0.02026	0.0386364	0.594091	0.725769	0.818585	0.886615	FALSE	NA	NA	489	7.36728e-06	TRUE
evm.TU.bctg00000002-np1.852	0.101075	0.159992	0.0431195	0.0492584	0.0493446	0.998254	FALSE	NA	NA	15	2.73729e-09	TRUE
evm.TU.bctg00000002-np1.853	0.831694	0.879956	0.38568	0.444662	0.482738	0.921124	FALSE	NA	NA	253	1.49238e-14	TRUE
evm.TU.bctg00000002-np1.854	3.69997e-15	2.41937e-14	0.948895	1.15021	1.43013	0.804268	FALSE	NA	NA	925	8.22332e-15	TRUE
evm.TU.bctg00000002-np1.855	0.135886	0.206739	0.0210274	0.0232532	0.0238534	0.974836	FALSE	NA	NA	5	2.95193e-06	TRUE
evm.TU.bctg00000002-np1.857	0.078092	0.128145	0.0915624	0.11089	0.106074	1.04541	FALSE	NA	NA	36	1.30807e-05	TRUE
evm.TU.bctg00000002-np1.858	0.000287467	0.000759672	0.175672	0.220995	0.210097	1.05187	FALSE	NA	NA	107	3.56095e-05	TRUE
evm.TU.bctg00000002-np1.859	0.0910929	0.14696	0.0843758	0.0975114	0.0971299	1.00393	FALSE	NA	NA	31	0.00323263	TRUE
evm.TU.bctg00000002-np1.862	4.61231e-12	2.45657e-11	0.0891669	0.10307	0.103145	0.999272	FALSE	NA	NA	33	6.6636e-14	TRUE
evm.TU.bctg00000002-np1.864	0.247932	0.341613	0.0319404	0.0378507	0.0362269	1.04482	FALSE	NA	NA	8	2.40146e-08	TRUE
evm.TU.bctg00000002-np1.865	1.49397e-08	6.1952e-08	0.0934256	0.108149	0.108311	0.998503	FALSE	NA	NA	28	2.68301e-17	TRUE
evm.TU.bctg00000002-np1.866	0.00128823	0.00310002	0.0258185	0.0283535	0.0292196	0.970357	FALSE	NA	NA	6	0.0071772	TRUE
evm.TU.bctg00000002-np1.867	1.37154e-05	4.27334e-05	0.0569603	0.0606524	0.064676	0.937789	FALSE	NA	NA	11	6.53287e-08	TRUE
evm.TU.bctg00000002-np1.868	5.53435e-06	1.81632e-05	0.0508384	0.0546565	0.0581341	0.94018	FALSE	NA	NA	10	9.14129e-06	TRUE
evm.TU.bctg00000002-np1.869	0.202317	0.289889	0.0644131	0.0703972	0.0729245	0.965344	FALSE	NA	NA	17	2.38812e-05	TRUE
evm.TU.bctg00000002-np1.870	1.07913e-16	7.66742e-16	1.00852	1.42804	1.54772	0.922675	FALSE	NA	NA	1022	8.99683e-22	TRUE
evm.TU.bctg00000003-np1.4	9.66124e-18	7.25329e-17	0.13415	0.141744	0.156537	0.905494	FALSE	NA	NA	42	3.23911e-16	TRUE
evm.TU.bctg00000003-np1.5	4.4416e-09	1.90607e-08	0.111791	0.207947	0.129618	1.6043	TRUE	100	100	85	2.50357e-10	TRUE
evm.TU.bctg00000003-np1.7	0.00869524	0.0180614	0.0492414	0.0537514	0.0563477	0.953925	FALSE	NA	NA	11	0.000485168	TRUE
evm.TU.bctg00000003-np1.9	0.422817	0.521672	0.0761246	0.243937	0.0869206	2.46568	TRUE	29	29	27	3.18787e-08	TRUE
evm.TU.bctg00000003-np1.10	0.781939	0.841262	0.039127	0.0722173	0.0446098	1.61887	TRUE	96	96	32	9.31251e-35	TRUE
evm.TU.bctg00000003-np1.11	3.70752e-15	2.41972e-14	0.145329	0.150333	0.170918	0.87956	FALSE	NA	NA	45	4.39461e-18	TRUE
evm.TU.bctg00000003-np1.13	1.15677e-05	3.63375e-05	0.119776	0.136342	0.138673	0.983193	FALSE	NA	NA	52	4.20431e-20	TRUE
evm.TU.bctg00000003-np1.15	0.195928	0.282379	0.0412563	0.0448896	0.0471144	0.952778	FALSE	NA	NA	8	0.00240243	TRUE
evm.TU.bctg00000003-np1.16	0.106512	0.167747	0.0396593	0.0503437	0.0452311	1.11303	TRUE	430	430	17	1.4824e-12	TRUE
evm.TU.bctg00000003-np1.17	7.84457e-17	5.60838e-16	0.275486	0.326377	0.331199	0.985439	FALSE	NA	NA	172	9.61697e-38	TRUE
evm.TU.bctg00000003-np1.18	5.99437e-19	4.86038e-18	0.255523	0.311155	0.306699	1.01453	FALSE	NA	NA	158	2.41704e-31	TRUE
evm.TU.bctg00000003-np1.19	0.0966451	0.154256	0.120841	0.141411	0.139893	1.01085	FALSE	NA	NA	54	3.71399e-12	TRUE
evm.TU.bctg00000003-np1.20	2.99567e-06	1.01705e-05	0.0625499	0.0645103	0.0707699	0.91155	FALSE	NA	NA	11	1.03421e-05	TRUE
evm.TU.bctg00000003-np1.21	0.0839956	0.136597	0.0268832	0.0330897	0.0304331	1.08729	FALSE	NA	NA	11	1.7e-06	TRUE
evm.TU.bctg00000003-np1.25	2.18745e-09	9.63931e-09	0.0377961	0.0464944	0.0430324	1.08045	FALSE	NA	NA	11	6.39188e-10	TRUE
evm.TU.bctg00000003-np1.26	0.0845911	0.137306	0.305829	0.497764	0.368778	1.34977	TRUE	171	171	259	4.6977e-195	TRUE
evm.TU.bctg00000003-np1.28	5.20149e-133	2.59773e-131	0.136279	0.231157	0.159287	1.4512	TRUE	135	135	118	1.1952e-162	TRUE
evm.TU.bctg00000003-np1.29	4.25145e-09	1.82675e-08	0.133085	0.147885	0.155161	0.953109	FALSE	NA	NA	51	1.86569e-16	TRUE
evm.TU.bctg00000003-np1.36	0.885574	0.918354	0.118446	0.15503	0.137167	1.13022	TRUE	383	383	61	8.4691e-09	TRUE
evm.TU.bctg00000003-np1.37	0.1007	0.159547	0.473516	0.650856	0.623196	1.04438	FALSE	NA	NA	404	4.05568e-20	TRUE
evm.TU.bctg00000003-np1.38	1.31985e-12	7.26552e-12	0.140005	0.147592	0.164056	0.899645	FALSE	NA	NA	43	1.28611e-12	TRUE
evm.TU.bctg00000003-np1.39	2.74892e-16	1.90599e-15	0.0516369	0.0591008	0.058997	1.00176	FALSE	NA	NA	15	3.41332e-10	TRUE
evm.TU.bctg00000003-np1.40	2.29874e-12	1.24747e-11	0.0947565	0.0980476	0.109904	0.892124	FALSE	NA	NA	19	1.70346e-11	TRUE
evm.TU.bctg00000003-np1.41	0.000288229	0.000761101	0.0180995	0.022569	0.0206022	1.09547	TRUE	493	493	7	0.00222743	TRUE
evm.TU.bctg00000003-np1.42	2.71339e-08	1.09617e-07	1.04791	1.25063	1.62877	0.767839	FALSE	NA	NA	1065	6.23019e-09	TRUE
evm.TU.bctg00000003-np1.43	6.55168e-09	2.78386e-08	0.199627	0.290809	0.239399	1.21475	TRUE	251	251	104	8.03265e-21	TRUE
evm.TU.bctg00000003-np1.44	2.17315e-42	3.46698e-41	0.73729	0.922179	1.05184	0.876733	FALSE	NA	NA	662	7.01409e-65	TRUE
evm.TU.bctg00000003-np1.45	0.616811	0.708511	0.0774554	0.0826572	0.0885527	0.933423	FALSE	NA	NA	17	5.43421e-13	TRUE
evm.TU.bctg00000003-np1.46	0.00170408	0.00402208	0.0417887	0.0464428	0.047751	0.972604	FALSE	NA	NA	12	2.86217e-08	TRUE
evm.TU.bctg00000003-np1.49	0.083803	0.136412	0.0891669	0.10094	0.103145	0.978622	FALSE	NA	NA	22	1.83777e-09	TRUE
evm.TU.bctg00000003-np1.50	5.91484e-11	2.93274e-10	0.0412563	0.0454221	0.0471144	0.96408	FALSE	NA	NA	9	9.43762e-09	TRUE
evm.TU.bctg00000003-np1.51	4.63394e-12	2.46428e-11	0.029811	0.0369172	0.0337975	1.09231	FALSE	NA	NA	11	1.72518e-10	TRUE
evm.TU.bctg00000003-np1.53	0.00148867	0.00355259	0.0292787	0.0316239	0.0331863	0.952921	FALSE	NA	NA	6	1.02377e-09	TRUE
evm.TU.bctg00000003-np1.54	2.90245e-15	1.90875e-14	0.0686718	0.0735577	0.077917	0.944052	FALSE	NA	NA	13	6.12135e-12	TRUE
evm.TU.bctg00000003-np1.56	1.29762e-06	4.57687e-06	0.154645	0.170701	0.183239	0.931572	FALSE	NA	NA	63	4.66496e-14	TRUE
evm.TU.bctg00000003-np1.57	0.000144285	0.000394921	0.227043	0.224529	0.272128	0.825087	FALSE	NA	NA	77	1.80106e-09	TRUE
evm.TU.bctg00000003-np1.58	3.67979e-13	2.11695e-12	0.19803	0.241924	0.237487	1.01868	FALSE	NA	NA	113	4.3517e-14	TRUE
evm.TU.bctg00000003-np1.60	5.81002e-20	4.91925e-19	0.22518	0.279952	0.269865	1.03738	FALSE	NA	NA	131	1.03462e-52	TRUE
evm.TU.bctg00000003-np1.61	4.30253e-13	2.45879e-12	0.221719	0.227451	0.26564	0.856241	FALSE	NA	NA	87	3.08116e-12	TRUE
evm.TU.bctg00000003-np1.62	1.01426e-24	1.05275e-23	0.058025	0.0658548	0.0658262	1.00043	FALSE	NA	NA	21	1.27169e-19	TRUE
evm.TU.bctg00000003-np1.64	0.0725398	0.120349	0.0774554	0.0847871	0.0885527	0.957476	FALSE	NA	NA	23	5.72032e-05	TRUE
evm.TU.bctg00000003-np1.65	0.982926	0.988087	0.0284802	0.0298063	0.0322678	0.923719	FALSE	NA	NA	4	0.000499445	TRUE
evm.TU.bctg00000003-np1.66	5.3637e-13	3.04002e-12	0.371573	0.438042	0.46162	0.948923	FALSE	NA	NA	252	4.3949e-26	TRUE
evm.TU.bctg00000003-np1.68	0.00202278	0.00472897	0.105936	0.113375	0.122921	0.922346	FALSE	NA	NA	33	3.92952e-17	TRUE
evm.TU.bctg00000003-np1.69	3.77114e-06	1.26414e-05	0.223583	0.250849	0.267919	0.936288	FALSE	NA	NA	104	0.00397616	TRUE
evm.TU.bctg00000003-np1.70	4.05276e-17	2.94017e-16	0.161299	0.185371	0.191775	0.966607	FALSE	NA	NA	73	3.49107e-39	TRUE
evm.TU.bctg00000003-np1.71	0.494264	0.591606	0.010913	0.0161216	0.0126733	1.27209	TRUE	212	212	8	0.00518617	TRUE
evm.TU.bctg00000003-np1.72	0.000977575	0.00239596	0.0907639	0.0974573	0.10511	0.927192	FALSE	NA	NA	24	9.97699e-14	TRUE
evm.TU.bctg00000003-np1.74	3.83818e-132	1.88948e-130	0.480703	1.00848	0.635101	1.5879	TRUE	104	104	415	9.23935e-246	TRUE
evm.TU.bctg00000003-np1.75	0.0118679	0.0238882	0.264573	0.293667	0.317939	0.923658	FALSE	NA	NA	147	1.43132e-25	TRUE
evm.TU.bctg00000003-np1.76	2.87606e-18	2.20733e-17	0.166356	1.75427	0.198352	8.84419	TRUE	2	2	82	1.459e-23	TRUE
evm.TU.bctg00000003-np1.78	0.00215618	0.00500014	0.0415225	0.0446013	0.0474324	0.940312	FALSE	NA	NA	9	5.97859e-09	TRUE
evm.TU.bctg00000003-np1.79	0.0419771	0.0738495	0.0330051	0.038314	0.0374378	1.0234	FALSE	NA	NA	10	0.000593847	TRUE
evm.TU.bctg00000003-np1.80	9.23933e-94	3.00365e-92	0.103806	0.139381	0.120533	1.15637	TRUE	327	327	59	2.04254e-125	TRUE
evm.TU.bctg00000003-np1.81	1.13636e-12	6.27545e-12	0.148523	0.19785	0.175174	1.12945	TRUE	387	387	86	6.11624e-15	TRUE
evm.TU.bctg00000003-np1.85	4.35128e-07	1.59625e-06	0.195102	0.205003	0.23393	0.876342	FALSE	NA	NA	69	1.30902e-10	TRUE
evm.TU.bctg00000003-np1.86	0.878779	0.913299	0.215864	0.243859	0.258509	0.943327	FALSE	NA	NA	112	1.00902e-20	TRUE
evm.TU.bctg00000003-np1.87	0.337813	0.437962	0.0242215	0.0263035	0.0274213	0.959237	FALSE	NA	NA	5	9.79272e-09	TRUE
evm.TU.bctg00000003-np1.90	6.0472e-48	1.0632e-46	0.0891669	0.122239	0.103145	1.18512	TRUE	283	283	58	1.33857e-82	TRUE
evm.TU.bctg00000003-np1.91	1.7404e-23	1.68467e-22	0.214267	0.246676	0.256605	0.961305	FALSE	NA	NA	113	2.60242e-26	TRUE
evm.TU.bctg00000003-np1.92	3.52611e-06	1.18662e-05	0.0849082	0.0910315	0.0977914	0.930874	FALSE	NA	NA	25	1.64989e-15	TRUE
evm.TU.bctg00000003-np1.93	0.522336	0.619398	0.190844	0.235933	0.228699	1.03163	FALSE	NA	NA	105	9.94091e-10	TRUE
evm.TU.bctg00000003-np1.94	2.6066e-05	7.82433e-05	0.0295448	0.032407	0.033492	0.967602	FALSE	NA	NA	7	5.02072e-08	TRUE
evm.TU.bctg00000003-np1.95	0.0327047	0.0592536	0.058025	0.0647898	0.0658262	0.984256	FALSE	NA	NA	17	2.7954e-05	TRUE
evm.TU.bctg00000003-np1.97	0.0102418	0.0209084	0.0255523	0.0275684	0.0289183	0.95332	FALSE	NA	NA	5	0.00180168	TRUE
evm.TU.bctg00000003-np1.99	4.40548e-05	0.000128329	0.819271	0.931918	1.19225	0.781646	FALSE	NA	NA	776	1.74134e-05	TRUE
evm.TU.bctg00000003-np1.100	0.150351	0.225558	0.0569603	0.0654448	0.064676	1.01189	FALSE	NA	NA	16	0.000821457	TRUE
evm.TU.bctg00000003-np1.102	0.00340207	0.00771286	0.0290125	0.0313732	0.0328802	0.954165	FALSE	NA	NA	6	0.000238029	TRUE
evm.TU.bctg00000003-np1.103	0.125846	0.193514	0.145063	0.157066	0.170567	0.92085	FALSE	NA	NA	48	1.40961e-22	TRUE
evm.TU.bctg00000003-np1.108	2.31524e-07	8.75776e-07	0.195901	0.234776	0.234908	0.999437	FALSE	NA	NA	108	1.61697e-09	TRUE
evm.TU.bctg00000003-np1.110	6.97178e-05	0.000198881	0.202821	0.232548	0.243178	0.956288	FALSE	NA	NA	104	2.5072e-23	TRUE
evm.TU.bctg00000003-np1.111	8.58026e-10	3.90074e-09	0.0678733	0.0824527	0.076981	1.07108	FALSE	NA	NA	30	1.5502e-34	TRUE
evm.TU.bctg00000003-np1.114	0.00212136	0.00493266	0.158105	0.163495	0.187644	0.871304	FALSE	NA	NA	43	3.26832e-06	TRUE
evm.TU.bctg00000003-np1.115	1.93753e-16	1.34884e-15	0.563482	0.899923	0.769774	1.16907	TRUE	309	309	537	9.29812e-116	TRUE
evm.TU.bctg00000003-np1.118	0.136009	0.206834	0.196966	0.233292	0.236202	0.987679	FALSE	NA	NA	116	1.42232e-38	TRUE
evm.TU.bctg00000003-np1.119	2.12829e-40	3.2596e-39	0.319404	0.409669	0.387015	1.05854	FALSE	NA	NA	243	2.16431e-83	TRUE
evm.TU.bctg00000003-np1.120	5.7817e-18	4.39817e-17	0.331381	0.343033	0.403592	0.849948	FALSE	NA	NA	169	3.70894e-23	TRUE
evm.TU.bctg00000003-np1.121	0.00101269	0.00247689	0.95688	1.13446	1.44554	0.784794	FALSE	NA	NA	953	0.000156688	TRUE
evm.TU.bctg00000003-np1.122	2.2364e-09	9.82988e-09	0.778547	0.775227	1.12168	0.691129	FALSE	NA	NA	672	3.56764e-06	TRUE
evm.TU.bctg00000003-np1.126	1.41487e-14	8.88097e-14	0.1605	0.211986	0.190737	1.1114	TRUE	437	437	93	3.04512e-21	TRUE
evm.TU.bctg00000003-np1.127	0.023276	0.0438541	0.111525	0.120945	0.129304	0.93536	FALSE	NA	NA	35	2.05955e-21	TRUE
evm.TU.bctg00000003-np1.128	2.84801e-24	2.89505e-23	0.468991	0.525995	0.615706	0.854295	FALSE	NA	NA	348	2.20186e-54	TRUE
evm.TU.bctg00000003-np1.130	0.272492	0.368527	0.0180995	0.0241665	0.0206022	1.173	TRUE	303	303	8	8.71744e-06	TRUE
evm.TU.bctg00000003-np1.132	2.21171e-07	8.37534e-07	0.574661	0.984107	0.787585	1.24953	TRUE	227	227	529	2.86014e-195	TRUE
evm.TU.bctg00000003-np1.133	2.84956e-13	1.64758e-12	0.321533	0.335354	0.389935	0.860024	FALSE	NA	NA	189	1.7025e-19	TRUE
evm.TU.bctg00000003-np1.137	1.10924e-25	1.17977e-24	0.0838435	0.0997309	0.0964736	1.03376	FALSE	NA	NA	39	4.6093e-49	TRUE
evm.TU.bctg00000003-np1.138	0.19429	0.280407	0.0383285	0.0405966	0.0436664	0.929698	FALSE	NA	NA	7	0.000817491	TRUE
evm.TU.bctg00000003-np1.139	7.71477e-06	2.47995e-05	0.205483	0.254358	0.246298	1.03272	FALSE	NA	NA	119	3.78527e-05	TRUE
evm.TU.bctg00000003-np1.142	0.162262	0.240404	0.143732	0.188068	0.168819	1.11403	TRUE	427	427	81	2.26957e-07	TRUE
evm.TU.bctg00000003-np1.144	0.0147326	0.0290271	0.0535001	0.060236	0.0609598	0.988128	FALSE	NA	NA	14	1.05406e-13	TRUE
evm.TU.bctg00000003-np1.146	0.00199253	0.00466142	0.0713335	0.0918218	0.0811078	1.1321	TRUE	376	376	42	1.56255e-09	TRUE
evm.TU.bctg00000003-np1.147	0.00386145	0.00862383	0.0710673	0.0724241	0.0807851	0.896503	FALSE	NA	NA	12	4.88536e-05	TRUE
evm.TU.bctg00000003-np1.150	0.462112	0.559536	0.111791	0.131802	0.129618	1.01685	FALSE	NA	NA	49	1.80278e-07	TRUE
evm.TU.bctg00000003-np1.151	0.122585	0.189005	0.17301	0.195299	0.2068	0.944388	FALSE	NA	NA	79	4.51988e-13	TRUE
evm.TU.bctg00000003-np1.153	2.15178e-98	7.72401e-97	0.219058	0.282406	0.262371	1.07636	FALSE	NA	NA	128	7.58004e-89	TRUE
evm.TU.bctg00000003-np1.154	1.21784e-10	5.93591e-10	0.0998137	0.101057	0.115931	0.871698	FALSE	NA	NA	19	2.01092e-07	TRUE
evm.TU.bctg00000003-np1.155	0.815349	0.866386	0.0409902	0.0457102	0.0467972	0.976772	FALSE	NA	NA	10	0.00538859	TRUE
evm.TU.bctg00000003-np1.156	0.300287	0.40046	0.0258185	0.027821	0.0292196	0.952134	FALSE	NA	NA	5	0.00786653	TRUE
evm.TU.bctg00000003-np1.157	7.68812e-17	5.50795e-16	0.0255523	0.0270359	0.0289183	0.934906	FALSE	NA	NA	4	2.2392e-12	TRUE
evm.TU.bctg00000003-np1.158	1.49071e-09	6.66277e-09	0.285866	0.345309	0.343763	1.0045	FALSE	NA	NA	163	2.28188e-15	TRUE
evm.TU.bctg00000003-np1.159	2.9065e-19	2.37905e-18	1.25126	1.554	2.09102	0.743177	FALSE	NA	NA	1325	1.97562e-26	TRUE
evm.TU.bctg00000003-np1.161	1.1417e-22	1.06045e-21	0.299973	0.322399	0.361248	0.892458	FALSE	NA	NA	170	1.18986e-35	TRUE
evm.TU.bctg00000003-np1.162	0.243088	0.336807	0.0670748	0.0764369	0.0760453	1.00515	FALSE	NA	NA	24	3.88288e-20	TRUE
evm.TU.bctg00000003-np1.163	0.160066	0.237958	0.0252861	0.0283807	0.0286179	0.991712	FALSE	NA	NA	7	1.20492e-07	TRUE
evm.TU.bctg00000003-np1.164	0.00927203	0.0191097	0.0348682	0.0400512	0.0395662	1.01226	FALSE	NA	NA	10	0.000127854	TRUE
evm.TU.bctg00000003-np1.168	4.11249e-07	1.51731e-06	0.0537663	0.0657985	0.0612385	1.07446	FALSE	NA	NA	24	7.39017e-08	TRUE
evm.TU.bctg00000003-np1.169	0.990357	0.992872	0.0215598	0.0242954	0.0244482	0.993751	FALSE	NA	NA	6	4.78262e-05	TRUE
evm.TU.bctg00000003-np1.171	0.0234622	0.0441807	0.0290125	0.0324381	0.0328802	0.986554	FALSE	NA	NA	8	0.00704655	TRUE
evm.TU.bctg00000003-np1.172	0.0744023	0.122851	0.0535001	0.0591711	0.0609598	0.970658	FALSE	NA	NA	16	1.84691e-10	TRUE
evm.TU.bctg00000003-np1.173	0.303138	0.403326	0.0396593	0.0439539	0.0452311	0.971762	FALSE	NA	NA	11	9.02903e-06	TRUE
evm.TU.bctg00000003-np1.176	1.78143e-26	1.93653e-25	0.178334	0.205143	0.213378	0.961406	FALSE	NA	NA	76	8.31931e-45	TRUE
evm.TU.bctg00000003-np1.181	1.32661e-29	1.59842e-28	0.0920948	0.0953502	0.106714	0.893512	FALSE	NA	NA	20	2.32028e-23	TRUE
evm.TU.bctg00000003-np1.182	0.00688458	0.014546	0.138408	0.146972	0.162022	0.907112	FALSE	NA	NA	41	7.17359e-18	TRUE
evm.TU.bctg00000003-np1.184	0.000622537	0.00159026	0.362789	0.545399	0.448653	1.21564	TRUE	250	250	275	3.73e-88	TRUE
evm.TU.bctg00000003-np1.185	0.291119	0.389893	0.0284802	0.0308713	0.0322678	0.956723	FALSE	NA	NA	6	6.71499e-05	TRUE
evm.TU.bctg00000003-np1.187	0.617059	0.708559	0.0319404	0.0362532	0.0362269	1.00073	FALSE	NA	NA	8	2.18614e-15	TRUE
evm.TU.bctg00000003-np1.188	1.01661e-22	9.4682e-22	0.367581	0.429013	0.455707	0.941421	FALSE	NA	NA	247	1.55787e-42	TRUE
evm.TU.bctg00000003-np1.190	0.00141032	0.00337966	0.203088	0.228979	0.24349	0.940401	FALSE	NA	NA	83	2.12295e-52	TRUE
evm.TU.bctg00000003-np1.191	0.130683	0.20006	0.363588	0.488109	0.449825	1.08511	FALSE	NA	NA	267	2.50678e-19	TRUE
evm.TU.bctg00000003-np1.192	3.12646e-34	4.17589e-33	0.133883	0.157523	0.156193	1.00851	FALSE	NA	NA	52	6.05461e-38	TRUE
evm.TU.bctg00000003-np1.193	0.602389	0.69467	0.067341	0.0697451	0.0763575	0.913403	FALSE	NA	NA	13	4.19633e-20	TRUE
evm.TU.bctg00000003-np1.194	4.95332e-33	6.49017e-32	0.0332712	0.04016	0.0377408	1.0641	FALSE	NA	NA	13	7.07334e-30	TRUE
evm.TU.bctg00000003-np1.196	6.28675e-24	6.26131e-23	0.0242215	0.0332257	0.0274213	1.21168	TRUE	253	253	16	2.78748e-23	TRUE
evm.TU.bctg00000003-np1.197	4.98813e-07	1.81129e-06	0.0726644	0.0892339	0.0827262	1.07867	FALSE	NA	NA	29	7.18527e-10	TRUE
evm.TU.bctg00000003-np1.198	8.34848e-95	2.79309e-93	0.0508384	0.0690335	0.0581341	1.18749	TRUE	279	279	37	7.20269e-90	TRUE
evm.TU.bctg00000003-np1.200	5.46616e-35	7.56481e-34	0.042321	0.0469305	0.0483889	0.96986	FALSE	NA	NA	12	1.52895e-32	TRUE
evm.TU.bctg00000003-np1.204	0.000511715	0.00132088	0.128028	0.165979	0.148671	1.11642	TRUE	419	419	68	3.82254e-07	TRUE
evm.TU.bctg00000003-np1.205	1.52274e-17	1.12847e-16	0.786798	1.36002	1.13584	1.19737	TRUE	266	266	692	1.19394e-120	TRUE
evm.TU.bctg00000003-np1.206	0.00161567	0.00383179	0.0316742	0.0354715	0.0359242	0.987398	FALSE	NA	NA	7	3.55597e-06	TRUE
evm.TU.bctg00000003-np1.207	2.43865e-44	3.98274e-43	0.224115	0.248481	0.268569	0.925206	FALSE	NA	NA	109	3.30696e-41	TRUE
evm.TU.bctg00000003-np1.208	8.30245e-70	2.1037e-68	0.546713	0.691441	0.743071	0.930518	FALSE	NA	NA	435	5.42559e-73	TRUE
evm.TU.bctg00000003-np1.209	0.36118	0.460461	0.196167	0.206183	0.235232	0.876509	FALSE	NA	NA	73	1.35638e-05	TRUE
evm.TU.bctg00000003-np1.210	8.63867e-38	1.26139e-36	0.0385946	0.0456347	0.0439821	1.03757	FALSE	NA	NA	14	3.419e-33	TRUE
evm.TU.bctg00000003-np1.211	0.00760719	0.0159649	0.283737	0.333742	0.341176	0.978212	FALSE	NA	NA	165	6.70893e-05	TRUE
evm.TU.bctg00000003-np1.212	0.00163597	0.00387461	0.203886	0.204426	0.244428	0.836344	FALSE	NA	NA	73	6.10582e-11	TRUE
evm.TU.bctg00000003-np1.213	6.26899e-10	2.87273e-09	0.186319	0.262401	0.223161	1.17584	TRUE	299	299	136	4.79673e-09	TRUE
evm.TU.bctg00000003-np1.214	0.0149474	0.0294168	0.0399255	0.0468613	0.0455409	1.02899	FALSE	NA	NA	14	0.000124806	TRUE
evm.TU.bctg00000003-np1.215	1.96939e-35	2.73649e-34	0.3037	0.392566	0.366016	1.07254	FALSE	NA	NA	177	4.47099e-78	TRUE
evm.TU.bctg00000003-np1.219	0.000106945	0.000297203	0.578387	0.697595	0.793525	0.879108	FALSE	NA	NA	485	4.42892e-85	TRUE
evm.TU.bctg00000003-np1.220	0.991586	0.993027	0.0295448	0.031342	0.033492	0.935804	FALSE	NA	NA	5	9.54756e-06	TRUE
evm.TU.bctg00000003-np1.225	0.0509725	0.0880458	0.0351344	0.0402988	0.0398748	1.01063	FALSE	NA	NA	12	0.00176276	TRUE
evm.TU.bctg00000003-np1.228	0.361859	0.460986	0.0308757	0.0373851	0.0350148	1.06769	FALSE	NA	NA	9	0.00575277	TRUE
evm.TU.bctg00000003-np1.231	0.0301408	0.0549842	0.0284802	0.0314038	0.0322678	0.973225	FALSE	NA	NA	7	0.00136329	TRUE
evm.TU.bctg00000003-np1.236	2.3745e-33	3.13506e-32	0.289859	0.326769	0.348641	0.937264	FALSE	NA	NA	162	1.84194e-26	TRUE
evm.TU.bctg00000003-np1.237	0.000193813	0.000523418	0.0149055	0.0168172	0.0170882	0.98414	FALSE	NA	NA	4	1.30163e-06	TRUE
evm.TU.bctg00000003-np1.238	0.65257	0.738024	0.0204951	0.0222103	0.0232598	0.954879	FALSE	NA	NA	4	5.94108e-07	TRUE
evm.TU.bctg00000003-np1.239	0.0162269	0.031607	0.212936	0.219289	0.255029	0.859859	FALSE	NA	NA	81	1.47758e-09	TRUE
evm.TU.bctg00000003-np1.241	1.95787e-14	1.21662e-13	0.100612	0.108085	0.116874	0.9248	FALSE	NA	NA	31	2.76303e-11	TRUE
evm.TU.bctg00000003-np1.245	0.0700819	0.116724	0.233963	0.2453	0.280485	0.874556	FALSE	NA	NA	108	8.81262e-33	TRUE
evm.TU.bctg00000003-np1.250	0.970899	0.980472	0.0117115	0.0137073	0.0135626	1.01067	FALSE	NA	NA	4	0.00717444	TRUE
evm.TU.bctg00000003-np1.251	5.96628e-05	0.000171332	0.0457812	0.0500867	0.0524556	0.95484	FALSE	NA	NA	10	4.16249e-12	TRUE
evm.TU.bctg00000003-np1.252	0.0320213	0.0580765	0.168752	0.191963	0.201437	0.952964	FALSE	NA	NA	77	6.93997e-08	TRUE
evm.TU.bctg00000003-np1.253	0.0202731	0.0386401	0.0708012	0.0732606	0.0804631	0.910488	FALSE	NA	NA	14	9.31662e-10	TRUE
evm.TU.bctg00000003-np1.256	1.50583e-05	4.66224e-05	0.0196966	0.0214437	0.0223718	0.958513	FALSE	NA	NA	4	0.000196311	TRUE
evm.TU.bctg00000003-np1.274	0.0109947	0.0222868	0.0239553	0.0377646	0.0271232	1.39234	TRUE	156	156	14	0.00245396	TRUE
evm.TU.bctg00000003-np1.276	8.81422e-10	3.99655e-09	0.0590897	0.114186	0.0669626	1.70522	TRUE	83	83	56	5.01444e-07	TRUE
evm.TU.bctg00000003-np1.287	0.0672109	0.112705	0.0234229	0.0383224	0.0265279	1.44461	TRUE	137	137	16	0.00145992	TRUE
[truncated: 468 more rows]
