# Supplementary material for: Comparative genomics, integrated with single-cell sequencing and genetic analyses, reveal roles of transcription factor AP2-M2 in asexual replication of Babesia parasite
Source: PLoS Pathog. 2025 Nov 13;21(11):e1013699. doi: 10.1371/journal.ppat.1013699 (PMC12626333; doi:10.1371/journal.ppat.1013699)
Supplement: S3 Table — (XLSX) [file ppat.1013699.s008.xlsx]

## Sheet: Sheet1
Supplementary Table S3 Invasion and egress assays
Replicated experiments	Parasitemia (%)
	Babesia xinjiangensis	Δap2-m2	Δap2-m2:C
Invasion analysis
Replicate 1	18.59	8.57	17.56
Replicate 2	22.15	11.65	19.78
Replicate 3	18.46	10.04	20.32
Egress analysis
0h
Replicate 1	23.05	17.78	19.63
Replicate 2	21.69	17.03	20.5
Replicate 3	22.3	16.17	21.6
3h
Replicate 1	16.047	10.6	12.9
Replicate 2	16.9	11.17	16.5
Replicate 3	15.3	11.79	15.3
