# Supplementary material for: Comparative genomics, integrated with single-cell sequencing and genetic analyses, reveal roles of transcription factor AP2-M2 in asexual replication of Babesia parasite
Source: PLoS Pathog. 2025 Nov 13;21(11):e1013699. doi: 10.1371/journal.ppat.1013699 (PMC12626333; doi:10.1371/journal.ppat.1013699)
Supplement: S4 Table — (XLSX) [file ppat.1013699.s009.xlsx]

## Sheet: Sheet 1
Supplementary Table S4 Differential expressed genes in BxAP2-M2 disrupted strain
Gene_id 1	Gene_id 2	BaseMean_DESeq2	BaseMean_BXJ-WT	BaseMean_ΔBxAP2-M2	FoldChange	log2FoldChange	p-value	q-value	Regulation	ΔBxAP2-M2-1	ΔBxAP2-M2-2	ΔBxAP2-M2-3	Babesia xinjiangensis-1	Babesia xinjiangensis-2	Babesia xinjiangensis-3	function	Invasion-related genes (Y)
BXIN_0016	GWHTERCV003335	8455.88	5564.61	11347.2	2.03913	1.02796	9.85739e-11	9.09396e-10	Up	168.742	153.816	135.928	101.672	77.1243	66.3929	Pre mRNA processing ATP dependent RNA helicase	N
BXIN_0021	GWHTERCV003329	6939.13	9791.96	4086.3	0.417321	-1.26077	2.29965e-11	2.3004e-10	Down	325.857	317.001	412.512	848.524	842.594	1024.29	Uncharacterized protein	N
BXIN_0023	GWHTERCV003327	10532.7	6201.57	14863.8	2.39682	1.26112	2.06864e-08	1.40418e-07	Up	76.3082	68.6248	67.3716	25.1044	30.6344	38.7562	HEAT repeat containing protein	N
BXIN_0036	GWHTERCV003314	2092.52	1246.01	2939.03	2.35868	1.23798	5.13922e-08	3.3111e-07	Up	30.4042	27.4229	24.9174	18.2741	10.3149	9.95225	Aminopeptidase	N
BXIN_0040	GWHTERCV003311	1395.35	2305.67	485.035	0.210376	-2.24896	9.43301e-08	5.85424e-07	Down	13.9406	10.0576	11.4634	110.647	51.2287	26.3729	Uncharacterized protein	N
BXIN_0048	GWHTERCV003303	9122.72	13426.8	4818.64	0.35889	-1.47839	1.94686e-68	4.93366e-66	Down	100.603	96.6245	102.926	324.16	285.986	294.335	Rhomboid like peptidase	N
BXIN_0063	GWHTERCV003278	1459.14	726.937	2191.35	3.0144	1.59187	2.1876e-22	7.07711e-21	Up	185.654	180.413	170.415	59.216	71.2616	60.9462	Uncharacterized protein	N
BXIN_0066	GWHTERCV003275	3294.88	2128.95	4460.81	2.09521	1.06709	3.69425e-07	2.03518e-06	Up	128.855	127.571	110.704	87.2671	58.7408	46.2216	Membrane protein	N
BXIN_0068	GWHTERCV003273	5863.43	7918.5	3808.37	0.480946	-1.05605	5.54438e-14	7.76979e-13	Down	120.664	118.797	141.446	348.887	265.562	247.753	CXXC1	N
BXIN_0071	GWHTERCV003269	558.567	885.204	231.929	0.262021	-1.93224	0.000550267	0.00166836	Down	16.675	11.1587	11.6752	111.597	42.2215	16.2004	Uncharacterized protein	N
BXIN_0073	GWHTERCV003266	1073.46	1549.06	597.853	0.385969	-1.37344	5.238e-05	0.000195974	Down	13.3921	9.14115	9.01747	47.9332	24.32	18.2091	Uncharacterized protein	N
BXIN_0080	GWHTERCV003258	7737.25	10574.8	4899.66	0.463312	-1.10994	5.52912e-17	1.09182e-15	Down	143.565	171.462	174.558	440.557	355.362	351.986	Mediator complex subunit MED18	N
BXIN_0091	GWHTERCV003246	4233.23	7074.43	1392.03	0.196763	-2.34547	1.44983e-39	1.29674e-37	Down	24.2142	24.3377	24.1114	175.988	126.475	101.607	LOW QUALITY PROTEIN: Rsm22	N
BXIN_0094	GWHTERCV000094	560.913	928.623	193.204	0.208099	-2.26466	9.39694e-17	1.79724e-15	Down	2.4763	1.90843	1.65052	14.7339	8.69172	8.37659	Uncharacterized protein	N
BXIN_0096	GWHTERCV000846	24332.4	15615.8	33049	2.1164	1.08161	5.27271e-16	9.21511e-15	Up	83.673	70.6794	67.7209	44.363	33.4212	36.094	E3 ubiquitin protein ligase HUWE1	N
BXIN_0100	GWHTERCV003236	4264.19	6013.28	2515.09	0.418254	-1.25755	9.11385e-17	1.75413e-15	Down	144.055	152.965	192.203	473.047	406.176	388.872	DNA directed RNA polymerases i	N
BXIN_0104	GWHTERCV003115	2955.11	1916.42	3993.8	2.08407	1.05941	3.69052e-07	2.03518e-06	Up	139.181	141.86	150.187	59.8958	76.9821	84.2853	Pre rRNA processing protein	N
BXIN_0116	GWHTERCV003212	254.662	341.22	168.103	0.492587	-1.02155	0.0128672	0.0277315	Down	3.22711	2.88222	2.65321	10.1396	6.45995	3.09807	AT hook motif containing protein	N
BXIN_0123	GWHTERCV003205	763.124	285.443	1240.81	4.34784	2.1203	3.59416e-22	1.12379e-20	Up	129.585	153.488	146.306	30.3394	35.1715	40.3387	Prefoldin subunit	N
BXIN_0133	GWHTERCV003192	2379.05	1426.35	3331.75	2.33594	1.22401	1.56563e-05	6.53097e-05	Up	59.5419	60.0161	61.6931	18.1359	31.1545	33.1024	Uncharacterized protein	N
BXIN_0148	GWHTERCV003175	10766.9	14480.5	7053.28	0.48709	-1.03774	0.000199933	0.000670338	Down	419.376	471.251	615.224	774.126	1228.05	1287.62	Calmodulin 3	N
BXIN_0153	GWHTERCV003165	7092.27	10080.6	4103.94	0.407108	-1.29652	9.71754e-13	1.16747e-11	Down	127.873	130.56	135.271	476.695	301.591	281.274	Chaperone protein DnaJ	N
BXIN_0158	GWHTERCV003161	2371.48	3603.12	1139.84	0.316369	-1.66032	1.2761e-13	1.68722e-12	Down	42.8571	37.7487	47.9408	116.852	151.728	165.311	50S ribosomal L10	N
BXIN_0159	GWHTERCV003160	5939.45	9180.71	2698.19	0.293922	-1.7665	5.06676e-25	1.95038e-23	Down	58.5952	41.8425	42.4583	185.846	161.606	177.253	DegP protease	N
BXIN_0162	GWHTERCV001286	2595.47	3603.63	1587.31	0.440479	-1.18286	0.000528339	0.0016099	Down	40.9409	30.6415	30.7583	143.48	64.9826	49.6385	Tubulin alpha chain	N
BXIN_0166	GWHTERCV003149	5746.68	8050.11	3443.25	0.427761	-1.22512	8.68735e-22	2.54021e-20	Down	192.366	154.92	193.538	479.126	449.404	436.691	Bet3 transport protein	N
BXIN_0167	GWHTERCV003148	134.47	200.157	68.7841	0.343503	-1.54161	0.00108044	0.0030338	Down	2.38684	2.64527	1.83952	12.7911	5.02662	4.485	Membrane protein	N
BXIN_0168	GWHTERCV003147	71.3261	118.087	24.5648	0.208192	-2.26401	0.00378131	0.00931089	Down	2.85179	1.28861	2.46427	25.1317	7.82574	2.98082	Cyclosome subunit	N
BXIN_0180	GWHTERCV003132	1433.46	2272.51	594.412	0.261584	-1.93465	5.90897e-12	6.44057e-11	Down	13.9733	10.6454	11.1869	74.1181	44.7543	31.923	Membrane protein	N
BXIN_0187	GWHTERCV003123	115.844	172.147	59.5406	0.345549	-1.53304	0.00289399	0.00740006	Down	2.47682	3.5174	1.2412	11.8113	5.5473	5.80572	BBO225AA 22 kDa antigen	N
BXIN_0194	GWHTERCV003117	52.697	82.7893	22.6047	0.273438	-1.87072	0.00245755	0.00642047	Down	1.81392	0.8211	0.554199	6.158	3.77232	2.88398	Uncharacterized protein	N
BXIN_0195	GWHTERCV003116	300.863	488.988	112.737	0.230576	-2.11669	0.000216455	0.000720174	Down	3.03294	2.09538	2.04529	23.3214	7.91939	3.86565	Uncharacterized protein	N
BXIN_0202	GWHTERCV001572	1151.07	2242.89	59.2451	0.026419	-5.24228	3.63948e-98	1.58109e-95	Down	1.74214	1.64605	1.77423	98.9378	61.2471	54.2462	Membrane protein	N
BXIN_0203	GWHTERCV003105	8044.3	4718.99	11369.6	2.40937	1.26866	9.49491e-18	2.00514e-16	Up	159.472	150.092	145.922	62.2602	69.9414	70.8586	DnaJ domain containing protein	N
BXIN_0205	GWHTERCV003102	11791.3	15824.4	7758.23	0.490274	-1.02834	1.79832e-32	1.03183e-30	Down	213.538	199.432	194.11	498.579	428.343	414.924	Adenosine kinase	N
BXIN_0212	GWHTERCV002657	1359.95	2313.05	406.849	0.175948	-2.50678	3.68575e-24	1.33433e-22	Down	5.35922	3.40371	3.78012	34.8967	22.625	20.4326	Uncharacterized protein	N
BXIN_0218	GWHTERCV000154	2601.97	4406.34	797.604	0.181061	-2.46545	1.1561e-63	2.51122e-61	Down	25.9495	19.9284	23.0532	162.579	129.968	120.979	DHHC zinc finger domain containing protein	N
BXIN_0229	GWHTERCV003076	794.068	494.706	1093.43	2.2104	1.14431	4.56841e-07	2.48525e-06	Up	84.5504	97.9113	92.1344	36.5313	46.2651	50.1562	Mitochondrial import inner membrane translocase subunit tim16	N
BXIN_0258	GWHTERCV003037	8932.79	3616.35	14249.2	3.94025	1.97829	1.07264e-26	4.86852e-25	Up	527.818	677.145	738.787	167.768	178.213	185.042	Rhoptry neck protein 12	Y
BXIN_0264	GWHTERCV000661	3044.01	1692.41	4395.6	2.59715	1.37693	0.000292766	0.000938146	Up	199.462	181.161	205.72	144.759	69.2859	37.827	Uncharacterized protein	N
BXIN_0266	GWHTERCV003022	3344.13	4956.33	1731.94	0.349443	-1.51687	2.98346e-07	1.68637e-06	Down	54.0525	56.7102	70.0705	120.199	206.247	222.854	TATA box binding protein	N
BXIN_0267	GWHTERCV003021	9751.14	4289.58	15212.7	3.54639	1.82635	1.25245e-07	7.60222e-07	Up	210.858	162.679	202.443	100.7	49.0247	30.8446	Drosophila melanogaster CG5222 gene product	N
BXIN_0289	GWHTERCV003377	12.3771	21.4202	3.33405	0.155407	-2.68587	0.0063363	0.0147766	Down	0.196292	0.27876	0.199908	1.41533	0.757875	2.46849	Zinc finger containing protein	N
BXIN_0293	GWHTERCV003373	480.531	871.194	89.8681	0.103175	-3.27684	0.0202285	0.0414151	Down	2.26434	0.523762	0.419282	1.73161	1.58955	28.4015	Heat shock like protein SSE1	N
BXIN_0307	GWHTERCV001521	171.587	112.541	230.633	2.04985	1.03552	0.0205313	0.0419032	Up	3.3388	3.69292	8.28277	2.90634	2.18605	2.97603	CUGBP Elav like family member 1	N
BXIN_0311	GWHTERCV000973	240.068	155.517	324.619	2.08702	1.06144	0.0125465	0.0270996	Up	2.6672	5.64672	2.6384	1.53693	1.80713	2.28586	Myosin	Y
BXIN_0333	GWHTERCV003393	273.301	414.385	132.217	0.319055	-1.64812	7.6448e-05	0.000274473	Down	4.22783	6.59374	9.79034	22.9235	16.1115	30.4357	60S ribosomal protein	N
BXIN_0340	GWHTERCV003406	257.667	378.245	137.088	0.362376	-1.46444	1.44891e-08	1.00827e-07	Down	10.0509	9.21456	7.77418	34.0181	27.0615	20.365	Uncharacterized protein	N
BXIN_0342	GWHTERCV003402	223.246	362.161	84.3301	0.232643	-2.10381	0.001045	0.0029534	Down	0.82857	6.71685	4.40667	23.3991	18.6128	14.3892	Translation initiation factor eIF3 subunit	N
BXIN_0343	GWHTERCV000150	5417.34	8141.78	2692.91	0.330758	-1.59615	4.27875e-21	1.17222e-19	Down	50.4586	49.9923	60.2466	159.224	175.547	186.838	Histone	N
BXIN_0348	GWHTERCV003422	9787.27	6497.43	13077.1	2.0126	1.00906	1.1651e-09	9.20275e-09	Up	343.856	369.501	320.565	232.09	185.552	143.186	Anion transporting ATPase family protein	N
BXIN_0350	GWHTERCV000397	11674.6	15772	7577.14	0.480421	-1.05763	2.58733e-15	4.20752e-14	Down	132.028	115.87	122.674	338.39	272.154	229.107	Cyclin dependent kinase C 2	N
BXIN_0380	GWHTERCV002553	1889.88	1172.07	2607.7	2.22484	1.1537	2.26797e-06	1.10882e-05	Up	49.3622	34.8974	31.9789	25.6741	16.948	14.5478	Amine terminal domain cyclin	N
BXIN_0386	GWHTERCV002559	1414.89	874.574	1955.2	2.23537	1.16051	6.76676e-08	4.29597e-07	Up	94.3929	97.2688	90.1174	63.8693	40.4433	34.0827	Centrin 2	N
BXIN_0404	GWHTERCV002447	9289.66	12670.3	5909.04	0.466363	-1.10047	2.2259e-13	2.88041e-12	Down	248.935	247.338	239.69	721.755	546.673	454.202	Charged multivesicular body protein 4	N
BXIN_0406	GWHTERCV002450	2924.47	4287.38	1561.56	0.364221	-1.45711	2.08283e-24	7.63118e-23	Down	79.0279	82.2094	101.184	292.399	250.16	238.669	Transmembrane domain containing protein	N
BXIN_0415	GWHTERCV002464	4816.98	6454.61	3179.35	0.492557	-1.02164	1.42119e-09	1.10251e-08	Down	198.052	205.427	219.135	594.589	428.534	358.799	Diguanylate phosphodiesterase	N
BXIN_0430	GWHTERCV002479	14160.1	9402.62	18917.6	2.01198	1.00861	0.000130952	0.000453561	Up	163.686	140.278	141.412	55.2959	81.1053	98.7805	5 hydroxymethyluracil DNA glycosylase	N
BXIN_0431	GWHTERCV002480	2347.2	1379.31	3315.08	2.40332	1.26503	1.76189e-06	8.78347e-06	Up	58.3876	48.1325	46.6754	33.9372	21.4714	14.7708	Chm	N
BXIN_0458	GWHTERCV002509	2231.52	1259.22	3203.82	2.54438	1.34731	2.79806e-22	8.86344e-21	Up	94.0107	93.4393	87.3997	37.0817	39.7484	39.4362	Transcription initiation factor TFIID complex subunit TAF8	N
BXIN_0459	GWHTERCV000084	4171.05	5581.35	2760.75	0.494604	-1.01566	2.40957e-10	2.14882e-09	Down	61.3174	80.7934	77.8554	163.699	157.366	159.426	DHHC zinc finger domain containing protein	N
BXIN_0461	GWHTERCV000097	112.8	219.425	6.17499	0.0284544	-5.13521	5.68126e-23	1.89854e-21	Down	0.688744	0.146716	0.491001	22.0162	15.3751	13.8087	Uncharacterized protein	N
BXIN_0462	GWHTERCV002184	267.613	491.346	43.8796	0.0894589	-3.48263	1.98482e-50	2.62428e-48	Down	1.03623	0.794655	0.992	12.602	11.1515	10.4548	Uncharacterized protein	N
BXIN_0464	GWHTERCV002101	5018.54	3326.2	6710.88	2.01766	1.01268	6.99468e-11	6.54487e-10	Up	48.6177	41.013	38.0971	21.9572	22.5604	23.5838	ABC transporter family protein	N
BXIN_0465	GWHTERCV000094	3167.83	4394.17	1941.48	0.441891	-1.17824	3.47731e-17	7.09697e-16	Down	25.3678	19.142	21.1317	59.5825	50.6829	50.5204	Uncharacterized protein	N
BXIN_0471	GWHTERCV002108	19928.3	28876.8	10979.8	0.380231	-1.39505	2.67777e-07	1.53354e-06	Down	654.438	714.531	857.937	1440.1	2306.9	2481.19	60S ribosomal protein L23	N
BXIN_0474	GWHTERCV000332	3274.09	1616.5	4931.68	3.05082	1.6092	2.98883e-26	1.28015e-24	Up	32.9645	27.7945	26.4487	12.6864	9.34557	9.08134	Bromodomain containing protein	N
BXIN_0502	GWHTERCV002141	1270.98	1713.2	828.761	0.483875	-1.04729	4.06405e-09	2.99244e-08	Down	70.797	51.8839	60.0239	131.159	134.068	140.761	N formylglutamate amidohydrolase	N
BXIN_0505	GWHTERCV002144	3475.56	4764.3	2186.81	0.459029	-1.12334	8.84544e-17	1.71331e-15	Down	103.064	86.4026	99.6252	273.974	215.615	195.321	Ribosomal RNA processing 7	N
BXIN_0510	GWHTERCV002149	6416.1	8979.21	3853	0.429111	-1.22058	5.5644e-35	3.52528e-33	Down	222.538	215.682	245.82	617.623	559.631	547.018	Small nuclear protein	N
BXIN_0512	GWHTERCV002151	9631.54	6208.16	13054.9	2.10289	1.07238	4.52189e-09	3.28188e-08	Up	103.389	105.908	97.7885	44.9535	52.4559	59.0229	Uncharacterized protein	N
BXIN_0532	GWHTERCV002230	5058.93	6935.07	3182.78	0.458965	-1.12355	1.91494e-27	8.82324e-26	Down	87.1466	78.0528	79.1958	198.205	187.96	188.619	Brix domain containing protein	N
BXIN_0545	GWHTERCV002247	4580.17	6112.2	3048.15	0.498695	-1.00377	2.45034e-07	1.41933e-06	Down	159.85	178.591	234.77	399.791	448.301	390.447	Nucleoside diphosphate kinase	N
BXIN_0549	GWHTERCV002251	353.805	519.565	188.044	0.361961	-1.46609	0.00320639	0.00806504	Down	11.6395	7.33982	5.56318	45.6988	18.1852	11.9122	Uncharacterized protein	N
BXIN_0551	GWHTERCV001699	64.0563	95.9848	32.1277	0.334645	-1.5793	0.00198929	0.00532521	Down	1.6603	1.76838	2.27395	10.3201	4.5817	4.0113	Cd8+ t cell target antigen tp2	N
BXIN_0560	GWHTERCV002420	4844.03	7493.48	2194.58	0.292866	-1.77169	1.52033e-62	3.08222e-60	Down	139.469	140.99	158.462	573.274	527.592	519.496	Putative U1 zinc finger family protein	N
BXIN_0561	GWHTERCV002418	16180.4	22355.3	10005.5	0.447578	-1.15979	1.9826e-20	5.1094e-19	Down	134.935	113.631	123.634	300.792	284.788	310.28	Uncharacterized protein	N
BXIN_0562	GWHTERCV002417	10983.7	15318.2	6649.31	0.434092	-1.20393	5.71934e-11	5.43516e-10	Down	96.9748	73.543	71.5384	189.308	190.048	219.389	Membrane protein	N
BXIN_0565	GWHTERCV002413	6764.35	3948.59	9580.12	2.4262	1.2787	0.00280224	0.00721558	Up	93.239	58.7349	57.8844	58.4556	24.5263	13.7506	M48 family peptidase	N
BXIN_0574	GWHTERCV001547	15057.4	22058.1	8056.59	0.365252	-1.45304	6.42309e-20	1.58171e-18	Down	145.044	123.488	153.963	390.402	403.926	447.99	2 C methyl D erythritol 4 phosphate cytidyltransferase	N
BXIN_0576	GWHTERCV002398	5868.18	3599.19	8137.17	2.26076	1.17681	2.86961e-17	5.89628e-16	Up	121.912	143.525	139.673	64.5036	68.772	60.1965	DNA binding domain containing protein	N
BXIN_0580	GWHTERCV002393	60995.2	88877.1	33113.2	0.372573	-1.4244	2.92645e-21	8.09029e-20	Down	490.885	514.66	561.545	1386.89	1593.69	1539.83	Hydrolase	N
BXIN_0592	GWHTERCV000802	5465.32	7464.35	3466.28	0.464399	-1.10656	1.30316e-16	2.44624e-15	Down	211.825	173.079	198.117	521.549	459.112	381.871	IMC sub compartment ISP3	N
BXIN_0593	GWHTERCV000801	6260.18	4166.98	8353.38	2.00473	1.00341	1.94788e-11	1.96143e-10	Up	131.96	111.798	106.348	60.5933	61.9856	65.2876	Uncharacterized protein	N
BXIN_0600	GWHTERCV000795	13280	24718.8	1841.17	0.0744836	-3.74693	3.40593e-183	5.17872e-180	Down	80.0179	75.5521	64.1272	1104.93	1029.62	1051.04	Endoplasmic reticulum based factor for assembly of V ATPase	N
BXIN_0606	GWHTERCV000788	3728.44	5632.87	1824	0.323806	-1.6268	1.5823e-17	3.29574e-16	Down	49.2055	50.9937	56.2841	236.125	158.702	134.566	Molecular chaperone	N
BXIN_0608	GWHTERCV000783	2618.66	5040.13	197.187	0.0391511	-4.6748	2.02573e-87	7.7003e-85	Down	25.5763	15.939	14.0397	536.127	493.744	501.421	Uncharacterized protein	N
BXIN_0620	GWHTERCV000770	5533.83	9405.9	1661.76	0.176688	-2.50072	2.86992e-52	3.96702e-50	Down	139.857	111.702	120.396	693.424	783.503	782.842	Conserved Plasmodium protein	N
BXIN_0624	GWHTERCV000765	554.337	848.768	259.906	0.306168	-1.7076	4.22697e-06	1.97151e-05	Down	13.5888	16.541	18.7198	93.824	52.2528	30.9951	Uncharacterized protein	N
BXIN_0625	GWHTERCV000764	1358.6	2395.74	321.455	0.134171	-2.89785	4.02618e-19	9.49117e-18	Down	2.92401	2.78519	2.18699	35.0145	16.2458	13.9995	Immediate early protein	N
BXIN_0628	GWHTERCV000761	1073.99	1690.48	457.499	0.270624	-1.88564	1.40932e-10	1.28315e-09	Down	10.9177	10.2011	10.0449	64.8079	36.2696	26.1885	Uncharacterized protein	N
BXIN_0630	GWHTERCV000758	3570.18	2103	5037.35	2.39542	1.26028	8.94415e-08	5.5736e-07	Up	158.346	146.993	144.629	50.9211	68.5814	80.6995	Uncharacterized protein	N
BXIN_0632	GWHTERCV000756	3113.17	4272.4	1953.94	0.457337	-1.12867	3.2179e-09	2.41621e-08	Down	61.6924	57.4985	50.0013	178.949	109.778	115.899	Aspartyl protease	Y
BXIN_0633	GWHTERCV000756	741.504	368.516	1114.49	3.02465	1.59677	1.85258e-18	4.14242e-17	Up	23.7726	27.4595	24.9748	8.6208	8.66949	9.82638	Derine esterase	N
BXIN_0640	GWHTERCV000748	749.752	499.43	1000.07	2.00237	1.00171	5.77007e-11	5.46629e-10	Up	29.5077	27.9521	24.1536	16.5754	13.9419	13.676	ABC transporter ATP binding protein	N
BXIN_0641	GWHTERCV000747	10475.1	14663.6	6286.66	0.428735	-1.22184	1.15674e-20	3.05882e-19	Down	167.205	141.483	157.814	478.78	369.08	336.153	Pseudouridylate synthase	N
BXIN_0653	GWHTERCV000729	666.702	1001.54	331.863	0.331403	-1.59334	2.21315e-06	1.08377e-05	Down	9.92548	6.31035	6.30098	36.8338	22.9517	15.1055	Membrane protein	N
BXIN_0660	GWHTERCV000810	1904.94	903.79	2906.09	3.21571	1.68514	3.9988e-19	9.49117e-18	Up	75.7168	79.2022	71.105	21.8956	25.3166	28.134	Uncharacterized protein	N
BXIN_0670	GWHTERCV003543	97.0289	38.3301	155.728	4.06482	2.02319	0.0102891	0.0227228	Up	1.30197	1.58483	8.35823	1.00582	0.636517	1.32822	AP2 domain transcription factor AP2IV 1	N
BXIN_0672	GWHTERCV003547	356.781	692.511	21.0516	0.0303942	-5.04006	0.00372041	0.00919072	Down	0.205849	0.328874	0.209641	0.384802	0.180631	24.4815	Specific adenine DNA glycosylase related protein	N
BXIN_0673	GWHTERCV003548	44.9159	22.1126	67.7192	3.05905	1.61308	0.00329366	0.00825723	Up	1.26217	1.73134	1.01275	0.758387	0.362468	0.329819	Rhomboid family protein	Y
BXIN_0689	GWHTERCV003565	5.29178	10.5836	0	0.0172793	-5.85481	0.00272024	0.00702826	Down	0	0	0	0.421766	0.44348	0.378313	Signal peptide containing protein	N
BXIN_0698	GWHTERCV003575	56.79	86.3709	27.2091	0.314874	-1.66715	0.000261715	0.000849386	Down	0.630296	0.648948	0.492127	2.92876	1.48225	1.76644	Outer OMP85 family protein	N
BXIN_0701	GWHTERCV003575	49.2145	69.9366	28.4923	0.408326	-1.29221	0.00866837	0.019483	Down	0.735923	0.330033	0.650862	1.74547	1.28473	1.52389	Outer OMP85 family protein	N
BXIN_0709	GWHTERCV003566	86.1161	9.87532	162.357	16.4236	4.0377	0.000102687	0.000361426	Up	0.723726	8.91969	0.631762	0.323037	0.239509	0.133733	7 dehydrocholesterol reductase	N
BXIN_0716	GWHTERCV003558	20.4247	7.00634	33.843	4.84147	2.27545	0.00248235	0.00646856	Up	0.307806	0.406525	0.576794	0.103571	0.0518585	0.132715	5 nucleotidase	N
BXIN_0725	GWHTERCV003549	1837.96	2569.43	1106.49	0.430658	-1.21539	5.0587e-12	5.55361e-11	Down	5.01247	4.2658	4.72266	15.3457	10.6592	9.50907	PHD finger domain containing protein	N
BXIN_0726	GWHTERCV003548	64.6791	14.2409	115.117	8.08262	3.01482	1.51613e-11	1.54716e-10	Up	1.87413	2.54608	2.39555	0.252796	0.342331	0.309205	Putative rhomboid family protein	N
BXIN_0729	GWHTERCV003543	80.1592	31.8674	128.451	4.02662	2.00957	0.01205	0.0261743	Up	1.1566	6.57831	1.38993	0.833947	1.19353	0.448816	AP2 domain transcription factor AP2IV 1	N
BXIN_0734	GWHTERCV002833	119.378	32.0506	206.706	6.4496	2.68921	0.0208393	0.0424464	Up	0.399359	14.7545	0.610072	0.629891	0.683345	1.31832	Protein zntD	N
BXIN_0737	GWHTERCV002632	293.776	506.379	81.1727	0.160405	-2.64021	1.6517e-10	1.49489e-09	Down	4.81705	2.69147	2.45289	34.5427	20.2892	13.6618	Uncharacterized protein	N
BXIN_0741	GWHTERCV002636	1069.46	1441.71	697.216	0.483546	-1.04827	0.000710451	0.00210573	Down	6.51036	8.38603	8.65155	27.3368	15.6053	10.9319	1 phosphatidylinositol 4	N
BXIN_0743	GWHTERCV000716	290.492	414.809	166.175	0.400619	-1.3197	0.0171066	0.0357043	Down	6.88719	4.95057	5.66652	32.2497	11.3962	5.59525	Ecotropic viral integration site 5 like protein	N
BXIN_0746	GWHTERCV002654	4987.72	8018.05	1957.4	0.244127	-2.0343	3.38037e-11	3.30537e-10	Down	161.771	167.618	226.602	529.49	856.151	1030.05	Mitochondrial carrier protein	N
BXIN_0748	GWHTERCV002656	3365.27	1954.69	4775.86	2.44328	1.28882	1.62094e-18	3.65131e-17	Up	60.4881	50.4892	48.3204	28.3988	21.8273	20.6751	Uncharacterized protein	N
BXIN_0751	GWHTERCV001961	481.646	761.639	201.653	0.264741	-1.91734	1.62049e-07	9.58737e-07	Down	7.81813	7.14769	6.01431	46.1695	26.0398	15.6247	Abhydrolase domain containing protein	N
BXIN_0756	GWHTERCV002665	8103.55	4132.22	12074.9	2.9222	1.54706	4.75484e-10	4.1195e-09	Up	79.0786	66.3813	61.1188	18.8682	25.9057	30.5017	Pb reticulocyte binding protein	N
BXIN_0759	GWHTERCV002669	4785.16	6939.32	2630.99	0.379139	-1.3992	3.52394e-09	2.62012e-08	Down	132.321	127.295	131.632	546.486	336.387	253.208	PITH domain containing protein	N
BXIN_0767	GWHTERCV002678	2208.51	1384.53	3032.48	2.19035	1.13116	7.01891e-13	8.57209e-12	Up	109.051	105.571	100.842	47.1372	53.7402	53.8185	Putative integral membrane protein	N
BXIN_0773	GWHTERCV002685	646.834	1123.12	170.55	0.151858	-2.7192	7.54927e-41	7.40559e-39	Down	5.91361	5.34143	4.07407	37.6923	34.2483	37.0274	GHKL domain containing protein	N
BXIN_0779	GWHTERCV002691	862.983	1268.33	457.641	0.360862	-1.47048	3.53826e-06	1.67338e-05	Down	49.9108	33.9201	37.8392	188.784	106.283	76.9615	DNA repair endonuclease	N
BXIN_0791	GWHTERCV000097	13123.5	21282.9	4964.11	0.233244	-2.10009	3.71467e-22	1.14104e-20	Down	112.559	111.805	102.684	392.282	525.052	579.608	Uncharacterized protein	N
BXIN_0799	GWHTERCV002714	1337.97	2489.31	186.638	0.0749966	-3.73703	4.32954e-155	4.38871e-152	Down	5.82665	5.3723	5.5797	82.2124	77.776	81.3977	Formate dehydrogenase	N
BXIN_0800	GWHTERCV002716	8364.35	11421.9	5306.77	0.464608	-1.10592	8.09253e-31	4.39453e-29	Down	186.201	188.343	198.463	459.327	446.452	426.345	2OG Fe(II) oxygenase family protein	N
BXIN_0801	GWHTERCV000595	40235.7	26492.9	53978.5	2.03747	1.02678	0.00081657	0.00237172	Up	1044.39	1148.87	1123.2	346.35	653.234	724.71	Disulfide isomerase	N
BXIN_0805	GWHTERCV002724	725.024	1014.17	435.876	0.429778	-1.21834	0.000742924	0.00218494	Down	15.8759	13.2389	10.7089	56.067	26.9521	19.8432	Putative integral membrane protein	N
BXIN_0821	GWHTERCV002749	4403.34	2870.51	5936.16	2.068	1.04824	3.63289e-06	1.71281e-05	Up	288.378	368.738	395.55	150.88	187.006	207.045	Sensor histidine kinase glucose 6 phosphate specific	N
BXIN_0831	GWHTERCV002764	12513.4	7047.56	17979.3	2.55119	1.35117	1.11247e-20	2.96757e-19	Up	89.0756	73.0235	67.1363	34.1454	30.3737	32.5012	Anonymous antigen 5	N
BXIN_0833	GWHTERCV002766	7495.99	11888.7	3103.31	0.261018	-1.93778	7.67232e-57	1.16658e-54	Down	116.432	129.574	140.385	604.866	522.263	479.364	Apoptosis antagonizing transcription factor C terminal family protein	N
BXIN_0834	GWHTERCV002767	6723.51	11927.8	1519.26	0.127366	-2.97295	2.34987e-81	6.49633e-79	Down	98.5568	106.966	109.293	824.643	873.322	958.495	TRAUB domain containing protein	N
BXIN_0837	GWHTERCV002774	3950.43	2367.08	5533.78	2.33787	1.22519	0.00105753	0.00298048	Up	106.108	108.383	101.643	23.8103	51.683	66.9522	Thiamine pyrophosphate dependent possible carboligase or decarboxylase	N
BXIN_0839	GWHTERCV002777	4134.33	5666.35	2602.31	0.459263	-1.12261	5.36222e-07	2.88101e-06	Down	273.606	227.358	246.135	848.847	501.673	436.748	Uncharacterized protein	N
BXIN_0841	GWHTERCV001983	23151	15334.4	30967.6	2.0195	1.014	6.67078e-12	7.19356e-11	Up	259.397	249.984	249.493	124.575	132.393	146.61	Phospholipid translocating P type ATPase	N
BXIN_0843	GWHTERCV002781	6387.38	3576.81	9197.95	2.57149	1.36261	5.92509e-39	5.00505e-37	Up	249.196	256.601	233.965	107.867	105.447	97.6208	Ssl1 like family protein	N
BXIN_0846	GWHTERCV002785	33671.8	47213.2	20130.4	0.426371	-1.22982	2.50042e-14	3.60369e-13	Down	1129.63	1188.63	1322.58	3888.1	3014.61	2418.3	60S ribosomal L34 protein	N
BXIN_0850	GWHTERCV000773	12446.4	7786.52	17106.2	2.19693	1.13549	0.000441586	0.00137167	Up	119.958	104.307	109.584	31.671	55.8403	73.0646	Ubiquitin carboxyl terminal hydrolase	N
BXIN_0858	GWHTERCV001699	430.289	730.136	130.442	0.178689	-2.48448	7.30711e-14	1.01004e-12	Down	9.39221	7.28657	6.79011	73.6428	39.9869	31.3717	cd8+ t cell target antigen tp2	N
BXIN_0870	GWHTERCV001196	2769.07	4118.8	1419.35	0.34462	-1.53692	1.86342e-20	4.88506e-19	Down	41.6041	35.2587	39.3862	156.493	113.135	98.5404	Apicoplast triosephosphate translocator APT1	N
BXIN_0877	GWHTERCV002817	2162.54	1384.47	2940.61	2.12414	1.08688	6.27544e-10	5.27172e-09	Up	41.2325	31.0947	29.8802	17.1716	17.6523	16.9958	Thyroid adenoma associated homolog	N
BXIN_0887	GWHTERCV002832	1431.16	1971.38	890.94	0.451946	-1.14578	1.1324e-13	1.50377e-12	Down	54.2191	54.8479	61.8993	129.42	141.166	136.501	Cyb5r4	N
BXIN_0898	GWHTERCV002843	739.201	1288.04	190.365	0.147873	-2.75757	9.14524e-14	1.22514e-12	Down	11.4412	5.25054	5.09537	71.7516	51.831	37.4338	Uncharacterized protein	N
BXIN_0900	GWHTERCV000097	174.537	271.609	77.4646	0.285264	-1.80963	5.28903e-10	4.50531e-09	Down	5.6477	5.35512	5.5413	17.3812	21.9022	22.7918	Uncharacterized protein	N
BXIN_0912	GWHTERCV000350	2843.51	1446.14	4240.87	2.93271	1.55223	4.36574e-08	2.8368e-07	Up	175.47	166.559	164.081	41.1647	63.3859	78.6183	5' 3' exonuclease	N
BXIN_0919	GWHTERCV000744	2135.34	1154.94	3115.73	2.69787	1.43182	5.07742e-06	2.34657e-05	Up	49.8442	54.9684	50.0597	12.5118	22.1969	26.1288	Cathepsin C papain cysteine protease family member	Y
BXIN_0921	GWHTERCV002264	3947.79	5846.48	2049.09	0.350486	-1.51257	1.07291e-32	6.27447e-31	Down	69.1186	63.9881	55.853	215.087	180.669	188.086	ABC transporter	N
BXIN_0924	GWHTERCV003662	1245.76	596.28	1895.25	3.17899	1.66857	2.23228e-14	3.26364e-13	Up	49.3474	43.0452	41.2282	12.5104	14.9831	17.4448	Adrenodoxin reductase	N
BXIN_0927	GWHTERCV000118	8179.43	11749	4609.85	0.392363	-1.34974	7.69506e-29	3.7743e-27	Down	125.389	127.739	150.963	403.291	349.269	361.832	Serine threonine phosphatase PP2A catalytic subunit	N
BXIN_0928	GWHTERCV001983	9523.77	5804.44	13243.1	2.28162	1.19006	1.97658e-22	6.53346e-21	Up	56.7886	48.7272	48.2692	25.2057	22.7562	24.7676	Adenylate and guanylate cyclase catalytic domain containing protein	N
BXIN_0929	GWHTERCV003672	1459.99	940.524	1979.46	2.10489	1.07375	8.87623e-16	1.50797e-14	Up	58.8353	51.3754	50.4833	27.992	26.7874	27.5625	ELMO/CED 12 family protein	N
BXIN_0931	GWHTERCV003674	78.0063	152.713	3.29927	0.0216604	-5.5288	1.51901e-15	2.53809e-14	Down	0.185057	0.197103	0.565395	11.0081	15.1993	20.3463	Uncharacterized protein	N
BXIN_0937	GWHTERCV003680	2383.98	3473.16	1294.79	0.372852	-1.42332	1.13469e-15	1.91699e-14	Down	82.2391	58.648	63.6965	242.178	178.981	175.482	Hexokinase 1	N
BXIN_0940	GWHTERCV003683	1599.44	1062.27	2136.61	2.01129	1.00812	5.23929e-05	0.000195974	Up	44.2718	37.3592	36.2654	31.3784	17.7556	15.3765	Uncharacterized protein	N
BXIN_0951	GWHTERCV003693	2357.35	1233.74	3480.96	2.82162	1.49652	1.53648e-21	4.28663e-20	Up	70.5257	60.0167	54.335	23.1684	23.9249	23.476	GTP binding protein TrmE N terminus family protein	N
BXIN_0952	GWHTERCV003694	28546.8	15943.8	41149.9	2.58095	1.3679	4.95136e-10	4.26546e-09	Up	1762.91	2087.2	1817.44	615.224	850.834	881.035	Uncharacterized protein	N
BXIN_0956	GWHTERCV003699	179.436	267.008	91.864	0.344127	-1.53899	0.0159442	0.0335546	Down	1.71319	0.856495	0.759615	6.77852	3.01888	1.05523	Sperm flagellar 2	N
BXIN_0979	GWHTERCV002603	403.596	656.554	150.638	0.229496	-2.12346	6.42788e-09	4.5671e-08	Down	14.7328	10.2444	10.7284	92.1928	43.9682	36.1222	Acetyltransferase	N
BXIN_0984	GWHTERCV002598	6233.74	10652.6	1814.89	0.170374	-2.55323	7.39985e-25	2.77814e-23	Down	49.1244	39.9829	37.3161	390.491	242.797	182.862	Crooked neck cell cycle isoform 1	N
BXIN_0986	GWHTERCV002595	351.024	575.302	126.747	0.220231	-2.18291	3.13339e-15	5.04161e-14	Down	2.23763	2.42053	2.20763	15.7769	10.5477	7.91424	Aspartic protease	Y
BXIN_0993	GWHTERCV002588	11925.5	6784.72	17066.2	2.51545	1.33082	1.06686e-18	2.45781e-17	Up	50.6573	43.0292	40.8355	18.758	18.2612	20.5176	Chorein domain protein	N
BXIN_1002	GWHTERCV002578	1026.68	550.383	1502.98	2.73118	1.44953	7.03564e-22	2.07722e-20	Up	128.078	131.891	127.977	49.4364	49.4561	54.0375	60S ribosomal protein	N
BXIN_1003	GWHTERCV002577	7773.69	11044.5	4502.93	0.407713	-1.29437	1.74913e-25	6.99883e-24	Down	110.65	99.681	87.832	290.316	254.138	247.447	Uncharacterized protein	N
BXIN_1008	GWHTERCV000951	70.3608	13.5954	127.126	9.3611	3.22668	5.94004e-15	9.07722e-14	Up	11.4116	9.09513	10.1196	1.11947	1.1444	1.25516	EF hand family protein	N
BXIN_1038	GWHTERCV001107	23882.7	15448.4	32317.1	2.09193	1.06484	1.83175e-06	9.07223e-06	Up	457.181	351.459	352.887	282.717	179.89	146.524	Chaperone protein (HSP90)	N
BXIN_1042	GWHTERCV001352	2207.37	1373.96	3040.77	2.21328	1.14618	3.48782e-07	1.93902e-06	Up	85.4063	74.1919	71.4144	29.404	39.7175	42.2944	Putative integral membrane protein	N
BXIN_1045	GWHTERCV001348	2935.48	4039.56	1831.41	0.453374	-1.14123	3.38092e-12	3.80791e-11	Down	89.9066	82.8536	102.57	267.922	218.482	175.015	Prefoldin subunit	N
BXIN_1051	GWHTERCV001341	2929.05	1834.62	4023.49	2.19321	1.13304	4.41224e-05	0.00016793	Up	49.0339	43.9583	46.5881	15.7393	22.4359	29.4049	HAD ATPase P type IC family protein	N
BXIN_1053	GWHTERCV001340	4378.43	2847.38	5909.49	2.07548	1.05344	2.8785e-07	1.63617e-06	Up	51.6556	46.169	45.4272	19.9968	26.2376	27.5241	Importin 11	N
BXIN_1056	GWHTERCV001338	351.299	498.144	204.454	0.41054	-1.28441	0.0026404	0.00685693	Down	3.68939	1.91095	2.43198	12.0102	5.57454	4.11302	Phosphate starvation	N
BXIN_1066	GWHTERCV001326	777.427	483.414	1071.44	2.21635	1.14819	1.6003e-14	2.36239e-13	Up	99.4663	84.6147	85.3647	47.5394	45.2408	38.7968	Membrane protein	N
BXIN_1081	GWHTERCV002588	13028.2	6277.91	19778.4	3.15057	1.65561	3.60373e-45	3.9139e-43	Up	41.5414	35.4228	36.5361	13.5845	12.0571	13.2417	Amine terminal region of A TM vesicle mediated sorter	N
BXIN_1088	GWHTERCV003359	3749.62	2378.37	5120.86	2.15306	1.10639	0.000275466	0.000888327	Up	90.6657	67.9029	67.1689	60.9115	31.27	23.8047	CBS domain containing protein	N
BXIN_1099	GWHTERCV002626	9644.22	13851.6	5436.86	0.392509	-1.3492	4.17486e-09	3.05922e-08	Down	109.04	91.6825	91.3503	381.683	252.228	183.443	40S ribosomal protein S17	N
BXIN_1104	GWHTERCV000621	727.664	1210.01	245.313	0.202753	-2.3022	7.19878e-30	3.68309e-28	Down	6.95328	6.19266	4.90619	35.1061	27.7876	33.4078	Uncharacterized protein	N
BXIN_1105	GWHTERCV002335	465.606	722.819	208.392	0.2882	-1.79486	3.35294e-15	5.33837e-14	Down	2.70704	2.93791	2.6393	13.552	10.1185	7.77194	Acyl phosphate:glycerol 3 phosphate O acyltransferase	N
BXIN_1111	GWHTERCV002343	1372.03	2173.46	570.594	0.262537	-1.92941	1.65122e-08	1.13605e-07	Down	14.3809	10.8935	9.09184	76.8468	39.9519	28.1784	Gamma tubulin complex subunit	N
BXIN_1117	GWHTERCV002349	589.614	873.739	305.49	0.349629	-1.5161	0.000236386	0.000774622	Down	5.84955	5.06101	5.34584	29.7672	14.2156	7.87698	DNA (apurinic or apyrimidinic site) lyase	N
BXIN_1120	GWHTERCV002353	1719.05	2300.69	1137.41	0.494358	-1.01637	3.44725e-10	3.04741e-09	Down	101.929	96.8564	94.9016	273.001	202.559	172.884	Efflux membrane fusion subunit family secretion protein	N
BXIN_1126	GWHTERCV000792	86.5471	124.537	48.5574	0.390112	-1.35804	0.0187557	0.0386685	Down	2.36727	1.20587	1.60725	8.32822	4.37126	2.07094	Putative inc finger C x8 C x5 C x3 H type domain containing protein	N
BXIN_1134	GWHTERCV002371	4194.12	5847.27	2540.97	0.434584	-1.20229	3.62157e-22	1.12379e-20	Down	58.6049	52.7305	54.623	137.184	131.137	143.093	Chloroquine resistance transporter	N
BXIN_1142	GWHTERCV002379	537.068	773.263	300.874	0.389113	-1.36174	0.00536657	0.0127101	Down	6.60953	4.4255	3.9538	26.913	10.3214	5.96588	Family transcriptional regulator	N
BXIN_1145	GWHTERCV002335	916.356	1367.41	465.302	0.340297	-1.55514	8.68971e-08	5.43733e-07	Down	7.69773	5.87582	4.95196	28.3682	18.2647	13.2068	Acyl phosphate:glycerol 3 phosphate O acyltransferase	N
BXIN_1163	GWHTERCV002304	3867.13	5218.87	2515.39	0.482022	-1.05283	9.29243e-18	1.9761e-16	Down	53.7936	44.9514	45.9652	120.131	98.3704	106.435	Farnesyl protein transferase beta subunit	N
BXIN_1168	GWHTERCV002298	2151.61	3084.56	1218.67	0.395151	-1.33952	8.27591e-14	1.13365e-12	Down	82.8618	63.4498	80.1808	191.67	203.064	220.518	MerC mercury resistance protein	N
BXIN_1179	GWHTERCV002286	24.5215	46.0974	2.94561	0.0642468	-3.96023	4.33915e-06	2.02073e-05	Down	0.683604	0.291242	0.278478	11.501	6.19051	3.97906	Uncharacterized protein	N
BXIN_1201	GWHTERCV002260	246.665	433.1	60.2297	0.139266	-2.84408	1.64377e-06	8.2487e-06	Down	1.34282	0.243915	0.371041	4.8911	5.43666	4.73501	BmGPI5	N
BXIN_1213	GWHTERCV002176	9904.32	13551.3	6257.31	0.461744	-1.11483	1.10324e-05	4.72068e-05	Down	368.185	385.48	392.541	1342.35	820.07	575.556	Uncharacterized protein	N
BXIN_1220	GWHTERCV002096	27773.4	38248.3	17298.5	0.452269	-1.14475	2.65718e-20	6.79034e-19	Down	298.136	306.222	368.505	837.989	757.444	732.316	60S ribosomal protein L27a	N
BXIN_1231	GWHTERCV002080	2722.26	4076.5	1368.03	0.335608	-1.57515	2.55328e-14	3.66251e-13	Down	132.069	121.797	173.356	407.179	495.216	463.317	Conserved Plasmodium protein	N
BXIN_1235	GWHTERCV002076	2320.75	3449.23	1192.27	0.345687	-1.53246	3.26839e-11	3.20618e-10	Down	18.2709	13.4979	14.1705	67.7341	40.8308	37.1545	Generative cell specific protein	N
BXIN_1240	GWHTERCV002070	6295.46	8797.37	3793.56	0.431217	-1.21351	2.19633e-07	1.28197e-06	Down	311.527	269.905	324.556	1107.93	670.01	532.779	Conserved Plasmodium protein	N
BXIN_1253	GWHTERCV002059	1677.89	1005.04	2350.74	2.33911	1.22596	6.88015e-16	1.18878e-14	Up	22.5098	17.533	18.1705	9.22456	9.19197	8.43759	Uncharacterized protein	N
BXIN_1254	GWHTERCV002057	6650.16	4266.67	9033.66	2.11731	1.08223	4.03961e-09	2.98166e-08	Up	103.657	107.441	100.533	45.3833	52.4946	59.7957	Membrane protein	N
BXIN_1255	GWHTERCV002056	5138.8	7016.9	3260.7	0.464692	-1.10565	3.02872e-07	1.70878e-06	Down	281.944	304.098	388.676	640.324	867.096	741.483	Cytochrome b c1 complex subunit 9	N
BXIN_1256	GWHTERCV002055	3067.02	6133.36	0.667656	0.000108003	-13.1766	3.49035e-37	2.58882e-35	Down	0.0257312	0.0274062	0	168.028	177.903	180.56	AP2 domain family protein	N
BXIN_1264	GWHTERCV002041	6957.63	3858.93	10056.3	2.60605	1.38186	1.70725e-12	2.00454e-11	Up	220.904	218.773	206.399	73.4952	90.7393	100.951	Variant erythrocyte surface antigen 1	N
BXIN_1269	GWHTERCV002035	535.678	1001.16	70.1977	0.0701159	-3.83411	2.59395e-60	4.64011e-58	Down	6.22614	5.48809	3.8628	95.2889	75.5076	70.7377	Putative integral membrane protein	N
BXIN_1276	GWHTERCV002024	14200.2	26469.5	1930.8	0.0729377	-3.77719	3.1954e-217	9.71721e-214	Down	124.567	135.768	125.613	2163.25	1671.76	1902.62	Uncharacterized protein	N
BXIN_1281	GWHTERCV002019	3317.18	4599.85	2034.5	0.442304	-1.17689	2.07366e-15	3.42717e-14	Down	115.769	115.795	148.651	347.045	304.283	280.498	Uncharacterized protein	N
BXIN_1284	GWHTERCV002014	4414.68	2878.04	5951.32	2.06778	1.04808	2.33058e-07	1.35512e-06	Up	83.5341	75.2316	67.5511	54.1268	35.9486	29.873	Vacuolar protein sorting associated protein 33 like protein	N
BXIN_1285	GWHTERCV002013	1029.16	1393.7	664.609	0.476845	-1.06841	8.93376e-14	1.20745e-12	Down	55.3601	53.6189	55.1629	151.816	115.916	107.068	Phosphatidylinositol glycan class P family protein	N
BXIN_1288	GWHTERCV002009	15694.3	10400.6	20988	2.01793	1.01288	1.46884e-09	1.13657e-08	Up	487.711	459.082	439.549	326.352	230.24	194.678	GATA specific transcription factor	N
BXIN_1296	GWHTERCV002001	2132.61	1018.19	3247.03	3.18877	1.673	4.23773e-15	6.60869e-14	Up	95.2976	98.0213	114.063	48.3622	31.252	26.1331	30S ribosomal protein S15	N
BXIN_1309	GWHTERCV001987	24152.8	36252.7	12053	0.332472	-1.5887	8.42026e-37	5.95488e-35	Down	1032.21	1044.52	1214.84	4247.75	3350.02	3166.41	Core histone H2A/H2B/H3/H4 family protein	N
BXIN_1315	GWHTERCV001979	1249.31	1800.52	698.104	0.387716	-1.36693	7.97874e-13	9.66667e-12	Down	35.8972	33.8262	30.9231	124.833	78.7323	80.2949	Amine transporter	N
BXIN_1317	GWHTERCV001977	11588.3	7564.33	15612.3	2.06397	1.04542	7.5221e-11	7.01115e-10	Up	43.3692	33.747	31.7942	21.873	16.6853	18.626	FAT domain protein	N
BXIN_1318	GWHTERCV001976	2856.84	1728.04	3985.63	2.30641	1.20565	0.00201583	0.00538202	Up	56.1682	35.6181	34.786	35.1129	15.6958	10.2927	Calpain 7	N
BXIN_1327	GWHTERCV001961	5924.85	8371.88	3477.83	0.415426	-1.26734	4.89369e-05	0.000184408	Down	93.5027	80.9354	106.383	149.548	251.582	314.312	Alpha/beta hydrolase domain containing protein 17A	N
BXIN_1333	GWHTERCV001952	421.354	737.266	105.441	0.142989	-2.80603	1.52664e-13	2.00974e-12	Down	1.48334	1.49675	1.27214	17.2002	10.1526	5.61021	Uncharacterized protein	N
BXIN_1349	GWHTERCV001934	6257.24	8554.33	3960.14	0.462944	-1.11109	3.00864e-06	1.4431e-05	Down	283.24	305.131	406.927	627.754	779.252	890.841	RIBONUCLEIC ACID BINDING PROTEIN S1	N
BXIN_1356	GWHTERCV001926	1972.82	1269.34	2676.3	2.10863	1.07631	1.58935e-07	9.43989e-07	Up	87.323	66.406	63.044	33.4947	36.027	40.7055	50S ribosomal protein	N
BXIN_1363	GWHTERCV001917	237.576	411.046	64.1059	0.155997	-2.68041	2.31713e-14	3.35543e-13	Down	5.42833	4.33626	3.73161	46.9679	26.865	21.5033	Metalloprotease	N
BXIN_1365	GWHTERCV001915	2825.66	1447.19	4204.13	2.90522	1.53865	1.62176e-13	2.11664e-12	Up	86.2948	80.6637	73.2994	24.4083	30.0433	33.9728	16S rRNA processing protein	N
BXIN_1368	GWHTERCV001913	899.318	572.506	1226.13	2.14161	1.0987	4.9689e-13	6.19279e-12	Up	89.3312	91.0095	98.2159	45.6176	50.0032	44.5513	Uncharacterized protein	N
BXIN_1389	GWHTERCV001886	50598.2	33317.9	67878.5	2.0373	1.02666	5.41076e-13	6.71597e-12	Up	917.703	775.92	735.677	522.496	407.67	367.301	Anonymous antigen 3	N
BXIN_1401	GWHTERCV001872	2640.06	3714.67	1565.44	0.421445	-1.24658	7.41123e-16	1.27331e-14	Down	37.9498	31.1863	30.1735	102.955	81.084	72.3135	50S ribosome binding GTPase family protein	N
BXIN_1422	GWHTERCV001843	7834.98	11996	3674	0.306281	-1.70707	5.62221e-47	6.57583e-45	Down	107.593	94.8815	106.4	435.83	342.536	318.099	Asparagine rich protein	N
BXIN_1423	GWHTERCV001842	11736.6	7159.76	16313.4	2.27849	1.18808	3.19518e-08	2.12151e-07	Up	618.32	768.288	679.311	262.818	341.517	365.91	Endoplasmic reticulum lumen protein ERD2	N
BXIN_1436	GWHTERCV001820	4037.35	5628.9	2445.8	0.434503	-1.20256	2.53078e-13	3.2473e-12	Down	86.5786	79.8475	65.8959	238.681	175.106	168.683	50S ribosomal protein L21	N
BXIN_1445	GWHTERCV001809	239.734	368.025	111.442	0.30284	-1.72337	0.00133065	0.003682	Down	3.55927	2.61547	3.37193	22.5799	8.39639	4.46113	Homolog of Uncharacterized protein MAL7P1.13	N
BXIN_1449	GWHTERCV001803	3616.4	2086.42	5146.37	2.46657	1.3025	4.88754e-07	2.63997e-06	Up	50.6134	34.4968	32.468	23.9791	16.0374	12.2294	Kynurenine 3 monooxygenase and related flavo monooxygenase family protein	N
BXIN_1455	GWHTERCV001795	5563.28	3386.42	7740.13	2.28564	1.1926	3.52229e-08	2.32349e-07	Up	48.2949	35.1072	32.9277	24.5704	16.1254	14.931	ARF guanine nucleotide exchange factor GNOM	N
BXIN_1463	GWHTERCV001785	193407	123838	262975	2.12353	1.08646	9.62605e-06	4.17586e-05	Up	2094.91	2382.46	2222.05	812.84	1221.33	1327.04	DNA annealing helicase and endonuclease ZRANB3	N
BXIN_1465	GWHTERCV000383	6174.69	8947.75	3401.62	0.38017	-1.39528	8.56035e-18	1.83324e-16	Down	226.167	231.36	291.441	691.206	690.078	739.705	60S ribosomal protein	N
BXIN_1477	GWHTERCV001768	26074.3	35634.7	16514	0.46343	-1.10958	4.95624e-22	1.50719e-20	Down	324.319	276.936	266.127	730.136	640.199	653.707	Armadillo/beta catenin like repeat domain containing protein	N
BXIN_1479	GWHTERCV001765	4057.3	5531.56	2583.04	0.466949	-1.09866	8.02641e-07	4.19393e-06	Down	88.8847	102.127	107.018	330.601	196.247	174.882	Coiled coil domain containing protein 55 (DUF2040) family protein	N
BXIN_1481	GWHTERCV001763	4271.21	5963.44	2578.99	0.432466	-1.20934	6.41132e-12	6.96315e-11	Down	103.106	91.7939	84.7445	306.042	212.684	187.982	Guanine nucleotide binding protein subunit beta like protein 1	N
BXIN_1497	GWHTERCV003726	6683.11	4192.39	9173.83	2.18818	1.12973	0.00107526	0.00302205	Up	183.558	138.55	133.081	127.851	62.7054	40.5815	Uncharacterized protein	N
BXIN_1514	GWHTERCV000214	9638.58	13659.7	5617.45	0.41125	-1.28191	2.8504e-13	3.6268e-12	Down	144.42	112.179	106.33	401.27	289.239	271.108	Uncharacterized protein	N
BXIN_1515	GWHTERCV000004	454.531	829.815	79.2475	0.0955251	-3.38798	6.60119e-18	1.4237e-16	Down	3.93991	2.79759	1.33749	39.061	30.1471	23.0746	Uncharacterized protein	N
BXIN_1516	GWHTERCV002216	1307.88	742.65	1873.11	2.52212	1.33464	5.56355e-05	0.000207847	Up	25.1663	16.6823	15.2021	12.9646	6.68175	5.33871	Conserved Plasmodium protein	N
BXIN_1525	GWHTERCV002200	9245.85	13520.6	4971.06	0.36767	-1.44352	7.53912e-11	7.01115e-10	Down	151.039	143.161	171.894	365.701	440.486	547.141	Pseudouridine synthase	N
BXIN_1531	GWHTERCV000214	287.724	459.315	116.133	0.252913	-1.98329	7.94583e-10	6.51301e-09	Down	3.03983	2.21642	2.09851	14.9553	9.90347	7.0811	Uncharacterized protein	N
BXIN_1532	GWHTERCV000928	7.81182	14.9254	0.698212	0.0454992	-4.45801	0.00849247	0.0191212	Down	0	0.0472474	0	0.159924	0.490459	0.430342	Uncharacterized protein	N
BXIN_1533	GWHTERCV002886	4186.24	8166.25	206.218	0.0252542	-5.30733	3.01169e-29	1.5014e-27	Down	9.4355	7.8304	7.88763	120.475	411.949	509.039	Uncharacterized protein	N
BXIN_1534	GWHTERCV002886	2608.87	4866.43	351.315	0.0721936	-3.79198	6.43259e-17	1.26203e-15	Down	5.93778	5.24377	5.07474	29.6896	93.0321	113.132	Uncharacterized protein	N
BXIN_1536	GWHTERCV002884	2487.38	1503.03	3471.73	2.30991	1.20784	4.62899e-05	0.000175521	Up	126.862	116.601	128.74	36.306	64.2075	70.3101	Integrin beta 1 like isoform X2	N
BXIN_1549	GWHTERCV002865	10330.3	14274.7	6385.78	0.447346	-1.16054	4.60109e-08	2.98335e-07	Down	260.869	298.919	315.835	564.657	742.158	786.292	Uncharacterized protein	N
BXIN_1553	GWHTERCV002857	8955.99	5809.72	12102.3	2.08313	1.05875	8.77228e-22	2.54062e-20	Up	95.8347	90.523	86.0162	54.7003	42.0069	45.1918	Translation initiation factor EIF 2B	N
BXIN_1557	GWHTERCV000927	317.325	604.946	29.7051	0.0491253	-4.34739	2.4923e-16	4.48467e-15	Down	2.5518	1.88163	1.59926	82.089	38.3071	17.0678	Uncharacterized protein	N
BXIN_1559	GWHTERCV000923	1003.08	511.222	1494.94	2.92397	1.54793	2.13449e-17	4.41563e-16	Up	85.5129	81.1084	66.6358	35.9275	26.2341	24.7934	Isoleucyl tRNA synthetase	N
BXIN_1561	GWHTERCV000920	6376.72	8720.57	4032.86	0.46246	-1.1126	7.91914e-24	2.76806e-22	Down	343.684	343.414	393.491	886.567	812.785	825.501	HIT domain containing protein	N
BXIN_1568	GWHTERCV000907	17337.9	9025.96	25649.8	2.84181	1.50681	1.89434e-12	2.20716e-11	Up	96.5068	85.5801	84.7571	27.1353	32.9105	40.2045	GCC2 and GCC3 domain containing protein	N
BXIN_1573	GWHTERCV000828	19306.4	10137.1	28475.8	2.80909	1.4901	1.4429e-24	5.35104e-23	Up	260.529	193.301	203.943	88.5298	83.0344	81.1815	Rhoptry neck 4 protein	Y
BXIN_1575	GWHTERCV000826	3690.66	2219.65	5161.68	2.32537	1.21746	4.53239e-18	9.84499e-17	Up	139.355	133.805	121.956	76.1369	55.8982	53.1224	Actin	Y
BXIN_1577	GWHTERCV000824	2076.3	1045.03	3107.58	2.97353	1.57217	6.6069e-10	5.50455e-09	Up	39.6697	33.9543	29.5237	18.5569	10.5697	9.05498	ATPase	N
BXIN_1593	GWHTERCV003471	2243.26	3662.53	823.986	0.224998	-2.15202	8.57787e-31	4.57637e-29	Down	13.7908	11.2882	11.6869	77.6615	54.0582	46.8587	Conserved Plasmodium protein	N
BXIN_1598	GWHTERCV000930	908.419	604.561	1212.28	2.00515	1.00371	1.02706e-07	6.3097e-07	Up	7.98649	6.79652	6.85613	5.10992	3.45354	3.22516	Conserved Plasmodium protein	N
BXIN_1603	GWHTERCV002897	97.4908	166.188	28.793	0.1733	-2.52866	1.32855e-09	1.04127e-08	Down	3.20166	2.747	1.99261	12.6112	17.8867	18.4058	Uncharacterized protein	N
BXIN_1604	GWHTERCV000935	176.653	293.057	60.2482	0.205736	-2.28113	1.90822e-09	1.45436e-08	Down	4.12717	2.62678	2.66543	23.9517	15.5285	10.8505	Uncharacterized protein	N
BXIN_1608	GWHTERCV001757	8.84809	16.3433	1.35286	0.0820338	-3.60764	0.0127223	0.0274581	Down	0	0.0572234	0.0547157	0.581073	0.792021	0.115824	Uncharacterized protein	N
BXIN_1624	GWHTERCV000712	33.1487	16.6656	49.6317	2.98325	1.57689	0.00586252	0.0137561	Up	2.06556	2.05654	2.78956	0.86338	0.52011	1.11324	Breast carcinoma amplified sequence 2	N
BXIN_1629	GWHTERCV000552	105.863	166.323	45.4031	0.272924	-1.87343	0.0152596	0.0322254	Down	0.500131	0.574742	0.777418	0.996423	5.34947	0.851204	NOL1/NOP2/sun family protein	N
BXIN_1635	GWHTERCV000694	85.7698	126.224	45.3154	0.358967	-1.47808	8.89573e-05	0.00031529	Down	0.617548	0.561826	0.628923	2.33458	1.95081	1.22038	DNA topoisomerase	N
BXIN_1640	GWHTERCV000688	25.7271	44.0616	7.39264	0.166992	-2.58215	0.000234972	0.000771651	Down	0.130861	0.4646	0.399815	2.4113	1.92914	2.11585	Uncharacterized protein	N
BXIN_1685	GWHTERCV000632	126.042	36.0682	216.015	5.99043	2.58266	0.0052755	0.0125237	Up	12.4211	0.845419	1.24533	1.0312	0.79063	0.786217	AP 4 complex subunit mu	N
BXIN_1687	GWHTERCV000630	99.3527	10.59	188.115	17.7666	4.15109	0.000473612	0.0014607	Up	12.1188	0.536846	0.267819	0.316022	0.230758	0.236219	GDP D mannose pyrophosphorylase	N
BXIN_1688	GWHTERCV000629	51.692	82.1402	21.2437	0.258681	-1.95075	0.00267516	0.00692943	Down	0.33987	0.379232	0.34613	0.933549	0.869134	2.54699	Chaperone protein DNAj	N
BXIN_1699	GWHTERCV000614	63.8803	99.0986	28.662	0.288878	-1.79147	0.00058281	0.00175304	Down	0.876448	1.08407	0.547072	4.96044	2.29234	2.34659	Chaperone protein DnaJ	N
BXIN_1702	GWHTERCV000608	125.169	61.6542	188.684	3.05954	1.61332	0.000513707	0.00157003	Up	1.38737	1.02599	1.13528	0.74989	0.287074	0.254686	Conserved Plasmodium protein	N
BXIN_1704	GWHTERCV000607	21.706	41.4481	1.96396	0.0475212	-4.39529	0.0131809	0.0283073	Down	0	0	0.917608	1.62415	0.948756	17.3199	Ring finger domain family protein	N
BXIN_1716	GWHTERCV000597	153.283	287.558	19.009	0.0661214	-3.91874	0.0183382	0.0379107	Down	1.03947	0.48437	0.39698	0.780716	29.3475	0.280112	Mitotic checkpoint regulator MAD2B interacting family protein	N
BXIN_1720	GWHTERCV000608	139.502	42.2284	236.776	5.61516	2.48933	1.90345e-15	3.16306e-14	Up	1.50854	1.36154	1.57952	0.276659	0.229659	0.346111	Conserved Plasmodium protein	N
BXIN_1730	GWHTERCV000627	19.7867	6.60832	32.9651	4.98748	2.31831	0.00219367	0.00580082	Up	0.205474	0.142506	0.141128	0.0631659	0.0201266	0.0257537	Methyl accepting chemotaxis	N
BXIN_1731	GWHTERCV000628	73.025	136.44	9.60981	0.0704411	-3.82744	0.0182158	0.0377345	Down	0.15331	0.285758	0.702604	0.690885	0	15.9058	Pre mRNA splicing factor sap62	N
BXIN_1733	GWHTERCV000630	339.662	36.5503	642.774	17.5662	4.13473	1.93076e-23	6.52384e-22	Up	3.42282	6.43459	7.91829	0.451064	0.423469	0.231195	GDP D mannose pyrophosphorylase	N
BXIN_1734	GWHTERCV000633	206.097	112.911	299.283	2.6503	1.40615	0.0200424	0.0410706	Up	4.25386	4.27334	13.932	2.09125	4.78467	2.16237	Uncharacterized protein	N
BXIN_1740	GWHTERCV000640	380.205	52.2647	708.146	13.5492	3.76014	0.0127843	0.0275723	Up	0.86938	1.19699	44.6368	1.37601	1.22804	1.11996	Cleavage stimulation factor subunit 1	N
BXIN_1742	GWHTERCV000641	88.1841	154.204	22.1646	0.143725	-2.79862	0.00836147	0.0189332	Down	0.222949	0.206489	0.236927	0.267922	4.36863	0.240319	Transducin beta like protein 3	N
BXIN_1748	GWHTERCV000652	129.059	18.3436	239.775	13.081	3.7094	0.000230898	0.000759092	Up	12.4982	0.6666	1.08163	0.273493	0.319526	0.551961	PX domain family protein	N
BXIN_1751	GWHTERCV000655	20.7975	6.60064	34.9944	5.29875	2.40565	0.00710949	0.0163788	Up	0.388838	0.298573	0.294698	0.152136	0.0190438	0.038989	Gamma tubulin complex component	N
BXIN_1755	GWHTERCV000659	194.697	18.3713	371.022	20.1771	4.33465	1.21735e-06	6.26388e-06	Up	1.50248	29.7344	24.137	1.28137	1.32692	0.417945	50S ribosomal protein L28	N
BXIN_1756	GWHTERCV000662	142.217	44.6482	239.785	5.37129	2.42527	0.00119475	0.00332715	Up	10.0669	2.97727	1.07717	1.33913	0.735856	0.793989	AAA domain containing protein	N
BXIN_1758	GWHTERCV000666	50.3781	27.9382	72.8179	2.60942	1.38373	0.0102343	0.0226181	Up	0.864406	0.652145	1.19822	0.245266	0.379254	0.478816	Transcription factor with AP2 domain containing protein	N
BXIN_1764	GWHTERCV000671	212.382	78.5057	346.259	4.41165	2.14132	0.00162896	0.0044348	Up	2.7353	0.500905	0.503605	0.398934	0.23304	0.287012	C2 domain containing protein	N
BXIN_1774	GWHTERCV000683	339.483	103.003	575.963	5.592	2.48337	7.97076e-05	0.000285838	Up	2.24727	3.29399	13.5903	1.49175	1.04795	1.17657	Grb10 interacting GYF	N
BXIN_1787	GWHTERCV000699	26.9581	41.7144	12.2018	0.292899	-1.77152	0.00223336	0.00589041	Down	0.343511	0.274404	0.466451	1.68562	1.11528	1.23425	Transcription factor TFIIB repeat family protein	N
BXIN_1801	GWHTERCV000718	51.0356	20.88	81.1913	3.88943	1.95956	0.000268905	0.000870862	Up	3.24427	3.2522	3.10967	0.458671	1.16552	0.987396	Uracil phosphoribosyltransferase	N
BXIN_1811	GWHTERCV002185	129.877	216.546	43.2084	0.199759	-2.32367	1.83402e-05	7.53683e-05	Down	0.751368	0.323517	1.07455	5.74419	3.92224	2.17124	Tubulin delta chain	N
BXIN_1818	GWHTERCV000935	175.803	268.129	83.4777	0.311263	-1.68379	2.89554e-09	2.17954e-08	Down	11.3588	10.7973	9.45341	48.2889	34.4672	28.3054	Uncharacterized protein	N
BXIN_1819	GWHTERCV000934	7583.79	2697.45	12470.1	4.62305	2.20884	1.30729e-21	3.681e-20	Up	135.944	142.075	127.953	23.7204	33.1183	36.8235	Uncharacterized protein	N
BXIN_1820	GWHTERCV000927	109845	27601.9	192089	6.95924	2.79893	4.28738e-87	1.44866e-84	Up	2033.74	2223.19	1779.89	370.35	304.923	268.642	Uncharacterized protein	N
BXIN_1823	GWHTERCV002036	33.7929	10.2874	57.2984	5.57193	2.47818	1.03061e-05	4.4455e-05	Up	0.841096	1.10759	0.763142	0.14702	0.177133	0.197809	Uncharacterized protein	N
BXIN_1824	GWHTERCV000944	99.2343	191.626	6.84265	0.0360496	-4.79387	5.46272e-22	1.64477e-20	Down	0.775102	0.225152	0.502332	18.7138	13.133	13.7476	Uncharacterized protein	N
BXIN_1828	GWHTERCV001716	5835.92	10013.7	1658.09	0.165576	-2.59443	1.25356e-41	1.27069e-39	Down	53.8168	57.3559	61.9076	511.958	345.436	288.087	ATP12 chaperone family protein	N
BXIN_1836	GWHTERCV001705	7068.61	4624.47	9512.75	2.05707	1.04059	7.47983e-05	0.000269504	Up	152.923	149.558	141.838	53.0489	83.5113	93.0556	N acetylglucosamine phosphate mutase	N
BXIN_1843	GWHTERCV001696	456.783	142.018	771.548	5.42999	2.44095	2.67473e-16	4.78462e-15	Up	65.9199	69.5727	69.2266	20.5759	12.5304	8.48976	Tetratricopeptide repeat containing protein	N
BXIN_1845	GWHTERCV001694	829.583	492.897	1166.27	2.36558	1.24219	4.11167e-12	4.58007e-11	Up	98.0784	96.4725	90.9579	53.9966	43.9045	33.7077	NifU family protein	N
BXIN_1850	GWHTERCV000552	3426.84	1691.72	5161.97	3.05129	1.60942	4.48501e-16	7.88376e-15	Up	74.0313	59.0918	51.4211	28.1918	19.4248	18.3817	Methyltransferase	N
BXIN_1855	GWHTERCV001675	50345.4	67723.6	32967.3	0.486792	-1.03862	6.52459e-09	4.62501e-08	Down	269.768	274.594	311.456	544.82	647.619	691.304	Phosphatase 2a regulatory b subunit	N
BXIN_1858	GWHTERCV001672	7011.28	4356	9666.56	2.21911	1.14998	0.000744628	0.00218784	Up	128.778	104.856	106.827	95.7718	44.5231	30.3805	Adapter protein	N
BXIN_1869	GWHTERCV001659	1039.55	1917.68	161.418	0.0841683	-3.57058	3.97155e-16	7.06285e-15	Down	3.54592	3.5969	3.41777	86.8219	33.5376	20.4532	Uncharacterized protein	N
BXIN_1880	GWHTERCV001645	6918.63	4272.21	9565.05	2.23888	1.16278	0.000126087	0.000439212	Up	84.209	55.9305	51.3457	47.1853	27.2469	19.8383	Cell division control protein 42	N
BXIN_1882	GWHTERCV000094	2332.54	3288.91	1376.16	0.418437	-1.25692	0.000115065	0.000403127	Down	18.103	12.2432	11.9282	58.6068	30.7391	22.3817	Uncharacterized protein	N
BXIN_1887	GWHTERCV001629	6027.84	3877.48	8178.21	2.10917	1.07667	9.75128e-13	1.16747e-11	Up	266.241	209.537	207.982	139.414	111.691	101.179	Methyl accepting chemotaxis sensory transducer	N
BXIN_1901	GWHTERCV001610	4742.71	1910.02	7575.4	3.96599	1.98768	1.9526e-47	2.37515e-45	Up	614.604	740.029	673.009	186.203	190.639	175.403	Uncharacterized protein	N
BXIN_1904	GWHTERCV001605	2704.33	3646.97	1761.7	0.483049	-1.04976	1.10372e-05	4.72068e-05	Down	111.429	111.198	120.063	379.176	219.538	182.533	Uncharacterized protein	N
BXIN_1907	GWHTERCV000164	77628.4	41279.2	113978	2.76115	1.46527	4.65744e-11	4.48205e-10	Up	1179.99	1196.65	1137.24	349.068	470.607	537.879	MAC/perforin domain containing protein	N
BXIN_1914	GWHTERCV001591	2545.98	3779.88	1312.07	0.347143	-1.5264	1.67985e-25	6.81122e-24	Down	74.074	70.2234	85.8039	232.801	242.631	238.377	Conserved Plasmodium protein	N
BXIN_1917	GWHTERCV000451	23714	34570.5	12857.4	0.371921	-1.42693	8.28489e-16	1.41541e-14	Down	264.006	247.153	307.92	709.899	774.769	876.879	2 cys peroxiredoxin	N
BXIN_1919	GWHTERCV001584	11447	15505	7388.96	0.476566	-1.06925	7.79819e-24	2.75748e-22	Down	124.605	114.686	123.259	276.134	267.58	276.471	N acyl phosphatidylethanolamine hydrolyzing phospholipase D	N
BXIN_1936	GWHTERCV001560	151725	97790.5	205660	2.10307	1.0725	0.000537183	0.00163194	Up	1862.95	1825.2	1795.99	547.707	1025.16	1186.61	Spherical body protein	Y
BXIN_1938	GWHTERCV000687	853.198	1417.96	288.434	0.203483	-2.29702	6.28291e-28	2.93943e-26	Down	7.90817	5.91947	5.83903	44.7188	31.2964	29.4088	cAMP dependent kinase catalytic subunit	N
BXIN_1941	GWHTERCV001556	261.524	389.76	133.289	0.342029	-1.54781	0.000122186	0.000426599	Down	1.08657	0.835404	1.05529	5.4219	2.28072	1.97014	DNA helicase IV	N
BXIN_1966	GWHTERCV001525	5336.17	7961.58	2710.77	0.340489	-1.55432	1.07879e-07	6.60079e-07	Down	126.081	84.1731	74.2879	446.823	268.762	203.673	Sel1 repeat containing protein	N
BXIN_1967	GWHTERCV000126	2970.97	5520.49	421.451	0.0763481	-3.71126	7.26687e-30	3.68309e-28	Down	10.2508	8.06714	7.61264	198.503	108.817	68.904	Uncharacterized protein	N
BXIN_1987	GWHTERCV001475	4476.01	2940.14	6011.89	2.04472	1.03191	9.96852e-19	2.31407e-17	Up	113.713	118.284	102.637	67.2573	54.2239	56.088	Caffeine induced death protein	N
BXIN_2007	GWHTERCV001478	3186.56	4253.36	2119.76	0.498384	-1.00467	1.6663e-09	1.28284e-08	Down	54.2969	48.5207	59.1089	150.799	107.269	96.5366	Cell cycle control related protein	N
BXIN_2009	GWHTERCV001476	29670.6	19637	39704.2	2.0219	1.01571	2.15187e-16	3.94207e-15	Up	579.865	571.174	586.406	380.246	296.029	259.827	Chaperonin 60 kDa	N
BXIN_2014	GWHTERCV001470	1995.47	2721.53	1269.41	0.466427	-1.10028	9.80546e-06	4.23585e-05	Down	69.5192	64.0244	61.3698	226.767	123.986	109.681	30S ribosomal protein S12	N
BXIN_2037	GWHTERCV001453	3068.8	4102.92	2034.69	0.495908	-1.01186	6.45252e-10	5.39069e-09	Down	84.673	79.1133	87.5305	231.122	179.619	142.271	box C/D snoRNA protein 1	N
BXIN_2041	GWHTERCV001450	6220.31	3883.88	8556.74	2.20318	1.13959	2.03776e-06	1.00272e-05	Up	149.891	149.892	152.721	53.503	80.0215	85.2618	GPI mannosyltransferase 2	N
BXIN_2043	GWHTERCV001440	29.9316	52.2219	7.6413	0.146209	-2.7739	0.00490062	0.0117809	Down	0.131129	0.159617	0.152622	2.76891	0.414232	0.302882	Uncharacterized protein	N
BXIN_2050	GWHTERCV000075	314.978	504.7	125.257	0.248153	-2.0107	3.23336e-05	0.000126932	Down	1.50644	1.34539	0.781389	9.59133	4.1775	2.59204	Uncharacterized protein	N
BXIN_2070	GWHTERCV001413	117.76	195.944	39.5759	0.20226	-2.30572	8.04682e-06	3.56678e-05	Down	3.1145	1.26836	1.25942	14.1454	10.3209	6.12186	Integral membrane protein	N
BXIN_2071	GWHTERCV001412	948.069	1397.36	498.775	0.357002	-1.486	1.45177e-06	7.38267e-06	Down	11.6849	6.86777	7.8871	39.4816	23.4945	18.424	bov57	Y
BXIN_2090	GWHTERCV003599	9708.56	5654.71	13762.4	2.43377	1.28319	4.9931e-35	3.23064e-33	Up	344.247	368.305	388.113	171.168	163.678	154.117	Farnesyl diphosphate synthase	N
BXIN_2097	GWHTERCV000460	89.1266	149.5	28.7537	0.192351	-2.37819	0.000106545	0.000374569	Down	1.93384	1.51769	1.08839	16.9402	5.25154	4.33357	Uncharacterized protein	N
BXIN_2098	GWHTERCV003433	681.549	954.02	409.078	0.42873	-1.22186	6.75892e-06	3.04502e-05	Down	21.8147	22.0278	16.0132	71.7229	45.4441	36.2894	Uncharacterized protein	N
BXIN_2104	GWHTERCV003438	2140.48	1219.56	3061.4	2.51038	1.3279	6.42546e-15	9.7213e-14	Up	85.3431	73.2903	70.8907	29.8293	35.0706	33.2693	Transcription factor s ii (tfiis) central domain containing protein	N
BXIN_2131	GWHTERCV002843	340.015	509.828	170.201	0.333919	-1.58243	3.65078e-05	0.000140889	Down	5.98173	3.75869	3.49201	22.5275	12.3602	8.87577	Uncharacterized protein	N
BXIN_2132	GWHTERCV000729	42.2664	62.5041	22.0287	0.352856	-1.50285	0.00936239	0.020797	Down	0.800414	0.44994	0.271719	1.97718	1.3813	1.34209	Membrane protein	N
BXIN_2154	GWHTERCV003063	4471.5	2750.84	6192.15	2.25106	1.17061	7.22916e-06	3.24246e-05	Up	124.763	117.734	114.982	39.6694	59.8934	69.2783	Cysteine desulfurase	N
BXIN_2193	GWHTERCV003447	2755.59	4468.45	1042.74	0.233364	-2.09934	8.43272e-64	1.97261e-61	Down	20.6306	20.5313	23.2211	101.322	95.8487	100.478	Clathrin interactor 1	N
BXIN_2197	GWHTERCV003451	11881.9	19002.9	4760.9	0.250524	-1.99698	1.30691e-36	9.03251e-35	Down	236.032	298.145	294.465	1430.24	1168.19	1004.3	Calmodulin CAM1	N
BXIN_2204	GWHTERCV000448	10397.1	15676.1	5118.17	0.326489	-1.6149	4.43706e-17	8.87703e-16	Down	177.16	202.313	201.581	863.211	607.177	479.914	26S proteasome subunit 4	N
BXIN_2214	GWHTERCV000929	243.945	97.1632	390.727	4.01928	2.00694	0.000498761	0.00153051	Up	11.9666	11.7869	8.30444	2.13163	5.40827	1.02735	Uncharacterized protein	N
BXIN_2216	GWHTERCV000001	69051.4	10330.9	127772	12.368	3.62854	2.37507e-57	3.80135e-55	Up	1334.89	1509.2	1357.58	92.7333	127.775	142.068	Uncharacterized protein	N
BXIN_2217	GWHTERCV000930	1178.85	505.267	1852.43	3.66653	1.87442	1.78354e-26	7.9761e-25	Up	12.7916	10.6765	11.4909	4.37108	2.82453	3.19297	Calmodulin	N
BXIN_2218	GWHTERCV002724	209.943	310.591	109.295	0.351844	-1.50699	0.000921681	0.0026392	Down	1.28415	1.21957	1.12253	6.64858	3.00864	1.8456	Membrane protein	N
BXIN_2220	GWHTERCV000927	615599	326557	904642	2.77024	1.47001	7.89044e-32	4.3627e-30	Up	9879.62	10966	9110.17	3994.5	3830.23	3855.8	Uncharacterized protein	N
BXIN_2221	GWHTERCV000929	291.864	173.776	409.952	2.35846	1.23784	1.61457e-06	8.12911e-06	Up	11.6265	11.204	9.14961	6.65325	4.31936	3.87906	Uncharacterized protein	N
BXIN_2247	GWHTERCV000434	4373.2	6141.6	2604.81	0.424135	-1.2374	2.27671e-16	4.13447e-15	Down	165.018	165.226	205.914	450.614	450.691	460.785	Fis1 C terminal tetratricopeptide repeat family protein	N
BXIN_2277	GWHTERCV000402	12139.9	8024.48	16255.4	2.02575	1.01845	8.82686e-05	0.000313373	Up	110.161	98.7661	98.1346	38.2209	55.1741	67.7194	Diaphanous protein	N
BXIN_2287	GWHTERCV000392	4830.57	3041.71	6619.43	2.17623	1.12183	1.11421e-06	5.75267e-06	Up	635.556	874.242	960.889	353.128	408.165	456.411	CDGSH iron sulfur domain containing protein	N
BXIN_2312	GWHTERCV000363	17116.9	10426.7	23807.1	2.28325	1.19109	1.4643e-12	1.73266e-11	Up	364.818	343.562	314.562	208.504	155.849	125.15	Putative GTPase	N
BXIN_2317	GWHTERCV000356	7149.96	4628.01	9671.92	2.08995	1.06347	3.6465e-12	4.07684e-11	Up	42.1344	35.1365	34.7832	18.7582	18.1432	20.7663	ARM repeat containing protein	N
BXIN_2318	GWHTERCV000355	685.332	975.93	394.734	0.404463	-1.30592	0.00247706	0.00646033	Down	2.3698	1.95445	1.68392	9.89373	4.18996	2.52799	Membrane protein	N
BXIN_2326	GWHTERCV000346	11831.9	16146.4	7517.32	0.465571	-1.10293	8.82156e-10	7.17283e-09	Down	190.725	203.845	222.306	412.008	488.612	519.61	Filament assembling protein	N
BXIN_2330	GWHTERCV000340	1278.04	1955.97	600.12	0.306857	-1.70436	2.22347e-32	1.25214e-30	Down	28.6939	24.6365	24.5366	95.0517	97.0294	82.1027	Uncharacterized protein	N
BXIN_2332	GWHTERCV000338	26988.1	48020.2	5956.07	0.124032	-3.01121	2.32254e-103	1.41257e-100	Down	214.113	220.138	231.609	1824.57	1892.41	2056.04	Hemolysin	N
BXIN_2334	GWHTERCV000336	3895.92	5210.84	2580.99	0.495347	-1.01349	2.00884e-22	6.56868e-21	Down	45.8178	40.2937	44.3875	109.297	89.42	87.0912	Methionyl tRNA formyltransferase	N
BXIN_2337	GWHTERCV000332	8866.1	4834.76	12897.4	2.66768	1.41559	6.44959e-20	1.58171e-18	Up	91.9353	70.5843	66.785	34.9726	29.4619	28.6833	LCCL domain containing protein	N
BXIN_2342	GWHTERCV000327	2865.57	4241.87	1489.26	0.351106	-1.51002	1.22307e-21	3.47603e-20	Down	87.5454	85.583	110.821	302.834	270.079	299.93	ACR	N
BXIN_2346	GWHTERCV000324	6421.37	2673.48	10169.3	3.80385	1.92746	2.81755e-08	1.88726e-07	Up	141.202	157.279	158.254	23.2354	44.9928	58.5563	Acetyl CoA synthetase	N
BXIN_2364	GWHTERCV000305	20522.7	28270	12775.4	0.451903	-1.14592	7.05465e-14	9.79598e-13	Down	973.184	1009.85	1117.65	3114.26	2386.11	1986.52	60S ribosomal protein L36	N
BXIN_2366	GWHTERCV000302	2016.21	3238.07	794.356	0.24532	-2.02726	5.94671e-08	3.80715e-07	Down	10.5974	8.72836	7.70901	71.5988	28.8793	22.444	3 oxoacyl ACP synthase	N
BXIN_2367	GWHTERCV000301	36600.9	23005	50196.7	2.18199	1.12564	3.40383e-26	1.43765e-24	Up	464.56	419.246	388.24	227.782	205.537	197.506	Eukaryotic translation initiation factor isoform 4G 2	N
BXIN_2373	GWHTERCV000291	3003.82	4592.07	1415.56	0.308253	-1.69781	5.8627e-58	9.9047e-56	Down	75.8001	76.7975	82.4882	316.467	256.711	254.529	Thioredoxin	N
BXIN_2380	GWHTERCV000284	1074.52	1521.59	627.452	0.412385	-1.27794	1.37125e-07	8.29022e-07	Down	9.33556	7.35478	6.05672	26.5514	18.4794	15.3021	Pumilio domain containing protein C6G9.14	N
BXIN_2400	GWHTERCV000261	4852.74	2919.84	6785.63	2.32405	1.21664	5.31874e-24	1.90286e-22	Up	51.739	47.1075	47.6375	22.2337	22.9415	22.7116	RPAP1 C terminal domain containing protein	N
BXIN_2402	GWHTERCV000259	30041.8	49735.8	10347.9	0.208054	-2.26497	1.17005e-98	5.93019e-96	Down	144.674	159.087	166.251	856.43	790.421	795.336	Leucine rich repeat domain containing protein	N
BXIN_2405	GWHTERCV000256	11660.4	16587.4	6733.39	0.405946	-1.30064	1.97146e-19	4.72064e-18	Down	194.814	163.551	168.796	447.693	454.463	494.052	Glycoprotease family protein	N
BXIN_2411	GWHTERCV000246	56.8204	81.4779	32.1629	0.394138	-1.34323	0.0233488	0.0468466	Down	1.2053	3.42337	3.35517	11.0081	6.34584	5.02359	LSM domain containing protein	N
BXIN_2418	GWHTERCV000230	2941.74	4807.17	1076.3	0.223918	-2.15896	6.33911e-37	4.58982e-35	Down	97.8189	82.7568	92.5405	392.164	455.845	460.285	50S ribosomal protein L14	N
BXIN_2424	GWHTERCV000096	779.098	1515.8	42.4007	0.0279317	-5.16195	1.47819e-36	9.98931e-35	Down	0.564676	1.09149	1.08626	59.4387	27.5937	22.0924	Uncharacterized protein	N
BXIN_2426	GWHTERCV000928	6225.82	1851.92	10599.7	5.72334	2.51686	7.80986e-50	9.89575e-48	Up	92.3853	106.131	77.6133	20.7931	16.8379	14.9061	Uncharacterized protein	N
BXIN_2444	GWHTERCV000023	4834.46	3095.55	6573.37	2.1235	1.08644	8.33408e-09	5.86665e-08	Up	87.1716	67.187	62.4243	47.1101	33.0661	31.1454	Transposase	N
BXIN_2473	GWHTERCV000062	15944.9	23506	8383.71	0.356662	-1.48737	6.55713e-22	1.95493e-20	Down	659.974	715.821	870.063	2375.15	2071.18	2353.92	60S ribosomal protein L44	N
BXIN_2480	GWHTERCV000075	791.78	1303.78	279.778	0.214581	-2.22041	3.74694e-10	3.28926e-09	Down	3.34059	2.92596	2.03737	21.7746	13.0423	7.97552	6 cysteine (H)	N
BXIN_2487	GWHTERCV000085	497.269	186.109	808.428	4.34249	2.11852	1.42229e-16	2.65348e-15	Up	53.7287	84.8073	81.8083	20.0051	19.1059	15.9502	Gamma tubulin complex component 2	N
BXIN_2497	GWHTERCV000097	1409.75	2592.12	227.379	0.0877456	-3.51053	6.74005e-38	5.39381e-36	Down	17.5354	13.4502	15.193	135.871	207.038	217.086	Uncharacterized protein	N
BXIN_2499	GWHTERCV000246	277.252	528.273	26.232	0.0496514	-4.33202	0.000996047	0.00283347	Down	1.76778	2.22519	2.53684	8.11123	125.648	4.85037	LSM domain containing protein	N
BXIN_2500	GWHTERCV000217	84.4743	34.8036	134.145	3.85664	1.94734	9.91269e-08	6.1145e-07	Up	7.86925	7.13738	10.5812	2.51192	2.20103	2.45192	Bis (5' nucleosyl) tetraphosphatase	N
BXIN_2502	GWHTERCV000097	42422.1	63385.6	21458.7	0.338542	-1.56259	1.80997e-08	1.23688e-07	Down	1064.18	1018.26	1108.88	2175.05	3839.99	3989.39	Uncharacterized protein	N
BXIN_2503	GWHTERCV000096	56.8174	91.2218	22.4129	0.245073	-2.02872	3.09329e-05	0.000122006	Down	0.928694	1.3938	0.601872	4.56557	4.62282	3.73117	Uncharacterized protein	N
BXIN_2508	GWHTERCV000207	3961.55	5489.41	2433.69	0.443341	-1.17351	3.82642e-15	6.02927e-14	Down	60.2375	61.5868	76.236	191.49	151.816	142.394	Replication factor C3 protein	N
BXIN_2518	GWHTERCV000197	3673.38	1684.45	5662.3	3.36142	1.74907	7.15169e-13	8.69931e-12	Up	60.3024	49.753	45.2674	24.5132	14.003	12.3043	Microfibrillar associated 1 like protein	N
BXIN_2528	GWHTERCV000187	7579.46	4730.88	10428	2.2043	1.14032	7.89969e-10	6.49269e-09	Up	107.107	95.0771	85.1556	41.2136	46.507	51.9844	5' >3' exoribonuclease	N
BXIN_2529	GWHTERCV000186	1406.46	1921.55	891.366	0.46394	-1.10799	1.12944e-09	8.9912e-09	Down	71.4888	54.4459	51.277	165.737	127.215	122.216	PAS domain S box containing protein	N
BXIN_2536	GWHTERCV000179	2131.64	2955.1	1308.19	0.442658	-1.17574	4.37774e-10	3.81453e-09	Down	30.2359	31.9351	30.9097	102.439	68.6318	59.2685	Conserved protein with N terminal HORMA domain	N
BXIN_2555	GWHTERCV000151	11727.8	18420.7	5034.82	0.27333	-1.87129	7.86643e-12	8.36427e-11	Down	453.987	278.72	283.51	1886.68	1264.06	925.001	Histone H2a	N
BXIN_2556	GWHTERCV000150	7889.43	11394.7	4384.12	0.384754	-1.37799	2.98765e-08	1.99242e-07	Down	362.4	265.493	282.118	1220.61	805.098	571.825	Histone H3	N
BXIN_2563	GWHTERCV000135	12817.6	18259.7	7375.44	0.403929	-1.30783	4.16888e-30	2.18578e-28	Down	638.909	596.794	722.694	1912.01	1627.69	1706.17	Histone 2B protein	N
BXIN_2566	GWHTERCV000132	1525.85	2252.42	799.281	0.354869	-1.49464	0.000197164	0.000663246	Down	30.1848	19.0724	19.2481	123.377	56.3924	35.1834	Phosphatase 2C 71	N
BXIN_2572	GWHTERCV000124	480.544	708.473	252.615	0.356586	-1.48768	2.88242e-05	0.000114282	Down	17.8021	13.8679	13.4948	76.2259	34.4575	29.7461	Uncharacterized protein	N
BXIN_2574	GWHTERCV000121	10314.2	14449.6	6178.81	0.427611	-1.22563	1.59376e-16	2.95527e-15	Down	139.44	123.646	111.988	381.05	312.722	260.774	Fibrous sheath CABYR binding like protein	N
BXIN_2575	GWHTERCV000120	40778.3	60359.6	21197	0.351178	-1.50973	4.76605e-09	3.44265e-08	Down	829.709	852.735	1029.34	1952.65	2994.72	3268.77	40S ribosomal protein S3	N
BXIN_2579	GWHTERCV000114	16305.3	22713.1	9897.44	0.435761	-1.19839	8.51406e-53	1.23292e-50	Down	130.079	126.442	134.46	361.797	309.507	301.108	60S ribosome subunit biogenesis NIP7	N
BXIN_2600	GWHTERCV000905	12.7706	3.32851	22.2127	6.68736	2.74144	0.00366603	0.00906373	Up	0.876584	0.980328	1.16055	0.263352	0.0461516	0.188975	DNA excision repair ERCC 1	N
BXIN_2606	GWHTERCV000898	182.878	84.2417	281.514	3.34053	1.74008	0.0206561	0.0421295	Up	0.619432	4.82008	0.85349	0.893259	0.636907	0.549863	Alanine tRNA ligase	N
BXIN_2611	GWHTERCV000893	99.3063	181.733	16.8799	0.0928819	-3.42846	0.000778415	0.00227175	Down	0.140657	0.14045	0.17906	5.17655	0.333248	0.265327	RNA pseudouridylate synthase family protein	N
BXIN_2614	GWHTERCV000886	105.493	147.816	63.1688	0.427288	-1.22672	0.00236216	0.00621934	Down	0.875188	0.838943	1.14384	2.43651	3.21011	1.58801	26S proteasome non ATPase regulatory subunit 12	N
BXIN_2615	GWHTERCV000885	37.7562	52.8549	22.6574	0.428321	-1.22324	0.0245231	0.0489015	Down	0.687022	0.853702	0.466451	1.92642	1.17557	1.97479	DNA directed RNA polymerase	N
BXIN_2618	GWHTERCV000882	84.3908	50.4347	118.347	2.34759	1.23118	0.000282735	0.000907916	Up	3.24365	3.58275	4.19041	1.69633	1.51801	1.8453	CRAL TRIO domain containing protein	N
BXIN_2623	GWHTERCV000876	140.811	8.37606	273.246	32.66	5.02945	0.000121327	0.000424086	Up	0.50674	0.705796	31.9172	0.374744	0.123136	0.588236	FHA domain containing protein	N
BXIN_2632	GWHTERCV000865	72.7204	35.6489	109.792	3.08413	1.62486	0.000437888	0.00136157	Up	2.84148	1.98941	1.9427	0.859635	0.481238	1.02809	MAJOR FACILITATOR SUPERFAMILY MEMBER	N
BXIN_2634	GWHTERCV000863	63.7597	38.2288	89.2906	2.33662	1.22442	0.0202377	0.0414151	Up	4.36657	4.75192	4.01196	3.02295	0.899597	2.25106	Cystathionine gamma lyase	N
BXIN_2640	GWHTERCV000857	84.6667	25.0463	144.287	5.75872	2.52575	1.82768e-05	7.53114e-05	Up	6.20657	3.146	7.42514	1.93203	0.708662	0.604528	Dolichol phosphate mannose synthase family protein	N
BXIN_2651	GWHTERCV000846	56.0855	7.96074	104.21	13.0976	3.71123	0.00299618	0.00761821	Up	2.14783	0.053025	0.123131	0.10256	0.0299555	0.061329	E3 ubiquitin protein ligase UPL6	N
BXIN_2660	GWHTERCV000833	61.8955	17.2406	106.55	6.18111	2.62787	1.85309e-09	1.41589e-08	Up	5.69424	7.91075	6.80766	1.48758	0.91243	1.20089	Cytochrome C oxidase	N
BXIN_2665	GWHTERCV000838	81.662	40.2762	123.048	3.0531	1.61027	0.000349957	0.00110741	Up	1.76706	2.68252	3.28894	0.781062	1.1763	0.766272	Histone deacetylase	N
BXIN_2667	GWHTERCV000842	12.9974	4.95656	21.0383	4.24533	2.08588	0.0159301	0.0335481	Up	0.354449	0.200559	0.169208	0.0931762	0.0466539	0.047758	Uncharacterized protein	N
BXIN_2668	GWHTERCV000843	41.5159	22.7131	60.3188	2.6585	1.41061	0.0178365	0.0370497	Up	0.233171	0.349717	0.305313	0.125807	0.0601289	0.174397	GTP binding 7 isoform 2 family protein	N
BXIN_2677	GWHTERCV000854	72.7127	36.7854	108.64	2.95554	1.56342	0.000139047	0.000479465	Up	1.12946	0.721789	0.777418	0.271458	0.344489	0.335849	Uncharacterized protein	N
BXIN_2683	GWHTERCV000860	33.8717	17.2874	50.4561	2.92341	1.54765	0.00340494	0.00849419	Up	1.01209	0.749102	0.925914	0.267987	0.307072	0.406792	CTD small phosphatase like protein 2	N
BXIN_2687	GWHTERCV000864	71.7326	33.0833	110.382	3.33415	1.73732	1.9805e-05	8.06251e-05	Up	1.39657	2.09527	1.6364	0.739889	0.458565	0.485605	Asparagine tRNA ligase	N
BXIN_2689	GWHTERCV000866	27.8273	14.8915	40.763	2.73915	1.45373	0.0177109	0.0368613	Up	0.156285	0.0885987	0.0744473	0.0514963	0.03716	0.0380395	Amine terminal region of A TM vesicle mediated sorter	N
BXIN_2697	GWHTERCV000876	110.433	7.36975	213.496	28.9973	4.85785	0.000390502	0.00122298	Up	0.31184	24.6198	0.476375	0.140529	0.246273	0.546219	FHA domain containing protein	N
BXIN_2698	GWHTERCV000877	26.5984	5.59881	47.5979	8.47885	3.08387	4.03168e-06	1.88621e-05	Up	0.102101	0.144997	0.138642	0.0157303	0.0220536	0.0112878	Fatc domain containing protein	N
BXIN_2713	GWHTERCV000897	92.3203	146.962	37.6783	0.256198	-1.96467	0.00688214	0.0159395	Down	0.438737	0.637223	0.473898	2.12493	3.96187	0.487249	Vacuolar protein sorting associated protein 53 A	N
BXIN_2716	GWHTERCV000899	20.3897	32.4968	8.28263	0.25488	-1.97211	0.00391633	0.00960448	Down	0.142724	0.124376	0.0660695	0.436582	0.464523	0.503488	Domain of unknown function (DUF814) containing protein	N
BXIN_2719	GWHTERCV000904	55.2514	29.2426	81.2603	2.77746	1.47377	0.0248433	0.0495075	Up	1.61855	5.24509	1.75357	1.24151	0.834025	1.29921	Signal peptide containing protein	N
BXIN_2728	GWHTERCV000467	2376.4	1314.1	3438.7	2.61665	1.38772	7.39499e-15	1.11328e-13	Up	76.0948	70.4144	67.6968	39.5181	25.8487	24.1869	Uncharacterized protein	N
BXIN_2740	GWHTERCV000490	520.218	861.468	178.967	0.207805	-2.2667	8.64674e-09	6.07269e-08	Down	7.57326	4.47795	3.43104	42.0583	22.2818	17.8572	TATA element modulatory factor	N
BXIN_2744	GWHTERCV000495	22498.1	32100.2	12895.9	0.401739	-1.31567	3.3494e-05	0.000130751	Down	434.23	510.944	626.005	858.159	1513.38	1773.16	Uncharacterized protein	N
BXIN_2747	GWHTERCV000499	3338.63	2138.71	4538.55	2.12206	1.08546	0.00754897	0.0172605	Up	74.2731	57.8458	59.0285	60.7484	25.1074	14.9353	ATP dependent RNA helicase	N
BXIN_2752	GWHTERCV000505	10459.7	6647.33	14272	2.14702	1.10233	0.0118346	0.0258159	Up	169.198	118.8	114.287	127.831	55.4651	26.5785	HSA family protein	N
BXIN_2754	GWHTERCV000507	18820	11056.3	26583.8	2.40442	1.26569	5.99753e-10	5.06828e-09	Up	474.972	460.667	434.519	162.964	217.107	228.821	Phosphate transporter	N
BXIN_2755	GWHTERCV000508	971.624	1408.7	534.544	0.379472	-1.39793	3.81657e-08	2.49595e-07	Down	12.9039	10.5808	11.2033	46.998	31.0292	22.3855	Uncharacterized protein	N
BXIN_2769	GWHTERCV000524	4257.14	2067.66	6446.62	3.11768	1.64047	5.62269e-14	7.84339e-13	Up	111.783	112.849	113.119	55.7513	35.6285	27.6908	N(2)	N
BXIN_2773	GWHTERCV000528	3204.96	2028.67	4381.24	2.1596	1.11076	3.11847e-07	1.75135e-06	Up	85.0122	70.6598	71.1316	53.296	34.0322	27.8953	Isoleucyl tRNA synthetase	N
BXIN_2774	GWHTERCV000529	4860.31	3179.17	6541.44	2.05769	1.04103	9.84494e-08	6.08505e-07	Up	59.3671	50.2891	48.0061	24.2477	26	31.8161	Isoleucine tRNA ligase	N
BXIN_2780	GWHTERCV000537	2120.89	3278.67	963.109	0.293731	-1.76743	1.55143e-19	3.77433e-18	Down	58.2202	61.7481	63.55	308.448	198.869	177.466	Pre mRNA branch site p14	N
BXIN_2781	GWHTERCV000538	12915.7	7928.72	17902.6	2.25797	1.17503	6.94763e-25	2.64097e-23	Up	155.095	133.343	127.843	71.0482	64.6861	63.5667	Oxidoreductase NAD binding domain family protein	N
BXIN_2793	GWHTERCV000552	10400	13953.9	6846.06	0.490619	-1.02732	1.20692e-25	4.9598e-24	Down	117.281	110.679	116.844	296.106	243.4	223.897	NOL1 NOP2 sun family protein	N
BXIN_2796	GWHTERCV000555	12246.4	17206.1	7286.68	0.423481	-1.23963	3.1682e-25	1.23519e-23	Down	316.426	358.518	374.96	946.752	911.688	824.2	Stage III sporulation AE	N
BXIN_2803	GWHTERCV000561	515.082	941.294	88.8706	0.0945117	-3.40336	1.96641e-20	5.1094e-19	Down	5.5517	2.70313	2.70582	59.8536	36.996	30.3485	Uncharacterized protein	N
BXIN_2805	GWHTERCV000564	1216.06	1747.07	685.037	0.392135	-1.35058	6.62197e-05	0.000242036	Down	10.8612	6.9616	8.02988	38.5867	19.9566	14.3919	Subtilisin-like protease 1	Y
BXIN_2807	GWHTERCV000548	610.455	864.574	356.336	0.41218	-1.27865	0.00288419	0.00738906	Down	8.96007	5.61582	3.89134	26.7282	13.9678	8.95671	Rhomboid 4	Y
BXIN_2816	GWHTERCV000579	693.562	309.291	1077.83	3.48444	1.80093	0.000277616	0.000894311	Up	18.6677	15.7038	16.0914	10.7542	3.51186	2.06589	Calcium channel flower homolog isoform X1	N
BXIN_2817	GWHTERCV000580	1187.32	661.751	1712.89	2.58832	1.37201	0.00204558	0.00544712	Up	18.0783	11.3934	10.8093	10.5532	4.26483	2.58681	Uncharacterized protein	N
BXIN_2829	GWHTERCV001756	109.613	219.227	0	0.00083423	-10.2273	4.21036e-16	7.44401e-15	Down	0	0	0	25.5672	12.9128	16.5628	Uncharacterized protein	N
BXIN_2833	GWHTERCV000966	3684.54	2102.71	5266.36	2.50462	1.32459	6.50452e-11	6.10501e-10	Up	118.326	126.432	118.985	42.4522	54.5181	58.3789	MAPKK RELATED SERINE/THREONINE PROTEIN KINASE	N
BXIN_2848	GWHTERCV000982	150.149	218.997	81.3005	0.371372	-1.42906	0.00124124	0.00344714	Down	2.00444	1.3023	1.75557	8.16575	4.15799	2.78718	Uncharacterized protein	N
BXIN_2850	GWHTERCV000984	3874.15	5696.94	2051.36	0.360115	-1.47347	2.40119e-37	1.8255e-35	Down	98.2954	83.0424	84.8557	303.753	248.63	249.013	Uncharacterized protein	N
BXIN_2859	GWHTERCV000995	2612.44	1505.29	3719.6	2.47087	1.30502	2.04481e-16	3.76864e-15	Up	204.877	200.707	198.042	114.358	80.3072	72.221	Membrane protein	N
BXIN_2864	GWHTERCV001001	1194.07	485.81	1902.33	3.91554	1.96921	1.53243e-44	1.60693e-42	Up	45.5189	46.9521	46.3813	15.649	11.3318	11.6254	DEAD box family helicase	N
BXIN_2867	GWHTERCV001004	3019.94	1764.9	4274.99	2.42239	1.27643	2.82649e-25	1.11628e-23	Up	25.8572	22.6396	21.6313	10.9255	10.0021	10.3357	GTP binding Era	N
BXIN_2875	GWHTERCV001014	52.1943	89.0927	15.2959	0.17152	-2.54355	0.000176682	0.000596988	Down	0.442527	0.707	0.946422	8.13642	3.58801	1.95571	Inositol phosphatase	N
BXIN_2876	GWHTERCV001015	238.75	462.187	15.3138	0.0331011	-4.91698	1.679e-14	2.46659e-13	Down	0.139497	0.643836	1.42066	36.6564	18.41	18.3946	tonB linked outer membrane family protein	N
BXIN_2890	GWHTERCV000729	885.705	1594.86	176.545	0.110714	-3.17509	1.48613e-34	9.2231e-33	Down	5.53824	4.38051	2.87962	44.3132	43.4794	37.2289	Membrane protein	N
BXIN_2891	GWHTERCV000126	468.123	641.289	294.956	0.460075	-1.12006	0.000280068	0.000900302	Down	9.20261	5.34022	4.84764	18.8638	15.0589	11.9491	Uncharacterized protein	N
BXIN_2894	GWHTERCV000192	9724.17	16956.7	2491.68	0.14695	-2.7666	3.83377e-83	1.16585e-80	Down	39.5784	33.7838	30.2954	275.251	230.254	257.084	ATP dependent RNA and DNA helicase	N
BXIN_2896	GWHTERCV001039	831.584	1189.66	473.509	0.397998	-1.32917	8.813e-06	3.87849e-05	Down	29.8728	27.1559	17.6733	98.339	57.499	50.5766	Uncharacterized protein	N
BXIN_2901	GWHTERCV001049	5369.53	2691.31	8047.75	2.99032	1.5803	2.13751e-40	2.0313e-38	Up	17.7162	14.7106	14.8782	6.43183	5.45824	5.2525	HECT domain (ubiquitin transferase) domain containing protein	N
BXIN_2903	GWHTERCV001051	2373.28	1215.69	3530.87	2.90423	1.53816	3.30998e-28	1.57276e-26	Up	136.213	144.599	168.801	63.1855	55.2356	49.5469	Cubilin	N
BXIN_2904	GWHTERCV001052	298.883	536.004	61.763	0.115287	-3.1167	8.40387e-24	2.90411e-22	Down	1.52672	1.23675	1.35774	18.967	10.6193	9.73489	Spherical body protein	Y
BXIN_2920	GWHTERCV001077	8644.72	11588.9	5700.5	0.491902	-1.02356	6.73066e-19	1.57446e-17	Down	202.399	173.329	175.252	465.261	395.014	355.295	DNA directed RNA polymerase III	N
BXIN_2924	GWHTERCV001082	1091.99	1740.27	443.709	0.255087	-1.97094	5.8347e-33	3.47908e-31	Down	28.9799	21.8193	25.6689	115.685	97.4506	110.648	Integral membrane protein	N
BXIN_2925	GWHTERCV001083	3540.8	2343.74	4737.87	2.02138	1.01534	1.77737e-08	1.21734e-07	Up	178.963	200.876	202.331	137.053	97.1667	80.9579	MAD2 mitotic arrest deficient like 2	N
BXIN_2926	GWHTERCV001084	21.9761	34.644	9.30817	0.268305	-1.89806	0.006436	0.0149747	Down	0.932993	0.993727	0.518279	4.99442	2.76867	2.28564	Uncharacterized protein	N
BXIN_2957	GWHTERCV001119	1595.09	687.37	2502.8	3.64145	1.86451	2.92648e-18	6.44887e-17	Up	28.898	25.8846	23.7813	6.31293	8.32407	8.43378	ATP dependent protease La	N
BXIN_2959	GWHTERCV001120	6663.72	4173.2	9154.25	2.19361	1.1333	1.79241e-05	7.39581e-05	Up	134.76	147.718	141.411	47.3187	76.0325	82.181	Uncharacterized protein	N
BXIN_2963	GWHTERCV001126	13482.5	8893.35	18071.7	2.03205	1.02293	3.45103e-09	2.57852e-08	Up	157.974	127.36	114.995	88.897	65.8132	59.9364	Protein kinase domain containing protein	N
BXIN_2981	GWHTERCV001147	3189.16	1710.39	4667.93	2.72916	1.44846	3.6187e-40	3.33469e-38	Up	59.6509	54.0093	52.3079	25.1023	20.8004	20.0692	50S ribosome binding GTPase family protein	N
BXIN_2986	GWHTERCV001157	1359.76	774.649	1944.87	2.51017	1.32778	3.18147e-20	8.06238e-19	Up	84.6919	83.9329	77.9223	40.2975	37.1187	29.2252	Unnamed protein product	N
BXIN_2993	GWHTERCV001166	4147.43	5840.14	2454.72	0.420332	-1.2504	2.85923e-26	1.24213e-24	Down	208.536	189.363	208.564	622.101	493.356	453.344	Uncharacterized protein	N
BXIN_3003	GWHTERCV001177	456.305	671.715	240.895	0.358562	-1.4797	2.57487e-05	0.000103301	Down	6.20283	6.82962	6.50366	31.7348	17.5	11.1717	Uncharacterized protein	N
BXIN_3014	GWHTERCV000523	49534.3	31187.3	67881.4	2.17657	1.12206	0.00343488	0.00856186	Up	500.292	517.324	508.391	115.668	272.729	349.177	Calcium transporting ATPase	N
BXIN_3026	GWHTERCV001212	5389.64	3391.92	7387.36	2.17794	1.12296	5.50445e-10	4.67571e-09	Up	161.104	185.447	168.518	73.7029	88.873	91.1219	Golgi membrane protein yip1domain containing protein	N
BXIN_3038	GWHTERCV001227	1846.2	1227.91	2464.49	2.007	1.00504	1.44617e-14	2.14528e-13	Up	46.1862	47.4366	46.3279	24.5701	26.5449	24.053	Aspartic proteinase A3	Y
BXIN_3041	GWHTERCV001232	2851.75	1670.6	4032.91	2.41415	1.27152	6.71323e-21	1.80663e-19	Up	38.7094	32.7475	30.4085	16.1746	14.8501	14.5784	Ubiquitination mediated degradation component	N
BXIN_3044	GWHTERCV000867	738.825	1417.8	59.851	0.0422809	-4.56385	1.71321e-28	8.26966e-27	Down	1.49267	0.602466	0.832091	39.8029	20.8797	15.7679	Zinc CCCH type domain containing protein	N
BXIN_3052	GWHTERCV001248	1849.62	1172.46	2526.79	2.15517	1.1078	5.68216e-07	3.04216e-06	Up	54.9092	71.3802	79.7256	30.9366	33.2055	38.5028	Integral membrane protein	N
BXIN_3056	GWHTERCV001256	7434.17	10639	4229.39	0.397555	-1.33077	9.03635e-14	1.21591e-12	Down	62.1383	44.4205	46.6689	172.722	123.01	123.632	Adaptin N terminal region domain containing protein	N
BXIN_3057	GWHTERCV001257	1208.43	1764.3	652.571	0.369867	-1.43492	4.00155e-06	1.87499e-05	Down	1.54782	1.45558	1.41403	7.05977	3.43208	2.74617	Cytoplasmic dynein 1 heavy chain 1	N
BXIN_3061	GWHTERCV001261	2827.17	1867.37	3786.98	2.02785	1.01995	3.6309e-10	3.20046e-09	Up	79.4508	74.4334	62.9521	46.0964	38.8744	31.3936	Integral membrane protein	N
BXIN_3062	GWHTERCV000187	5051.72	3316.67	6786.77	2.04624	1.03298	1.37081e-09	1.06888e-08	Up	115.563	97.2458	88.5236	67.5278	48.3942	44.6797	5' 3' exonuclease	N
BXIN_3064	GWHTERCV001263	8481.91	11455.5	5508.34	0.48084	-1.05637	6.85691e-26	2.85642e-24	Down	214.829	223.087	242.149	544.518	509.837	475.796	Syntaxin plants SYP6	N
BXIN_3068	GWHTERCV001268	1211.74	639.026	1784.45	2.79283	1.48173	2.89211e-18	6.41963e-17	Up	65.1998	51.27	49.2975	21.6205	20.962	21.3936	DNA repair protein	N
BXIN_3078	GWHTERCV001279	3134.55	4722.74	1546.36	0.327429	-1.61075	5.72627e-13	7.05004e-12	Down	60.1057	54.1116	54.7542	269.91	158.82	138.539	DNA directed RNA polymerase I RPA12	N
BXIN_3084	GWHTERCV001286	484.744	784.166	185.321	0.236424	-2.08055	2.00978e-07	1.17987e-06	Down	5.30526	2.62001	2.65475	25.5017	12.9511	10.9029	Epsilon tubulin	N
BXIN_3105	GWHTERCV001308	265.894	435.773	96.0143	0.220189	-2.18318	2.37478e-09	1.80093e-08	Down	5.0674	6.33141	3.07659	19.2642	24.1655	26.9433	Erythrocyte membrane protein	N
Note: Invasion-related genes, Y
Differentially expressed genes in BxAP2-M2 disrupted strain
Gene_id 1	Gene_id 2	BaseMean_DESeq2	BaseMean_control_BXJ-WT	BaseMean_case_KO-1927	FoldChange	log2FoldChange	p-value	q-value	Regulation	Expression_ΔBxAP2-M2-1	Expression_ΔBxAP2-M2-2	Expression_ΔBxAP2-M2-3	Expression_Babesia xinjiangensis-1	Expression_Babesia xinjiangensis-2	Expression_Babesia xinjiangensis-3
BXIN_0005	GWHTERCV003352	5909.52	5494.8	6324.25	1.15097	0.202855	0.176356	0.262249	Up	26.1843	21.246	21.5208	26.6821	19.0805	19.4298
BXIN_0006	GWHTERCV003351	4712.48	4480.47	4944.5	1.10356	0.142169	0.341389	0.450006	Up	130.693	112.974	104.074	138.037	108.896	96.0023
BXIN_0007	GWHTERCV000907	29500.4	21012.2	37988.5	1.80793	0.854342	4.94671e-05	0.000185945	Up	54.1294	54.8929	51.9207	25.8777	30.9491	38.2848
BXIN_0008	GWHTERCV003348	3687.11	4437.36	2936.86	0.661915	-0.595281	3.17859e-08	2.11512e-07	Down	134.599	114.091	127.286	219.617	195.13	199.214
BXIN_0009	GWHTERCV003347	11969.1	12079.8	11858.3	0.981669	-0.0266915	0.917581	0.939517	Down	180.303	208.763	224.015	159.026	240.211	265.752
BXIN_0010	GWHTERCV003346	9106.5	6767.83	11445.2	1.69111	0.757974	8.10401e-10	6.62481e-09	Up	120.239	102.226	100.507	80.0957	66.811	60.44
BXIN_0011	GWHTERCV003345	31940.2	30468.8	33411.6	1.09659	0.133019	0.401266	0.507456	Up	223.692	185.303	181.521	247.634	174.102	165.499
BXIN_0012	GWHTERCV003341	6907.68	6270.84	7544.53	1.20313	0.266792	0.00885258	0.0198092	Up	96.2567	84.0828	84.6415	87.7518	78.4532	72.3277
BXIN_0013	GWHTERCV003339	6899.57	8351.02	5448.12	0.652421	-0.616125	1.6632e-05	6.90013e-05	Down	97.7928	78.8976	86.2419	141.722	140.165	151.697
BXIN_0014	GWHTERCV000300	15459.3	15972.7	14945.9	0.935722	-0.0958476	0.59574	0.688054	Down	98.1212	77.1495	76.8744	127.413	87.1432	79.7183
BXIN_0015	GWHTERCV003336	11443.5	10737.6	12149.5	1.1315	0.17824	0.0387099	0.0724857	Up	89.9658	82.6212	82.3145	87.4713	80.4139	75.8341
BXIN_0016	GWHTERCV003335	8455.88	5564.61	11347.2	2.03913	1.02796	9.85739e-11	9.09396e-10	Up	168.742	153.816	135.928	101.672	77.1243	66.3929
BXIN_0017	GWHTERCV003333	13173.5	13064.5	13282.6	1.01671	0.0239042	0.879242	0.911036	Up	131.96	99.1128	103.446	144.002	106.94	106.69
BXIN_0018	GWHTERCV003332	10093.6	12177.7	8009.49	0.657721	-0.604451	6.76725e-05	0.000246458	Down	282.356	233.445	240.478	499.058	419.539	332.434
BXIN_0019	GWHTERCV003331	27784.8	34512.1	21057.5	0.610141	-0.712785	3.7249e-08	2.44125e-07	Down	1347.51	1575.22	1503.63	2598.07	2709.15	2521.74
BXIN_0020	GWHTERCV003330	1714.57	1755.09	1674.05	0.953857	-0.0681549	0.745389	0.814199	Down	73.6253	79.6702	100.923	85.1803	95.6315	105.076
BXIN_0021	GWHTERCV003329	6939.13	9791.96	4086.3	0.417321	-1.26077	2.29965e-11	2.3004e-10	Down	325.857	317.001	412.512	848.524	842.594	1024.29
BXIN_0022	GWHTERCV003328	5390.07	5962.81	4817.33	0.807868	-0.307809	0.125893	0.197646	Down	130.423	149.056	137.319	255.737	171.623	138.717
BXIN_0023	GWHTERCV003327	10532.7	6201.57	14863.8	2.39682	1.26112	2.06864e-08	1.40418e-07	Up	76.3082	68.6248	67.3716	25.1044	30.6344	38.7562
BXIN_0024	GWHTERCV003326	3051.57	2563.22	3539.93	1.38103	0.46574	0.000222858	0.000737445	Up	54.4514	48.4744	48.5418	46.9834	38.481	33.7707
BXIN_0025	GWHTERCV003325	3933.66	3996.73	3870.58	0.968381	-0.0463539	0.71892	0.791254	Down	92.2137	95.9148	93.649	126.762	102.393	87.6757
BXIN_0026	GWHTERCV003325	6293	7631.41	4954.59	0.64922	-0.623221	6.33668e-15	9.63493e-14	Down	78.6807	78.9486	77.2486	144.208	125.265	122.477
BXIN_0027	GWHTERCV003324	1520.3	1810.21	1230.38	0.679646	-0.557144	0.0049833	0.0119513	Down	120.541	126.503	150.006	274.202	202.998	161.462
BXIN_0028	GWHTERCV003323	5015.78	4510.84	5520.71	1.22384	0.291416	0.07528	0.12782	Up	120.753	115.788	103.55	127.274	96.7498	79.3344
BXIN_0029	GWHTERCV003322	4160.6	3317.14	5004.07	1.50844	0.593055	7.71745e-06	3.44117e-05	Up	175.724	199.097	191.003	148.28	143.225	115.262
BXIN_0030	GWHTERCV003321	23320.7	22142.2	24499.2	1.10645	0.145933	0.481528	0.585262	Up	959.662	834.996	822.321	1191.73	784.201	618.942
BXIN_0031	GWHTERCV003320	614.304	764.309	464.299	0.607507	-0.719027	0.034142	0.0653403	Down	34.1429	23.061	22.842	73.454	43.0841	28.8439
BXIN_0032	GWHTERCV003319	5926.66	6660.27	5193.06	0.779693	-0.359022	0.00137576	0.00379646	Down	173.768	182.382	202.411	274.744	260.835	239.406
BXIN_0033	GWHTERCV003318	20938.3	17147	24729.6	1.44222	0.528287	0.000941545	0.00269354	Up	309.384	243.937	227.721	235.977	178.434	174.319
BXIN_0034	GWHTERCV003317	7450.96	6480.67	8421.25	1.29946	0.37791	0.132017	0.206196	Up	97.5289	97.1444	100.581	58.0847	84.8344	98.8493
BXIN_0035	GWHTERCV000095	3035.78	3080.6	2990.96	0.970896	-0.0426108	0.858197	0.897447	Down	80.1697	65.8994	64.8633	114.67	67.3044	56.9162
BXIN_0036	GWHTERCV003314	2092.52	1246.01	2939.03	2.35868	1.23798	5.13922e-08	3.3111e-07	Up	30.4042	27.4229	24.9174	18.2741	10.3149	9.95225
BXIN_0037	GWHTERCV003313	3360.54	3662.77	3058.31	0.834958	-0.260224	0.0152069	0.0321363	Down	144.8	146.4	161.169	206.631	198.239	181.023
BXIN_0038	GWHTERCV000263	20080.3	18790.5	21370.2	1.1373	0.185608	0.333119	0.440354	Up	236.585	229.76	228.081	180.676	225.25	247.109
BXIN_0040	GWHTERCV003311	1395.35	2305.67	485.035	0.210376	-2.24896	9.43301e-08	5.85424e-07	Down	13.9406	10.0576	11.4634	110.647	51.2287	26.3729
BXIN_0041	GWHTERCV003310	21204.9	24079.1	18330.8	0.761285	-0.393491	1.19422e-05	5.07917e-05	Down	362.125	322.744	326.407	513.683	465.034	457.673
BXIN_0042	GWHTERCV003309	3298.17	4189.51	2406.82	0.574538	-0.799525	6.31032e-09	4.50462e-08	Down	56.7817	45.4016	48.8486	94.553	96.7549	91.9608
BXIN_0043	GWHTERCV003308	57621.4	66407	48835.8	0.735403	-0.443393	0.0308083	0.0598314	Down	1038.04	965.066	973.821	1163.24	1476.72	1683.28
BXIN_0044	GWHTERCV000104	53782.6	68885.6	38679.5	0.561507	-0.832624	1.2996e-16	2.44624e-15	Down	752.425	674.607	706.868	1397.32	1335.19	1366.75
BXIN_0045	GWHTERCV003306	2796.01	2467.82	3124.2	1.26596	0.340229	0.275533	0.376245	Up	42.8592	33.7747	34.7995	51.8223	26.6497	19.0294
BXIN_0046	GWHTERCV003305	7520.28	7332.56	7708.01	1.05124	0.0720875	0.571919	0.666602	Up	49.8168	41.2898	42.6356	53.0378	40.5672	44.3484
BXIN_0047	GWHTERCV003304	5962.09	5273.75	6650.43	1.26103	0.3346	0.165845	0.249356	Up	171.852	155.021	139.59	196.406	118.416	92.3764
BXIN_0048	GWHTERCV003303	9122.72	13426.8	4818.64	0.35889	-1.47839	1.94686e-68	4.93366e-66	Down	100.603	96.6245	102.926	324.16	285.986	294.335
BXIN_0049	GWHTERCV001069	24202.9	20724.4	27681.3	1.3357	0.417593	0.00605854	0.0141505	Up	520.514	428.243	391.406	356.179	363.069	361.283
BXIN_0050	GWHTERCV003301	14692	17382.2	12001.8	0.690455	-0.53438	0.000649642	0.00194445	Down	705.171	747.416	676.762	1414.95	1071.39	881.93
BXIN_0051	GWHTERCV001343	4078.63	4730.38	3426.89	0.724434	-0.465074	1.0792e-05	4.63538e-05	Down	59.3736	61.3137	67.5407	104.588	88.341	88.6556
BXIN_0052	GWHTERCV003296	12221	10194.8	14247.2	1.3975	0.48285	0.000749757	0.00220078	Up	132.274	135.61	127.533	94.392	102.831	106.924
BXIN_0053	GWHTERCV002372	16608.4	17691.1	15525.6	0.877586	-0.188388	0.267215	0.366697	Down	90.8074	92.609	90.0551	149.736	103.111	88.2225
BXIN_0054	GWHTERCV003290	2592.2	2464.45	2719.94	1.10365	0.14228	0.551983	0.648601	Up	57.3924	50.0581	45.5736	73.133	42.8994	36.4652
BXIN_0055	GWHTERCV003289	12296.5	12945.8	11647.2	0.899688	-0.152503	0.377623	0.48659	Down	391.395	422.272	493.516	472.435	537.261	550.522
BXIN_0056	GWHTERCV003288	16039.1	14494.5	17583.7	1.21313	0.278729	0.000966546	0.00275987	Up	398.284	391.475	425.367	387.346	355.247	340.952
BXIN_0057	GWHTERCV001486	6419.97	6606.03	6233.91	0.943692	-0.0836122	0.67779	0.756944	Down	204.477	169.603	169.382	171.368	214.868	229.494
BXIN_0058	GWHTERCV003286	5073.15	5825.51	4320.8	0.741667	-0.431156	0.00359747	0.00891059	Down	85.8111	95.7721	93.3948	166.874	127.643	109.964
BXIN_0059	GWHTERCV000716	10442.6	9995.71	10889.4	1.08943	0.123568	0.150317	0.230632	Up	95.9759	88.6664	89.8384	102.54	85.1593	85.405
BXIN_0060	GWHTERCV001145	13563.4	9089.27	18037.5	1.98447	0.988754	3.53359e-13	4.44036e-12	Up	317.086	291.094	260.201	190.496	149.819	135.842
BXIN_0061	GWHTERCV003282	8846.52	7825.69	9867.35	1.26091	0.334463	0.000132622	0.000458736	Up	92.6004	88.9462	86.1174	82.7763	72.2551	74.6253
BXIN_0062	GWHTERCV003280	18187	16633.5	19740.6	1.18678	0.247056	0.0212584	0.0431842	Up	370.257	417.486	412.035	384.317	352.573	356.308
BXIN_0063	GWHTERCV003278	1459.14	726.937	2191.35	3.0144	1.59187	2.1876e-22	7.07711e-21	Up	185.654	180.413	170.415	59.216	71.2616	60.9462
BXIN_0065	GWHTERCV003276	32408.7	33344.8	31472.6	0.943852	-0.0833681	0.639048	0.723239	Down	1707.07	1861.68	2196.59	1967.47	2378.63	2214.19
BXIN_0066	GWHTERCV003275	3294.88	2128.95	4460.81	2.09521	1.06709	3.69425e-07	2.03518e-06	Up	128.855	127.571	110.704	87.2671	58.7408	46.2216
BXIN_0067	GWHTERCV003274	6810.93	7627.88	5993.99	0.785833	-0.347706	0.0437918	0.0801268	Down	69.609	51.4574	51.9678	80.9011	72.0048	84.2745
BXIN_0068	GWHTERCV003273	5863.43	7918.5	3808.37	0.480946	-1.05605	5.54438e-14	7.76979e-13	Down	120.664	118.797	141.446	348.887	265.562	247.753
BXIN_0069	GWHTERCV003272	3451.81	2881.8	4021.81	1.39555	0.480839	0.136792	0.212453	Up	88.5114	94.7609	102.199	123.593	61.5395	42.1371
BXIN_0070	GWHTERCV003270	145089	106614	183563	1.72175	0.783874	2.6431e-09	1.99942e-08	Up	6115.63	5991.45	5745.33	3511.81	3819.92	3820.51
BXIN_0071	GWHTERCV003269	558.567	885.204	231.929	0.262021	-1.93224	0.000550267	0.00166836	Down	16.675	11.1587	11.6752	111.597	42.2215	16.2004
BXIN_0072	GWHTERCV003268	5802.4	7228.63	4376.17	0.605401	-0.724038	0.0255283	0.0507064	Down	90.3343	90.5577	110.897	101.631	182.611	225.571
BXIN_0073	GWHTERCV003266	1073.46	1549.06	597.853	0.385969	-1.37344	5.238e-05	0.000195974	Down	13.3921	9.14115	9.01747	47.9332	24.32	18.2091
BXIN_0074	GWHTERCV003265	39926.6	44573	35280.3	0.791516	-0.33731	0.000908708	0.00260451	Down	1668.12	1590.18	1678.3	2575.08	2263.03	1932.43
BXIN_0075	GWHTERCV003264	29785.7	32494.8	27076.6	0.833258	-0.263165	0.0365808	0.0691375	Down	1680.98	1723.86	1720.64	2108.71	2277.09	2234.87
BXIN_0076	GWHTERCV003263	14900.7	16616.8	13184.5	0.793452	-0.333786	0.00285893	0.00733673	Down	424.496	396.475	383.21	543.644	550.238	542.02
BXIN_0077	GWHTERCV003261	4975.78	5312.29	4639.27	0.87331	-0.195435	0.287555	0.390556	Down	93.0799	78.2649	67.4664	126.174	90.0788	82.1041
BXIN_0078	GWHTERCV003260	5523.68	6081.69	4965.66	0.816459	-0.292547	0.0241024	0.0481256	Down	135.519	159.932	165.087	231.53	192.598	188.154
BXIN_0079	GWHTERCV003259	2554.32	2058.81	3049.83	1.4814	0.566966	0.00505702	0.012109	Up	156.59	152.257	172.431	95.5258	126.037	125.948
BXIN_0080	GWHTERCV003258	7737.25	10574.8	4899.66	0.463312	-1.10994	5.52912e-17	1.09182e-15	Down	143.565	171.462	174.558	440.557	355.362	351.986
BXIN_0081	GWHTERCV003257	18042	18857.9	17226	0.913464	-0.13058	0.265939	0.365275	Down	247.657	225.884	202.301	291.943	266.988	242.294
BXIN_0082	GWHTERCV003256	8304.63	6668.99	9940.26	1.49055	0.57584	6.74656e-05	0.000245999	Up	337.106	322.662	345.041	223.413	245.742	255.001
BXIN_0083	GWHTERCV003255	4598.17	4379.93	4816.42	1.09969	0.137095	0.243772	0.340903	Up	27.6986	23.596	24.3668	29.0994	23.1624	22.4443
BXIN_0084	GWHTERCV003254	264.809	344.147	185.471	0.53891	-0.891885	0.0421297	0.0776933	Down	6.29771	6.13853	9.52337	25.7314	11.4944	8.14602
BXIN_0085	GWHTERCV003253	5486.06	4148.39	6823.74	1.6449	0.718003	7.79518e-08	4.89776e-07	Up	198.06	227.01	247.478	155.91	140.7	145.504
BXIN_0086	GWHTERCV003251	8382.27	8121.99	8642.55	1.06409	0.0896178	0.495442	0.597872	Up	46.718	42.7555	40.4916	54.0498	40.8397	38.1002
BXIN_0087	GWHTERCV001058	19891.7	17008	22775.3	1.33911	0.421271	9.98488e-05	0.000352251	Up	250.266	217.447	210.617	196.196	174.381	177.09
BXIN_0088	GWHTERCV003249	1743.91	2182.89	1304.93	0.597816	-0.742226	0.000872713	0.0025108	Down	74.0676	70.8608	66.8491	100.142	134.599	143.596
BXIN_0089	GWHTERCV003248	5421.12	6306.18	4536.06	0.71926	-0.475414	6.06847e-07	3.22626e-06	Down	172.791	183.027	178.529	296.488	267.157	241.687
BXIN_0090	GWHTERCV003247	6409.6	4709.09	8110.11	1.72226	0.784303	0.00271533	0.00702152	Up	142.247	122.976	122.738	56.5045	84.3267	98.59
BXIN_0091	GWHTERCV003246	4233.23	7074.43	1392.03	0.196763	-2.34547	1.44983e-39	1.29674e-37	Down	24.2142	24.3377	24.1114	175.988	126.475	101.607
BXIN_0092	GWHTERCV003245	5213.94	4658.55	5769.33	1.23846	0.308543	0.00180437	0.00486876	Up	356.736	330.566	337.011	306.369	303.538	283.074
BXIN_0093	GWHTERCV003244	7442.16	8416.22	6468.1	0.768532	-0.379823	0.0397043	0.0740286	Down	322.484	340.372	380.688	418.058	510.454	526.518
BXIN_0094	GWHTERCV000094	560.913	928.623	193.204	0.208099	-2.26466	9.39694e-17	1.79724e-15	Down	2.4763	1.90843	1.65052	14.7339	8.69172	8.37659
BXIN_0095	GWHTERCV001547	6953.55	7063.79	6843.31	0.96877	-0.0457746	0.742335	0.812146	Down	323.525	361.881	418.481	453.521	410.216	371.34
BXIN_0096	GWHTERCV000846	24332.4	15615.8	33049	2.1164	1.08161	5.27271e-16	9.21511e-15	Up	83.673	70.6794	67.7209	44.363	33.4212	36.094
BXIN_0097	GWHTERCV002245	568.797	752.53	385.063	0.511719	-0.966575	0.0160857	0.0337822	Down	15.5965	10.2349	9.96925	43.205	20.962	13.5525
BXIN_0098	GWHTERCV003238	3326.3	2875.31	3777.3	1.31366	0.393595	0.0406491	0.0754663	Up	84.3413	76.2599	68.6719	83.2429	60.0382	47.6398
BXIN_0099	GWHTERCV003237	170089	140652	199526	1.41858	0.504444	0.0364951	0.0690183	Up	10241	10846.2	10557.9	5748.26	8725.09	9288.09
BXIN_0100	GWHTERCV003236	4264.19	6013.28	2515.09	0.418254	-1.25755	9.11385e-17	1.75413e-15	Down	144.055	152.965	192.203	473.047	406.176	388.872
BXIN_0101	GWHTERCV003235	6196.73	8031.28	4362.19	0.543164	-0.880541	2.73879e-05	0.000109157	Down	299.735	260.043	283.488	449.685	560.368	647.786
BXIN_0102	GWHTERCV003234	46461	43467.8	49454.2	1.13772	0.186144	0.310936	0.416544	Up	520.487	456.244	436.85	606.165	403.1	350.893
BXIN_0103	GWHTERCV003232	10155.9	11696.2	8615.55	0.736641	-0.440966	1.38791e-05	5.8296e-05	Down	75.9775	63.9861	71.3078	111.648	99.5112	98.9526
BXIN_0104	GWHTERCV003115	2955.11	1916.42	3993.8	2.08407	1.05941	3.69052e-07	2.03518e-06	Up	139.181	141.86	150.187	59.8958	76.9821	84.2853
BXIN_0105	GWHTERCV003229	34535.6	30032	39039.2	1.29993	0.378431	0.00990936	0.0219478	Up	397.038	394.052	394.632	299.432	330.739	349.422
BXIN_0106	GWHTERCV000425	16509.7	17863.1	15156.4	0.848488	-0.237034	0.0175376	0.0365537	Down	293.164	252.088	258.271	364.458	334.342	324.883
BXIN_0107	GWHTERCV003226	27542.6	22875.2	32210	1.40808	0.493731	1.07616e-08	7.54059e-08	Up	131.367	120.757	118.316	105.277	91.4036	88.31
BXIN_0108	GWHTERCV000577	79383.4	79059.8	79706.9	1.00818	0.0117574	0.921534	0.941393	Up	3121.16	3535.91	3487.67	3635.73	3665.92	3557.55
BXIN_0109	GWHTERCV003224	13924.5	17044.9	10804	0.63385	-0.657786	1.1463e-11	1.18166e-10	Down	261.057	246.924	231.427	478.149	400.261	386.917
BXIN_0110	GWHTERCV003219	39389.2	42983.1	35795.4	0.83278	-0.263993	0.157871	0.239923	Down	177.554	180.116	196.912	200.824	245.152	266.807
BXIN_0111	GWHTERCV000373	3839.5	3363.82	4315.19	1.28283	0.359335	0.00102719	0.00291388	Up	121.192	117.396	122.956	101.671	104.737	97.5746
BXIN_0112	GWHTERCV002264	15728.9	15032.2	16425.5	1.0927	0.127893	0.541298	0.639505	Up	141.362	123.402	124.491	102.58	129.682	148.118
BXIN_0113	GWHTERCV003215	6976.83	8847.04	5106.63	0.577237	-0.792765	3.0563e-15	4.94373e-14	Down	598.841	550.366	598.743	1122.3	1058.47	1086.97
BXIN_0114	GWHTERCV003214	5342.47	5841.28	4843.66	0.829223	-0.270168	0.324706	0.43138	Down	101.066	97.8453	104.119	87.4101	139.268	161.354
BXIN_0115	GWHTERCV003213	9760.49	9326.45	10194.5	1.09306	0.128374	0.202585	0.292387	Up	381.838	404.86	370.884	398.405	372.362	373.749
BXIN_0116	GWHTERCV003212	254.662	341.22	168.103	0.492587	-1.02155	0.0128672	0.0277315	Down	3.22711	2.88222	2.65321	10.1396	6.45995	3.09807
BXIN_0117	GWHTERCV003211	6727.3	4954.51	8500.1	1.7157	0.778794	1.51649e-08	1.04573e-07	Up	46.9184	39.3707	42.8985	26.1486	26.6984	28.1434
BXIN_0118	GWHTERCV003210	7798.42	6932.31	8664.52	1.24985	0.32176	0.038501	0.0722341	Up	292.697	361.999	400.587	324.668	298.809	290.328
BXIN_0119	GWHTERCV000087	12243.8	11071.3	13416.2	1.21182	0.277172	0.00221677	0.00585174	Up	323.581	308.352	304.328	292.675	265.837	276.18
BXIN_0120	GWHTERCV002791	22262.5	16463.2	28061.8	1.70453	0.769373	4.41102e-09	3.20907e-08	Up	112.421	94.3585	89.447	72.4318	56.7347	59.3318
BXIN_0121	GWHTERCV003207	6031.46	5600.07	6462.84	1.15411	0.206784	0.23771	0.334665	Up	105.821	82.1529	93.8482	80.1126	85.5833	96.1803
BXIN_0122	GWHTERCV003206	155244	108908	201579	1.85091	0.888235	0.00169683	0.00459899	Up	2752.63	3235.17	3150.17	1148.15	1921.23	2173.85
BXIN_0123	GWHTERCV003205	763.124	285.443	1240.81	4.34784	2.1203	3.59416e-22	1.12379e-20	Up	129.585	153.488	146.306	30.3394	35.1715	40.3387
BXIN_0124	GWHTERCV003202	4060.54	4243.99	3877.09	0.913536	-0.130466	0.327718	0.434622	Down	64.5015	71.8563	80.7411	90.844	82.112	84.0163
BXIN_0125	GWHTERCV003201	3998.85	3644.87	4352.83	1.19426	0.256121	0.0689099	0.118126	Up	63.7332	64.0468	66.5793	55.0751	58.2836	61.6346
BXIN_0126	GWHTERCV001606	25517.9	20579.5	30456.2	1.47994	0.565535	8.58368e-05	0.000306014	Up	162.889	131.999	126.137	122.315	93.5716	93.1783
BXIN_0127	GWHTERCV003198	26082.1	27129.3	25034.9	0.922798	-0.115914	0.110909	0.176399	Down	1364.62	1317.14	1358.33	1696.44	1557.56	1482.61
BXIN_0128	GWHTERCV003197	4313.79	5540.89	3086.69	0.557076	-0.844055	0.00337493	0.00844704	Down	137.651	106.459	93.3619	329.65	201.261	136.868
BXIN_0129	GWHTERCV001416	6056.17	4893	7219.33	1.47542	0.561125	3.576e-05	0.00013853	Up	91.2976	82.5336	79.3658	75.9287	58.7672	52.1857
BXIN_0130	GWHTERCV003195	7346.11	7856.02	6836.2	0.870169	-0.200633	0.0145581	0.03099	Down	171.924	176.868	180.124	238.639	212.258	207.192
BXIN_0131	GWHTERCV003194	4070.11	4852.09	3288.13	0.677647	-0.561393	0.00302969	0.00767773	Down	210.841	264.74	308.563	513.033	387.935	360.275
BXIN_0132	GWHTERCV003193	10817.5	8246.09	13388.9	1.62366	0.699252	7.42741e-05	0.000267933	Up	156.778	139.694	132.363	127.58	83.5923	77.7449
BXIN_0133	GWHTERCV003192	2379.05	1426.35	3331.75	2.33594	1.22401	1.56563e-05	6.53097e-05	Up	59.5419	60.0161	61.6931	18.1359	31.1545	33.1024
BXIN_0134	GWHTERCV000891	7151.87	6256.87	8046.87	1.28609	0.362995	0.00238844	0.00627222	Up	91.8704	79.0021	76.3164	79.4963	67.0401	61.9871
BXIN_0135	GWHTERCV001862	649.014	770.962	527.066	0.683563	-0.548854	0.109987	0.175261	Down	5.23965	5.48385	4.13182	12.779	6.62841	4.69675
BXIN_0136	GWHTERCV003189	680.078	522.582	837.574	1.60259	0.680409	5.86084e-05	0.000217351	Up	60.7766	69.2294	76.7413	54.2747	42.9443	42.9303
BXIN_0137	GWHTERCV003188	15324.2	13626	17022.3	1.24925	0.321065	0.171997	0.257023	Up	181.107	128.347	129.06	179.101	110.672	95.1532
BXIN_0138	GWHTERCV003187	9546.97	10661.9	8432.03	0.79088	-0.338469	0.00449498	0.0108918	Down	145.041	124.06	129.597	184.115	174.056	185.256
BXIN_0139	GWHTERCV003186	2305.33	1958.04	2652.63	1.35469	0.437959	0.103063	0.166179	Up	110.772	106.555	131.556	136.174	89.3119	58.101
BXIN_0140	GWHTERCV000133	4184.62	3905.54	4463.7	1.14293	0.192738	0.177907	0.264167	Up	33.9613	33.5031	28.8448	29.7787	29.3842	31.6102
BXIN_0141	GWHTERCV003183	6373.15	6177.77	6568.53	1.06326	0.0884939	0.415905	0.521769	Up	66.6278	58.8587	59.4783	72.6382	60.7898	55.4175
BXIN_0142	GWHTERCV000354	8974.28	8854.3	9094.27	1.02709	0.0385664	0.882312	0.913555	Up	210.884	205.82	199.694	335.34	184.327	143.255
BXIN_0143	GWHTERCV003181	5954.06	5097.78	6810.34	1.33595	0.417863	0.181948	0.26863	Up	144.01	195.627	204.529	92.1269	159.059	181.236
BXIN_0144	GWHTERCV003180	5632.64	4498.48	6766.8	1.50418	0.588978	0.000325007	0.00103383	Up	191.88	214.767	193.49	185.418	135.04	115.618
BXIN_0145	GWHTERCV003179	13248	14815.9	11680	0.788337	-0.343116	0.208987	0.299778	Down	941.908	1439.95	1759.1	1562.19	2059.72	2007.62
BXIN_0146	GWHTERCV003178	37991.4	49214.1	26768.8	0.543926	-0.878519	4.35783e-09	3.18561e-08	Down	830.915	791.379	814.704	1456.6	1643.04	1709.65
BXIN_0147	GWHTERCV003176	1525.98	1764.86	1287.1	0.729268	-0.455478	0.00287359	0.00736812	Down	86.1212	91.4201	110.259	150.733	145.825	130.305
BXIN_0148	GWHTERCV003175	10766.9	14480.5	7053.28	0.48709	-1.03774	0.000199933	0.000670338	Down	419.376	471.251	615.224	774.126	1228.05	1287.62
BXIN_0149	GWHTERCV003172	53547.6	48282.4	58812.8	1.2181	0.284631	0.00565546	0.0132805	Up	821.726	902.036	880.668	795.262	758.473	756.044
BXIN_0150	GWHTERCV003169	1235.39	1396.91	1073.87	0.768735	-0.379442	0.00843598	0.019071	Down	73.1404	76.5401	86.7093	111.105	112.683	107.925
BXIN_0151	GWHTERCV003167	11026.3	10669.8	11382.8	1.06684	0.0933458	0.43055	0.5366	Up	52.2402	49.5156	49.0426	51.2411	47.7065	53.4087
BXIN_0152	GWHTERCV003166	2735.1	2235.28	3234.91	1.44717	0.533233	0.000284822	0.000913655	Up	79.1429	85.0258	100.549	77.6277	61.4878	59.6706
BXIN_0153	GWHTERCV003165	7092.27	10080.6	4103.94	0.407108	-1.29652	9.71754e-13	1.16747e-11	Down	127.873	130.56	135.271	476.695	301.591	281.274
BXIN_0154	GWHTERCV003164	3366.11	4129.51	2602.7	0.630268	-0.665962	6.08435e-06	2.76984e-05	Down	195.889	201.136	234.74	349.625	380.881	349.302
BXIN_0155	GWHTERCV003162	17494.5	16031.4	18957.5	1.18251	0.241856	0.218412	0.310805	Up	391.857	388.226	416.385	502.287	340.878	266.443
BXIN_0157	GWHTERCV003162	6159.56	5031.12	7288	1.44857	0.534631	0.0332622	0.0638575	Up	101.132	84.1522	83.3562	100.358	58.337	45.6046
BXIN_0158	GWHTERCV003161	2371.48	3603.12	1139.84	0.316369	-1.66032	1.2761e-13	1.68722e-12	Down	42.8571	37.7487	47.9408	116.852	151.728	165.311
BXIN_0159	GWHTERCV003160	5939.45	9180.71	2698.19	0.293922	-1.7665	5.06676e-25	1.95038e-23	Down	58.5952	41.8425	42.4583	185.846	161.606	177.253
BXIN_0160	GWHTERCV003159	17055.2	21198.3	12912.2	0.609118	-0.715206	0.00143782	0.00395693	Down	973.657	1047.77	1312	1590.07	2008.41	2250.64
BXIN_0161	GWHTERCV003157	9675.43	11474.6	7876.24	0.686407	-0.542864	0.0702322	0.119987	Down	470.584	561.572	701.05	594.267	993.281	1094.56
BXIN_0162	GWHTERCV001286	2595.47	3603.63	1587.31	0.440479	-1.18286	0.000528339	0.0016099	Down	40.9409	30.6415	30.7583	143.48	64.9826	49.6385
BXIN_0163	GWHTERCV003155	4331.72	4196.79	4466.65	1.06434	0.089962	0.652377	0.733682	Up	54.114	36.0425	37.6821	53.5344	38.8836	38.2045
BXIN_0164	GWHTERCV003153	45986.2	39570.7	52401.7	1.32426	0.405184	0.00720582	0.0165505	Up	245.716	240.715	240.94	178.271	200.655	210.683
BXIN_0165	GWHTERCV003150	14920.2	16684.7	13155.8	0.788503	-0.342812	1.31718e-05	5.56324e-05	Down	162.802	151.056	155.64	240.076	206.546	198.633
BXIN_0166	GWHTERCV003149	5746.68	8050.11	3443.25	0.427761	-1.22512	8.68735e-22	2.54021e-20	Down	192.366	154.92	193.538	479.126	449.404	436.691
BXIN_0167	GWHTERCV003148	134.47	200.157	68.7841	0.343503	-1.54161	0.00108044	0.0030338	Down	2.38684	2.64527	1.83952	12.7911	5.02662	4.485
BXIN_0168	GWHTERCV003147	71.3261	118.087	24.5648	0.208192	-2.26401	0.00378131	0.00931089	Down	2.85179	1.28861	2.46427	25.1317	7.82574	2.98082
BXIN_0169	GWHTERCV003146	1717.48	2249.81	1185.16	0.526776	-0.924738	0.0951854	0.155456	Down	17.6443	14.1673	11.8184	64.6084	20.8532	8.4031
BXIN_0170	GWHTERCV002609	17005.6	17565.1	16446.1	0.936299	-0.0949585	0.532916	0.631319	Down	233.904	188.301	187.262	287.761	224.001	196.745
BXIN_0171	GWHTERCV003141	16042.4	10746.9	21338	1.9855	0.989502	1.62688e-11	1.64912e-10	Up	1115.54	1400.9	1290.57	683.402	694.853	690.556
BXIN_0172	GWHTERCV003140	2937.8	2282.95	3592.65	1.57363	0.6541	3.63392e-12	4.07684e-11	Up	120.667	125.509	128.857	93.4879	83.4423	81.0972
BXIN_0173	GWHTERCV003139	5466.07	6265.09	4667.04	0.744905	-0.424872	0.00312068	0.0078886	Down	301.646	342.624	390.798	564.681	500.294	442.863
BXIN_0174	GWHTERCV000154	3753.55	3738.88	3768.22	1.00778	0.0111799	0.920406	0.941142	Up	119.051	135.477	127.408	144.992	134.385	130.654
BXIN_0175	GWHTERCV003137	5183.53	3673.98	6693.08	1.82176	0.86533	3.63403e-08	2.38685e-07	Up	32.307	27.0612	25.0513	20.6677	15.2327	14.5546
BXIN_0176	GWHTERCV003136	5122.52	5635.86	4609.17	0.817826	-0.290134	0.00498234	0.0119513	Down	99.6282	94.4905	90.4712	146.073	116.818	114.967
BXIN_0177	GWHTERCV003135	9957.37	8383.5	11531.2	1.37546	0.459919	0.100426	0.162933	Up	202.443	151.358	135.521	196.996	107.888	87.3919
BXIN_0178	GWHTERCV003134	3103.16	2599.36	3606.96	1.38764	0.47263	0.00389909	0.00956993	Up	178.573	196.702	213.227	140.132	158.599	157.132
BXIN_0179	GWHTERCV001927	2899.29	3142.69	2655.9	0.845068	-0.24286	0.16914	0.253252	Down	90.0129	93.3688	101.211	158.724	115.166	94.3429
BXIN_0180	GWHTERCV003132	1433.46	2272.51	594.412	0.261584	-1.93465	5.90897e-12	6.44057e-11	Down	13.9733	10.6454	11.1869	74.1181	44.7543	31.923
BXIN_0181	GWHTERCV003131	3742.97	2694.31	4791.64	1.77841	0.830587	1.36689e-11	1.39957e-10	Up	85.6794	77.1993	70.5997	51.6229	47.881	42.646
BXIN_0182	GWHTERCV003129	13264.6	10562.2	15966.9	1.51171	0.596182	2.5451e-06	1.23609e-05	Up	269.211	284.152	286.124	194.334	195.2	208.505
BXIN_0183	GWHTERCV003128	7784.82	10181	5388.67	0.529278	-0.917901	1.94214e-06	9.58776e-06	Down	304.859	320.123	307.858	872.392	584.74	475.756
BXIN_0184	GWHTERCV003127	1806.39	2049.32	1563.45	0.762919	-0.390398	0.00147095	0.0040408	Down	63.792	62.6707	73.5816	105.42	92.3292	86.4194
BXIN_0185	GWHTERCV003126	560.881	433.347	688.415	1.58825	0.667443	9.71625e-06	4.20899e-05	Up	13.7207	13.8359	14.5766	10.9132	9.66647	8.21412
BXIN_0186	GWHTERCV003125	1634.31	1354.21	1914.4	1.41377	0.499542	0.0754903	0.127963	Up	121.939	112.898	118.309	61.6882	89.5671	114.063
BXIN_0187	GWHTERCV003123	115.844	172.147	59.5406	0.345549	-1.53304	0.00289399	0.00740006	Down	2.47682	3.5174	1.2412	11.8113	5.5473	5.80572
BXIN_0188	GWHTERCV003122	7720.09	7003.73	8436.45	1.20454	0.26848	0.0133013	0.0285458	Up	161.825	176.712	187.852	176.662	151.427	145.809
BXIN_0189	GWHTERCV003121	2305.15	2389.89	2220.41	0.929081	-0.106123	0.299054	0.40365	Down	41.3673	41.2615	42.9841	50.4136	48.7856	46.8325
BXIN_0190	GWHTERCV003120	4717.94	4357.79	5078.09	1.16528	0.220675	0.458139	0.563088	Up	88.0753	73.5533	67.0625	113.5	59.6626	44.0182
BXIN_0192	GWHTERCV003119	6990.82	4907.23	9074.41	1.84926	0.886947	2.88672e-08	1.92934e-07	Up	46.1851	35.1628	36.0847	22.4421	22.1934	23.6894
BXIN_0193	GWHTERCV003118	3907.85	3313.17	4502.52	1.35894	0.442481	0.00383957	0.00943145	Up	81.892	90.8204	83.3816	63.0925	73.6087	66.11
BXIN_0194	GWHTERCV003117	52.697	82.7893	22.6047	0.273438	-1.87072	0.00245755	0.00642047	Down	1.81392	0.8211	0.554199	6.158	3.77232	2.88398
BXIN_0195	GWHTERCV003116	300.863	488.988	112.737	0.230576	-2.11669	0.000216455	0.000720174	Down	3.03294	2.09538	2.04529	23.3214	7.91939	3.86565
BXIN_0196	GWHTERCV003115	5048.46	5471.96	4624.96	0.845202	-0.242632	0.29461	0.398536	Down	219.176	215.003	253.642	428.682	255.131	211.437
BXIN_0197	GWHTERCV003114	1754.4	1659.17	1849.62	1.11474	0.156702	0.503681	0.604457	Up	44.6703	41.7904	40.7495	59.5184	36.9946	28.9764
BXIN_0198	GWHTERCV003113	2776.02	2872.12	2679.92	0.933051	-0.0999723	0.383054	0.491505	Down	60.3174	57.7687	53.7208	77.4791	63.2957	59.2438
BXIN_0199	GWHTERCV003112	2253.74	2003.2	2504.27	1.25016	0.322109	0.0761417	0.128924	Up	47.7085	39.7034	39.225	48.0478	30.8765	31.6951
BXIN_0200	GWHTERCV003110	15583.1	18749.2	12417	0.662266	-0.594517	0.00499581	0.0119718	Down	530.022	602.042	684.913	805.861	1030.1	1099.22
BXIN_0201	GWHTERCV003108	17161.4	18973.6	15349.2	0.808984	-0.305817	0.00202349	0.00539775	Down	72.8449	65.0719	70.3552	107.605	89.3078	82.5565
BXIN_0202	GWHTERCV001572	1151.07	2242.89	59.2451	0.026419	-5.24228	3.63948e-98	1.58109e-95	Down	1.74214	1.64605	1.77423	98.9378	61.2471	54.2462
BXIN_0203	GWHTERCV003105	8044.3	4718.99	11369.6	2.40937	1.26866	9.49491e-18	2.00514e-16	Up	159.472	150.092	145.922	62.2602	69.9414	70.8586
BXIN_0204	GWHTERCV000719	1862.25	1465.8	2258.7	1.54101	0.623879	1.20434e-07	7.32478e-07	Up	41.0081	39.0264	39.4355	27.838	28.1467	27.5993
BXIN_0205	GWHTERCV003102	11791.3	15824.4	7758.23	0.490274	-1.02834	1.79832e-32	1.03183e-30	Down	213.538	199.432	194.11	498.579	428.343	414.924
BXIN_0206	GWHTERCV003102	20523.9	16394.1	24653.7	1.50383	0.588638	0.0224292	0.0452302	Up	672.107	678.322	667.038	329.418	531.152	566.031
BXIN_0207	GWHTERCV000374	6536.4	6897.45	6175.35	0.895305	-0.159548	0.376275	0.485469	Down	246.928	294.64	309.171	307.692	343.546	369.267
BXIN_0208	GWHTERCV001419	3324.54	2880.87	3768.22	1.30802	0.387383	0.0114699	0.0251477	Up	136.911	115.108	108.524	121.423	93.6963	84.8762
BXIN_0209	GWHTERCV003099	1686.63	1149.49	2223.77	1.9347	0.952114	7.6782e-17	1.49676e-15	Up	108.955	95.2206	99.6142	59.4331	56.7148	53.4998
BXIN_0210	GWHTERCV003098	9259.66	9790.37	8728.96	0.891588	-0.165551	0.520238	0.618268	Down	190.477	223.969	232.373	185.557	276.375	310.656
BXIN_0211	GWHTERCV001539	8066.68	10032.3	6101.06	0.60815	-0.717502	1.24447e-06	6.38183e-06	Down	142.212	118.07	114.205	272.183	207.997	190.058
BXIN_0212	GWHTERCV002657	1359.95	2313.05	406.849	0.175948	-2.50678	3.68575e-24	1.33433e-22	Down	5.35922	3.40371	3.78012	34.8967	22.625	20.4326
BXIN_0213	GWHTERCV003095	10722.7	8287.08	13158.3	1.5878	0.667031	0.0329096	0.0633004	Up	127.951	115.378	108.985	131.527	69.5471	45.0517
BXIN_0214	GWHTERCV001983	9778.93	11376.9	8180.96	0.719096	-0.475744	0.0182624	0.0378052	Down	73.8574	65.5277	60.4581	85.0359	95.5528	116.747
BXIN_0215	GWHTERCV003093	2265.41	1700.2	2830.62	1.66486	0.735403	0.0426268	0.0784674	Up	33.641	20.453	19.8135	26.6012	13.3801	9.20362
BXIN_0216	GWHTERCV003092	8137.77	9928.76	6346.79	0.63922	-0.645615	2.56426e-15	4.19242e-14	Down	63.1872	62.6132	60.0039	114.303	102.393	98.0372
BXIN_0217	GWHTERCV003089	12106.3	11230.7	12981.8	1.15592	0.209044	0.202554	0.292387	Up	41.4882	34.7638	35.6829	45.5153	31.3046	28.9179
BXIN_0218	GWHTERCV000154	2601.97	4406.34	797.604	0.181061	-2.46545	1.1561e-63	2.51122e-61	Down	25.9495	19.9284	23.0532	162.579	129.968	120.979
BXIN_0219	GWHTERCV003086	4291.07	4524.56	4057.59	0.896805	-0.157133	0.394202	0.500738	Down	104.161	112.65	125.042	121.971	132.75	154.145
BXIN_0220	GWHTERCV003086	1344.76	1026.97	1662.55	1.61893	0.695043	0.0428569	0.0788401	Up	112.387	133.477	150.675	50.6928	99.6991	108.945
BXIN_0221	GWHTERCV003085	51639.5	44957.2	58321.7	1.29727	0.37548	0.00199253	0.00532918	Up	1910.93	2090.39	2085.34	1655.91	1712.32	1689.03
BXIN_0222	GWHTERCV000891	456.122	578.343	333.901	0.57739	-0.792381	3.5906e-05	0.000138742	Down	4.28414	3.74901	3.11333	7.51552	6.74404	6.62518
BXIN_0223	GWHTERCV002843	29622.4	20192.2	39052.6	1.93403	0.951612	1.34466e-12	1.59731e-11	Up	792.325	846.471	813.936	567.234	435.507	380.126
BXIN_0224	GWHTERCV003081	6887.63	7585.05	6190.2	0.816076	-0.293225	0.00485412	0.0116783	Down	147.585	165.12	164.754	229.256	203.503	200.806
BXIN_0225	GWHTERCV003080	2807.75	3720.53	1894.96	0.509361	-0.973238	2.19637e-12	2.5396e-11	Down	163.426	140.478	172.711	404.962	315.064	297.18
BXIN_0226	GWHTERCV003079	3634.5	2951.18	4317.82	1.46311	0.549037	5.71059e-05	0.000212557	Up	101.788	82.011	85.3523	77.2257	64.9391	57.5332
BXIN_0227	GWHTERCV000736	36842.6	33899.7	39785.5	1.17362	0.230967	0.239339	0.336181	Up	589.042	594.899	540.684	731.307	488.852	391.883
BXIN_0228	GWHTERCV003077	9296.8	8755.35	9838.25	1.12368	0.168236	0.119989	0.189354	Up	114.684	107.706	100.282	120.276	95.5324	95.9348
BXIN_0229	GWHTERCV003076	794.068	494.706	1093.43	2.2104	1.14431	4.56841e-07	2.48525e-06	Up	84.5504	97.9113	92.1344	36.5313	46.2651	50.1562
BXIN_0230	GWHTERCV003075	8233.36	7799.06	8667.66	1.11137	0.152335	0.592662	0.685019	Up	212.578	179.761	179.156	295.763	156.077	116.976
BXIN_0231	GWHTERCV003074	7867.59	7357.92	8377.26	1.13858	0.187231	0.19504	0.28406	Up	48.4826	38.7677	39.0078	42.0304	36.1688	41.4644
BXIN_0232	GWHTERCV001776	3363.72	2298.18	4429.25	1.92727	0.946562	1.13281e-07	6.91745e-07	Up	57.5028	44.098	45.1664	34.1918	26.846	21.923
BXIN_0233	GWHTERCV003072	13156.9	13536.7	12777.1	0.943881	-0.0833226	0.696282	0.771364	Down	252.082	227.703	210.258	375.238	232.212	195.452
BXIN_0234	GWHTERCV000005	7453.01	9741.23	5164.79	0.530204	-0.915382	0.00153245	0.00420215	Down	64.9466	59.105	56.8599	77.396	137.085	147.379
BXIN_0235	GWHTERCV001419	26553.1	24982.4	28123.7	1.12573	0.170857	0.0935483	0.153194	Up	435.783	435.68	410.372	474.567	404.004	358.268
BXIN_0236	GWHTERCV000724	14664.1	15945.4	13382.8	0.839288	-0.252762	0.173463	0.258833	Down	107.218	111.709	129.742	201.721	134.615	118.515
BXIN_0237	GWHTERCV003065	35653.4	30580.1	40726.8	1.3318	0.41338	0.0303611	0.0590712	Up	1262.23	1659.39	1853.2	1221.85	1333.34	1305.73
BXIN_0238	GWHTERCV003064	20518.3	19115	21921.6	1.14681	0.197624	0.0657805	0.113465	Up	362.089	410.672	392.325	390.334	371.052	338.322
BXIN_0239	GWHTERCV003062	5024.63	6578.53	3470.73	0.527601	-0.92248	6.14351e-13	7.53323e-12	Down	44.8338	38.3002	35.2554	88.5802	77.9876	76.2891
BXIN_0240	GWHTERCV003061	10565.6	12355	8776.26	0.710339	-0.493421	2.25082e-05	9.08995e-05	Down	249.988	234.988	246.111	451.042	348.291	320.831
BXIN_0241	GWHTERCV003060	39199.1	48477	29921.2	0.617226	-0.69613	0.021446	0.0434781	Down	623.208	676.761	737.194	735.272	1215.59	1546.33
BXIN_0242	GWHTERCV003047	12884.9	16082.1	9687.62	0.602388	-0.731235	0.00025322	0.000826128	Down	268.132	263.575	297.096	405.41	501.808	563.738
BXIN_0243	GWHTERCV003058	1676.75	2087.59	1265.9	0.606391	-0.72168	8.31656e-06	3.67597e-05	Down	36.2341	32.8201	30.8376	75.4972	53.6675	50.5218
BXIN_0244	GWHTERCV003057	5202.75	5876.76	4528.74	0.770606	-0.375935	0.0582241	0.102287	Down	135.187	161.332	213.679	270.79	238.884	208.999
BXIN_0245	GWHTERCV000372	28654.9	31030.2	26279.7	0.846913	-0.239715	0.075056	0.127654	Down	183.226	170.233	178.268	211.318	229.264	234.253
BXIN_0246	GWHTERCV003054	16232	14551.8	17912.1	1.2309	0.299717	0.0524583	0.0937026	Up	626.843	724.705	793.714	774.236	592.131	533.361
BXIN_0247	GWHTERCV003053	4176.09	5283.2	3068.97	0.580894	-0.783653	1.3143e-09	1.03276e-08	Down	32.8004	30.422	31.2315	72.5604	53.4954	51.0493
BXIN_0248	GWHTERCV003051	8354.58	8866.73	7842.43	0.88448	-0.177098	0.422872	0.528112	Down	147.901	158.809	157.116	144.137	204.529	211.179
BXIN_0249	GWHTERCV003047	34397.1	32341	36453.3	1.12716	0.172691	0.372588	0.48194	Up	413.188	394.087	403.734	315.501	398.102	435.055
BXIN_0250	GWHTERCV003047	1415.45	1457.57	1373.34	0.942313	-0.0857219	0.696822	0.771547	Down	86.2058	60.4909	64.4459	105.559	64.1308	74.6151
BXIN_0251	GWHTERCV000028	67681.4	60259	75103.8	1.24635	0.317711	0.0429473	0.0789075	Up	1347.07	1433.47	1433.31	1093.28	1227.61	1308.77
BXIN_0252	GWHTERCV003045	7418.67	7321.61	7515.73	1.0265	0.0377396	0.88846	0.918357	Up	200.31	178.944	155.834	288.721	163.614	123.066
BXIN_0253	GWHTERCV000742	23710.3	28788.7	18631.9	0.647196	-0.627725	0.00042311	0.00131832	Down	1182.03	1275.45	1550.67	2028.74	2254.53	2367.88
BXIN_0254	GWHTERCV003042	61099.1	70767.3	51430.8	0.726761	-0.460446	0.0212861	0.0432116	Down	485.236	453.123	443.751	555.987	689.397	786.956
BXIN_0255	GWHTERCV003041	31585.3	28932.8	34237.8	1.18334	0.242869	0.0442851	0.0808835	Up	1038.11	1259.23	1159.55	1156.87	1016.64	993.054
BXIN_0256	GWHTERCV003039	10847.7	9805.57	11889.8	1.21255	0.27804	0.0884438	0.145777	Up	195.387	195.114	217.946	236.149	166.914	145.352
BXIN_0257	GWHTERCV003038	6636	8741.94	4530.05	0.518213	-0.948383	2.33266e-09	1.77341e-08	Down	61.7122	56.2626	64.076	115.935	123.061	138.082
BXIN_0258	GWHTERCV003037	8932.79	3616.35	14249.2	3.94025	1.97829	1.07264e-26	4.86852e-25	Up	527.818	677.145	738.787	167.768	178.213	185.042
BXIN_0259	GWHTERCV003036	5140.72	6278.9	4002.54	0.637469	-0.649573	0.00640496	0.0149138	Down	68.6196	66.2357	70.3549	86.5547	116.201	140.214
BXIN_0260	GWHTERCV000503	16742.8	18473.5	15012	0.812636	-0.299318	0.0297214	0.0578997	Down	80.9167	64.6584	63.4931	100.141	85.2091	92.6779
BXIN_0261	GWHTERCV003028	23003.9	23047	22960.7	0.996253	-0.00541557	0.984123	0.988188	Down	200.484	162.886	163.352	294.216	168.873	120.496
BXIN_0262	GWHTERCV003027	9150.12	11731	6569.19	0.559983	-0.836544	6.10844e-11	5.75101e-10	Down	170.554	159.825	156.815	388.819	282.621	276.239
BXIN_0263	GWHTERCV003025	2349.53	1760.54	2938.52	1.66906	0.739032	0.086691	0.143432	Up	78.9277	71.104	92.7207	100.353	40.5455	22.2164
BXIN_0264	GWHTERCV000661	3044.01	1692.41	4395.6	2.59715	1.37693	0.000292766	0.000938146	Up	199.462	181.161	205.72	144.759	69.2859	37.827
BXIN_0265	GWHTERCV000301	21527.6	22715.3	20339.8	0.895433	-0.159343	0.365336	0.474781	Down	143.44	111.326	109.124	140.75	134.675	161.252
BXIN_0266	GWHTERCV003022	3344.13	4956.33	1731.94	0.349443	-1.51687	2.98346e-07	1.68637e-06	Down	54.0525	56.7102	70.0705	120.199	206.247	222.854
BXIN_0267	GWHTERCV003021	9751.14	4289.58	15212.7	3.54639	1.82635	1.25245e-07	7.60222e-07	Up	210.858	162.679	202.443	100.7	49.0247	30.8446
BXIN_0268	GWHTERCV003019	7237.2	6160.97	8313.42	1.34936	0.432272	0.259736	0.357887	Up	191.055	167.555	153.737	247.933	112.17	64.0415
BXIN_0269	GWHTERCV001387	49920	60495.4	39344.5	0.650373	-0.620661	0.00780892	0.0177747	Down	1454.89	1468.29	1619	1863.86	2624.96	2953.76
BXIN_0270	GWHTERCV003017	7251.15	8073.02	6429.27	0.796385	-0.328462	0.181979	0.26863	Down	211.049	199.659	246.347	436.681	272.022	199.433
BXIN_0271	GWHTERCV000551	7357.1	8714.96	5999.24	0.688383	-0.538717	0.0349124	0.0666052	Down	222.086	266.073	268.468	283.324	421.624	466.095
BXIN_0272	GWHTERCV003013	5946.5	7559	4334	0.573381	-0.802433	1.57783e-10	1.43229e-09	Down	180.03	163.044	204.285	365.518	327.096	338.787
BXIN_0273	GWHTERCV003012	2877.87	2492.69	3263.05	1.30903	0.388496	0.0877534	0.144874	Up	77.7731	64.1692	59.212	77.7731	50.4672	40.3526
BXIN_0274	GWHTERCV000004	74315.4	62411.7	86219.1	1.38146	0.466193	0.0532646	0.0948348	Up	1013.16	1037.94	919.52	560.184	826.954	903.755
BXIN_0275	GWHTERCV000001	687.825	771.533	604.118	0.782915	-0.353072	0.0367599	0.0694328	Down	6.24848	7.09671	6.04698	9.0904	8.29267	9.34899
BXIN_0277	GWHTERCV003387	12.41	19.282	5.53789	0.288588	-1.79292	0.0536557	0.0953079	Down	0.259867	0.0691957	0.231571	0.46843	0.718296	0.875351
BXIN_0278	GWHTERCV003386	18.7725	16.7766	20.7685	1.23755	0.307492	0.686218	0.764175	Up	0.0536387	0.0444347	0.0940792	0.0895259	0.0533431	0.0289088
BXIN_0279	GWHTERCV002866	34.1826	33.3576	35.0077	1.04954	0.0697526	0.893724	0.923171	Up	0.470687	0.385636	0.454774	0.681661	0.355836	0.338238
BXIN_0280	GWHTERCV003384	48.2815	35.7252	60.8379	1.70369	0.76866	0.300206	0.404509	Up	0.514421	0.634419	0.551469	0.531425	0.0760251	0.486402
BXIN_0281	GWHTERCV003383	16.8281	21.9042	11.7519	0.535299	-0.901584	0.253331	0.35129	Down	0.316866	0.55226	0.176019	0.900033	0.485317	0.745205
BXIN_0282	GWHTERCV003382	252.902	304.241	201.563	0.662491	-0.594028	0.21023	0.301418	Down	3.97798	7.42434	11.3732	8.37668	12.5663	15.6174
BXIN_0284	GWHTERCV003381	53.4687	59.6453	47.292	0.792413	-0.335675	0.488039	0.591364	Down	1.51524	2.01734	1.50807	3.39347	1.45048	2.15297
BXIN_0285	GWHTERCV002491	409.272	302.81	515.733	1.70375	0.768711	0.0432623	0.0792993	Up	4.55269	2.0063	2.25395	1.94688	1.42256	2.19027
BXIN_0288	GWHTERCV000980	682.087	608.312	755.862	1.24261	0.313373	0.768015	0.833377	Up	6.54405	0.79147	0.760271	4.35386	1.26205	1.60198
BXIN_0289	GWHTERCV003377	12.3771	21.4202	3.33405	0.155407	-2.68587	0.0063363	0.0147766	Down	0.196292	0.27876	0.199908	1.41533	0.757875	2.46849
BXIN_0290	GWHTERCV003376	9.84333	11.561	8.12562	0.704777	-0.504761	0.623975	0.710411	Down	0.310519	0.0708712	0.180707	0.159924	0.420393	0.262987
BXIN_0291	GWHTERCV000267	8.83921	8.83313	8.84529	1.00129	0.00185792	0.999063	0.999289	Up	0.18437	0.082683	0	0.151595	0.122615	0.0209194
BXIN_0292	GWHTERCV001343	8.30152	10.297	6.30599	0.612456	-0.707322	0.439667	0.545991	Down	0.0568963	0.07272	0.0927107	0.150421	0.0958577	0.147189
BXIN_0293	GWHTERCV003373	480.531	871.194	89.8681	0.103175	-3.27684	0.0202285	0.0414151	Down	2.26434	0.523762	0.419282	1.73161	1.58955	28.4015
BXIN_0294	GWHTERCV003195	22.2875	31.0425	13.5325	0.436071	-1.19736	0.149908	0.230165	Down	0.422019	0.317288	0.303383	1.78993	0.339821	0.561933
BXIN_0295	GWHTERCV003370	152.891	188.99	116.792	0.617479	-0.695538	0.0768114	0.129836	Down	2.44759	4.07815	2.22119	7.164	3.85317	4.54516
BXIN_0296	GWHTERCV000973	390.99	263.963	518.018	1.96265	0.9728	3.46903e-06	1.65091e-05	Up	5.03926	5.93779	6.56816	3.48108	2.82004	3.36987
BXIN_0297	GWHTERCV003367	2.50103	5.00205	0	0.0365769	-4.77292	0.0583371	0.102427	Down	0	0	0	0.129812	0.0682478	0.163014
BXIN_0298	GWHTERCV003366	5.44426	4.60853	6.27999	1.3617	0.445407	0.714129	0.786836	Up	0.0815457	0.115805	0.332191	0.163325	0.171733	0.0878988
BXIN_0299	GWHTERCV003365	78.8802	91.1311	66.6293	0.731166	-0.45173	0.364545	0.473955	Down	0.834242	1.28926	1.24942	1.23841	1.24016	2.43323
BXIN_0300	GWHTERCV001521	122.29	98.9792	145.602	1.47034	0.556146	0.273812	0.374231	Up	2.24727	5.35701	2.0053	2.7263	1.73532	2.65305
BXIN_0301	GWHTERCV003314	30.3787	28.1414	32.6159	1.16046	0.214699	0.768154	0.833377	Up	0.503626	0.161935	0.3	0.502444	0.160094	0.256067
BXIN_0302	GWHTERCV003361	32.8461	43.7373	21.9549	0.502622	-0.992453	0.172907	0.25813	Down	0.495989	0.231121	0.331488	1.35971	0.310098	0.668288
BXIN_0305	GWHTERCV003361	32.5005	33.3659	31.635	0.947505	-0.077795	0.911201	0.934872	Down	0.278994	0.528276	0.710331	1.02444	0.34274	0.41768
BXIN_0306	GWHTERCV003314	36.9529	43.2445	30.6614	0.709257	-0.495619	0.403519	0.509171	Down	0.304076	0.232782	0.367741	0.787924	0.310183	0.317524
BXIN_0307	GWHTERCV001521	171.587	112.541	230.633	2.04985	1.03552	0.0205313	0.0419032	Up	3.3388	3.69292	8.28277	2.90634	2.18605	2.97603
BXIN_0308	GWHTERCV003365	40.785	39.5582	42.0119	1.063	0.0881375	0.846385	0.889992	Up	0.719738	0.662055	0.749653	0.707663	0.585631	0.863972
BXIN_0309	GWHTERCV003366	7.48223	2.66255	12.3019	4.61794	2.20725	0.156614	0.23825	Up	0.0815457	0.723783	0.22146	0.163325	0	0.0878988
BXIN_0310	GWHTERCV003367	22.8819	24.1192	21.6446	0.897045	-0.156748	0.941814	0.958519	Down	0	1.42667	0	0.155775	0.0682478	1.44383
BXIN_0311	GWHTERCV000973	240.068	155.517	324.619	2.08702	1.06144	0.0125465	0.0270996	Up	2.6672	5.64672	2.6384	1.53693	1.80713	2.28586
BXIN_0312	GWHTERCV003370	114.046	139.057	89.0354	0.64	-0.643857	0.177268	0.263355	Down	1.06628	2.40043	3.20839	4.57215	3.26626	3.52642
BXIN_0313	GWHTERCV003195	35.4771	34.1312	36.8231	1.08034	0.111486	0.819304	0.870628	Up	0.492259	0.296345	0.435935	0.411518	0.394391	0.41526
BXIN_0314	GWHTERCV003373	33.3002	39.7448	26.8557	0.675599	-0.56576	0.239543	0.336312	Down	0.32021	0.328874	0.302815	0.645918	0.40943	0.480755
BXIN_0315	GWHTERCV001343	12.7042	11.5662	13.8423	1.19741	0.259916	0.730143	0.801287	Up	0.216206	0.14544	0.127477	0.177771	0.143787	0.122658
BXIN_0316	GWHTERCV000267	6.58919	6.96405	6.21432	0.894764	-0.16042	0.882228	0.913555	Down	0.0776297	0.0310061	0.0790595	0.116611	0.0408715	0.0732179
BXIN_0317	GWHTERCV003376	6.94105	8.62798	5.25413	0.610507	-0.71192	0.478081	0.581538	Down	0.177439	0.0944949	0.0903537	0.186578	0.210197	0.239079
BXIN_0318	GWHTERCV003377	10.4839	13.3089	7.65886	0.575198	-0.79787	0.3571	0.46647	Down	0.327154	0.55752	0.666358	1.02218	0.688977	1.19898
BXIN_0319	GWHTERCV000980	135.096	167.472	102.72	0.6136	-0.704629	0.0203431	0.0416029	Down	0.328743	0.295433	0.467323	0.695465	0.62742	0.601666
BXIN_0322	GWHTERCV002491	170.83	154.177	187.484	1.216	0.282142	0.509414	0.609893	Up	0.587621	1.11136	1.48772	0.897543	0.80959	1.11289
BXIN_0323	GWHTERCV003381	26.1512	28.2568	24.0457	0.852311	-0.230549	0.69188	0.768166	Down	0.86093	0.623542	1.08722	1.07598	0.870287	1.29921
BXIN_0325	GWHTERCV003382	185.27	191.718	178.822	0.933042	-0.0999859	0.778169	0.840644	Down	6.53264	6.49144	7.21048	5.56983	7.26308	10.228
BXIN_0326	GWHTERCV003383	10.0219	12.8955	7.14819	0.555937	-0.847007	0.439702	0.545991	Down	0.316866	0.0613622	0.264029	0.796183	0.181994	0.310502
BXIN_0327	GWHTERCV003384	30.74	20.1141	41.366	2.05484	1.03903	0.0420179	0.0775342	Up	0.388072	0.365272	0.404411	0.238599	0.228075	0.145921
BXIN_0328	GWHTERCV002866	26.9418	13.8711	40.0125	2.87957	1.52585	0.0524747	0.0937026	Up	0.277585	0.938381	0.270406	0.188545	0.216043	0.15611
BXIN_0329	GWHTERCV003386	16.9237	15.078	18.7694	1.24228	0.312994	0.739053	0.809312	Up	0.0357591	0.0793477	0.0576615	0.100269	0.0439296	0.0128484
BXIN_0330	GWHTERCV003387	9.73757	11.9866	7.48852	0.626951	-0.673576	0.515698	0.615236	Down	0.3898	0.103794	0.264653	0.624573	0.171023	0.525211
BXIN_0333	GWHTERCV003393	273.301	414.385	132.217	0.319055	-1.64812	7.6448e-05	0.000274473	Down	4.22783	6.59374	9.79034	22.9235	16.1115	30.4357
BXIN_0334	GWHTERCV003396	13399.1	12010.5	14787.7	1.23122	0.300093	0.142506	0.220119	Up	409.06	344.741	301.951	416.704	287.044	234.891
BXIN_0335	GWHTERCV003397	47599.8	46112.9	49086.7	1.06449	0.0901668	0.565413	0.66157	Up	804.751	684.725	683.256	668.168	759.124	763.648
BXIN_0336	GWHTERCV003399	7246.48	8877.66	5615.29	0.632495	-0.660875	1.71868e-06	8.59623e-06	Down	138.251	149.398	145.512	293.42	252.072	199.948
BXIN_0337	GWHTERCV003400	10601.9	9447.82	11755.9	1.24427	0.315303	0.00238152	0.00625947	Up	299.277	303.878	282.221	297.949	248.971	226.132
BXIN_0338	GWHTERCV003401	2557.72	2442.23	2673.21	1.0946	0.130407	0.498733	0.600937	Up	90.4047	67.7006	62.8353	90.2408	68.5853	60.9373
BXIN_0339	GWHTERCV003402	17.2046	12.5238	21.8854	1.74563	0.803749	0.259183	0.357582	Up	0.920633	1.02959	1.17199	1.05102	0.533179	0.396943
BXIN_0340	GWHTERCV003406	257.667	378.245	137.088	0.362376	-1.46444	1.44891e-08	1.00827e-07	Down	10.0509	9.21456	7.77418	34.0181	27.0615	20.365
BXIN_0341	GWHTERCV003401	7.82752	12.3122	3.34283	0.270814	-1.88463	0.0657002	0.113391	Down	0.121328	0.258453	0.247126	0.801914	0.638787	1.04625
BXIN_0342	GWHTERCV003402	223.246	362.161	84.3301	0.232643	-2.10381	0.001045	0.0029534	Down	0.82857	6.71685	4.40667	23.3991	18.6128	14.3892
BXIN_0343	GWHTERCV000150	5417.34	8141.78	2692.91	0.330758	-1.59615	4.27875e-21	1.17222e-19	Down	50.4586	49.9923	60.2466	159.224	175.547	186.838
BXIN_0344	GWHTERCV003417	78009.6	81149.7	74869.5	0.922608	-0.11621	0.208314	0.298953	Down	1488.93	1395.72	1351.61	1895.56	1594.25	1492.74
BXIN_0345	GWHTERCV000330	6501.24	6688.38	6314.1	0.944076	-0.0830243	0.384046	0.492363	Down	91.686	86.0703	93.1915	110.264	96.8211	103.095
BXIN_0346	GWHTERCV003419	6755.84	7184.26	6327.42	0.880755	-0.183187	0.296064	0.400325	Down	186.777	167.285	181	189.759	219.726	241.266
BXIN_0347	GWHTERCV002575	15246.5	15024.6	15468.3	1.02955	0.0420105	0.705546	0.778224	Up	65.8605	61.1563	63.371	66.4683	64.423	68.3819
BXIN_0348	GWHTERCV003422	9787.27	6497.43	13077.1	2.0126	1.00906	1.1651e-09	9.20275e-09	Up	343.856	369.501	320.565	232.09	185.552	143.186
BXIN_0349	GWHTERCV003423	18092.4	23858.3	12326.5	0.516655	-0.952727	2.7e-08	1.81652e-07	Down	399.622	401.572	435.794	745.478	896.162	924.629
BXIN_0350	GWHTERCV000397	11674.6	15772	7577.14	0.480421	-1.05763	2.58733e-15	4.20752e-14	Down	132.028	115.87	122.674	338.39	272.154	229.107
BXIN_0351	GWHTERCV001513	17639.2	18819.2	16459.2	0.874601	-0.193304	0.165594	0.24917	Down	186.506	152.325	151.013	239.17	197.317	172.117
BXIN_0352	GWHTERCV001523	3237.7	3745.34	2730.06	0.728931	-0.456146	0.000835854	0.00241389	Down	124.95	107.964	107.325	202.153	162.961	142.566
BXIN_0353	GWHTERCV002515	41578.7	30516.9	52640.6	1.72497	0.78657	5.0035e-06	2.31946e-05	Up	954.912	1008.02	938.789	522.767	625.19	655.516
BXIN_0355	GWHTERCV002518	1557.27	1597.26	1517.28	0.949895	-0.0741602	0.843097	0.887802	Down	45.6195	43.5493	53.5646	94.0791	46.7273	26.5485
BXIN_0357	GWHTERCV002521	17057.7	21486.1	12629.3	0.587807	-0.766587	9.86849e-11	9.09396e-10	Down	182.726	154.724	170.948	327.171	285.791	320.512
BXIN_0358	GWHTERCV002526	4766.47	5970.52	3562.42	0.596663	-0.745013	1.00648e-13	1.34241e-12	Down	64.6211	64.9364	67.2633	137.901	108.467	111.726
BXIN_0359	GWHTERCV000104	39214.5	28774.4	49654.7	1.72565	0.787139	5.06169e-08	3.26807e-07	Up	866.211	919.036	800.943	674.908	511.805	448.187
BXIN_0360	GWHTERCV002528	5654.55	4805.49	6503.6	1.3534	0.436593	0.00777576	0.0177124	Up	80.288	75.1433	82.0426	56.0309	63.9491	68.1913
BXIN_0361	GWHTERCV002531	6426.54	4965.56	7887.51	1.58845	0.667617	1.14192e-14	1.70225e-13	Up	133.881	136.36	139.969	99.4358	89.4964	90.3666
BXIN_0362	GWHTERCV002532	4119.73	4899.2	3340.27	0.681789	-0.552604	2.89407e-05	0.000114594	Down	160.259	151.422	162.745	301.402	249.871	205.971
BXIN_0363	GWHTERCV002533	10874.5	11619.9	10129.2	0.871707	-0.198085	0.309819	0.415415	Down	243.562	233.019	253.683	414.815	281.512	222.089
BXIN_0364	GWHTERCV002534	11904.2	11051.7	12756.7	1.15429	0.207	0.373618	0.482861	Up	324.958	367.751	388.199	254.928	353.09	391.127
BXIN_0365	GWHTERCV002535	3814.46	4710.06	2918.85	0.619713	-0.690327	1.01753e-07	6.26381e-07	Down	211.462	197.083	229.35	447.691	351.325	320.752
BXIN_0366	GWHTERCV002536	1977.23	1703.7	2250.76	1.32118	0.401828	0.00181046	0.00488085	Up	44.5428	39.8829	37.6009	33.8646	32.8947	32.8818
BXIN_0367	GWHTERCV002537	2728.15	3232.86	2223.44	0.687729	-0.540087	0.00289578	0.00740006	Down	113.539	144.937	156.568	209.733	222.358	218.267
BXIN_0368	GWHTERCV002538	20911.7	21389.5	20433.9	0.955311	-0.0659573	0.544711	0.641792	Down	330.29	373.854	356.072	420.723	407.799	372.07
BXIN_0369	GWHTERCV002540	15201.1	13054.8	17347.5	1.32883	0.410152	0.0315061	0.0609479	Up	34.3361	33.4805	36.7302	23.6325	28.4131	32.1234
BXIN_0370	GWHTERCV002542	30727.4	38877.9	22577	0.580713	-0.784104	1.36947e-06	6.99927e-06	Down	814.916	939.332	972.52	1537.81	1758.8	1749.88
BXIN_0371	GWHTERCV002543	6485.7	8027.09	4944.32	0.615937	-0.699144	1.1489e-09	9.09844e-09	Down	105.694	109.043	110.996	229.714	178.277	167.491
BXIN_0372	GWHTERCV002544	6112.9	6496.1	5729.71	0.882011	-0.181131	0.376621	0.48571	Down	119.126	115.638	135.144	208.153	141.397	110.297
BXIN_0373	GWHTERCV002545	1999.5	2325.08	1673.92	0.719961	-0.47401	0.00344285	0.00857469	Down	48.423	47.2746	60.7307	94.2206	70.0264	71.976
BXIN_0374	GWHTERCV002546	3651.46	3004.43	4298.49	1.43065	0.516671	0.0404275	0.0751008	Up	197.987	239.203	255.912	243.241	176.527	112.653
BXIN_0375	GWHTERCV002547	18445	16330.7	20559.4	1.25895	0.332225	0.194823	0.28405	Up	185.384	184.59	170.071	108.391	158.498	189.386
BXIN_0376	GWHTERCV002548	7005.71	5402.92	8608.51	1.59329	0.67201	0.000687595	0.00204797	Up	135.543	113.397	106.113	108.02	74.8835	60.9778
BXIN_0377	GWHTERCV002550	1656.06	1615.34	1696.78	1.05037	0.0708966	0.669783	0.74993	Up	41.5753	38.3638	32.9247	47.8994	36.5723	32.6049
BXIN_0378	GWHTERCV002551	38868.4	27220.7	50516.1	1.8558	0.892039	4.10048e-05	0.000157245	Up	1373.77	1784.54	1633.76	747.483	1003.44	1013.29
BXIN_0379	GWHTERCV002552	23063.8	22834.9	23292.8	1.02005	0.0286349	0.884565	0.915576	Up	1458.78	1950.48	2288.02	1991.52	2065.42	1969.69
BXIN_0380	GWHTERCV002553	1889.88	1172.07	2607.7	2.22484	1.1537	2.26797e-06	1.10882e-05	Up	49.3622	34.8974	31.9789	25.6741	16.948	14.5478
BXIN_0381	GWHTERCV002554	43919.7	42876.5	44963	1.04866	0.0685527	0.780496	0.841962	Up	2093.1	3090.45	3491.4	2554.1	2995.54	3322.62
BXIN_0382	GWHTERCV002555	5286.13	4652.24	5920.01	1.2725	0.34767	0.0830477	0.138301	Up	361.403	398.757	449.001	286.131	385.203	346.938
BXIN_0383	GWHTERCV002556	6180.59	7973.87	4387.31	0.550209	-0.861948	6.96384e-12	7.48306e-11	Down	294.118	281.818	320.677	697.47	578.116	496.397
BXIN_0384	GWHTERCV002557	3721.68	3011.96	4431.41	1.47124	0.557035	3.32516e-05	0.000129972	Up	97.2597	91.3117	80.3532	78.515	61.7901	58.442
BXIN_0385	GWHTERCV002558	3050.14	2886.49	3213.8	1.11346	0.155048	0.276245	0.377047	Up	39.1137	31.4391	30.4947	36.8723	30.1001	31.3258
BXIN_0386	GWHTERCV002559	1414.89	874.574	1955.2	2.23537	1.16051	6.76676e-08	4.29597e-07	Up	94.3929	97.2688	90.1174	63.8693	40.4433	34.0827
BXIN_0387	GWHTERCV001547	5320.95	6176.81	4465.09	0.722873	-0.468185	0.0382244	0.0718864	Down	192.792	255.884	287.844	316.931	365.695	409.999
BXIN_0388	GWHTERCV002561	22630.5	27911	17350	0.621629	-0.685874	3.56421e-09	2.6436e-08	Down	233.221	193.508	199.833	374.163	363.19	350.306
BXIN_0389	GWHTERCV002563	18234.8	14751.9	21717.6	1.47221	0.557984	0.00021102	0.000705179	Up	135.128	102.657	103.165	93.274	74.9658	82.3666
BXIN_0390	GWHTERCV002565	8196.59	6145.97	10247.2	1.66733	0.737537	0.0351013	0.0668397	Up	94.4285	81.3781	86.0585	30.0545	58.1604	77.3756
BXIN_0391	GWHTERCV002567	5561.95	4136.27	6987.63	1.68942	0.756527	1.46962e-08	1.02034e-07	Up	117.232	96.8432	92.3832	70.3125	61.3573	64.3941
BXIN_0392	GWHTERCV002568	16328.8	14431.7	18225.8	1.2629	0.336744	0.00123004	0.00341916	Up	575.118	583.616	589.714	499.976	493.233	499.869
BXIN_0393	GWHTERCV002429	909.817	973.231	846.403	0.869694	-0.20142	0.170488	0.255145	Down	49.696	44.8687	49.4382	72.2448	57.0077	50.9071
BXIN_0394	GWHTERCV002431	8880.46	10579.6	7181.34	0.678797	-0.558948	6.04871e-05	0.000223773	Down	186.985	181.777	188.518	273.458	310.085	298.944
BXIN_0395	GWHTERCV001074	5596.89	4944.66	6249.13	1.26384	0.337813	0.0804968	0.134871	Up	166.768	159.331	166.964	115.585	145.114	156.557
BXIN_0396	GWHTERCV001523	10162.7	6799.93	13525.5	1.98908	0.9921	2.35575e-07	1.36714e-06	Up	318.185	343.588	325.221	147.01	191.079	193.113
BXIN_0397	GWHTERCV002434	2997.08	2770.37	3223.79	1.16377	0.2188	0.0814609	0.136186	Up	96.4464	82.2021	84.6045	83.2567	77.7753	82.9072
BXIN_0398	GWHTERCV002435	4681.65	3594.07	5769.23	1.60522	0.682773	0.000334957	0.00106326	Up	158.655	173.437	176.527	95.5175	120.271	123.578
BXIN_0399	GWHTERCV000966	74231	87732.8	60729.1	0.692205	-0.530729	1.27679e-06	6.53657e-06	Down	556.579	507.962	498.122	897.25	844.522	704.504
BXIN_0400	GWHTERCV002437	61069.9	62324.9	59815	0.959729	-0.059301	0.582594	0.675693	Down	629.313	570.124	534.429	735.296	642.314	581.566
BXIN_0401	GWHTERCV002440	2986.6	3589.63	2383.56	0.664054	-0.590629	0.00137217	0.00378997	Down	55.928	39.1451	42.4442	91.3025	71.4328	62.5084
BXIN_0402	GWHTERCV002441	5808.32	6477.11	5139.54	0.793493	-0.33371	0.0927628	0.152153	Down	113.095	127.567	136.319	143.475	174.918	190.361
BXIN_0403	GWHTERCV000745	57308.7	54517.1	60100.3	1.10241	0.140667	0.253232	0.35129	Up	182.804	176.41	187.749	170.705	184.699	178.57
BXIN_0404	GWHTERCV002447	9289.66	12670.3	5909.04	0.466363	-1.10047	2.2259e-13	2.88041e-12	Down	248.935	247.338	239.69	721.755	546.673	454.202
BXIN_0405	GWHTERCV002448	10428.2	9095.26	11761.1	1.29311	0.370846	0.134401	0.209383	Up	145.865	127.557	138.154	81.3542	123.196	134.052
BXIN_0406	GWHTERCV002450	2924.47	4287.38	1561.56	0.364221	-1.45711	2.08283e-24	7.63118e-23	Down	79.0279	82.2094	101.184	292.399	250.16	238.669
BXIN_0407	GWHTERCV002451	6964.42	4807.51	9121.33	1.89732	0.923961	1.25947e-10	1.15016e-09	Up	86.2034	71.2392	66.6013	50.2357	40.3085	37.7208
BXIN_0408	GWHTERCV002452	29418.6	33238.9	25598.3	0.770134	-0.376819	2.00509e-06	9.88245e-06	Down	473.594	439.083	438.915	689.193	619.923	590.529
BXIN_0409	GWHTERCV002455	34392	38936.6	29847.3	0.76656	-0.38353	0.0350935	0.0668397	Down	2079.86	2376.91	2848	3139.87	3673.76	3431.03
BXIN_0410	GWHTERCV002456	1126.19	1326.67	925.704	0.697849	-0.519012	0.00187875	0.00505152	Down	61.1839	53.9988	50.2242	82.18	82.2613	90.5424
BXIN_0411	GWHTERCV002457	14507.9	16201	12814.9	0.791011	-0.33823	0.00561276	0.0132006	Down	163.601	135.176	149.241	204.848	200.78	204.669
BXIN_0412	GWHTERCV001660	1929.76	1864.21	1995.3	1.07028	0.0979934	0.618019	0.705743	Up	64.5515	56.4663	56.149	78.7767	58.1454	44.1243
BXIN_0413	GWHTERCV000133	15203.3	15329.2	15077.5	0.98359	-0.0238716	0.893436	0.923171	Down	71.546	64.7487	65.1847	63.1697	74.6111	81.5647
BXIN_0414	GWHTERCV002463	23903.6	27977.9	19829.4	0.708751	-0.496648	0.0512401	0.0918756	Down	481.983	535.087	643.73	620.155	858.722	1017.51
BXIN_0415	GWHTERCV002464	4816.98	6454.61	3179.35	0.492557	-1.02164	1.42119e-09	1.10251e-08	Down	198.052	205.427	219.135	594.589	428.534	358.799
BXIN_0416	GWHTERCV002465	11952.1	15344.3	8559.86	0.557854	-0.842041	0.000733505	0.00216142	Down	391.014	460.121	537.298	667.405	963.521	1023.9
BXIN_0417	GWHTERCV002466	2249.71	2219.54	2279.88	1.02711	0.0385859	0.799911	0.857205	Up	153.938	177.126	195.075	218.104	178.876	160.151
BXIN_0418	GWHTERCV002467	9438.24	11223.1	7653.35	0.681928	-0.552308	0.0393593	0.0736565	Down	352.086	407.224	503.93	477.828	713.332	781.765
BXIN_0419	GWHTERCV002468	1911.68	1400.5	2422.86	1.73011	0.790864	6.27022e-07	3.3219e-06	Up	83.0486	84.1269	100.586	53.884	54.5713	58.1296
BXIN_0420	GWHTERCV000330	5632.26	5218.6	6045.93	1.15854	0.212309	0.165882	0.249356	Up	78.3956	66.3263	59.3091	76.4945	59.0311	55.9837
BXIN_0421	GWHTERCV002470	9844.16	7971.73	11716.6	1.46978	0.555598	3.54776e-08	2.33522e-07	Up	328.498	341.157	335.366	268.817	223.861	247.356
BXIN_0422	GWHTERCV002471	20734.7	25308.4	16161	0.638559	-0.647109	6.35884e-05	0.000232979	Down	998.059	1122.67	1329.07	2334.46	1921.59	1624.82
BXIN_0423	GWHTERCV001286	33903.2	26264.8	41541.6	1.58164	0.661426	1.54825e-05	6.46736e-05	Up	855.363	924.829	851.877	544.876	609.637	633.432
BXIN_0424	GWHTERCV002473	7244.84	6572.32	7917.37	1.20465	0.26861	0.0865999	0.143359	Up	748.828	847.254	987.482	759.559	792.831	759.728
BXIN_0425	GWHTERCV002474	3968.42	4721.97	3214.86	0.680819	-0.554657	0.0221533	0.0447928	Down	45.0718	43.2455	41.5626	102.784	59.6715	47.7546
BXIN_0426	GWHTERCV000425	26033.5	26190.8	25876.3	0.987989	-0.0174336	0.810804	0.864839	Down	453.735	444.936	437.446	531.951	474.813	457.434
BXIN_0427	GWHTERCV001785	20924.1	20936.4	20911.8	0.998828	-0.00169162	0.984289	0.988188	Down	224.627	221.463	218.934	253.125	228.828	237.561
BXIN_0428	GWHTERCV002477	4525.68	3836.83	5214.52	1.35905	0.442599	0.03642	0.0689954	Up	161.12	227.378	238.167	151.874	170.843	173.255
BXIN_0429	GWHTERCV002478	5848.44	4752.48	6944.4	1.46126	0.547216	1.51418e-05	6.33373e-05	Up	151.807	133.872	127.946	102.281	99.7934	103.025
BXIN_0430	GWHTERCV002479	14160.1	9402.62	18917.6	2.01198	1.00861	0.000130952	0.000453561	Up	163.686	140.278	141.412	55.2959	81.1053	98.7805
BXIN_0431	GWHTERCV002480	2347.2	1379.31	3315.08	2.40332	1.26503	1.76189e-06	8.78347e-06	Up	58.3876	48.1325	46.6754	33.9372	21.4714	14.7708
BXIN_0432	GWHTERCV002482	25508.9	24600.9	26416.9	1.07382	0.102747	0.665033	0.745435	Up	1488.9	2289.19	2516.72	1908.93	2178.38	2216.41
BXIN_0433	GWHTERCV002483	712.289	977.1	447.478	0.457973	-1.12667	0.0457943	0.0831902	Down	8.19739	5.15494	4.25806	28.8525	10.1927	4.3429
BXIN_0434	GWHTERCV000067	3639.25	3003.57	4274.92	1.42323	0.509165	0.000767677	0.00224472	Up	175.566	163.887	152.135	154.514	121.098	100.898
BXIN_0436	GWHTERCV002485	5747.61	7515.67	3979.55	0.529504	-0.917285	1.04989e-16	1.99545e-15	Down	205.908	202.927	205.391	415.556	412.93	421.897
BXIN_0437	GWHTERCV002486	5314.01	6121.9	4506.11	0.736066	-0.442094	0.00120481	0.00335208	Down	273.845	277.1	290.918	387.311	425.552	417.435
BXIN_0438	GWHTERCV002487	12195.4	13383.8	11006.9	0.822416	-0.282059	0.0153346	0.0323612	Down	189.551	159.009	160.065	256.354	207.672	206.711
BXIN_0439	GWHTERCV002488	5727.46	5454.06	6000.86	1.10024	0.137813	0.224606	0.317983	Up	182.84	179.521	161.952	201.364	159.911	156.464
BXIN_0440	GWHTERCV002489	15435.7	15584.7	15286.7	0.980877	-0.0278564	0.933808	0.951941	Down	721.55	967.279	1091.26	593.449	1129.66	1279.25
BXIN_0441	GWHTERCV002490	33956.6	43694	24219.1	0.554289	-0.851289	5.05249e-06	2.33861e-05	Down	1017.07	1154.32	1231.94	1899.5	2250.6	2431.15
BXIN_0442	GWHTERCV002491	4103.63	4232.87	3974.39	0.938932	-0.0909067	0.499496	0.601572	Down	79.4647	78.7554	73.9987	84.7578	93.4202	88.053
BXIN_0443	GWHTERCV002492	4709.26	4441.13	4977.39	1.12078	0.164505	0.0770648	0.130124	Up	68.6897	63.0704	61.9293	67.255	60.0411	59.6496
BXIN_0444	GWHTERCV002493	7444.28	6733.66	8154.9	1.21108	0.276296	0.0260572	0.0515215	Up	117.831	108.365	103.789	95.9053	99.9057	97.6706
BXIN_0445	GWHTERCV000012	2638.28	3072.51	2204.05	0.717348	-0.479255	0.00318711	0.00802982	Down	103.143	94.9355	108.884	199.927	138.586	128.7
BXIN_0446	GWHTERCV002495	9055.62	9759.39	8351.85	0.855778	-0.224692	0.307018	0.412933	Down	242.332	283.367	336.421	299.66	373.27	405.263
BXIN_0447	GWHTERCV002496	59020.1	58910.2	59130	1.00372	0.00536336	0.961607	0.97248	Up	1847.73	2105.16	2040.59	2390.02	2173.07	1913.75
BXIN_0448	GWHTERCV002497	2475.98	2430.24	2521.71	1.0377	0.0533961	0.682861	0.76121	Up	85.2568	70.59	68.8125	87.0986	74.1417	73.2345
BXIN_0449	GWHTERCV002498	2526.06	2921.28	2130.84	0.729432	-0.455154	4.45235e-06	2.07028e-05	Down	110.303	101.155	102.184	172.936	152.832	140.231
BXIN_0450	GWHTERCV002499	11371.5	12571.5	10171.5	0.809088	-0.305631	0.0415966	0.0768035	Down	181.352	157.234	152.929	271.945	211.844	178.202
BXIN_0451	GWHTERCV000791	15972.4	16285.3	15659.5	0.961565	-0.0565432	0.665367	0.745535	Down	182.689	180.028	171.768	249.998	185.192	170.765
BXIN_0452	GWHTERCV000776	9031.64	6941.82	11121.5	1.60212	0.679983	0.00549051	0.0129632	Up	176.653	148.079	146.289	77.8278	108.863	126.287
BXIN_0453	GWHTERCV002503	12785.6	13717.6	11853.7	0.864117	-0.210702	0.197331	0.286573	Down	460.163	531.198	618.661	651.321	701.089	655.556
BXIN_0454	GWHTERCV002504	4319.86	4259.04	4380.69	1.02858	0.0406486	0.803555	0.860123	Up	70.5162	59.4723	58.9186	85.2919	57.6546	57.4158
BXIN_0455	GWHTERCV002505	10469.6	11929.5	9009.61	0.75523	-0.405013	1.94061e-07	1.14147e-06	Down	196.528	192.771	194.887	313.304	269.264	256.092
BXIN_0456	GWHTERCV002507	5089.3	5427.84	4750.76	0.875242	-0.192247	0.287485	0.390556	Down	126.985	122.418	114.262	202.27	134.312	118.381
BXIN_0457	GWHTERCV001022	4601.89	4550.07	4653.7	1.02278	0.0325008	0.726022	0.797052	Up	65.6816	60.5635	62.8875	76.096	64.277	60.2326
BXIN_0458	GWHTERCV002509	2231.52	1259.22	3203.82	2.54438	1.34731	2.79806e-22	8.86344e-21	Up	94.0107	93.4393	87.3997	37.0817	39.7484	39.4362
BXIN_0459	GWHTERCV000084	4171.05	5581.35	2760.75	0.494604	-1.01566	2.40957e-10	2.14882e-09	Down	61.3174	80.7934	77.8554	163.699	157.366	159.426
BXIN_0460	GWHTERCV002512	14179.1	14409.8	13948.3	0.967967	-0.0469704	0.806402	0.861352	Down	108.798	91.0195	84.9329	141.816	98.009	81.9922
BXIN_0461	GWHTERCV000097	112.8	219.425	6.17499	0.0284544	-5.13521	5.68126e-23	1.89854e-21	Down	0.688744	0.146716	0.491001	22.0162	15.3751	13.8087
BXIN_0462	GWHTERCV002184	267.613	491.346	43.8796	0.0894589	-3.48263	1.98482e-50	2.62428e-48	Down	1.03623	0.794655	0.992	12.602	11.1515	10.4548
BXIN_0463	GWHTERCV002101	13986.1	12193.4	15778.8	1.29407	0.371915	0.00016942	0.000573731	Up	100.838	89.3033	90.0542	82.2374	74.9831	76.6713
BXIN_0464	GWHTERCV002101	5018.54	3326.2	6710.88	2.01766	1.01268	6.99468e-11	6.54487e-10	Up	48.6177	41.013	38.0971	21.9572	22.5604	23.5838
BXIN_0465	GWHTERCV000094	3167.83	4394.17	1941.48	0.441891	-1.17824	3.47731e-17	7.09697e-16	Down	25.3678	19.142	21.1317	59.5825	50.6829	50.5204
BXIN_0466	GWHTERCV002103	8665.85	10888.7	6442.98	0.591709	-0.75704	3.42258e-05	0.000133266	Down	217.356	255.059	292.791	425.171	473.567	490.93
BXIN_0467	GWHTERCV001869	3444.79	3772.62	3116.96	0.826256	-0.27534	0.106988	0.170878	Down	54.8395	45.1996	47.8599	58.036	64.7662	69.1837
BXIN_0468	GWHTERCV002105	15033.6	14971.4	15095.7	1.0083	0.011923	0.90897	0.933528	Up	289.742	290.855	271.562	309.934	297.636	304.483
BXIN_0469	GWHTERCV002106	8744.93	8355.06	9134.81	1.09332	0.12872	0.584234	0.677079	Up	269.635	386.508	427.925	313.293	351.321	399.544
BXIN_0470	GWHTERCV000917	17934.6	17702.1	18167	1.02627	0.0374104	0.764673	0.831032	Up	312.567	276.442	272.691	295.032	308.05	301.065
BXIN_0471	GWHTERCV002108	19928.3	28876.8	10979.8	0.380231	-1.39505	2.67777e-07	1.53354e-06	Down	654.438	714.531	857.937	1440.1	2306.9	2481.19
BXIN_0472	GWHTERCV002109	2850.14	2877.14	2823.15	0.981214	-0.0273603	0.896716	0.92476	Down	101.319	92.1301	92.9903	147.351	96.2846	76.6995
BXIN_0473	GWHTERCV002110	1892.06	2070.98	1713.13	0.827159	-0.273764	0.0830898	0.138301	Down	56.2752	57.9657	64.6172	97.1708	74.825	63.7814
BXIN_0474	GWHTERCV000332	3274.09	1616.5	4931.68	3.05082	1.6092	2.98883e-26	1.28015e-24	Up	32.9645	27.7945	26.4487	12.6864	9.34557	9.08134
BXIN_0475	GWHTERCV002111	2601.08	3013.08	2189.08	0.726576	-0.460815	0.00515312	0.0123048	Down	33.7699	26.2386	26.305	52.1243	37.3519	39.6602
BXIN_0476	GWHTERCV002112	9094.51	9904.48	8284.55	0.836446	-0.257655	0.408114	0.513689	Down	273.906	356.963	473.021	319.287	518.829	565.18
BXIN_0477	GWHTERCV002113	2232.15	2771.61	1692.69	0.610743	-0.711362	0.00953362	0.0211619	Down	182.282	128.357	131.034	394.575	211.232	190.323
BXIN_0478	GWHTERCV002114	4009.01	3318.37	4699.64	1.41626	0.502081	0.000198698	0.000667501	Up	151.632	130.454	123.801	122.729	98.0107	90.7264
BXIN_0479	GWHTERCV002115	12047	13006	11088	0.852516	-0.230202	0.0322605	0.0622884	Down	253.215	255.824	245.977	382.01	295.662	285.611
BXIN_0480	GWHTERCV002116	5210.89	4040.83	6380.94	1.5791	0.659101	4.44911e-07	2.42904e-06	Up	117.503	104.935	96.7064	86.088	69.9482	63.6071
BXIN_0481	GWHTERCV002118	3697.26	3470.46	3924.07	1.13066	0.177167	0.136202	0.211646	Up	88.9257	95.6335	84.4794	87.4001	85.9491	83.5948
BXIN_0482	GWHTERCV002119	757.966	766.505	749.427	0.977642	-0.0326221	0.826302	0.876826	Down	43.8761	45.4894	46.1697	49.1508	52.6519	47.6717
BXIN_0483	GWHTERCV002119	1494.71	1818.31	1171.11	0.64402	-0.634822	0.00215706	0.00572391	Down	55.1013	57.0043	56.6844	130.98	84.9016	71.6238
BXIN_0484	GWHTERCV002120	2335.72	2538.88	2132.55	0.840046	-0.25146	0.0462829	0.0838774	Down	153.385	130.112	158.934	215.582	176.016	179.173
BXIN_0485	GWHTERCV002121	32450	38343.7	26556.4	0.692584	-0.529938	2.8322e-07	1.61287e-06	Down	2110.39	2251.94	2369.65	3637.19	3537.9	3328.85
BXIN_0486	GWHTERCV002122	7089.29	8900.05	5278.52	0.593092	-0.753671	0.00160252	0.00437065	Down	339.881	360.055	410.339	500.012	725.498	770.388
BXIN_0487	GWHTERCV002114	2649.65	3297.41	2001.88	0.607155	-0.719863	3.28967e-05	0.000128916	Down	53.9488	39.3248	40.6745	96.0942	74.3512	69.3501
BXIN_0488	GWHTERCV002124	769.491	753.57	785.413	1.0422	0.0596369	0.789714	0.849795	Up	25.6751	23.3599	30.963	35.1549	28.2802	20.3496
BXIN_0489	GWHTERCV001370	5651.82	4821.41	6482.23	1.34443	0.426991	1.50768e-07	9.02529e-07	Up	208.065	207.582	204.139	183.061	163.035	153.329
BXIN_0490	GWHTERCV001875	5421.55	4899.6	5943.5	1.21306	0.27865	0.408521	0.513777	Up	71.0864	45.596	44.8363	79.1069	39.4211	28.9146
BXIN_0491	GWHTERCV002127	7173.3	6951.03	7395.57	1.06393	0.0894002	0.281573	0.383115	Up	211.88	214.409	210.073	230.269	214.397	202.416
BXIN_0492	GWHTERCV000773	7568.51	6084.07	9052.95	1.48796	0.573331	0.0103794	0.0229054	Up	133.497	123.871	109.433	127.637	78.968	64.3427
BXIN_0493	GWHTERCV002130	1900.18	2073.98	1726.38	0.832438	-0.264585	0.093143	0.152694	Down	135.557	118.801	157.966	205.361	178.567	153.586
BXIN_0494	GWHTERCV002131	10690.2	10345.6	11034.7	1.06661	0.0930337	0.402649	0.508325	Up	85.3534	84.5682	96.3655	104.385	86.6554	80.0655
BXIN_0495	GWHTERCV002134	6691.34	7142.9	6239.77	0.873572	-0.195001	0.0783311	0.132116	Down	284.172	254.233	245.981	376.565	303.113	295.083
BXIN_0496	GWHTERCV002135	11693.8	11834.4	11553.2	0.976229	-0.0347085	0.797314	0.855853	Down	232.985	220.534	200.109	298.184	219.583	211.543
BXIN_0497	GWHTERCV000118	14968.2	17498.3	12438	0.710804	-0.492476	3.12065e-05	0.000122926	Down	360.209	378.856	367.897	551.785	591.683	535.887
BXIN_0498	GWHTERCV001691	8921.34	7638.86	10203.8	1.33581	0.417719	0.0115559	0.0252998	Up	82.5909	68.1233	72.7203	55.3204	57.9261	66.2271
BXIN_0499	GWHTERCV002138	1993.4	1770.14	2216.66	1.25221	0.324479	0.0947052	0.154755	Up	56.5624	52.2712	60.4631	65.7823	44.9613	37.2662
BXIN_0500	GWHTERCV002139	13764.3	10004.5	17524	1.75162	0.808688	3.53523e-05	0.000137125	Up	390.339	409.518	398.99	200.957	255.924	275.234
BXIN_0501	GWHTERCV002140	12628.1	9433.75	15822.4	1.67723	0.746077	9.78565e-08	6.06073e-07	Up	376.769	358.931	331.679	216.292	229.686	238.429
BXIN_0502	GWHTERCV002141	1270.98	1713.2	828.761	0.483875	-1.04729	4.06405e-09	2.99244e-08	Down	70.797	51.8839	60.0239	131.159	134.068	140.761
BXIN_0503	GWHTERCV002142	4480.29	3308.85	5651.73	1.7081	0.772395	0.000641434	0.00192298	Up	139.232	142.636	139.323	67.811	91.3175	103.949
BXIN_0504	GWHTERCV002143	2124.07	2783.61	1464.53	0.52611	-0.926565	6.31237e-08	4.0243e-07	Down	108.092	119.37	134.095	229.926	268.066	241.354
BXIN_0505	GWHTERCV002144	3475.56	4764.3	2186.81	0.459029	-1.12334	8.84544e-17	1.71331e-15	Down	103.064	86.4026	99.6252	273.974	215.615	195.321
BXIN_0506	GWHTERCV002145	7928.79	7067.2	8790.37	1.24384	0.314802	0.0605073	0.10587	Up	196.688	199.758	189.449	150.005	168.437	186.794
BXIN_0507	GWHTERCV002146	4218.33	4638.22	3798.44	0.818923	-0.288201	0.10607	0.1698	Down	223.934	282.716	322.497	366.062	364.607	362.071
BXIN_0508	GWHTERCV002147	13875	9423.19	18326.8	1.94489	0.95969	3.20078e-13	4.03882e-12	Up	243.276	215.832	200.793	121.494	119.159	124.907
BXIN_0509	GWHTERCV002148	8649.74	7834.04	9465.44	1.20825	0.272915	0.0216505	0.0438343	Up	87.3696	78.3448	70.9859	79.3727	68.3434	64.6414
BXIN_0510	GWHTERCV002149	6416.1	8979.21	3853	0.429111	-1.22058	5.5644e-35	3.52528e-33	Down	222.538	215.682	245.82	617.623	559.631	547.018
BXIN_0511	GWHTERCV001851	13912.9	11955.5	15870.2	1.32745	0.408653	0.0595543	0.104383	Up	148.614	172.81	177.375	108.435	135.723	157.513
BXIN_0512	GWHTERCV002151	9631.54	6208.16	13054.9	2.10289	1.07238	4.52189e-09	3.28188e-08	Up	103.389	105.908	97.7885	44.9535	52.4559	59.0229
BXIN_0513	GWHTERCV002152	1935.95	1390.08	2481.82	1.78532	0.836181	2.10674e-12	2.44527e-11	Up	52.7528	50.2508	52.9608	32.3667	33.3758	28.617
BXIN_0514	GWHTERCV002153	179.076	221.115	137.036	0.620211	-0.689168	0.0824987	0.137618	Down	6.89558	2.77217	4.75057	10.805	7.58129	6.9227
BXIN_0515	GWHTERCV002154	3321.95	2997.09	3646.8	1.2168	0.283097	0.477257	0.581466	Up	49.7292	48.6005	50.6989	19.5612	49.0889	60.1104
BXIN_0516	GWHTERCV002155	1372.9	1608.31	1137.5	0.707288	-0.49963	0.045976	0.0834218	Down	74.8091	84.6346	96.8441	103.092	126.313	157.513
BXIN_0517	GWHTERCV002156	6471.21	5855.55	7086.87	1.21028	0.275344	0.34699	0.4564	Up	107.478	72.13	74.3032	116.486	66.0256	48.8102
BXIN_0518	GWHTERCV002157	23043.9	26837.7	19250.1	0.717281	-0.479389	8.77186e-06	3.86597e-05	Down	177.075	180.816	191.503	278.333	269.158	278.644
BXIN_0519	GWHTERCV000719	7945.7	7304.33	8587.07	1.17563	0.233437	0.211297	0.302378	Up	88.9064	64.8409	64.0798	84.4413	57.9946	59.3495
BXIN_0520	GWHTERCV002164	1975.12	1975.28	1974.97	0.999815	-0.000267127	0.999289	0.999289	Down	18.0505	15.39	12.5151	25.6315	14.7806	10.3511
BXIN_0521	GWHTERCV002165	12104.8	12818.8	11390.8	0.888606	-0.170384	0.506401	0.607027	Down	364.984	358.249	373.414	305.764	481.859	524.692
BXIN_0522	GWHTERCV002166	3286.24	3928.78	2643.7	0.672942	-0.571445	0.000210172	0.000703117	Down	198.81	155.769	163.74	340.492	254.58	242.899
BXIN_0523	GWHTERCV002189	26223.4	25851.6	26595.1	1.02877	0.0409168	0.65772	0.738599	Up	359.728	334.216	332.498	375.068	346.432	355.972
BXIN_0524	GWHTERCV002188	16281.8	12020.8	20542.8	1.70894	0.773099	3.73938e-11	3.62148e-10	Up	363.975	353.046	353.51	219.596	237.16	218.169
BXIN_0525	GWHTERCV002223	10629	11041.9	10216	0.925215	-0.112139	0.211632	0.302622	Down	241.185	229.012	222.316	285.633	259.121	264.217
BXIN_0526	GWHTERCV002224	3167.89	3415.54	2920.24	0.855033	-0.225948	0.245246	0.342421	Down	66.4698	57.2223	66.2211	67.4592	80.9399	89.2272
BXIN_0527	GWHTERCV000154	21862.5	26962.5	16762.5	0.621698	-0.685714	0.0629333	0.10936	Down	356.527	412.042	445.175	345.66	771.482	940.973
BXIN_0528	GWHTERCV002226	7470.19	7543.7	7396.69	0.980498	-0.0284129	0.856234	0.896628	Down	488.373	585.638	660.973	648.841	644.108	617.979
BXIN_0529	GWHTERCV002227	4146.29	3303.1	4989.48	1.51049	0.595013	0.00048038	0.00147858	Up	172.228	184.562	205.386	171.805	128.533	106.184
BXIN_0530	GWHTERCV000785	8411.21	6691.45	10131	1.51399	0.598357	0.00156471	0.00427903	Up	215.178	210.197	193.321	199.85	137.135	110.779
BXIN_0531	GWHTERCV002229	12690.1	12808	12572.2	0.981576	-0.0268287	0.850944	0.892933	Down	406.812	482.971	531.828	571.456	526.17	472.062
BXIN_0532	GWHTERCV002230	5058.93	6935.07	3182.78	0.458965	-1.12355	1.91494e-27	8.82324e-26	Down	87.1466	78.0528	79.1958	198.205	187.96	188.619
BXIN_0533	GWHTERCV002231	13217.9	12382.4	14053.3	1.13494	0.182622	0.159196	0.241454	Up	463.1	486.309	568.006	493.188	492.297	458.219
BXIN_0534	GWHTERCV002231	8938.05	11314.9	6561.19	0.57988	-0.786174	2.8793e-05	0.000114282	Down	228.137	219.913	260.645	379.758	431.782	497.265
BXIN_0535	GWHTERCV000743	5533.38	4648.51	6418.25	1.38067	0.465369	0.00105131	0.00296572	Up	171.523	203.961	221.755	176.707	149.935	142.833
BXIN_0536	GWHTERCV001203	10068.2	11868	8268.42	0.696706	-0.521377	3.51907e-06	1.6695e-05	Down	100.127	92.414	93.9045	178.036	132.981	135.972
BXIN_0537	GWHTERCV002236	4811.23	4134.36	5488.1	1.32739	0.408594	0.00418818	0.0102053	Up	102.876	103.463	103.491	106.514	78.4886	69.687
BXIN_0538	GWHTERCV002021	948.23	1243.19	653.269	0.525379	-0.92857	9.41637e-12	9.84027e-11	Down	12.0402	12.3251	10.7602	25.8107	24.4978	22.0481
BXIN_0539	GWHTERCV002239	27696.5	18970.2	36422.7	1.91997	0.941084	8.01894e-11	7.43463e-10	Up	805.878	927.047	844.59	600.065	462.8	401.508
BXIN_0540	GWHTERCV000049	12391.4	13966.8	10816	0.774427	-0.368799	0.000246723	0.000805892	Down	111.03	98.5527	107.577	152.523	142.744	146.703
BXIN_0541	GWHTERCV002243	4774.13	6167.52	3380.75	0.548142	-0.867378	8.25522e-05	0.000294996	Down	96.6167	134.023	164.083	258.758	254.797	263.428
BXIN_0542	GWHTERCV002244	7935.38	8613.35	7257.41	0.842573	-0.247126	0.208174	0.298953	Down	437.228	526.931	620.38	608.833	707.325	704.014
BXIN_0543	GWHTERCV002245	24876.6	22411.8	27341.4	1.21996	0.286833	0.00274544	0.00707531	Up	375.653	384.983	384.416	347.08	328.778	337.404
BXIN_0544	GWHTERCV001271	7014.09	5252.05	8776.12	1.67098	0.740693	0.000503219	0.00154263	Up	138.587	134.6	161.898	133.941	77.0476	74.856
BXIN_0545	GWHTERCV002247	4580.17	6112.2	3048.15	0.498695	-1.00377	2.45034e-07	1.41933e-06	Down	159.85	178.591	234.77	399.791	448.301	390.447
BXIN_0546	GWHTERCV002248	2181.67	2751.28	1612.06	0.585918	-0.771228	6.13088e-07	3.25375e-06	Down	27.4021	25.6258	25.7873	61.5203	45.7713	39.4789
BXIN_0547	GWHTERCV002249	6945.69	5271.1	8620.28	1.6354	0.709643	1.33534e-05	5.6253e-05	Up	52.5317	41.7105	39.5057	36.3051	26.7626	25.9299
BXIN_0548	GWHTERCV001096	1806.43	1602.16	2010.7	1.25505	0.327741	0.19494	0.28405	Up	125.637	148.45	164.908	101.359	115.526	156.768
BXIN_0549	GWHTERCV002251	353.805	519.565	188.044	0.361961	-1.46609	0.00320639	0.00806504	Down	11.6395	7.33982	5.56318	45.6988	18.1852	11.9122
BXIN_0551	GWHTERCV001699	64.0563	95.9848	32.1277	0.334645	-1.5793	0.00198929	0.00532521	Down	1.6603	1.76838	2.27395	10.3201	4.5817	4.0113
BXIN_0552	GWHTERCV000808	737.707	624.205	851.21	1.36349	0.4473	0.151713	0.231955	Up	16.429	19.8075	19.8052	23.6508	12.2194	9.64487
BXIN_0555	GWHTERCV002428	5698.63	4524.28	6872.98	1.51915	0.603266	0.0645235	0.111603	Up	77.4697	73.9713	77.9647	30.5407	59.6083	69.4658
BXIN_0556	GWHTERCV002426	6614.03	5497.74	7730.32	1.40607	0.491671	0.0455317	0.0827627	Up	65.4973	56.9203	60.7903	69.0324	43.6912	30.7007
BXIN_0557	GWHTERCV002424	2257.85	2546.34	1969.36	0.773414	-0.370687	0.0693949	0.118756	Down	63.0257	72.0632	80.7554	87.2147	99.1383	112.807
BXIN_0558	GWHTERCV002422	5250.55	6317.28	4183.81	0.662289	-0.594466	0.00247407	0.00645805	Down	33.3775	33.7499	33.897	45.6986	54.2488	63.2404
BXIN_0559	GWHTERCV002421	4836.6	3921.73	5751.47	1.4665	0.552377	0.00375197	0.00925364	Up	551.429	649.381	697.29	591.621	471.293	351.215
BXIN_0560	GWHTERCV002420	4844.03	7493.48	2194.58	0.292866	-1.77169	1.52033e-62	3.08222e-60	Down	139.469	140.99	158.462	573.274	527.592	519.496
BXIN_0561	GWHTERCV002418	16180.4	22355.3	10005.5	0.447578	-1.15979	1.9826e-20	5.1094e-19	Down	134.935	113.631	123.634	300.792	284.788	310.28
BXIN_0562	GWHTERCV002417	10983.7	15318.2	6649.31	0.434092	-1.20393	5.71934e-11	5.43516e-10	Down	96.9748	73.543	71.5384	189.308	190.048	219.389
BXIN_0563	GWHTERCV000426	4769.78	3231.31	6308.25	1.95217	0.965078	7.41745e-05	0.000267891	Up	126.688	125.346	133.255	103.879	66.939	46.4607
BXIN_0564	GWHTERCV002414	5362.51	6819.29	3905.74	0.572761	-0.803995	0.000731552	0.00215776	Down	120.406	113.805	138.151	178.235	233.827	280.878
BXIN_0565	GWHTERCV002413	6764.35	3948.59	9580.12	2.4262	1.2787	0.00280224	0.00721558	Up	93.239	58.7349	57.8844	58.4556	24.5263	13.7506
BXIN_0566	GWHTERCV002412	1520.61	1548.82	1492.41	0.963528	-0.0536016	0.870617	0.907005	Down	74.4837	76.3467	80.7495	140.639	79.0103	46.8878
BXIN_0567	GWHTERCV002411	21068.1	23597	18539.2	0.785662	-0.348019	0.390966	0.498509	Down	231.022	313.709	373.242	193.554	454.845	581.771
BXIN_0568	GWHTERCV002410	6815.43	6675.68	6955.18	1.04188	0.0591945	0.503002	0.604119	Up	123.595	122.068	127.033	135.919	123.72	126.927
BXIN_0569	GWHTERCV002409	16179.8	15964.2	16395.5	1.02702	0.0384582	0.840739	0.8862	Up	501.107	553.275	584.476	485.558	577.756	645.632
BXIN_0570	GWHTERCV002407	11472.4	11716.3	11228.4	0.958366	-0.061352	0.41852	0.523538	Down	180.238	171.281	175.648	212.647	194.986	187.36
BXIN_0571	GWHTERCV002406	3723.34	4381.72	3064.96	0.699533	-0.515537	0.00359822	0.00891059	Down	37.0646	28.0195	26.4486	47.432	44.1756	49.3076
BXIN_0572	GWHTERCV002405	13825.6	16127.3	11524	0.714567	-0.484859	0.208298	0.298953	Down	433.076	613.082	665.144	425.109	940.126	1161.2
BXIN_0573	GWHTERCV002404	10832.7	13697.1	7968.26	0.581758	-0.781508	1.08585e-05	4.65738e-05	Down	114.662	93.0629	92.6468	167.18	182.117	204.289
BXIN_0574	GWHTERCV001547	15057.4	22058.1	8056.59	0.365252	-1.45304	6.42309e-20	1.58171e-18	Down	145.044	123.488	153.963	390.402	403.926	447.99
BXIN_0575	GWHTERCV002399	23664.1	20237.4	27090.7	1.33864	0.420772	0.0564221	0.0993512	Up	540.809	438.869	425.39	530.9	350.554	270.129
BXIN_0576	GWHTERCV002398	5868.18	3599.19	8137.17	2.26076	1.17681	2.86961e-17	5.89628e-16	Up	121.912	143.525	139.673	64.5036	68.772	60.1965
BXIN_0577	GWHTERCV002397	24501.6	28525.2	20478	0.717896	-0.478154	0.113009	0.179363	Down	309.144	318.975	403.133	323.158	556.012	643.541
BXIN_0578	GWHTERCV002396	18128.3	17799.2	18457.4	1.03696	0.0523613	0.640974	0.723803	Up	1951.36	2198.53	2161.86	2557.33	2077.66	1979.79
BXIN_0579	GWHTERCV002395	2296.44	2445.14	2147.73	0.878352	-0.187129	0.418172	0.523317	Down	217.341	185.191	173.203	334.293	217.21	168.137
BXIN_0580	GWHTERCV002393	60995.2	88877.1	33113.2	0.372573	-1.4244	2.92645e-21	8.09029e-20	Down	490.885	514.66	561.545	1386.89	1593.69	1539.83
BXIN_0581	GWHTERCV002392	21032.9	15939.7	26126	1.63907	0.712876	0.00149453	0.00410185	Up	174.691	140.161	140.181	79.4849	98.2536	118.451
BXIN_0582	GWHTERCV000481	15974.1	12663.4	19284.8	1.52286	0.606784	7.41154e-05	0.000267891	Up	423.202	398.136	354.002	347.629	268.196	225.83
BXIN_0583	GWHTERCV002389	23390.7	22029.1	24752.3	1.12362	0.168155	0.330775	0.437914	Up	212.852	225.307	234.35	186.126	223.189	232.317
BXIN_0584	GWHTERCV000808	740.728	771.467	709.988	0.920219	-0.119951	0.722737	0.794019	Down	17.5592	17.8406	16.9619	33.5676	17.9886	11.5666
BXIN_0585	GWHTERCV002381	13365.7	11030.1	15701.3	1.4235	0.509439	0.0160548	0.0337543	Up	421.713	440.103	408.138	251.43	339.385	362.214
BXIN_0586	GWHTERCV000508	354.379	429.698	279.06	0.649502	-0.622593	0.111838	0.177691	Down	7.83971	4.88946	5.44371	16.8018	8.14475	6.05543
BXIN_0587	GWHTERCV000807	2880.11	2754.11	3006.12	1.09146	0.126264	0.453144	0.558577	Up	68.2422	63.1835	54.9964	76.7923	60.0854	49.3698
BXIN_0588	GWHTERCV000806	4013.01	3300.72	4725.31	1.43163	0.517661	4.93837e-05	0.000185861	Up	47.6022	45.5099	50.293	34.8825	37.4286	35.5505
BXIN_0589	GWHTERCV000805	2932.6	3406.91	2458.28	0.721488	-0.470953	1.74538e-05	7.21156e-05	Down	77.2308	84.3104	79.0715	125.948	121.868	112.802
BXIN_0590	GWHTERCV000804	2639.64	2333.15	2946.14	1.26275	0.33657	0.0139045	0.0297145	Up	60.6664	51.3925	55.0617	58.0067	45.0902	40.8952
BXIN_0591	GWHTERCV000803	29765.8	33983.7	25547.9	0.751762	-0.411652	0.00083025	0.00239999	Down	1411.34	1632.31	1634.2	2279.17	2286.21	2155.07
BXIN_0592	GWHTERCV000802	5465.32	7464.35	3466.28	0.464399	-1.10656	1.30316e-16	2.44624e-15	Down	211.825	173.079	198.117	521.549	459.112	381.871
BXIN_0593	GWHTERCV000801	6260.18	4166.98	8353.38	2.00473	1.00341	1.94788e-11	1.96143e-10	Up	131.96	111.798	106.348	60.5933	61.9856	65.2876
BXIN_0594	GWHTERCV000800	3082.81	2756.59	3409.03	1.23665	0.306439	0.248263	0.345365	Up	140.006	132.377	126.076	179.437	99.2354	77.1226
BXIN_0595	GWHTERCV000799	2547.35	2556.74	2537.95	0.992626	-0.0106772	0.971693	0.980058	Down	113.521	106.031	109.648	192.818	103.284	71.2368
BXIN_0597	GWHTERCV000798	5150.35	6602.78	3697.91	0.560057	-0.836356	1.96398e-05	8.01672e-05	Down	115.044	124.832	159.409	230.249	268.465	266.71
BXIN_0598	GWHTERCV000797	50093.6	42172.4	58014.7	1.37565	0.460115	0.00239264	0.00627393	Up	1883.29	1779.77	1669.44	1781.6	1323.74	1126.08
BXIN_0599	GWHTERCV000796	80831.7	84147.6	77515.9	0.92119	-0.11843	0.472103	0.576215	Down	2190.76	2527.75	2689.49	2648.84	2933.81	3059.76
BXIN_0600	GWHTERCV000795	13280	24718.8	1841.17	0.0744836	-3.74693	3.40593e-183	5.17872e-180	Down	80.0179	75.5521	64.1272	1104.93	1029.62	1051.04
BXIN_0601	GWHTERCV000793	1916.43	1875.65	1957.2	1.04354	0.0614811	0.825372	0.876381	Up	37.5021	33.5612	33.4582	24.9338	35.7906	45.6764
BXIN_0602	GWHTERCV000792	9458.24	10945	7971.5	0.728318	-0.457359	0.00174253	0.00471024	Down	178.43	172.96	185.143	339.738	245.074	219.286
BXIN_0603	GWHTERCV000791	3037.67	3854.52	2220.81	0.576151	-0.795482	3.88743e-15	6.09364e-14	Down	54.8873	55.2345	60.803	118.613	103.854	98.9805
BXIN_0604	GWHTERCV000790	37570.9	36899.4	38242.4	1.03639	0.0515686	0.763221	0.829802	Up	1808.85	2417.33	2511.82	2576.78	2435.86	2040.97
BXIN_0605	GWHTERCV000789	25675.5	27731.2	23619.9	0.851737	-0.231521	0.0321508	0.062116	Down	1309.08	1414.11	1365.22	2039.18	1656.41	1523.84
BXIN_0606	GWHTERCV000788	3728.44	5632.87	1824	0.323806	-1.6268	1.5823e-17	3.29574e-16	Down	49.2055	50.9937	56.2841	236.125	158.702	134.566
BXIN_0607	GWHTERCV000787	41186.4	43222.5	39150.3	0.905781	-0.142766	0.354133	0.463547	Down	1392.16	1649.34	1832.13	2014.39	2076.49	1728.85
BXIN_0608	GWHTERCV000783	2618.66	5040.13	197.187	0.0391511	-4.6748	2.02573e-87	7.7003e-85	Down	25.5763	15.939	14.0397	536.127	493.744	501.421
BXIN_0609	GWHTERCV000782	11565.7	10563.7	12567.6	1.18969	0.250589	0.161867	0.244773	Up	624.452	683.655	641.204	503.425	618.273	634.631
BXIN_0610	GWHTERCV000781	9976.13	11694.7	8257.57	0.706091	-0.502075	3.23487e-05	0.000126932	Down	207.018	202.559	212.514	390.335	292.671	276.471
BXIN_0611	GWHTERCV000780	6425.08	7317.24	5532.93	0.756127	-0.4033	0.0251965	0.0501457	Down	160.624	196.99	217.54	339.678	267.747	222.363
BXIN_0612	GWHTERCV000778	10711.3	9338.48	12084.1	1.29402	0.371855	0.156588	0.23825	Up	248.335	339.685	353.631	200.384	254.551	321.799
BXIN_0613	GWHTERCV000776	50759.7	48429.7	53089.7	1.09623	0.132545	0.522193	0.619824	Up	790.6	700.608	694.836	569.087	752.559	807.862
BXIN_0614	GWHTERCV000775	33264.6	35641.9	30887.2	0.866602	-0.206559	0.250738	0.348489	Down	433.274	421.247	450.972	459.424	551.727	601.68
BXIN_0615	GWHTERCV000774	9215.24	8894.73	9535.76	1.0721	0.100434	0.449669	0.555474	Up	123.967	97.3474	98.3507	115.611	104.294	102.384
BXIN_0616	GWHTERCV000773	4514.13	5449.38	3578.88	0.656766	-0.606548	0.000536352	0.00163105	Down	122.672	112.452	114.256	165.651	196.46	207.862
BXIN_0617	GWHTERCV000772	3877.53	5033.66	2721.4	0.540679	-0.887156	1.74746e-12	2.04385e-11	Down	49.8937	41.323	41.676	91.337	88.5182	85.4047
BXIN_0618	GWHTERCV000469	30018.5	29968	30069	1.00337	0.00485995	0.976838	0.98298	Up	269.434	262.35	261.135	246.88	291.905	308.238
BXIN_0619	GWHTERCV000771	15008.5	12555.3	17461.8	1.3908	0.475914	0.136115	0.211618	Up	222.198	226.81	242.581	102.389	194.891	228.657
BXIN_0620	GWHTERCV000770	5533.83	9405.9	1661.76	0.176688	-2.50072	2.86992e-52	3.96702e-50	Down	139.857	111.702	120.396	693.424	783.503	782.842
BXIN_0621	GWHTERCV000133	19873.4	18277.4	21469.3	1.17465	0.232226	0.0588191	0.103154	Up	129.869	126.589	129.708	114.863	115.015	124.003
BXIN_0622	GWHTERCV000767	55919.7	38457.6	73381.7	1.90812	0.932156	4.58135e-20	1.1514e-18	Up	596.213	577.507	545.748	334.603	311.272	326.851
BXIN_0623	GWHTERCV000766	2477.02	3171.99	1782.05	0.561816	-0.831831	0.00167182	0.00454334	Down	95.4122	73.0779	82.3448	240.053	145.545	105.974
BXIN_0624	GWHTERCV000765	554.337	848.768	259.906	0.306168	-1.7076	4.22697e-06	1.97151e-05	Down	13.5888	16.541	18.7198	93.824	52.2528	30.9951
BXIN_0625	GWHTERCV000764	1358.6	2395.74	321.455	0.134171	-2.89785	4.02618e-19	9.49117e-18	Down	2.92401	2.78519	2.18699	35.0145	16.2458	13.9995
BXIN_0626	GWHTERCV000501	60232.8	53732.8	66732.9	1.24194	0.312597	0.00915583	0.0203977	Up	1765.26	1486.68	1453.75	1562.25	1332.47	1215.23
BXIN_0627	GWHTERCV000762	11208.3	14796.7	7619.88	0.514987	-0.957391	7.74138e-14	1.06523e-12	Down	213.207	167.718	175.932	442.277	365.693	363.661
BXIN_0628	GWHTERCV000761	1073.99	1690.48	457.499	0.270624	-1.88564	1.40932e-10	1.28315e-09	Down	10.9177	10.2011	10.0449	64.8079	36.2696	26.1885
BXIN_0629	GWHTERCV000760	3836.32	3656.67	4015.98	1.09829	0.135265	0.370115	0.479557	Up	123.529	106.519	105.583	103.023	117.138	108.41
BXIN_0630	GWHTERCV000758	3570.18	2103	5037.35	2.39542	1.26028	8.94415e-08	5.5736e-07	Up	158.346	146.993	144.629	50.9211	68.5814	80.6995
BXIN_0631	GWHTERCV000757	36684.2	38115.9	35252.6	0.92488	-0.112662	0.626822	0.712941	Down	1086.37	1286.01	1305.65	1093.04	1476	1675.78
BXIN_0632	GWHTERCV000756	3113.17	4272.4	1953.94	0.457337	-1.12867	3.2179e-09	2.41621e-08	Down	61.6924	57.4985	50.0013	178.949	109.778	115.899
BXIN_0633	GWHTERCV000756	741.504	368.516	1114.49	3.02465	1.59677	1.85258e-18	4.14242e-17	Up	23.7726	27.4595	24.9748	8.6208	8.66949	9.82638
BXIN_0634	GWHTERCV000754	17724.1	17838.7	17609.4	0.987154	-0.0186528	0.863103	0.900767	Down	141.546	133.311	138.54	148.991	153.438	148.86
BXIN_0635	GWHTERCV000753	4836.37	4739.91	4932.83	1.04072	0.0575855	0.685895	0.764175	Up	80.948	66.8064	62.105	84.324	68.5594	65.9397
BXIN_0636	GWHTERCV000752	20207.4	23315.8	17099	0.733376	-0.447375	8.49333e-05	0.000303148	Down	376.848	320.259	328.031	512.898	505.91	488.969
BXIN_0637	GWHTERCV000751	30875.7	30352	31399.4	1.03451	0.0489407	0.686412	0.764175	Up	1310.41	1461.24	1513.5	1504.99	1541.08	1425.65
BXIN_0638	GWHTERCV000750	42943.3	37269.7	48616.9	1.30446	0.383457	0.1055	0.169211	Up	687.482	663.547	629.916	398.124	581.177	638.294
BXIN_0639	GWHTERCV000749	4129.66	2832.63	5426.69	1.91584	0.93798	1.76348e-11	1.78164e-10	Up	36.7321	30.661	28.2126	19.9415	16.7559	17.3238
BXIN_0640	GWHTERCV000748	749.752	499.43	1000.07	2.00237	1.00171	5.77007e-11	5.46629e-10	Up	29.5077	27.9521	24.1536	16.5754	13.9419	13.676
BXIN_0641	GWHTERCV000747	10475.1	14663.6	6286.66	0.428735	-1.22184	1.15674e-20	3.05882e-19	Down	167.205	141.483	157.814	478.78	369.08	336.153
BXIN_0642	GWHTERCV000744	22907.4	22767.1	23047.8	1.01233	0.0176753	0.94289	0.958973	Up	180.702	149.732	140.781	248.688	149.043	114.694
BXIN_0643	GWHTERCV000599	45812.6	52760.1	38865	0.736634	-0.440981	0.00111065	0.00310707	Down	1090.01	1275.42	1299	1778.3	1777.43	1809.49
BXIN_0644	GWHTERCV000254	32301.6	34855.7	29747.4	0.853449	-0.228623	0.211666	0.302622	Down	165.36	157.341	163.749	172.156	209.04	228.778
BXIN_0645	GWHTERCV000738	13119.8	12236.3	14003.3	1.14442	0.194614	0.308938	0.414597	Up	133.288	124.575	115.248	100.023	114.165	134.799
BXIN_0646	GWHTERCV000737	1503.3	1469.65	1536.95	1.04568	0.06444	0.755015	0.823234	Up	59.033	81.5631	90.0818	90.6275	80.5338	68.5431
BXIN_0647	GWHTERCV000736	142586	113878	171294	1.50419	0.588984	0.11204	0.177919	Up	2893.11	2378.47	2240.97	3198.14	1510.35	861.183
BXIN_0648	GWHTERCV000734	24302.4	24884.1	23720.7	0.953257	-0.0690629	0.449712	0.555474	Down	149.296	137.304	137.201	173.063	149.52	158.201
BXIN_0649	GWHTERCV000733	7562.28	7921.61	7202.95	0.909286	-0.137194	0.636435	0.720819	Down	141.151	155.367	186.977	125.721	202.149	236.695
BXIN_0650	GWHTERCV000732	3269	2890.9	3647.1	1.26157	0.335215	0.387721	0.495819	Up	37.8328	28.8381	25.081	46.273	22.2363	12.5391
BXIN_0651	GWHTERCV000731	6638.11	7385.57	5890.65	0.797547	-0.326358	0.000518203	0.00158219	Down	220.29	233.647	220.36	339.964	299.755	277.068
BXIN_0652	GWHTERCV000260	30442.1	23738.8	37145.3	1.56476	0.645942	5.82099e-07	3.10555e-06	Up	314.773	261.388	247.255	210.408	175.586	183.608
BXIN_0653	GWHTERCV000729	666.702	1001.54	331.863	0.331403	-1.59334	2.21315e-06	1.08377e-05	Down	9.92548	6.31035	6.30098	36.8338	22.9517	15.1055
BXIN_0654	GWHTERCV000816	26639.1	33529.9	19748.3	0.58898	-0.763708	1.57457e-19	3.8002e-18	Down	1424.95	1365.1	1492.07	2883.95	2459.94	2526.98
BXIN_0655	GWHTERCV000815	9165.44	8613.84	9717.04	1.12807	0.173854	0.160719	0.2434	Up	338.671	359.73	418.711	384.838	350.642	336.234
BXIN_0656	GWHTERCV000814	4051.24	5297.24	2805.24	0.529562	-0.917127	1.22829e-08	8.58673e-08	Down	165.294	159.834	182.421	444.391	322.301	279.804
BXIN_0657	GWHTERCV000813	1799.34	2083.67	1515.02	0.727086	-0.459803	0.0757482	0.128329	Down	59.0147	48.2565	47.6183	113.09	69.8445	51.5009
BXIN_0658	GWHTERCV000812	26505.1	23444.8	29565.5	1.26107	0.334651	0.0509282	0.0913703	Up	275.819	240.507	255.845	190.264	232.055	233.672
BXIN_0659	GWHTERCV000811	10107.7	11126.3	9089.02	0.816885	-0.291795	0.0478599	0.086375	Down	217.292	208.51	184.397	336.228	253.752	224.487
BXIN_0660	GWHTERCV000810	1904.94	903.79	2906.09	3.21571	1.68514	3.9988e-19	9.49117e-18	Up	75.7168	79.2022	71.105	21.8956	25.3166	28.134
BXIN_0662	GWHTERCV000930	14.5523	22.4188	6.68565	0.297895	-1.74712	0.0800548	0.134427	Down	0.155259	0.330732	0.316238	1.21276	0.245229	1.46436
BXIN_0665	GWHTERCV002833	27.5208	36.6649	18.3768	0.500859	-0.997524	0.168019	0.251945	Down	0.299519	0.584864	0.533813	0.509912	1.02502	1.45284
BXIN_0667	GWHTERCV003539	27.0599	29.8124	24.3073	0.816667	-0.29218	0.599384	0.690688	Down	0.121436	0.0689817	0.115428	0.131338	0.136395	0.13526
BXIN_0668	GWHTERCV003540	44.9566	58.8282	31.085	0.528469	-0.92011	0.0685058	0.117499	Down	0.856719	0.877392	1.44298	3.0886	1.76953	1.74037
BXIN_0669	GWHTERCV003541	18.462	24.2597	12.6643	0.521627	-0.938911	0.199485	0.288873	Down	0.11156	0.184834	0.189358	0.461774	0.182733	0.374115
BXIN_0670	GWHTERCV003543	97.0289	38.3301	155.728	4.06482	2.02319	0.0102891	0.0227228	Up	1.30197	1.58483	8.35823	1.00582	0.636517	1.32822
BXIN_0671	GWHTERCV003546	257.528	227.077	287.98	1.26809	0.342652	0.302687	0.407649	Up	10.054	14.1828	15.609	15.6261	7.71655	11.0781
BXIN_0672	GWHTERCV003547	356.781	692.511	21.0516	0.0303942	-5.04006	0.00372041	0.00919072	Down	0.205849	0.328874	0.209641	0.384802	0.180631	24.4815
BXIN_0673	GWHTERCV003548	44.9159	22.1126	67.7192	3.05905	1.61308	0.00329366	0.00825723	Up	1.26217	1.73134	1.01275	0.758387	0.362468	0.329819
BXIN_0674	GWHTERCV003549	697.327	882.953	511.702	0.579489	-0.787146	6.266e-06	2.83555e-05	Down	2.30438	2.18457	1.99313	5.05233	3.73867	3.40436
BXIN_0675	GWHTERCV003550	156.841	154.324	159.359	1.03265	0.0463541	0.897087	0.92476	Up	1.11503	1.45153	1.25386	1.5912	0.839819	1.58584
BXIN_0676	GWHTERCV003551	133.316	132.048	134.584	1.01939	0.0277098	0.921085	0.941393	Up	2.38893	2.12329	2.36581	3.1678	2.01241	2.18435
BXIN_0677	GWHTERCV003552	6.58781	7.24929	5.92633	0.817818	-0.290149	0.798877	0.856926	Down	0.157936	0.112145	0.21446	0.442855	0.11087	0.113494
BXIN_0678	GWHTERCV003553	6.88359	4.62903	9.13816	1.97776	0.983868	0.355928	0.465538	Up	0.217704	0.0713462	0.187604	0.120747	0.0705352	0.0722045
BXIN_0679	GWHTERCV001017	46.2644	44.5873	47.9415	1.07514	0.104522	0.856971	0.896782	Up	0.410803	0.319995	0.181085	0.49367	0.219514	0.224709
BXIN_0680	GWHTERCV003555	9.26557	11.2168	7.3143	0.651492	-0.618181	0.569585	0.664917	Down	0.0821552	0.262509	0.585678	0.789819	0.432542	0.354223
BXIN_0681	GWHTERCV003556	73.2307	80.8755	65.5859	0.810451	-0.303204	0.497201	0.599532	Down	3.3133	3.2695	3.3247	5.38694	5.54114	2.41597
BXIN_0682	GWHTERCV003557	11.601	15.0106	8.19128	0.547405	-0.869321	0.334237	0.441344	Down	0.487827	0.230925	0.662416	0.716503	0.684901	1.28537
BXIN_0683	GWHTERCV003558	18.5396	14.9056	22.1737	1.48801	0.573387	0.39304	0.499889	Up	0.209308	0.236047	0.401248	0.236733	0.181505	0.199072
BXIN_0684	GWHTERCV002258	4.15383	2.62154	5.68612	2.15984	1.11093	0.408513	0.513777	Up	0.14129	0.20065	0.0719462	0.0848954	0.0991844	0.0253829
BXIN_0685	GWHTERCV003560	3.10211	1.66586	4.53836	2.7341	1.45107	0.429696	0.535755	Up	0.158483	0.0337598	0.0322803	0.0571355	0	0.034166
BXIN_0686	GWHTERCV000631	6.59508	11.2438	1.9464	0.174219	-2.52103	0.0780253	0.131673	Down	0.0404428	0	0.0823754	0.461708	0.127757	0.196171
BXIN_0687	GWHTERCV003562	1.48458	2.31451	0.654652	0.283872	-1.81669	0.472189	0.576215	Down	0	0	0.0198068	0.0350576	0.0204792	0.0209638
BXIN_0688	GWHTERCV003564	33.5125	41.5966	25.4284	0.611423	-0.709758	0.178433	0.26469	Down	0.924184	0.694832	0.525968	1.63325	1.23075	0.966887
BXIN_0689	GWHTERCV003565	5.29178	10.5836	0	0.0172793	-5.85481	0.00272024	0.00702826	Down	0	0	0	0.421766	0.44348	0.378313
BXIN_0690	GWHTERCV003566	17.176	17.4502	16.9017	0.967561	-0.0475755	0.944186	0.959649	Down	0.330846	0.352383	0.400116	0.546678	0.435471	0.245177
BXIN_0691	GWHTERCV003328	13.1372	17.6117	8.66261	0.491459	-1.02486	0.211166	0.302367	Down	0.117742	0.225731	0.287785	0.36788	0.44633	0.558425
BXIN_0692	GWHTERCV000909	14.7103	17.9219	11.4987	0.642613	-0.637979	0.450657	0.555738	Down	0.260977	0.138983	0.066446	0.219535	0.261066	0.295375
BXIN_0693	GWHTERCV003570	43.5965	35.4355	51.7576	1.46183	0.547775	0.392349	0.499559	Up	0.392424	0.549331	0.856397	0.296424	0.318768	0.688881
BXIN_0694	GWHTERCV003571	6.0766	4.68221	7.47099	1.59398	0.672634	0.615787	0.703988	Up	0.203562	0.758846	0.207312	0.0611561	0.267936	0.438843
BXIN_0695	GWHTERCV003572	11.6494	11.2149	12.0838	1.07442	0.103561	0.901591	0.927202	Up	0.114683	0.259565	0.160593	0.172271	0.226425	0.13907
BXIN_0696	GWHTERCV003573	10.0368	15.9279	4.14571	0.258721	-1.95053	0.187375	0.275003	Down	0	0.186551	0.035675	0.547248	0.110658	0.302072
BXIN_0697	GWHTERCV000190	63.8799	78.2841	49.4757	0.632286	-0.661351	0.319017	0.42531	Down	1.70065	0.823341	3.42458	3.06555	4.92459	2.12478
BXIN_0698	GWHTERCV003575	56.79	86.3709	27.2091	0.314874	-1.66715	0.000261715	0.000849386	Down	0.630296	0.648948	0.492127	2.92876	1.48225	1.76644
BXIN_0699	GWHTERCV000403	50.5377	59.1477	41.9277	0.70907	-0.496	0.541961	0.64004	Down	1.34287	1.3792	0.390744	1.15268	0.606012	2.89498
BXIN_0700	GWHTERCV000403	91.4475	77.7527	105.142	1.35309	0.436261	0.568989	0.664476	Up	4.02861	2.57962	1.22108	0.893327	1.06052	4.08399
BXIN_0701	GWHTERCV003575	49.2145	69.9366	28.4923	0.408326	-1.29221	0.00866837	0.019483	Down	0.735923	0.330033	0.650862	1.74547	1.28473	1.52389
BXIN_0702	GWHTERCV000190	41.3208	48.0087	34.6329	0.721734	-0.47046	0.435979	0.542254	Down	1.23683	1.02918	1.88942	3.43713	1.13957	1.79148
BXIN_0703	GWHTERCV003573	13.5649	13.8371	13.2926	0.959492	-0.0596578	0.942884	0.958973	Down	0.210179	0.261171	0.249725	0.505152	0.18443	0.151036
BXIN_0704	GWHTERCV003572	5.99322	7.28197	4.70447	0.644212	-0.634393	0.597118	0.688875	Down	0.0143354	0.0916112	0.102196	0.137817	0.105665	0.108165
BXIN_0705	GWHTERCV003571	5.30852	4.31559	6.30144	1.46079	0.546752	0.6214	0.708541	Up	0.407124	0.379423	0.207312	0.244624	0.214349	0.274277
BXIN_0706	GWHTERCV003570	29.6915	25.9282	33.4549	1.29216	0.369786	0.580932	0.674023	Up	0.346489	0.184522	0.595469	0.312286	0.250833	0.373483
BXIN_0707	GWHTERCV000909	14.8802	10.258	19.5024	1.90154	0.927165	0.21119	0.302367	Up	0.300124	0.250169	0.239206	0.235216	0.096182	0.126589
BXIN_0708	GWHTERCV003328	17.0839	8.04084	26.127	3.25629	1.70323	0.0802429	0.134594	Up	0.682901	0.601949	0.623533	0.282985	0.0247961	0.329978
BXIN_0709	GWHTERCV003566	86.1161	9.87532	162.357	16.4236	4.0377	0.000102687	0.000361426	Up	0.723726	8.91969	0.631762	0.323037	0.239509	0.133733
BXIN_0710	GWHTERCV003565	2.15907	3.68103	0.637099	0.175594	-2.50968	0.277398	0.37845	Down	0.0701939	0	0	0.12653	0.0739133	0.226988
BXIN_0711	GWHTERCV003564	31.1284	30.6534	31.6034	1.03122	0.0443533	0.937018	0.954277	Up	1.196	0.752734	0.719746	0.947284	1.17351	0.673891
BXIN_0712	GWHTERCV000166	6.38689	12.7738	0	0.0143169	-6.12614	0.117508	0.185921	Down	0	0	0	0.455749	0	0
BXIN_0713	GWHTERCV000631	17.1251	27.1634	7.08678	0.260398	-1.94121	0.194911	0.28405	Down	0.161771	0.279991	0	1.45803	0.425858	0.0653905
BXIN_0715	GWHTERCV002258	6.55022	3.60863	9.49181	2.62811	1.39403	0.252049	0.349992	Up	0.235483	0.100325	0.359731	0.0565969	0.173573	0.0507659
BXIN_0716	GWHTERCV003558	20.4247	7.00634	33.843	4.84147	2.27545	0.00248235	0.00646856	Up	0.307806	0.406525	0.576794	0.103571	0.0518585	0.132715
BXIN_0717	GWHTERCV003557	8.40397	11.8636	4.94435	0.417071	-1.26163	0.179416	0.266018	Down	0.325218	0.230925	0.276006	0.651367	0.970276	0.525832
BXIN_0718	GWHTERCV003556	41.2389	30.2277	52.25	1.73008	0.790839	0.0960389	0.15643	Up	2.48497	2.33536	3.07659	1.34674	1.59051	1.94328
BXIN_0719	GWHTERCV003555	5.61024	8.22676	2.99372	0.363095	-1.46158	0.201889	0.29166	Down	0.0821552	0.131255	0.167337	0.493637	0.432542	0.221389
BXIN_0720	GWHTERCV001017	42.2781	35.8805	48.6758	1.35501	0.438308	0.456138	0.561585	Up	0.232993	0.365709	0.324705	0.419988	0.206601	0.132182
BXIN_0721	GWHTERCV003553	4.79774	1.66586	7.92962	4.7702	2.25405	0.155003	0.236036	Up	0.0669857	0.0891828	0.255823	0.0603735	0	0.0361022
BXIN_0722	GWHTERCV003552	3.81235	5.24629	2.3784	0.450634	-1.14997	0.49076	0.5934	Down	0	0.112145	0.0804226	0.221427	0.194022	0.0567469
BXIN_0723	GWHTERCV003551	55.2856	44.2527	66.3186	1.49772	0.582764	0.14752	0.226799	Up	1.21918	1.2108	0.956392	1.04933	0.780676	0.639321
BXIN_0724	GWHTERCV003550	93.3482	80.9753	105.721	1.30453	0.383532	0.213042	0.304058	Up	0.789814	0.956691	0.78859	0.78164	0.725669	0.600951
BXIN_0725	GWHTERCV003549	1837.96	2569.43	1106.49	0.430658	-1.21539	5.0587e-12	5.55361e-11	Down	5.01247	4.2658	4.72266	15.3457	10.6592	9.50907
BXIN_0726	GWHTERCV003548	64.6791	14.2409	115.117	8.08262	3.01482	1.51613e-11	1.54716e-10	Up	1.87413	2.54608	2.39555	0.252796	0.342331	0.309205
BXIN_0727	GWHTERCV003547	21.9186	14.5595	29.2777	2.00953	1.00686	0.106922	0.170862	Up	0.32021	0.401957	0.314461	0.274859	0.132463	0.160252
BXIN_0728	GWHTERCV003546	122.648	107.314	137.983	1.28558	0.362415	0.399082	0.50546	Up	3.61944	6.2347	9.238	5.79939	5.03458	5.25006
BXIN_0729	GWHTERCV003543	80.1592	31.8674	128.451	4.02662	2.00957	0.01205	0.0261743	Up	1.1566	6.57831	1.38993	0.833947	1.19353	0.448816
BXIN_0730	GWHTERCV003541	21.051	21.1108	20.9912	0.993194	-0.0098523	0.989261	0.992119	Down	0.123955	0.277251	0.403963	0.357503	0.313256	0.21378
BXIN_0731	GWHTERCV003540	18.8937	23.5739	14.2135	0.603213	-0.72926	0.416585	0.522152	Down	0.46131	0.421148	0.57048	1.6235	0.20818	0.852428
BXIN_0732	GWHTERCV003539	44.9357	38.7955	51.0759	1.31668	0.396901	0.38996	0.497846	Up	0.194297	0.215568	0.230855	0.238355	0.119346	0.174529
BXIN_0734	GWHTERCV002833	119.378	32.0506	206.706	6.4496	2.68921	0.0208393	0.0424464	Up	0.399359	14.7545	0.610072	0.629891	0.683345	1.31832
BXIN_0737	GWHTERCV002632	293.776	506.379	81.1727	0.160405	-2.64021	1.6517e-10	1.49489e-09	Down	4.81705	2.69147	2.45289	34.5427	20.2892	13.6618
BXIN_0739	GWHTERCV002608	12172.7	15127.6	9217.92	0.609363	-0.714627	1.73979e-09	1.33603e-08	Down	119.681	96.5185	99.8621	203.431	182.023	175.575
BXIN_0740	GWHTERCV000450	14917.4	15874.3	13960.5	0.879434	-0.185354	0.405051	0.51068	Down	159.852	138.617	128.038	247.232	161.923	123.371
BXIN_0741	GWHTERCV002636	1069.46	1441.71	697.216	0.483546	-1.04827	0.000710451	0.00210573	Down	6.51036	8.38603	8.65155	27.3368	15.6053	10.9319
BXIN_0742	GWHTERCV002637	10474.7	12202.5	8746.93	0.716833	-0.480291	0.00168012	0.00456183	Down	103.375	77.0781	78.3502	135.396	125.193	128.896
BXIN_0743	GWHTERCV000716	290.492	414.809	166.175	0.400619	-1.3197	0.0171066	0.0357043	Down	6.88719	4.95057	5.66652	32.2497	11.3962	5.59525
BXIN_0744	GWHTERCV002639	43046	52553.7	33538.3	0.638175	-0.647975	6.12107e-06	2.77823e-05	Down	97.9143	89.8333	95.8279	149.229	155.72	172.401
BXIN_0745	GWHTERCV001415	38265.5	36066.2	40464.9	1.12196	0.166024	0.650551	0.732713	Up	563.738	788.78	858.989	370.988	779.907	931.52
BXIN_0746	GWHTERCV002654	4987.72	8018.05	1957.4	0.244127	-2.0343	3.38037e-11	3.30537e-10	Down	161.771	167.618	226.602	529.49	856.151	1030.05
BXIN_0747	GWHTERCV000599	8750.98	10046.7	7455.22	0.742053	-0.430406	0.0010083	0.00286564	Down	194.101	206.563	225.608	298.554	301.157	309.686
BXIN_0748	GWHTERCV002656	3365.27	1954.69	4775.86	2.44328	1.28882	1.62094e-18	3.65131e-17	Up	60.4881	50.4892	48.3204	28.3988	21.8273	20.6751
BXIN_0749	GWHTERCV002657	3087.91	2856.45	3319.36	1.16203	0.21665	0.288004	0.390991	Up	115.396	98.9598	91.8666	127.308	90.7571	70.368
BXIN_0750	GWHTERCV002658	714.368	668.551	760.186	1.13704	0.185284	0.611812	0.700233	Up	33.9941	24.8552	23.3403	44.1161	20.685	15.4304
BXIN_0751	GWHTERCV001961	481.646	761.639	201.653	0.264741	-1.91734	1.62049e-07	9.58737e-07	Down	7.81813	7.14769	6.01431	46.1695	26.0398	15.6247
BXIN_0752	GWHTERCV002661	5164.09	3876.22	6451.96	1.66446	0.735054	5.1482e-07	2.77583e-06	Up	187.007	218.624	243.779	146.189	143.317	132.283
BXIN_0753	GWHTERCV002662	1166.64	981.748	1351.52	1.37645	0.460951	0.00523803	0.0124639	Up	75.2682	95.8603	97.0087	76.5178	69.6108	64.9748
BXIN_0754	GWHTERCV002663	4870.31	5468.21	4272.42	0.781276	-0.356096	0.000395183	0.00123637	Down	171.405	186.166	188.766	281.153	245.183	231.86
BXIN_0755	GWHTERCV002664	7435.97	6855.46	8016.49	1.16937	0.225726	0.29315	0.396915	Up	171.744	188.86	199.931	136.571	179.776	195.874
BXIN_0756	GWHTERCV002665	8103.55	4132.22	12074.9	2.9222	1.54706	4.75484e-10	4.1195e-09	Up	79.0786	66.3813	61.1188	18.8682	25.9057	30.5017
BXIN_0757	GWHTERCV002666	11843.1	8864.47	14821.7	1.67204	0.741613	0.00271324	0.00702152	Up	147.917	155.353	153.63	70.8415	100.468	119.624
BXIN_0758	GWHTERCV002668	39415.5	43093.6	35737.4	0.829295	-0.270042	0.243141	0.340577	Down	1629.87	2082	2434.37	2180.74	2847.58	2905.88
BXIN_0759	GWHTERCV002669	4785.16	6939.32	2630.99	0.379139	-1.3992	3.52394e-09	2.62012e-08	Down	132.321	127.295	131.632	546.486	336.387	253.208
BXIN_0760	GWHTERCV000605	37081.6	38855.7	35307.5	0.908685	-0.138149	0.545007	0.641893	Down	588.699	722.793	806.891	667.072	881.877	943.579
BXIN_0761	GWHTERCV002671	4779.63	4841.42	4717.85	0.974482	-0.037293	0.834476	0.883454	Down	125.209	136.77	145.124	131.261	154.331	162.455
BXIN_0762	GWHTERCV000523	12830.7	10005.8	15655.5	1.56466	0.645851	3.46407e-05	0.000134709	Up	120.476	119.074	114.13	73.7289	80.3347	88.5907
BXIN_0763	GWHTERCV002673	28200.3	27732.3	28668.3	1.03374	0.04788	0.701429	0.775089	Up	461.21	547.554	558.806	581.563	530.29	528.913
BXIN_0764	GWHTERCV002674	8226.51	6776.55	9676.46	1.42796	0.513954	0.0029382	0.00748504	Up	69.5614	64.7835	63.9704	43.3891	50.6572	54.7699
BXIN_0765	GWHTERCV002676	12774.2	9523.43	16024.9	1.68269	0.75077	0.037007	0.0698561	Up	189.544	183.332	174.782	58.1005	131.685	153.29
BXIN_0766	GWHTERCV002677	4636.47	4838.83	4434.11	0.916354	-0.126024	0.488279	0.591364	Down	31.0965	29.5703	29.5508	48.4719	29.3862	29.9402
BXIN_0767	GWHTERCV002678	2208.51	1384.53	3032.48	2.19035	1.13116	7.01891e-13	8.57209e-12	Up	109.051	105.571	100.842	47.1372	53.7402	53.8185
BXIN_0768	GWHTERCV002679	3087.95	2477.3	3698.61	1.49298	0.578193	0.0394019	0.0736908	Up	42.3332	32.7397	29.9628	38.3689	22.7603	16.4139
BXIN_0769	GWHTERCV002680	6621.52	7790.87	5452.16	0.699834	-0.514916	0.00141926	0.00390938	Down	204.285	178.52	193.135	266.159	297.797	318.793
BXIN_0770	GWHTERCV002681	6230.78	5712.38	6749.19	1.18154	0.24067	0.193915	0.283099	Up	83.7615	65.6923	63.0096	59.2462	62.9586	70.7033
BXIN_0771	GWHTERCV000072	23790.2	18523.2	29057.1	1.5687	0.649565	0.00110194	0.00308847	Up	501.502	472.288	474.209	269.351	337.244	379.87
BXIN_0772	GWHTERCV002684	2701.72	2980.87	2422.57	0.812654	-0.299287	0.0214272	0.043469	Down	91.2816	104.199	106.097	136.249	136.266	128.275
BXIN_0773	GWHTERCV002685	646.834	1123.12	170.55	0.151858	-2.7192	7.54927e-41	7.40559e-39	Down	5.91361	5.34143	4.07407	37.6923	34.2483	37.0274
BXIN_0774	GWHTERCV002686	8265.67	10442.6	6088.74	0.583062	-0.778279	0.000223843	0.000739899	Down	207.256	253.953	249.734	359.462	452.672	493.007
BXIN_0775	GWHTERCV002687	11626.5	10973.4	12279.6	1.11903	0.162251	0.369595	0.479087	Up	239.505	269.191	262.389	212.296	258.086	268.301
BXIN_0776	GWHTERCV002688	2848.4	2993.45	2703.35	0.903122	-0.147007	0.1404	0.217392	Down	93.2543	84.3581	83.6121	116.259	100.164	96.9596
BXIN_0777	GWHTERCV002689	7391.48	6200.14	8582.82	1.38433	0.469193	0.00203045	0.00541157	Up	70.744	57.5257	55.4191	46.859	46.4707	49.4813
BXIN_0778	GWHTERCV000421	7731.47	8514.1	6948.83	0.816165	-0.293067	0.0394543	0.0737433	Down	73.9015	60.1641	59.3731	101.402	82.9944	73.1602
BXIN_0779	GWHTERCV002691	862.983	1268.33	457.641	0.360862	-1.47048	3.53826e-06	1.67338e-05	Down	49.9108	33.9201	37.8392	188.784	106.283	76.9615
BXIN_0780	GWHTERCV002691	3835.72	3184.6	4486.84	1.40898	0.494649	0.000825112	0.00238968	Up	47.9392	40.4603	38.2147	31.6141	32.3183	32.8086
BXIN_0781	GWHTERCV002692	27247.5	26633.4	27861.7	1.04612	0.0650473	0.690456	0.766865	Up	259.733	267.161	273.846	241.042	291.567	288.484
BXIN_0782	GWHTERCV002693	5528.85	5485.45	5572.26	1.01579	0.0225996	0.87457	0.908632	Up	162.671	178.365	182.75	231.097	175.762	155.433
BXIN_0783	GWHTERCV002695	11598.3	15139.3	8057.22	0.532203	-0.909951	5.74147e-12	6.28051e-11	Down	297.351	319.041	378.353	736.92	638.209	648.505
BXIN_0784	GWHTERCV002696	43725.6	32920.5	54530.7	1.65644	0.728089	8.35393e-12	8.82094e-11	Up	515.308	479.917	453.701	323.251	305.495	315.2
BXIN_0785	GWHTERCV002698	4938.47	5773.25	4103.69	0.710846	-0.49239	1.63771e-05	6.81296e-05	Down	199.496	171.582	203.446	335.069	275.734	265.867
BXIN_0786	GWHTERCV002699	5464.75	6576.25	4353.26	0.66196	-0.595184	0.00243399	0.00636437	Down	127.145	118.863	107.257	265.012	170.701	149.266
BXIN_0787	GWHTERCV002700	32999.2	25289.8	40708.5	1.60969	0.68678	0.0143781	0.0306403	Up	563.803	539.191	548.8	236.124	401.192	451.254
BXIN_0788	GWHTERCV002700	11673.9	13293.3	10054.5	0.756363	-0.40285	6.53755e-05	0.000239238	Down	511.025	515.927	533.283	850.27	664.393	722.634
BXIN_0789	GWHTERCV002700	17936.7	20659.8	15213.7	0.736397	-0.441445	0.00300329	0.00762991	Down	494.194	438.123	431.224	617.877	664.822	706.222
BXIN_0790	GWHTERCV001584	13702.8	15806.7	11598.9	0.733785	-0.446571	0.0191781	0.0394591	Down	379.651	408.175	413.95	793.989	567.124	433.409
BXIN_0791	GWHTERCV000097	13123.5	21282.9	4964.11	0.233244	-2.10009	3.71467e-22	1.14104e-20	Down	112.559	111.805	102.684	392.282	525.052	579.608
BXIN_0792	GWHTERCV002704	3343.67	2650.16	4037.17	1.52327	0.607175	1.464e-06	7.42004e-06	Up	99.2966	114.202	108.332	78.108	78.8453	71.3643
BXIN_0793	GWHTERCV002705	4449.21	3072.14	5826.27	1.89656	0.923381	2.24768e-26	9.90608e-25	Up	53.9354	50.014	51.8982	31.5109	28.8644	28.4597
BXIN_0794	GWHTERCV002706	11802.2	13006.6	10597.7	0.814794	-0.295492	0.296445	0.400662	Down	172.51	203.772	216.959	175.218	269.242	329.132
BXIN_0795	GWHTERCV002708	2124.25	1716.26	2532.23	1.47547	0.561178	0.00014049	0.00048384	Up	82.4104	81.9004	88.9213	57.7538	64.9046	61.9209
BXIN_0796	GWHTERCV002711	13702.8	14157.3	13248.2	0.93578	-0.095759	0.572764	0.667038	Down	237.754	206.243	185.442	307.472	232.255	194.127
BXIN_0797	GWHTERCV002712	8542.3	9518.26	7566.34	0.79492	-0.331119	0.142445	0.220119	Down	433.884	416.3	377.692	797.615	514.198	386.382
BXIN_0798	GWHTERCV001919	3658.25	2947.12	4369.38	1.48268	0.568203	0.000793269	0.00231288	Up	59.7658	52.714	51.5129	36.3253	38.3152	44.048
BXIN_0799	GWHTERCV002714	1337.97	2489.31	186.638	0.0749966	-3.73703	4.32954e-155	4.38871e-152	Down	5.82665	5.3723	5.5797	82.2124	77.776	81.3977
BXIN_0800	GWHTERCV002716	8364.35	11421.9	5306.77	0.464608	-1.10592	8.09253e-31	4.39453e-29	Down	186.201	188.343	198.463	459.327	446.452	426.345
BXIN_0801	GWHTERCV000595	40235.7	26492.9	53978.5	2.03747	1.02678	0.00081657	0.00237172	Up	1044.39	1148.87	1123.2	346.35	653.234	724.71
BXIN_0802	GWHTERCV002719	17041.7	20843.7	13239.8	0.635193	-0.654732	3.67506e-11	3.57056e-10	Down	172.613	177.438	189.351	317.75	297.397	302.055
BXIN_0803	GWHTERCV002721	4038.38	4113.49	3963.27	0.96346	-0.0537032	0.757681	0.825436	Down	131.007	122.101	115.986	181.435	129.758	107.675
BXIN_0804	GWHTERCV001606	8595.19	7174.16	10016.2	1.39614	0.481439	0.000110928	0.000389529	Up	243.797	265.926	256.636	192.835	204.327	194.498
BXIN_0805	GWHTERCV002724	725.024	1014.17	435.876	0.429778	-1.21834	0.000742924	0.00218494	Down	15.8759	13.2389	10.7089	56.067	26.9521	19.8432
BXIN_0806	GWHTERCV002724	122.913	132.965	112.861	0.848735	-0.236613	0.607639	0.697558	Down	1.38047	1.0714	1.29691	2.70058	1.36347	0.842055
BXIN_0807	GWHTERCV002725	14978.7	18674.2	11283.2	0.60421	-0.726878	3.12145e-07	1.75135e-06	Down	1603.73	1502.8	1607.06	2886.55	3179.53	2364.96
BXIN_0808	GWHTERCV002726	5160.86	5546.76	4774.96	0.860885	-0.216107	0.0204019	0.0416949	Down	104.786	97.7418	102.976	132.469	126.263	124.448
BXIN_0809	GWHTERCV000207	10504.6	10988.7	10020.5	0.911902	-0.133049	0.0973147	0.158169	Down	164.27	159.901	165.674	205.554	187.136	188.013
BXIN_0810	GWHTERCV002730	6407.82	6164.14	6651.5	1.07906	0.109777	0.45892	0.563256	Up	132.07	112.895	108.978	144.878	114.375	97.8891
BXIN_0811	GWHTERCV002734	9182.85	10883.3	7482.44	0.687521	-0.540524	4.57041e-09	3.30919e-08	Down	300.639	289.055	322.512	521.916	475.95	438.65
BXIN_0812	GWHTERCV002735	10746.9	11014.9	10478.9	0.951333	-0.0719778	0.77807	0.840644	Down	167.019	149.512	136.57	257.961	154.346	112.731
BXIN_0813	GWHTERCV002739	34897.8	28869.3	40926.3	1.41765	0.503498	0.00350515	0.00870135	Up	513.339	452.157	427.034	317.139	343.19	393.031
BXIN_0814	GWHTERCV002740	8356.52	7799.73	8913.3	1.1428	0.192576	0.0494706	0.0889126	Up	123.243	109.498	109.477	115.451	103.157	105.104
BXIN_0815	GWHTERCV002741	64353.7	45179.6	83527.7	1.8488	0.886586	2.76785e-05	0.00011017	Up	1997.35	1809.3	1763.53	851.784	1122.84	1241.57
BXIN_0816	GWHTERCV002742	11787.4	13275.9	10298.9	0.775767	-0.366305	0.00288881	0.00739468	Down	421.134	406.667	449.667	576.892	623.263	573.768
BXIN_0817	GWHTERCV001975	17494.8	17941.4	17048.2	0.950207	-0.0736868	0.596515	0.688688	Down	246.476	255.668	248.297	359.956	264.755	237.113
BXIN_0818	GWHTERCV000593	16026.4	15362.4	16690.4	1.08645	0.11962	0.395643	0.502149	Up	522.236	554.863	627.662	550.722	552.337	586.79
BXIN_0819	GWHTERCV002746	40762.6	38600.4	42924.9	1.11203	0.153192	0.223184	0.316412	Up	924.43	912.92	895.816	1094.42	838.85	745.086
BXIN_0820	GWHTERCV000426	21746.2	22747.2	20745.2	0.911975	-0.132934	0.405282	0.510759	Down	1081.97	1468.63	1424.88	1756.01	1531.9	1443.4
BXIN_0821	GWHTERCV002749	4403.34	2870.51	5936.16	2.068	1.04824	3.63289e-06	1.71281e-05	Up	288.378	368.738	395.55	150.88	187.006	207.045
BXIN_0822	GWHTERCV002750	9652.8	9685.6	9620	0.993239	-0.00978704	0.960464	0.971647	Down	133.134	121.789	122.024	111.432	140.548	153.707
BXIN_0823	GWHTERCV002752	7747.78	7847.45	7648.1	0.974573	-0.0371581	0.856567	0.896668	Down	275.183	312.848	297.919	445.311	318.268	233.509
BXIN_0824	GWHTERCV002753	22332.2	25214.6	19449.7	0.771362	-0.374521	0.00014147	0.000486663	Down	189.964	182.681	178.098	301.971	244.922	228.883
BXIN_0825	GWHTERCV002756	1742.76	1335.04	2150.48	1.61092	0.687885	0.000165142	0.000561115	Up	52.8531	49.8456	48.4924	29.5366	33.6644	37.394
BXIN_0826	GWHTERCV002757	5326.86	5508.14	5145.59	0.934202	-0.0981935	0.508178	0.608653	Down	154.953	128.692	113.697	164.673	147.359	147.787
BXIN_0827	GWHTERCV002758	42809	45071.8	40546.1	0.899588	-0.152664	0.477895	0.581538	Down	983.264	1314.8	1388.47	1264.73	1496.29	1633.54
BXIN_0828	GWHTERCV002759	32271.7	29646.4	34897	1.17712	0.235261	0.0542138	0.0961869	Up	419.829	361.505	371.74	349.776	344.867	360.4
BXIN_0829	GWHTERCV001502	3095.83	2487.23	3704.43	1.48943	0.574757	0.0169164	0.0354022	Up	59.7977	56.4925	61.7673	31.5715	45.9435	49.8376
BXIN_0830	GWHTERCV002762	2988.47	3349.17	2627.77	0.784593	-0.349983	0.00706666	0.0162924	Down	84.3209	90.5117	93.5251	121.168	122.098	125.342
BXIN_0831	GWHTERCV002764	12513.4	7047.56	17979.3	2.55119	1.35117	1.11247e-20	2.96757e-19	Up	89.0756	73.0235	67.1363	34.1454	30.3737	32.5012
BXIN_0832	GWHTERCV002765	12701	13842.1	11559.8	0.835124	-0.259938	0.201173	0.290764	Down	122.707	93.3716	89.0718	175.353	121.346	102.746
BXIN_0833	GWHTERCV002766	7495.99	11888.7	3103.31	0.261018	-1.93778	7.67232e-57	1.16658e-54	Down	116.432	129.574	140.385	604.866	522.263	479.364
BXIN_0834	GWHTERCV002767	6723.51	11927.8	1519.26	0.127366	-2.97295	2.34987e-81	6.49633e-79	Down	98.5568	106.966	109.293	824.643	873.322	958.495
BXIN_0835	GWHTERCV000663	5544.68	5504.22	5585.14	1.0147	0.0210584	0.864755	0.902134	Up	90.8794	82.0756	77.6976	106.481	82.6512	79.4285
BXIN_0836	GWHTERCV002771	9173.45	8654.9	9692	1.11985	0.163299	0.49112	0.5936	Up	192.924	157.906	157.406	123.567	166.842	193.125
BXIN_0837	GWHTERCV002774	3950.43	2367.08	5533.78	2.33787	1.22519	0.00105753	0.00298048	Up	106.108	108.383	101.643	23.8103	51.683	66.9522
BXIN_0838	GWHTERCV002775	4548.2	3586.72	5509.67	1.53609	0.619259	0.00158865	0.00433671	Up	194.139	188.103	178.589	180.706	121.626	97.961
BXIN_0839	GWHTERCV002777	4134.33	5666.35	2602.31	0.459263	-1.12261	5.36222e-07	2.88101e-06	Down	273.606	227.358	246.135	848.847	501.673	436.748
BXIN_0840	GWHTERCV000282	56789.5	67851.5	45727.5	0.673938	-0.569313	3.53721e-06	1.67338e-05	Down	983.459	812.311	840.425	1419.22	1404.34	1392.61
BXIN_0841	GWHTERCV001983	23151	15334.4	30967.6	2.0195	1.014	6.67078e-12	7.19356e-11	Up	259.397	249.984	249.493	124.575	132.393	146.61
BXIN_0842	GWHTERCV002780	36943.5	29303.9	44583.1	1.52141	0.60541	0.00855732	0.0192476	Up	273.038	233.891	249.011	136.859	175.953	216.656
BXIN_0843	GWHTERCV002781	6387.38	3576.81	9197.95	2.57149	1.36261	5.92509e-39	5.00505e-37	Up	249.196	256.601	233.965	107.867	105.447	97.6208
BXIN_0844	GWHTERCV002782	4073.46	4868.24	3278.69	0.67351	-0.57023	0.00409675	0.0100146	Down	210.291	178.57	186.292	254.885	315.271	342.968
BXIN_0845	GWHTERCV002784	10342.1	11990.7	8693.56	0.725033	-0.463882	0.00127866	0.00354783	Down	355.381	333.053	362.482	479.859	556.659	521.093
BXIN_0846	GWHTERCV002785	33671.8	47213.2	20130.4	0.426371	-1.22982	2.50042e-14	3.60369e-13	Down	1129.63	1188.63	1322.58	3888.1	3014.61	2418.3
BXIN_0847	GWHTERCV002786	26344.4	25053.6	27635.3	1.10304	0.141489	0.4505	0.555738	Up	503.107	476.751	401.838	604.418	412.336	354.35
BXIN_0848	GWHTERCV000673	11706.8	11360.6	12053.1	1.06097	0.0853852	0.514215	0.614147	Up	129.641	119.663	120.854	119.697	124.747	130.806
BXIN_0849	GWHTERCV002790	10649.3	12318.6	8980.06	0.728993	-0.456023	1.83306e-05	7.53683e-05	Down	56.9999	50.564	49.2483	88.9917	74.1064	70.2829
BXIN_0850	GWHTERCV000773	12446.4	7786.52	17106.2	2.19693	1.13549	0.000441586	0.00137167	Up	119.958	104.307	109.584	31.671	55.8403	73.0646
BXIN_0851	GWHTERCV002792	4446.71	3748.52	5144.91	1.37253	0.45684	0.0894667	0.147064	Up	351.714	374.173	364.11	191.82	317.228	335.273
BXIN_0852	GWHTERCV002794	6779.2	4635.28	8923.11	1.92507	0.944912	1.33557e-05	5.6253e-05	Up	52.0165	48.7551	43.9652	21.2178	28.5625	30.5072
BXIN_0853	GWHTERCV002795	2491.78	2604.56	2379	0.913413	-0.130661	0.44189	0.54826	Down	29.0631	30.1821	28.4717	30.837	34.6493	37.5723
BXIN_0854	GWHTERCV002796	6144.67	5671.36	6617.98	1.16692	0.222703	0.187958	0.275726	Up	73.5979	61.3469	55.596	74.4023	53.0366	50.5503
BXIN_0855	GWHTERCV001681	2167.76	1836.45	2499.07	1.36077	0.444427	0.00015985	0.000543741	Up	54.3868	52.1619	47.0691	43.1746	41.0881	37.8288
BXIN_0856	GWHTERCV002798	6674.03	5927.66	7420.39	1.25184	0.324055	0.0459766	0.0834218	Up	62.2609	49.0345	48.6255	57.3606	40.4695	41.2326
BXIN_0857	GWHTERCV002799	2876.95	3424.78	2329.13	0.680083	-0.556218	4.4868e-07	2.44522e-06	Down	132.965	129.589	143.312	251.363	201.672	195.117
BXIN_0858	GWHTERCV001699	430.289	730.136	130.442	0.178689	-2.48448	7.30711e-14	1.01004e-12	Down	9.39221	7.28657	6.79011	73.6428	39.9869	31.3717
BXIN_0860	GWHTERCV002415	45.5268	38.4109	52.6427	1.3707	0.454914	0.263577	0.362687	Up	2.86611	2.87311	3.43399	2.76891	2.18951	2.30191
BXIN_0861	GWHTERCV000653	43747.9	46791.2	40704.5	0.869921	-0.201043	0.387215	0.495798	Down	810.976	747.86	796.311	713.441	1053.66	1116.84
BXIN_0862	GWHTERCV002803	4230.91	3699.44	4762.38	1.28732	0.364375	0.000470369	0.00145217	Up	244.922	222.381	215.981	206.263	193.45	174.639
BXIN_0863	GWHTERCV002804	4906.85	3539.23	6274.47	1.77287	0.826085	4.91633e-10	4.24732e-09	Up	195.811	166.915	157.07	107.867	107.424	101.071
BXIN_0864	GWHTERCV002805	9688.33	8707.24	10669.4	1.22535	0.29319	0.101662	0.164517	Up	431.22	374.368	329.73	436.984	296.957	278.172
BXIN_0865	GWHTERCV002805	11932.4	11936.9	11927.9	0.999265	-0.00106024	0.994482	0.996034	Down	208.48	175.311	179.297	190.905	195.894	218.556
BXIN_0866	GWHTERCV002808	9776.37	9185	10367.7	1.12874	0.174717	0.33147	0.438451	Up	232.807	289.267	286.047	334.084	241.911	206.919
BXIN_0867	GWHTERCV002809	13598	12566.4	14629.7	1.16419	0.219325	0.0396063	0.0739366	Up	631.445	565.801	549.079	624.64	518.557	484.944
BXIN_0868	GWHTERCV002810	33294.2	35971.3	30617.1	0.851156	-0.232504	0.163324	0.24673	Down	170.061	165.322	171.665	185.899	221.98	230.625
BXIN_0869	GWHTERCV002812	9855.41	9683	10027.8	1.0356	0.05046	0.805619	0.861185	Up	230.258	260.688	256.071	363.643	235.015	193.436
BXIN_0870	GWHTERCV001196	2769.07	4118.8	1419.35	0.34462	-1.53692	1.86342e-20	4.88506e-19	Down	41.6041	35.2587	39.3862	156.493	113.135	98.5404
BXIN_0871	GWHTERCV001196	16771.5	17140.4	16402.6	0.956964	-0.0634636	0.838469	0.885957	Down	449.959	464.385	455.421	304.439	543.194	667.364
BXIN_0872	GWHTERCV001196	9659.75	10626.7	8692.76	0.818018	-0.289795	0.0806267	0.135014	Down	248.47	227.47	223.606	271.71	313.17	332.078
BXIN_0873	GWHTERCV000282	18913.4	13992.7	23834.1	1.70333	0.768356	1.22712e-06	6.30351e-06	Up	95.6671	81.2857	73.2261	65.7558	49.2653	44.9745
BXIN_0877	GWHTERCV002817	2162.54	1384.47	2940.61	2.12414	1.08688	6.27544e-10	5.27172e-09	Up	41.2325	31.0947	29.8802	17.1716	17.6523	16.9958
BXIN_0878	GWHTERCV002818	25029.5	18843.1	31216	1.65664	0.72826	0.0003841	0.00120783	Up	382.724	341.237	333.087	185.865	230.876	264.914
BXIN_0879	GWHTERCV002820	2615.93	2606.21	2625.65	1.00742	0.0106635	0.947464	0.962016	Up	46.7234	58.2053	54.5758	55.5119	55.4988	59.6244
BXIN_0880	GWHTERCV002821	280.298	349.87	210.726	0.60252	-0.730919	0.0278144	0.0547112	Down	9.43433	7.67185	8.4918	11.2433	13.8502	20.0855
BXIN_0881	GWHTERCV002824	3165.39	3903.46	2427.32	0.621838	-0.685389	0.0768513	0.129836	Down	153.176	204.21	241.5	173.162	391.447	451.712
BXIN_0882	GWHTERCV002826	3254.03	3018.13	3489.93	1.15634	0.209566	0.0563786	0.0993322	Up	82.7547	80.8065	77.5829	75.905	74.3962	74.6673
BXIN_0883	GWHTERCV002827	4656.42	4953.8	4359.04	0.87995	-0.184506	0.393244	0.499939	Down	30.9873	23.2479	21.426	41.7945	27.4295	24.8115
BXIN_0884	GWHTERCV002828	991.244	1081.42	901.066	0.833276	-0.263134	0.127625	0.199849	Down	24.9612	20.4412	20.4327	35.5146	26.3087	24.2407
BXIN_0885	GWHTERCV002829	4406.84	3522.53	5291.15	1.50216	0.587039	4.54915e-10	3.95256e-09	Up	72.5681	66.4009	66.6559	53.384	46.579	48.1001
BXIN_0886	GWHTERCV002830	43062.9	42499	43626.8	1.02653	0.0377772	0.640745	0.723803	Up	527.782	532.869	513.404	603.375	551.152	506.27
BXIN_0887	GWHTERCV002832	1431.16	1971.38	890.94	0.451946	-1.14578	1.1324e-13	1.50377e-12	Down	54.2191	54.8479	61.8993	129.42	141.166	136.501
BXIN_0888	GWHTERCV002833	9414.44	12088.8	6740.03	0.557555	-0.842814	1.47956e-08	1.02491e-07	Down	205.964	182.739	206.079	357.182	377.41	411.149
BXIN_0889	GWHTERCV002834	61575.3	45844	77306.6	1.6863	0.753859	0.00218876	0.00579288	Up	1545.62	2000.13	1992.26	882.371	1257.76	1364.85
BXIN_0890	GWHTERCV000493	5292.73	4035.95	6549.52	1.6228	0.698485	4.5439e-05	0.000172509	Up	132.161	101.092	99.8489	90.8808	71.1261	61.3987
BXIN_0891	GWHTERCV001368	6531.68	7119.18	5944.18	0.834953	-0.260233	0.376918	0.485887	Down	258.375	191.514	183.121	429.027	235.94	172.406
BXIN_0892	GWHTERCV002836	4875.07	6330.8	3419.34	0.540121	-0.888647	3.91426e-07	2.1486e-06	Down	126.026	124.701	128.602	221.581	247.887	283.298
BXIN_0893	GWHTERCV002837	5286.56	6034.88	4538.25	0.751954	-0.411283	0.00381608	0.00938133	Down	487.041	559.888	504.666	863.274	767.471	613.256
BXIN_0894	GWHTERCV002837	3990.79	4967.97	3013.6	0.606607	-0.721165	0.000112823	0.000395728	Down	182.061	152.89	151.65	378.716	278.3	219.696
BXIN_0895	GWHTERCV002838	8208.44	9316.94	7099.94	0.762049	-0.392044	0.00849481	0.0191212	Down	148.488	128.111	122.884	236.162	175.723	159.372
BXIN_0896	GWHTERCV002839	8411.88	9499.54	7324.21	0.770999	-0.375199	0.113193	0.179467	Down	283.706	279.742	289.047	588.347	359.341	270.077
BXIN_0897	GWHTERCV002840	4479.11	5531.55	3426.68	0.619474	-0.690883	8.70773e-05	0.000310073	Down	117.252	132.846	138.965	201.8	227.214	245.151
BXIN_0898	GWHTERCV002843	739.201	1288.04	190.365	0.147873	-2.75757	9.14524e-14	1.22514e-12	Down	11.4412	5.25054	5.09537	71.7516	51.831	37.4338
BXIN_0899	GWHTERCV000426	33.5072	23.2534	43.761	1.88482	0.914426	0.164349	0.247621	Up	4.27106	1.55627	1.83146	1.75589	1.00599	1.63556
BXIN_0900	GWHTERCV000097	174.537	271.609	77.4646	0.285264	-1.80963	5.28903e-10	4.50531e-09	Down	5.6477	5.35512	5.5413	17.3812	21.9022	22.7918
BXIN_0901	GWHTERCV003614	12169.1	10877.4	13460.8	1.23753	0.307458	0.0360683	0.0684668	Up	146.482	119.763	117.868	111.507	105.163	117.556
BXIN_0902	GWHTERCV003615	12904.7	15100.6	10708.8	0.709159	-0.495819	1.34753e-09	1.05343e-08	Down	88.5178	87.1149	88.3665	142.264	135.257	125.07
BXIN_0903	GWHTERCV000577	8176.45	6126.92	10226	1.66906	0.739035	5.25518e-06	2.42136e-05	Up	235.883	193.777	200.807	123.405	141.861	140.142
BXIN_0904	GWHTERCV003618	9553.32	8571.48	10535.2	1.22911	0.29761	0.153082	0.233696	Up	180.314	181.76	203.528	131.681	174.953	185.048
BXIN_0905	GWHTERCV000826	300268	257305	343231	1.33395	0.415703	2.11411e-07	1.23635e-06	Up	8575.3	8822.84	8451.22	7503.09	6917.06	6551.62
BXIN_0906	GWHTERCV003621	9495.97	9880.3	9111.64	0.922217	-0.116822	0.368629	0.478039	Down	115.686	99.9674	92.1809	123.17	119.04	117.947
BXIN_0907	GWHTERCV003623	123062	85980.5	160143	1.86255	0.897282	2.74071e-07	1.56663e-06	Up	2390.4	2462.69	2341.21	1191.24	1423.75	1524
BXIN_0908	GWHTERCV003627	422.964	357.007	488.922	1.36961	0.453765	0.0751994	0.127755	Up	27.9084	31.2211	33.3979	19.4476	25.4646	27.318
BXIN_0909	GWHTERCV003627	405.774	273.959	537.589	1.96212	0.972411	0.000731382	0.00215776	Up	30.0613	40.1257	37.1847	14.9617	22.9594	20.5823
BXIN_0910	GWHTERCV003628	3237.95	2647.45	3828.45	1.44612	0.532185	1.0359e-05	4.45571e-05	Up	84.0821	77.7908	81.4359	59.5472	63.3767	58.3823
BXIN_0911	GWHTERCV003630	6264.86	5331.99	7197.73	1.34996	0.432913	0.0162021	0.0340032	Up	191.564	151.239	155.03	118.33	134.476	142.512
BXIN_0912	GWHTERCV000350	2843.51	1446.14	4240.87	2.93271	1.55223	4.36574e-08	2.8368e-07	Up	175.47	166.559	164.081	41.1647	63.3859	78.6183
BXIN_0913	GWHTERCV002650	2717.97	2305.36	3130.57	1.35794	0.441418	0.0324112	0.0624999	Up	52.1598	40.949	37.7551	45.1332	33.5613	26.5581
BXIN_0914	GWHTERCV003635	11322.5	10053.9	12591.1	1.25237	0.324662	0.00016809	0.000570492	Up	72.2115	66.233	66.5327	65.3105	55.4972	56.4259
BXIN_0915	GWHTERCV000049	7621.15	9082.01	6160.29	0.678296	-0.560014	0.000401252	0.00125407	Down	157.259	138.299	135.547	292.148	217.218	184.2
BXIN_0916	GWHTERCV003643	2361.96	2155.45	2568.47	1.19166	0.25297	0.132887	0.207342	Up	46.8929	51.5854	56.6688	45.1332	43.4261	51.5337
BXIN_0917	GWHTERCV000132	5558.31	5602.05	5514.57	0.984421	-0.022653	0.867228	0.904404	Down	81.6301	65.2538	63.7985	85.6679	72.9779	73.0328
BXIN_0918	GWHTERCV003646	2865.26	3552.77	2177.75	0.61295	-0.706158	6.20384e-05	0.000227574	Down	86.9303	100.375	124.952	206.986	184.583	161.225
BXIN_0919	GWHTERCV000744	2135.34	1154.94	3115.73	2.69787	1.43182	5.07742e-06	2.34657e-05	Up	49.8442	54.9684	50.0597	12.5118	22.1969	26.1288
BXIN_0920	GWHTERCV003648	2264.36	1871.08	2657.63	1.42041	0.506306	0.000307846	0.00098233	Up	86.0199	91.0853	98.2952	67.977	68.9983	71.8565
BXIN_0921	GWHTERCV002264	3947.79	5846.48	2049.09	0.350486	-1.51257	1.07291e-32	6.27447e-31	Down	69.1186	63.9881	55.853	215.087	180.669	188.086
BXIN_0922	GWHTERCV003654	1289.2	919.168	1659.23	1.80538	0.8523	0.000446582	0.00138154	Up	53.2145	43.6227	39.4461	22.4934	25.4802	32.6754
BXIN_0923	GWHTERCV003656	1854.13	2282.41	1425.86	0.62468	-0.67881	0.00547598	0.012939	Down	18.814	19.8366	17.2535	47.7879	27.4582	23.3347
BXIN_0924	GWHTERCV003662	1245.76	596.28	1895.25	3.17899	1.66857	2.23228e-14	3.26364e-13	Up	49.3474	43.0452	41.2282	12.5104	14.9831	17.4448
BXIN_0925	GWHTERCV003662	8822.28	7639.59	10005	1.30962	0.38915	0.021254	0.0431842	Up	88.7362	75.5798	67.3712	81.1387	57.0644	54.7212
BXIN_0926	GWHTERCV001692	24244.3	25286.4	23202.2	0.917579	-0.124096	0.394827	0.501324	Down	436.683	362.321	335.877	529.62	430.32	384.252
BXIN_0927	GWHTERCV000118	8179.43	11749	4609.85	0.392363	-1.34974	7.69506e-29	3.7743e-27	Down	125.389	127.739	150.963	403.291	349.269	361.832
BXIN_0928	GWHTERCV001983	9523.77	5804.44	13243.1	2.28162	1.19006	1.97658e-22	6.53346e-21	Up	56.7886	48.7272	48.2692	25.2057	22.7562	24.7676
BXIN_0929	GWHTERCV003672	1459.99	940.524	1979.46	2.10489	1.07375	8.87623e-16	1.50797e-14	Up	58.8353	51.3754	50.4833	27.992	26.7874	27.5625
BXIN_0930	GWHTERCV002703	1605.83	1549.12	1662.54	1.07324	0.101978	0.584503	0.677133	Up	24.4041	18.5537	17.407	24.0829	20.1414	16.898
BXIN_0931	GWHTERCV003674	78.0063	152.713	3.29927	0.0216604	-5.5288	1.51901e-15	2.53809e-14	Down	0.185057	0.197103	0.565395	11.0081	15.1993	20.3463
BXIN_0932	GWHTERCV003675	2941.36	3205.14	2677.58	0.835418	-0.25943	0.1028	0.166031	Down	46.484	39.6564	39.8337	69.4932	48.1645	46.8032
BXIN_0933	GWHTERCV003676	5392.14	5957.13	4827.14	0.810319	-0.303439	0.164402	0.247621	Down	123.441	94.2418	85.9219	183.095	122.364	104.55
BXIN_0934	GWHTERCV003677	4546.61	4240.88	4852.34	1.14417	0.194295	0.486315	0.589666	Up	74.1114	68.8318	61.5383	102.176	52.8938	42.587
BXIN_0935	GWHTERCV003678	5474.29	5324.29	5624.29	1.05635	0.0790938	0.6872	0.764366	Up	109.488	120.81	130.944	103.88	124.499	137.833
BXIN_0936	GWHTERCV003679	2406.32	1777.83	3034.81	1.70697	0.771441	0.0325395	0.0627076	Up	58.8676	55.1257	50.8191	61.5022	27.8489	18.2942
BXIN_0937	GWHTERCV003680	2383.98	3473.16	1294.79	0.372852	-1.42332	1.13469e-15	1.91699e-14	Down	82.2391	58.648	63.6965	242.178	178.981	175.482
BXIN_0938	GWHTERCV003681	18308.1	19128.4	17487.7	0.91423	-0.12937	0.55635	0.652724	Down	373.049	326.746	314.217	315.685	394.686	473.245
BXIN_0939	GWHTERCV003682	1050.89	807.799	1293.99	1.60181	0.6797	0.00468878	0.0113163	Up	13.3208	10.8043	12.1139	11.6588	7.33642	5.84655
BXIN_0940	GWHTERCV003683	1599.44	1062.27	2136.61	2.01129	1.00812	5.23929e-05	0.000195974	Up	44.2718	37.3592	36.2654	31.3784	17.7556	15.3765
BXIN_0941	GWHTERCV003684	1552.33	1710.97	1393.69	0.81456	-0.295907	0.154755	0.235776	Down	41.4218	44.8409	46.9592	48.3319	64.0772	62.6681
BXIN_0942	GWHTERCV003685	1779.66	1344.05	2215.26	1.6481	0.720802	0.0051512	0.0123048	Up	56.8603	55.835	50.2704	53.9283	30.4614	24.6593
BXIN_0943	GWHTERCV002694	2831.79	2504.57	3159.01	1.26122	0.334823	0.0514761	0.0922444	Up	82.7543	107.82	114.265	101.432	82.9069	78.4208
BXIN_0944	GWHTERCV003687	2157.48	2184.59	2130.36	0.975208	-0.0362183	0.886614	0.917073	Down	45.1342	43.4416	44.9976	35.3085	51.8908	58.5899
BXIN_0945	GWHTERCV003689	7493.41	7926.29	7060.53	0.890793	-0.166838	0.328612	0.435618	Down	122.228	88.2025	89.2523	144.584	114.409	106.403
BXIN_0946	GWHTERCV000614	6036.85	4311.9	7761.8	1.80007	0.848049	8.83782e-06	3.88379e-05	Up	96.5313	83.0623	78.3528	69.5506	47.1228	40.1541
BXIN_0947	GWHTERCV003691	653.707	644.573	662.841	1.02833	0.0403064	0.885946	0.916693	Up	38.6509	29.3196	28.1774	49.1995	30.2166	23.3751
BXIN_0948	GWHTERCV003691	3859.85	3190.33	4529.38	1.41968	0.50557	0.0532573	0.0948348	Up	84.4507	78.8835	69.7141	89.2813	53.0338	38.7267
BXIN_0949	GWHTERCV003692	4761.26	4752.12	4770.4	1.00386	0.00556441	0.973967	0.98074	Up	71.4981	67.7575	68.5654	64.5628	78.6005	78.7494
BXIN_0950	GWHTERCV003693	3010.53	2497.74	3523.32	1.4105	0.496207	0.00012976	0.000450457	Up	93.0302	100.551	89.7224	87.2228	67.6291	63.7752
BXIN_0951	GWHTERCV003693	2357.35	1233.74	3480.96	2.82162	1.49652	1.53648e-21	4.28663e-20	Up	70.5257	60.0167	54.335	23.1684	23.9249	23.476
BXIN_0952	GWHTERCV003694	28546.8	15943.8	41149.9	2.58095	1.3679	4.95136e-10	4.26546e-09	Up	1762.91	2087.2	1817.44	615.224	850.834	881.035
BXIN_0953	GWHTERCV000719	3428.51	2902.97	3954.05	1.36201	0.445732	0.0258017	0.0511159	Up	87.4519	96.8744	99.8323	101.86	71.256	55.5692
BXIN_0954	GWHTERCV003696	20372.9	21176.6	19569.2	0.9241	-0.113879	0.416382	0.522152	Down	380.112	303.36	290.67	431.494	371.367	339.934
BXIN_0955	GWHTERCV003698	3472.46	4414.1	2530.83	0.573337	-0.802544	0.000226069	0.000745636	Down	110.178	138.381	150.405	209.46	271.901	264.403
BXIN_0956	GWHTERCV003699	179.436	267.008	91.864	0.344127	-1.53899	0.0159442	0.0335546	Down	1.71319	0.856495	0.759615	6.77852	3.01888	1.05523
BXIN_0957	GWHTERCV000928	435.659	338.055	533.262	1.57775	0.657869	0.0063506	0.0147986	Up	5.62438	5.74824	5.71745	3.21794	3.82126	4.54693
BXIN_0962	GWHTERCV002626	415.736	292.545	538.928	1.84229	0.8815	0.14547	0.2241	Up	16.0477	17.3125	81.927	22.099	23.8604	21.3812
BXIN_0963	GWHTERCV002624	10208.7	10763.5	9653.99	0.896927	-0.156937	0.191862	0.280912	Down	113.043	98.7033	101.756	151.648	118.493	109.968
BXIN_0964	GWHTERCV002623	2466.96	2288.13	2645.8	1.15627	0.209477	0.372201	0.481849	Up	118.057	111.873	107.054	149.276	100.393	70.6232
BXIN_0965	GWHTERCV002622	4393.9	4119.35	4668.44	1.13326	0.180477	0.107836	0.172142	Up	80.1727	80.1104	72.6811	86.8653	69.215	67.2783
BXIN_0966	GWHTERCV002621	8235.12	8477.57	7992.67	0.94279	-0.0849919	0.620603	0.707897	Down	125.731	121.094	115.207	184.153	127.009	108.992
BXIN_0967	GWHTERCV002104	3732.4	4664.65	2800.16	0.600316	-0.736207	6.72625e-07	3.55113e-06	Down	53.3036	42.8844	43.6939	100.872	81.2509	71.2348
BXIN_0968	GWHTERCV002618	7516.22	8098.3	6934.15	0.856232	-0.223927	0.103572	0.166647	Down	293.908	327.187	363.179	494.979	383.802	371.656
BXIN_0969	GWHTERCV002613	21729.1	19790.5	23667.6	1.1959	0.258102	0.121237	0.191127	Up	179.089	160.316	160.905	199.26	137.953	120.17
BXIN_0970	GWHTERCV002612	3104.55	2964.61	3244.49	1.0945	0.130273	0.385203	0.493637	Up	26.4079	20.1489	20.9732	22.9994	21.2473	22.2995
BXIN_0971	GWHTERCV002611	4123.36	3339.47	4907.26	1.46945	0.555277	0.00111108	0.00310707	Up	31.1505	27.1088	24.9795	26.2749	18.8652	16.6944
BXIN_0972	GWHTERCV002610	56047.7	41074.8	71020.6	1.72905	0.789977	3.35062e-15	5.33837e-14	Up	2384.24	2656.08	2566.54	1801.71	1516.08	1457.1
BXIN_0973	GWHTERCV000032	11222.6	11564.5	10880.8	0.940892	-0.0878996	0.489864	0.592819	Down	225.844	205.711	189.091	236.961	233.201	240.762
BXIN_0974	GWHTERCV002125	36019	39831.2	32206.9	0.808589	-0.306521	0.00648665	0.015081	Down	260.393	224.063	222.24	323.613	310.382	309.044
BXIN_0975	GWHTERCV001098	63214.1	52856.1	73572.2	1.39194	0.477093	0.11838	0.18701	Up	1915.78	2405.36	2434.21	1079.79	1858.31	2209.4
BXIN_0976	GWHTERCV002605	3773.84	4277.98	3269.7	0.764304	-0.387782	0.0308713	0.0599105	Down	47.2175	41.1485	38.7199	78.8939	55.1163	47.7354
BXIN_0977	GWHTERCV002604	7658.63	10166.2	5151.06	0.506688	-0.980829	6.84161e-08	4.33444e-07	Down	349.796	359.028	425.23	703.58	833.94	862.249
BXIN_0978	GWHTERCV002603	387.77	293.313	482.227	1.64382	0.717049	0.00174901	0.00472358	Up	39.0683	37.1084	40.9042	35.0001	22.9188	20.0855
BXIN_0979	GWHTERCV002603	403.596	656.554	150.638	0.229496	-2.12346	6.42788e-09	4.5671e-08	Down	14.7328	10.2444	10.7284	92.1928	43.9682	36.1222
BXIN_0980	GWHTERCV002602	28058.9	29044.2	27073.5	0.932146	-0.101372	0.392522	0.499559	Down	1559.32	1618.08	1782.56	1914.2	1907.17	1916.25
BXIN_0981	GWHTERCV002601	7427.85	9428.04	5427.67	0.575696	-0.796621	1.07896e-11	1.11603e-10	Down	131.178	121.492	124.311	286.749	219.398	206.436
BXIN_0982	GWHTERCV002600	13342.3	11454.6	15229.9	1.32959	0.410979	0.081589	0.136325	Up	209.951	257.546	227.121	142.185	197.55	218.005
BXIN_0983	GWHTERCV002599	10737	12668.3	8805.8	0.695109	-0.524688	0.00422428	0.0102768	Down	330.109	333.524	361.27	446.866	555.259	576.696
BXIN_0984	GWHTERCV002598	6233.74	10652.6	1814.89	0.170374	-2.55323	7.39985e-25	2.77814e-23	Down	49.1244	39.9829	37.3161	390.491	242.797	182.862
BXIN_0985	GWHTERCV002597	8734.78	7819.53	9650.03	1.2341	0.303464	0.0421615	0.0777049	Up	189.645	175.183	167.433	142.4	164.651	156.373
BXIN_0986	GWHTERCV002595	351.024	575.302	126.747	0.220231	-2.18291	3.13339e-15	5.04161e-14	Down	2.23763	2.42053	2.20763	15.7769	10.5477	7.91424
BXIN_0987	GWHTERCV002594	2524.67	3273.68	1775.66	0.542392	-0.882593	0.0114914	0.0251769	Down	15.7408	15.9277	14.8851	53.8106	25.1518	16.6481
BXIN_0988	GWHTERCV002593	4511.34	4247.93	4774.74	1.12396	0.168592	0.114795	0.181913	Up	191.796	190.679	180.116	207.281	178.945	157.287
BXIN_0989	GWHTERCV002592	3581.97	4329.31	2834.63	0.654761	-0.61096	2.6015e-06	1.25974e-05	Down	129.606	132.289	150.939	226.88	225.264	227.658
BXIN_0990	GWHTERCV002591	13646.7	14330.6	12962.8	0.904563	-0.144707	0.541077	0.639505	Down	370.682	301	326.87	293.43	429.638	452.597
BXIN_0991	GWHTERCV002590	2006.66	1363.24	2650.07	1.94389	0.95895	1.3777e-06	7.0295e-06	Up	195.697	238.771	249.17	110.982	139.95	126.746
BXIN_0992	GWHTERCV002589	2769.01	3086.97	2451.05	0.794031	-0.332733	0.000460935	0.0014245	Down	176.985	166.881	175.72	246.779	234.592	225.627
BXIN_0993	GWHTERCV002588	11925.5	6784.72	17066.2	2.51545	1.33082	1.06686e-18	2.45781e-17	Up	50.6573	43.0292	40.8355	18.758	18.2612	20.5176
BXIN_0994	GWHTERCV000192	15823.9	13436	18211.8	1.35545	0.438777	0.0151375	0.0320342	Up	106.401	76.6375	74.2382	82.6236	65.0329	58.6601
BXIN_0995	GWHTERCV002585	13509.4	9738.54	17280.3	1.77442	0.827345	2.67534e-11	2.65007e-10	Up	495.277	555.119	531.724	317.175	319.677	324.535
BXIN_0996	GWHTERCV002584	9002.21	8116.78	9887.63	1.21817	0.284721	0.257146	0.355446	Up	403.737	475.501	516.948	299.628	446.533	475.522
BXIN_0997	GWHTERCV002583	11507.2	10901	12113.5	1.11125	0.152189	0.502986	0.604119	Up	88.6448	71.7377	78.2396	60.5712	75.7216	92.6633
BXIN_0998	GWHTERCV002582	6560.36	4681.98	8438.74	1.80241	0.849928	4.85672e-15	7.53536e-14	Up	112.868	98.9151	95.2133	67.9655	59.3068	57.183
BXIN_0999	GWHTERCV002581	16301.6	16401.4	16201.8	0.987835	-0.0176575	0.847174	0.890028	Down	258.215	233.161	243.94	307.154	258.646	241.754
BXIN_1000	GWHTERCV002580	4050.33	3540.8	4559.85	1.28777	0.364875	0.0640306	0.11095	Up	140.468	135.287	136.697	160.178	103.737	87.3563
BXIN_1001	GWHTERCV002579	2892.77	3660.37	2125.16	0.580631	-0.784307	1.84189e-05	7.55897e-05	Down	101.062	70.6059	75.051	184.577	146.969	130.256
BXIN_1002	GWHTERCV002578	1026.68	550.383	1502.98	2.73118	1.44953	7.03564e-22	2.07722e-20	Up	128.078	131.891	127.977	49.4364	49.4561	54.0375
BXIN_1003	GWHTERCV002577	7773.69	11044.5	4502.93	0.407713	-1.29437	1.74913e-25	6.99883e-24	Down	110.65	99.681	87.832	290.316	254.138	247.447
BXIN_1004	GWHTERCV002576	4961.65	4014.18	5909.13	1.47205	0.557828	0.00216534	0.00574088	Up	408.989	461.448	471.377	284.625	366.536	327.184
BXIN_1005	GWHTERCV001941	7422.91	6345.4	8500.42	1.33961	0.421816	0.05087	0.0913198	Up	87.0439	71.4525	64.151	83.0832	53.5713	45.5203
BXIN_1006	GWHTERCV002573	33391.6	35613.8	31169.4	0.8752	-0.192315	0.0955328	0.15593	Down	1608.9	1710.54	1766.46	2450.25	2079.86	1787.3
BXIN_1008	GWHTERCV000951	70.3608	13.5954	127.126	9.3611	3.22668	5.94004e-15	9.07722e-14	Up	11.4116	9.09513	10.1196	1.11947	1.1444	1.25516
BXIN_1010	GWHTERCV001395	26472.4	26722.2	26222.7	0.981311	-0.0272183	0.809328	0.86387	Down	198.903	174.404	172.529	233.928	194.009	176.104
BXIN_1011	GWHTERCV001394	9007.31	9630.16	8384.47	0.87063	-0.199868	0.171989	0.257023	Down	345.627	355.481	366.509	555.539	426.832	355.595
BXIN_1012	GWHTERCV001393	13805.2	12138.9	15471.5	1.27451	0.349947	0.00526408	0.0125078	Up	662.551	698.186	761.509	711.644	588.294	511.204
BXIN_1013	GWHTERCV001391	14710.2	15341.3	14079.1	0.917727	-0.123864	0.563011	0.659521	Down	409.084	414.352	418.154	378.515	505.65	560.117
BXIN_1014	GWHTERCV001390	63799.1	69213.3	58384.8	0.843549	-0.245456	0.219194	0.311481	Down	1143.41	1386.37	1452.95	1441.72	1724.88	1892.64
BXIN_1015	GWHTERCV001389	3742.7	3564.94	3920.46	1.09973	0.137144	0.439907	0.546023	Up	110.65	93.324	80.931	117.57	86.0217	78.8149
BXIN_1016	GWHTERCV001389	1185.98	1012.33	1359.63	1.34296	0.42542	0.0215598	0.0436798	Up	97.2887	91.0391	77.9777	91.4811	67.0541	57.9499
BXIN_1017	GWHTERCV001388	27327.5	32204.2	22450.9	0.69714	-0.52048	0.0821511	0.137114	Down	1325.14	1716.53	2096.32	1790.15	2777.65	3267.49
BXIN_1018	GWHTERCV001387	11447	13137.7	9756.31	0.74263	-0.429285	4.37781e-05	0.000166828	Down	406.196	368.873	384.676	565.604	574.019	544.514
BXIN_1019	GWHTERCV001386	10045.8	11779.5	8312.15	0.705623	-0.503031	3.07737e-07	1.73302e-06	Down	382.284	401.518	384.429	691.766	571.196	535.442
BXIN_1020	GWHTERCV001384	10261.4	11192.6	9330.2	0.833617	-0.262543	0.0465795	0.0842203	Down	302.455	254.99	238.744	357.052	332.211	341.556
BXIN_1021	GWHTERCV001382	12088.5	14632.8	9544.21	0.652251	-0.6165	9.10682e-10	7.30709e-09	Down	109.768	102.323	95.2681	191.406	160.226	159.192
BXIN_1022	GWHTERCV001380	114833	121486	108180	0.890477	-0.16735	0.606696	0.69715	Down	899.502	1066.12	1180.3	731.644	1384.7	1622.73
BXIN_1023	GWHTERCV001378	22886.8	22707.7	23065.9	1.01578	0.0225813	0.827887	0.878132	Up	167.548	147.743	143.633	181.171	160.782	147.549
BXIN_1024	GWHTERCV001377	13515.7	16216.9	10814.5	0.66688	-0.584501	0.000158209	0.00053876	Down	480.845	356.948	354.069	725.041	616.913	593.662
BXIN_1025	GWHTERCV001377	3172.77	2417.28	3928.25	1.62513	0.700557	5.99544e-06	2.74168e-05	Up	179.899	149.021	134.284	103.96	102.22	101.157
BXIN_1026	GWHTERCV001374	13145.7	13355.6	12935.8	0.968567	-0.0460762	0.75769	0.825436	Down	88.4366	87.8238	95.6794	92.0003	105.06	104.506
BXIN_1027	GWHTERCV001373	4890.29	6343.89	3436.7	0.541728	-0.884358	1.77287e-08	1.217e-07	Down	161.473	152.901	164.172	409.404	301.049	254.158
BXIN_1028	GWHTERCV001372	3601.11	2833.62	4368.6	1.54169	0.624509	5.74473e-09	4.12022e-08	Up	248.272	263.251	240.067	187.738	165.613	173.961
BXIN_1029	GWHTERCV001371	8896.99	8620.11	9173.87	1.06421	0.0897859	0.474455	0.578576	Up	357.327	361.958	352.698	430.131	366.734	298.982
BXIN_1030	GWHTERCV001370	37340.8	32190	42491.7	1.32003	0.400569	0.0269475	0.0531435	Up	705.296	696.26	664.629	474.272	583.068	618.61
BXIN_1031	GWHTERCV001369	14737.8	12293.6	17182	1.39763	0.482978	0.000127472	0.000443018	Up	395.035	352.389	339.751	319.088	289.22	235.876
BXIN_1032	GWHTERCV000643	13859.4	14186.8	13532	0.953841	-0.0681798	0.601064	0.691576	Down	180.88	178.903	188.457	259.593	186.928	180.027
BXIN_1033	GWHTERCV001364	5754.03	6428.21	5079.85	0.790254	-0.339611	0.0645911	0.111603	Down	151.18	114.608	107.392	210.576	163.005	140.583
BXIN_1034	GWHTERCV001362	23925.2	25858	21992.3	0.850511	-0.233598	0.160161	0.242797	Down	382.494	345.312	362.643	404.629	467.302	502.194
BXIN_1035	GWHTERCV000673	28959.3	27207	30711.5	1.12881	0.1748	0.476814	0.581158	Up	426.881	337.942	319.609	508.875	307.236	240.643
BXIN_1036	GWHTERCV000446	21733.9	24747.2	18720.5	0.75648	-0.402626	6.00784e-06	2.74322e-05	Down	170.113	152.536	153.078	243.95	219.944	216.229
BXIN_1037	GWHTERCV001356	7610.37	6204.07	9016.66	1.45335	0.539383	0.003457	0.00860289	Up	201.308	235.142	242.332	146.522	171.627	182.839
BXIN_1038	GWHTERCV001107	23882.7	15448.4	32317.1	2.09193	1.06484	1.83175e-06	9.07223e-06	Up	457.181	351.459	352.887	282.717	179.89	146.524
BXIN_1039	GWHTERCV001354	9533.73	7451.13	11616.3	1.559	0.640619	2.09973e-05	8.49106e-05	Up	101.193	86.4459	88.5984	81.1283	58.9799	53.1294
BXIN_1040	GWHTERCV001353	2673.77	1932.9	3414.64	1.76662	0.820993	1.20877e-15	2.03086e-14	Up	88.7664	90.1376	96.5765	62.4835	52.3114	54.1385
BXIN_1041	GWHTERCV001352	2342.31	1989.22	2695.4	1.3551	0.4384	0.00700058	0.0161769	Up	105.23	83.2931	82.214	69.5494	73.0073	72.3974
BXIN_1042	GWHTERCV001352	2207.37	1373.96	3040.77	2.21328	1.14618	3.48782e-07	1.93902e-06	Up	85.4063	74.1919	71.4144	29.404	39.7175	42.2944
BXIN_1043	GWHTERCV001351	16149.9	17434.6	14865.2	0.852628	-0.230012	0.26429	0.363175	Down	234.261	189.087	185.465	352.037	239.488	190.607
BXIN_1044	GWHTERCV001350	7434.07	7837.03	7031.12	0.897155	-0.156571	0.20665	0.297144	Down	293.562	276.702	286.917	414.197	339.338	286.175
BXIN_1045	GWHTERCV001348	2935.48	4039.56	1831.41	0.453374	-1.14123	3.38092e-12	3.80791e-11	Down	89.9066	82.8536	102.57	267.922	218.482	175.015
BXIN_1046	GWHTERCV000147	25597.9	25126.3	26069.5	1.03754	0.0531643	0.805936	0.861185	Up	1118.37	1222.47	1323.1	989.966	1378.43	1404.2
BXIN_1047	GWHTERCV001346	83990.1	65288.5	102692	1.57289	0.653419	0.00274311	0.00707531	Up	5814.9	8666.6	9586.92	5300.63	5712.16	5485.52
BXIN_1048	GWHTERCV001345	8381.54	9244.57	7518.52	0.813274	-0.298187	0.0130592	0.0281253	Down	107.723	109.253	105.508	174.367	134.107	123.335
BXIN_1049	GWHTERCV001344	23488.7	28101.9	18875.4	0.671675	-0.574164	0.00955674	0.0211977	Down	1171.75	1500.3	1829.35	2115.13	2476.02	2600.17
BXIN_1050	GWHTERCV001341	7161.59	7764.67	6558.52	0.844696	-0.243497	0.127302	0.199549	Down	104.617	79.615	87.2066	110.898	113.418	121.075
BXIN_1051	GWHTERCV001341	2929.05	1834.62	4023.49	2.19321	1.13304	4.41224e-05	0.00016793	Up	49.0339	43.9583	46.5881	15.7393	22.4359	29.4049
BXIN_1052	GWHTERCV001341	3763.61	3648.13	3879.08	1.06327	0.0885059	0.462195	0.565835	Up	66.1276	76.0514	74.9634	78.3377	69.6886	72.8765
BXIN_1053	GWHTERCV001340	4378.43	2847.38	5909.49	2.07548	1.05344	2.8785e-07	1.63617e-06	Up	51.6556	46.169	45.4272	19.9968	26.2376	27.5241
BXIN_1055	GWHTERCV001339	48493.6	41209.5	55777.7	1.35352	0.436716	0.0533214	0.0948803	Up	541.228	507.295	518.651	313.616	430.907	489.635
BXIN_1056	GWHTERCV001338	351.299	498.144	204.454	0.41054	-1.28441	0.0026404	0.00685693	Down	3.68939	1.91095	2.43198	12.0102	5.57454	4.11302
BXIN_1057	GWHTERCV001337	5642.09	6071.95	5212.24	0.858393	-0.22029	0.135052	0.210238	Down	255.287	266.36	287.109	429.135	315.514	283.323
BXIN_1058	GWHTERCV001336	9899.75	9894.66	9904.84	1.00103	0.00148906	0.987692	0.990951	Up	472.493	460.892	438.737	510.883	482.472	486.81
BXIN_1059	GWHTERCV001335	15521.8	15528.6	15515.1	0.999126	-0.00126205	0.994724	0.996034	Down	433.957	553.314	579.262	502.768	596.488	585.164
BXIN_1060	GWHTERCV001334	6573.27	6640.37	6506.17	0.979798	-0.0294431	0.831958	0.881528	Down	247.903	252.855	272.298	267.465	289.33	291.84
BXIN_1061	GWHTERCV001333	5925.74	4875.44	6976.03	1.43085	0.516877	0.000417923	0.00130349	Up	72.8806	60.8884	59.4566	59.6862	45.7277	41.5746
BXIN_1062	GWHTERCV001293	19639.8	22585.2	16694.5	0.739181	-0.435999	0.0016829	0.0045653	Down	305.17	311.103	345.401	442.356	476.532	480.56
BXIN_1063	GWHTERCV001329	106.972	141.285	72.6587	0.514105	-0.959865	0.067918	0.116688	Down	4.4324	4.24884	2.40749	13.7897	5.96373	4.29995
BXIN_1064	GWHTERCV001328	9023.42	10492.5	7554.33	0.719961	-0.47401	0.00146661	0.00403252	Down	164.545	198.16	205.931	280.079	286.991	284.642
BXIN_1065	GWHTERCV001018	8428.33	6438.19	10418.5	1.61822	0.694404	2.71201e-05	0.000108373	Up	136.622	125.218	115.637	110.306	73.6837	70.8809
BXIN_1066	GWHTERCV001326	777.427	483.414	1071.44	2.21635	1.14819	1.6003e-14	2.36239e-13	Up	99.4663	84.6147	85.3647	47.5394	45.2408	38.7968
BXIN_1067	GWHTERCV001324	3516.14	3383.72	3648.55	1.07828	0.108735	0.555367	0.652223	Up	41.2261	32.6025	33.2051	47.2246	31.2166	29.9785
BXIN_1068	GWHTERCV001323	3689.31	4252.6	3126.02	0.735128	-0.443933	0.00264339	0.00685882	Down	78.7063	68.9637	86.1216	110.458	115.621	116.097
BXIN_1069	GWHTERCV001322	4185.83	4436.39	3935.27	0.887112	-0.172812	0.224493	0.317971	Down	60.7479	45.6811	50.2905	68.7158	59.5222	62.6457
BXIN_1070	GWHTERCV000749	7867.28	6559.92	9174.64	1.3986	0.483979	0.0013231	0.00366777	Up	96.9697	83.0699	75.7857	81.0321	59.559	58.4977
BXIN_1071	GWHTERCV001320	2963.3	2703.61	3222.99	1.19213	0.253539	0.0875395	0.144678	Up	97.2939	99.9322	106.834	85.3585	94.1816	94.6719
BXIN_1072	GWHTERCV001319	5275.94	4329.88	6222	1.43705	0.523109	5.74463e-07	3.0702e-06	Up	52.1862	44.9786	46.4632	40.5806	33.6619	34.0495
BXIN_1073	GWHTERCV001317	3802.11	3392.58	4211.63	1.24136	0.311927	0.00712037	0.0163914	Up	123.521	127.141	123.026	130.515	101.099	95.9317
BXIN_1074	GWHTERCV001316	5708.91	5389.75	6028.07	1.11842	0.161457	0.2699	0.369382	Up	585.301	689.542	714.429	629.254	636.839	651.337
BXIN_1075	GWHTERCV001313	1993.9	2474.23	1513.57	0.61174	-0.70901	0.00598473	0.0140212	Down	143.9	115.128	132.133	345.955	198.964	159.24
BXIN_1076	GWHTERCV001312	7826.84	6781.64	8872.05	1.30824	0.387633	0.00346418	0.00861371	Up	100.585	86.9253	84.4342	90.1904	71.453	64.4417
BXIN_1081	GWHTERCV002588	13028.2	6277.91	19778.4	3.15057	1.65561	3.60373e-45	3.9139e-43	Up	41.5414	35.4228	36.5361	13.5845	12.0571	13.2417
BXIN_1082	GWHTERCV000260	2514.8	1983.88	3045.71	1.53507	0.618303	2.06126e-08	1.40418e-07	Up	51.6744	55.2935	54.6489	43.3328	37.3748	33.5899
BXIN_1083	GWHTERCV002802	35379.8	25954.3	44805.3	1.72632	0.787702	0.0186403	0.0384827	Up	390.141	440.579	433.391	146.268	273.09	354.491
BXIN_1084	GWHTERCV000736	12645.4	10433.7	14857.1	1.42395	0.509899	0.0856659	0.142045	Up	103.709	86.887	80.9135	111.015	57.9299	42.1628
BXIN_1085	GWHTERCV000199	43855.9	53209.6	34502.1	0.648421	-0.624998	0.00231213	0.00609287	Down	501.659	493.145	543.587	677.577	898.154	958.735
BXIN_1087	GWHTERCV003360	8236.19	6932.25	9540.14	1.37618	0.460674	0.147459	0.226799	Up	262.472	233.135	233.025	317.4	163.691	106.57
BXIN_1088	GWHTERCV003359	3749.62	2378.37	5120.86	2.15306	1.10639	0.000275466	0.000888327	Up	90.6657	67.9029	67.1689	60.9115	31.27	23.8047
BXIN_1089	GWHTERCV003358	2181.07	1641.12	2721.02	1.65791	0.729368	0.000413827	0.00129204	Up	93.2159	84.7625	78.8163	72.8509	56.9448	39.5943
BXIN_1090	GWHTERCV000326	24380.2	29616	19144.3	0.646422	-0.629451	8.87647e-08	5.54278e-07	Down	158.819	151.671	174.217	270.061	264.259	273.848
BXIN_1091	GWHTERCV000088	1497.27	1836.44	1158.11	0.630631	-0.665133	0.213196	0.304095	Down	28.9063	19.1286	20.3226	81.7842	28.7369	11.861
BXIN_1092	GWHTERCV001165	18959.3	15519.5	22399.1	1.44328	0.529354	0.0118387	0.0258159	Up	91.106	69.8457	67.8642	78.7299	50.2144	44.6723
BXIN_1096	GWHTERCV001581	9892.58	8181.8	11603.4	1.4182	0.50406	0.00485293	0.0116783	Up	67.266	50.6566	50.5711	54.3096	39.6961	35.4918
BXIN_1099	GWHTERCV002626	9644.22	13851.6	5436.86	0.392509	-1.3492	4.17486e-09	3.05922e-08	Down	109.04	91.6825	91.3503	381.683	252.228	183.443
BXIN_1100	GWHTERCV000522	14.3792	15.9413	12.8171	0.805682	-0.311717	0.673763	0.753712	Down	0.405836	0.247002	0.501878	0.487701	0.457865	0.593688
BXIN_1102	GWHTERCV002480	16018.2	12565.6	19470.7	1.5495	0.631801	8.45476e-08	5.30122e-07	Up	435.288	448.896	425.797	363.737	298.422	257.799
BXIN_1103	GWHTERCV003701	34148.8	45520.7	22776.9	0.50036	-0.99896	1.09951e-21	3.15434e-20	Down	1169.93	1211.14	1272.91	3013.17	2627.71	2288.25
BXIN_1104	GWHTERCV000621	727.664	1210.01	245.313	0.202753	-2.3022	7.19878e-30	3.68309e-28	Down	6.95328	6.19266	4.90619	35.1061	27.7876	33.4078
BXIN_1105	GWHTERCV002335	465.606	722.819	208.392	0.2882	-1.79486	3.35294e-15	5.33837e-14	Down	2.70704	2.93791	2.6393	13.552	10.1185	7.77194
BXIN_1106	GWHTERCV002180	5821.07	6965.02	4677.13	0.671504	-0.574531	0.000152963	0.000522653	Down	156.105	152.189	151.33	314.778	234.867	197.616
BXIN_1107	GWHTERCV002340	5491.84	6664.71	4318.97	0.648031	-0.625865	0.000987651	0.00281222	Down	113.843	103.551	98.8203	238.972	160.944	134.545
BXIN_1108	GWHTERCV002341	13744.9	12387.6	15102.3	1.21913	0.285847	0.000808768	0.00235355	Up	331.5	339.957	328.081	332.142	288.898	268.185
BXIN_1109	GWHTERCV002342	3715.56	4215.56	3215.56	0.762775	-0.390671	0.0137453	0.0294155	Down	102.318	109.401	117.876	142.827	167.877	153.884
BXIN_1110	GWHTERCV002343	184.403	197.819	170.987	0.863984	-0.210924	0.571741	0.666602	Down	9.68675	10.3734	7.8278	16.8917	11.974	6.69614
BXIN_1111	GWHTERCV002343	1372.03	2173.46	570.594	0.262537	-1.92941	1.65122e-08	1.13605e-07	Down	14.3809	10.8935	9.09184	76.8468	39.9519	28.1784
BXIN_1112	GWHTERCV002344	4364.47	4057.71	4671.23	1.15116	0.203083	0.0955784	0.15593	Up	139.055	133.604	125.732	146.642	123.801	105.767
BXIN_1113	GWHTERCV002345	12135.1	12631.9	11638.2	0.921356	-0.11817	0.398531	0.505183	Down	106.318	90.8114	98.7057	110.357	112.616	122.215
BXIN_1114	GWHTERCV000272	11983.7	13817.8	10149.7	0.734526	-0.445115	0.000552895	0.00167299	Down	525.937	569.708	541.348	992.23	734.607	701.949
BXIN_1115	GWHTERCV002346	11138.6	13463.7	8813.48	0.654599	-0.611317	2.20575e-12	2.54079e-11	Down	204.558	200.67	199.357	377.44	327.068	297.507
BXIN_1116	GWHTERCV002348	5364.28	5967.37	4761.19	0.797888	-0.325743	0.00170899	0.00462782	Down	62.2341	56.1315	53.719	87.1545	73.6312	72.9241
BXIN_1117	GWHTERCV002349	589.614	873.739	305.49	0.349629	-1.5161	0.000236386	0.000774622	Down	5.84955	5.06101	5.34584	29.7672	14.2156	7.87698
BXIN_1118	GWHTERCV002351	4040.7	3981.53	4099.86	1.02974	0.0422766	0.648327	0.731021	Up	142.164	131.106	141.23	156.503	146.161	132.894
BXIN_1119	GWHTERCV002352	3652.5	3918.07	3386.92	0.864437	-0.210168	0.379073	0.488045	Down	83.6042	97.2567	96.14	86.5738	122.197	133.142
BXIN_1120	GWHTERCV002353	1719.05	2300.69	1137.41	0.494358	-1.01637	3.44725e-10	3.04741e-09	Down	101.929	96.8564	94.9016	273.001	202.559	172.884
BXIN_1121	GWHTERCV002354	10115.7	10736.5	9494.91	0.884341	-0.177325	0.251695	0.349659	Down	340.741	369.671	354.908	553.059	415.756	346.877
BXIN_1122	GWHTERCV002355	3208.39	3225.92	3190.86	0.989145	-0.0157461	0.91881	0.940141	Down	144.116	149.875	154.529	149.481	165.075	172.599
BXIN_1123	GWHTERCV002359	2743.31	2009.34	3477.28	1.73045	0.79115	2.60063e-07	1.49782e-06	Up	175.362	217.572	223.722	132.716	131.844	120.709
BXIN_1124	GWHTERCV002360	8825.82	8832.86	8818.79	0.99842	-0.0022817	0.983514	0.988188	Down	171.58	159.172	161.416	175.957	181.562	173.793
BXIN_1125	GWHTERCV002361	12940.8	13033.5	12848	0.985772	-0.0206734	0.840174	0.8862	Down	86.67	85.3986	93.1275	99.1209	94.4941	96.6945
BXIN_1126	GWHTERCV000792	86.5471	124.537	48.5574	0.390112	-1.35804	0.0187557	0.0386685	Down	2.36727	1.20587	1.60725	8.32822	4.37126	2.07094
BXIN_1127	GWHTERCV002364	3726.35	3441.69	4011.01	1.16537	0.220789	0.0348694	0.0665648	Up	82.935	91.0464	92.0478	89.9938	78.4501	78.7841
BXIN_1128	GWHTERCV001613	24270.3	23966	24574.6	1.0254	0.0361928	0.770829	0.834791	Up	478.896	418.179	412.962	453.996	456.297	465.725
BXIN_1129	GWHTERCV002366	9040.68	8276.12	9805.23	1.1848	0.244642	0.0428811	0.0788401	Up	129.02	108.246	109.752	110.081	99.6761	106.351
BXIN_1130	GWHTERCV002367	9754.69	8774.88	10734.5	1.22333	0.290808	0.345213	0.454456	Up	577.448	767.792	980.117	461.92	739.772	819.84
BXIN_1131	GWHTERCV000515	13399.1	11623.4	15174.7	1.30552	0.384627	0.0415391	0.0767725	Up	230.061	193.859	180.863	223.589	151.991	131.187
BXIN_1132	GWHTERCV002369	8543.76	11023.6	6063.92	0.550075	-0.862299	1.43711e-07	8.63686e-07	Down	486.553	539.615	629.26	1310.28	1085.14	882.201
BXIN_1133	GWHTERCV002370	7541.56	7930.82	7152.3	0.901808	-0.149107	0.231019	0.326454	Down	248.073	297.021	279.871	348.098	316.935	324.436
BXIN_1134	GWHTERCV002371	4194.12	5847.27	2540.97	0.434584	-1.20229	3.62157e-22	1.12379e-20	Down	58.6049	52.7305	54.623	137.184	131.137	143.093
BXIN_1135	GWHTERCV002372	6300.64	5976.63	6624.65	1.10842	0.148503	0.326255	0.433061	Up	170.571	150.026	142.991	188.358	143.497	124.033
BXIN_1136	GWHTERCV002373	7684.63	8416.8	6952.46	0.826017	-0.275757	0.313069	0.418664	Down	331.669	289.753	268.356	593.297	354.414	241.156
BXIN_1137	GWHTERCV002374	4495	5240.77	3749.23	0.715433	-0.483111	0.00263237	0.00684192	Down	121.672	102.553	114.051	154.987	171.418	180.991
BXIN_1138	GWHTERCV002375	3842.06	3660.68	4023.44	1.09905	0.136258	0.39175	0.499113	Up	132.486	162.901	148.756	138.351	153.693	143.345
BXIN_1139	GWHTERCV002376	17951.7	15720.1	20183.2	1.28391	0.360549	0.0314668	0.0609106	Up	217.42	173.43	163.971	196.24	140.599	134.015
BXIN_1140	GWHTERCV002377	28539.1	34951.5	22126.6	0.633071	-0.65956	9.22806e-08	5.73876e-07	Down	385.998	365.54	406.027	636.625	658.784	672.684
BXIN_1141	GWHTERCV002164	8572.04	8418.11	8725.97	1.03654	0.0517735	0.5922	0.685006	Up	135.748	143.419	143.597	168.766	141.788	132.271
BXIN_1142	GWHTERCV002379	537.068	773.263	300.874	0.389113	-1.36174	0.00536657	0.0127101	Down	6.60953	4.4255	3.9538	26.913	10.3214	5.96588
BXIN_1143	GWHTERCV002379	12447.9	13331.3	11564.4	0.867465	-0.205123	0.0398238	0.0742059	Down	174.142	160.287	159.575	217.679	212.452	185.749
BXIN_1144	GWHTERCV002336	1931.3	1910.05	1952.56	1.02218	0.0316481	0.898932	0.92572	Up	38.3237	49.4301	53.5705	69.9239	46.7766	35.239
BXIN_1145	GWHTERCV002335	916.356	1367.41	465.302	0.340297	-1.55514	8.68971e-08	5.43733e-07	Down	7.69773	5.87582	4.95196	28.3682	18.2647	13.2068
BXIN_1146	GWHTERCV000388	32152	33602.2	30701.8	0.913685	-0.130231	0.362654	0.4719	Down	652.617	731.185	700.882	769.961	832.552	852.184
BXIN_1147	GWHTERCV001107	123884	105442	142326	1.34981	0.432753	0.0048428	0.0116695	Up	1955.09	1895.27	1779.08	1944.57	1393.2	1218.28
BXIN_1148	GWHTERCV000736	27419.1	27736.6	27101.6	0.977117	-0.0333973	0.793128	0.852682	Down	300.573	240.584	239.341	314.885	274.399	274.76
BXIN_1149	GWHTERCV002330	4029.66	4575.61	3483.7	0.761373	-0.393324	0.00889192	0.0198826	Down	145.605	140.634	185.07	240.343	226.122	203.31
BXIN_1150	GWHTERCV002329	3580.4	3108.17	4052.64	1.30391	0.382843	0.0015605	0.00427137	Up	90.3993	81.2688	84.7715	69.7752	73.5994	68.546
BXIN_1151	GWHTERCV002328	53290.8	39011.6	67569.9	1.73205	0.792483	4.79435e-06	2.22589e-05	Up	749.698	733.508	697.334	393.414	450.98	504.694
BXIN_1152	GWHTERCV002327	2004.23	1919.27	2089.2	1.08854	0.1224	0.573013	0.667038	Up	222.199	261.055	318.195	230.575	275.554	283.543
BXIN_1153	GWHTERCV002324	34641.8	41088.7	28194.9	0.686197	-0.543306	5.11912e-06	2.36225e-05	Down	341.756	353.37	412.361	612.419	585.278	547.11
BXIN_1154	GWHTERCV002322	5385.96	4110.52	6661.41	1.62063	0.696552	9.80333e-05	0.000346248	Up	44.26	36.7467	33.5833	23.3156	25.1944	27.3805
BXIN_1155	GWHTERCV002315	26467.2	26095	26839.3	1.02853	0.0405872	0.655583	0.737016	Up	183.814	172.167	182.456	193.862	186.449	184.725
BXIN_1156	GWHTERCV002314	6033.5	6865.99	5201.01	0.757514	-0.400656	3.02258e-05	0.000119372	Down	336.804	303.839	312.673	492.595	459.632	409.992
BXIN_1157	GWHTERCV002313	6329.19	5625.91	7032.47	1.25002	0.321951	0.110777	0.176281	Up	595.083	615.382	621.45	422.145	586.528	558.739
BXIN_1158	GWHTERCV002312	7939.81	10236.9	5642.71	0.551207	-0.859334	0.000225816	0.000745609	Down	218.742	295.64	289.856	427.048	523.097	611.193
BXIN_1159	GWHTERCV002311	3197.86	4159.67	2236.04	0.537511	-0.895634	7.17262e-10	5.92715e-09	Down	86.1587	104.929	108.208	206.973	201.74	193.055
BXIN_1160	GWHTERCV002309	20423.8	22306.2	18541.3	0.831219	-0.266699	0.00704316	0.0162506	Down	396.96	399.349	411.333	531.217	513.81	522.527
BXIN_1161	GWHTERCV002308	4714.07	4660.53	4767.62	1.02298	0.0327743	0.817345	0.86968	Up	119.939	105.969	98.1332	139.55	105.849	99.3774
BXIN_1162	GWHTERCV002305	8609.24	6872.04	10346.4	1.50561	0.590347	3.94865e-06	1.85593e-05	Up	70.2058	66.0534	66.003	46.131	48.9321	49.4717
BXIN_1163	GWHTERCV002304	3867.13	5218.87	2515.39	0.482022	-1.05283	9.29243e-18	1.9761e-16	Down	53.7936	44.9514	45.9652	120.131	98.3704	106.435
BXIN_1164	GWHTERCV002303	7489.62	6671.96	8307.28	1.24512	0.316286	0.0275027	0.0541332	Up	139.24	143.683	146.732	117.159	120.07	133.811
BXIN_1165	GWHTERCV002302	4465.51	3726.01	5205	1.39698	0.482307	0.000259687	0.000844607	Up	262.873	231.005	253.109	185.581	203.631	186.408
BXIN_1166	GWHTERCV002301	8739.71	9598.64	7880.78	0.821027	-0.284498	0.173854	0.259289	Down	303.783	268.451	257.032	513.548	324.238	270.766
BXIN_1167	GWHTERCV002300	38773.6	32062.8	45484.5	1.4186	0.50447	0.000215373	0.00071736	Up	627.889	605.324	538.626	552.761	427.202	380.669
BXIN_1168	GWHTERCV002298	2151.61	3084.56	1218.67	0.395151	-1.33952	8.27591e-14	1.13365e-12	Down	82.8618	63.4498	80.1808	191.67	203.064	220.518
BXIN_1169	GWHTERCV002297	4990.72	4769.19	5212.24	1.0929	0.128168	0.401728	0.507753	Up	208.462	227.515	268.765	230.489	228.052	236.552
BXIN_1170	GWHTERCV002296	39490.6	34697.8	44283.3	1.27625	0.351912	0.00421033	0.0102511	Up	2513.31	2793.56	2699.06	2227.49	2367.37	2171.39
BXIN_1171	GWHTERCV002295	23513.9	24293.3	22734.5	0.93583	-0.0956816	0.354253	0.463547	Down	1099.87	1164.18	1150.97	1344.15	1272.36	1322.59
BXIN_1172	GWHTERCV002293	15483.5	20328	10639	0.523368	-0.934101	5.58071e-11	5.32005e-10	Down	364.186	369.973	469.796	940.469	773.307	780.476
BXIN_1173	GWHTERCV002292	30770.1	29656.8	31883.4	1.07508	0.104443	0.55845	0.654935	Up	1142.65	1311.21	1285.28	1077.84	1361.28	1292.14
BXIN_1174	GWHTERCV002291	43773.1	56644.7	30901.5	0.545529	-0.874273	1.42806e-18	3.24085e-17	Down	1082.3	1143.53	1174.77	2616.26	2111.02	2044.22
BXIN_1175	GWHTERCV002290	3071.49	2914.89	3228.09	1.10745	0.147238	0.511859	0.611627	Up	72.41	55.9742	61.6333	86.1275	57.8741	44.116
BXIN_1176	GWHTERCV002289	4955.1	5093.18	4817.02	0.945735	-0.0804915	0.547273	0.644312	Down	138.9	157.499	168.684	204.324	175.788	154.155
BXIN_1177	GWHTERCV002288	5237.97	5610.26	4865.68	0.86724	-0.205496	0.102423	0.165587	Down	154.58	171.96	181.264	241.328	211.389	183.177
BXIN_1178	GWHTERCV002287	2766.54	2331.67	3201.41	1.37292	0.457247	0.00846278	0.0191055	Up	187.611	245.628	260.073	197.894	187.097	162.43
BXIN_1179	GWHTERCV002286	24.5215	46.0974	2.94561	0.0642468	-3.96023	4.33915e-06	2.02073e-05	Down	0.683604	0.291242	0.278478	11.501	6.19051	3.97906
BXIN_1180	GWHTERCV002285	4834.74	3925.4	5744.07	1.46339	0.549317	0.00109435	0.00307004	Up	47.336	34.9973	36.6298	30.8756	25.9232	30.8876
BXIN_1181	GWHTERCV002283	6723.69	6970.33	6477.05	0.929242	-0.105873	0.620554	0.707897	Down	96.708	95.7739	96.2778	87.5636	115.339	128.873
BXIN_1182	GWHTERCV002281	5436.67	6476.68	4396.67	0.678866	-0.558801	2.74927e-06	1.32707e-05	Down	129.75	110.04	108.232	210.932	178.244	166.812
BXIN_1183	GWHTERCV002279	21748.4	20837.5	22659.4	1.08744	0.120932	0.238102	0.334907	Up	213.471	210.326	200.936	208.47	207.991	203.308
BXIN_1184	GWHTERCV002278	3597.51	3321.53	3873.5	1.16615	0.221749	0.093541	0.153194	Up	117.364	134.409	145.155	129.276	119.753	119.022
BXIN_1185	GWHTERCV002277	370.608	414.253	326.964	0.789359	-0.341246	0.310826	0.416544	Down	14.7142	10.2944	11.6062	26.5235	12.8736	11.8177
BXIN_1186	GWHTERCV002276	9218.16	10286.5	8149.77	0.792273	-0.33593	0.103891	0.167072	Down	190.176	222.281	216.012	232.995	292.096	323.667
BXIN_1187	GWHTERCV002275	5654.62	4920.6	6388.65	1.29838	0.376717	0.00429115	0.0104228	Up	145.322	143.956	142.69	116.922	113.199	128.056
BXIN_1188	GWHTERCV002274	2499.95	2840.05	2159.85	0.760503	-0.394975	0.0640264	0.11095	Down	161.756	167.732	181.605	192.367	265.417	260.673
BXIN_1189	GWHTERCV002273	2391.7	2301.23	2482.18	1.07857	0.109122	0.338947	0.447369	Up	31.6968	31.6104	28.583	32.2636	31.339	28.5148
BXIN_1190	GWHTERCV000994	4362.29	2951.29	5773.29	1.95625	0.968087	1.52506e-07	9.11142e-07	Up	45.1143	31.4846	30.5125	22.4614	18.7691	18.0862
BXIN_1191	GWHTERCV002271	4669.6	4395.07	4944.13	1.12499	0.169914	0.126968	0.199127	Up	107.505	90.8317	93.7751	99.5306	89.6988	91.329
BXIN_1192	GWHTERCV002270	3836.2	3533.87	4138.53	1.17109	0.227857	0.164246	0.247621	Up	135.497	120.803	114.597	148.106	101.447	96.2478
BXIN_1193	GWHTERCV001286	43144.5	33427	52862	1.58142	0.661218	0.00340491	0.00849419	Up	1033.06	1180.99	1180.35	588.684	815.65	886.892
BXIN_1194	GWHTERCV002268	9146.2	8256.59	10035.8	1.21547	0.28151	0.0118577	0.0258305	Up	297.881	305.168	287.392	316.689	245.754	234.568
BXIN_1195	GWHTERCV002267	17835.6	18984.7	16686.5	0.878941	-0.186162	0.566838	0.662728	Down	248.645	340.877	355.192	231.39	421.734	486.386
BXIN_1196	GWHTERCV002265	11974.5	10049.9	13899.1	1.383	0.467802	0.215189	0.306793	Up	301.752	252.842	244.972	377.863	167.237	100.519
BXIN_1197	GWHTERCV000852	3301.4	3001.32	3601.48	1.19995	0.262979	0.360012	0.469397	Up	64.9809	48.4476	46.5722	72.9115	43.9783	30.1002
BXIN_1198	GWHTERCV002263	3830.68	3838.02	3823.34	0.996187	-0.00551135	0.975978	0.98244	Down	91.9045	94.9477	87.9526	85.4173	99.8511	110.338
BXIN_1199	GWHTERCV002262	3574.37	2550.32	4598.43	1.80307	0.850457	0.000236091	0.00077449	Up	50.3643	38.3427	35.0898	34.5671	21.648	19.0373
BXIN_1200	GWHTERCV002261	2073.05	1692.19	2453.9	1.45017	0.536222	0.0145625	0.03099	Up	61.6437	62.1627	61.0222	35.7398	49.61	50.7841
BXIN_1201	GWHTERCV002260	246.665	433.1	60.2297	0.139266	-2.84408	1.64377e-06	8.2487e-06	Down	1.34282	0.243915	0.371041	4.8911	5.43666	4.73501
BXIN_1202	GWHTERCV002259	2146.91	2354.81	1939.01	0.823387	-0.280357	0.017616	0.036692	Down	140.482	139.108	150.649	204.596	196.38	164.926
BXIN_1203	GWHTERCV002259	1314.95	1660.58	969.314	0.583737	-0.776609	7.19372e-07	3.78479e-06	Down	78.0487	76.7836	68.9437	134.961	130.099	147.708
BXIN_1204	GWHTERCV002258	4118.71	3548.35	4689.07	1.32146	0.402131	0.0682146	0.117066	Up	136.057	113.036	107.209	134.04	92.4593	69.0913
BXIN_1205	GWHTERCV002164	1347.85	1578.6	1117.1	0.707618	-0.498957	0.19434	0.283584	Down	21.6634	22.2474	20.0311	58.8134	25.67	16.4632
BXIN_1206	GWHTERCV001505	3648.59	4653.69	2643.49	0.56807	-0.815859	1.04955e-07	6.43481e-07	Down	176.873	145.626	141.26	283.56	308.96	286.162
BXIN_1207	GWHTERCV002182	6040.81	6574.61	5507.02	0.837608	-0.255653	0.255001	0.353123	Down	148.163	135.856	123.342	250.635	159.405	124.402
BXIN_1208	GWHTERCV002181	17071.6	17723.1	16420.2	0.926482	-0.110164	0.259202	0.357582	Down	289.891	304.989	315.693	375.329	335.395	351.76
BXIN_1209	GWHTERCV002180	5378.86	5876.38	4881.34	0.830675	-0.267644	0.00458385	0.0110983	Down	233.37	214.506	212.435	313.364	286.89	260.485
BXIN_1210	GWHTERCV001368	31225.7	24525.2	37926.1	1.54641	0.628926	0.00162309	0.00442276	Up	1002.78	1376.81	1394.77	793.124	904.799	925.797
BXIN_1211	GWHTERCV002178	11389.9	8290.28	14489.5	1.74779	0.805531	0.00599367	0.0140314	Up	117.375	118.292	119.65	45.5344	78.2067	91.7562
BXIN_1212	GWHTERCV002177	2976.63	2631.3	3321.95	1.26245	0.336222	0.014349	0.0305997	Up	114.103	111.453	118.792	123.138	89.205	84.9737
BXIN_1213	GWHTERCV002176	9904.32	13551.3	6257.31	0.461744	-1.11483	1.10324e-05	4.72068e-05	Down	368.185	385.48	392.541	1342.35	820.07	575.556
BXIN_1214	GWHTERCV002175	25209.7	24447.7	25971.7	1.06233	0.0872308	0.396721	0.503098	Up	334.168	340.365	306.022	384.112	316.422	301.799
BXIN_1215	GWHTERCV002174	13431.9	11694.8	15169	1.29704	0.375221	0.000551767	0.00167124	Up	288.442	317.349	312.293	290.787	253.976	223.817
BXIN_1216	GWHTERCV002173	13064.2	9299.61	16828.8	1.80965	0.855708	5.11217e-17	1.01609e-15	Up	110.138	97.3434	95.519	67.4229	56.3521	57.5856
BXIN_1217	GWHTERCV002172	21118	15795.9	26440.2	1.67388	0.743197	0.00015714	0.000535721	Up	229.135	215.393	209.659	114.032	147.248	156.521
BXIN_1218	GWHTERCV002170	3363.3	2746.34	3980.27	1.44936	0.535415	0.0124527	0.0269336	Up	61.4147	55.5364	56.217	34.3898	43.1323	50.0654
BXIN_1219	GWHTERCV002100	11655.4	10429.1	12881.7	1.23519	0.304729	0.0235819	0.0472416	Up	196.479	172.22	180.893	151.535	166.815	160.163
BXIN_1220	GWHTERCV002096	27773.4	38248.3	17298.5	0.452269	-1.14475	2.65718e-20	6.79034e-19	Down	298.136	306.222	368.505	837.989	757.444	732.316
BXIN_1221	GWHTERCV002095	12252.8	12476.3	12029.2	0.964171	-0.0526391	0.640789	0.723803	Down	161.975	144.748	138.259	193.932	157.672	149.524
BXIN_1222	GWHTERCV002094	5264.3	4220.26	6308.34	1.49479	0.579943	0.0625821	0.109061	Up	77.7786	89.9148	84.8033	36.409	66.0641	76.5267
BXIN_1223	GWHTERCV002093	3641.23	3806.06	3476.41	0.913418	-0.130652	0.348448	0.457921	Down	200.415	184.868	185.556	211.508	230.047	230.411
BXIN_1224	GWHTERCV002092	6064.42	7499.74	4629.11	0.617228	-0.696125	4.33905e-12	4.81571e-11	Down	108.178	105.294	111.971	219.808	185.894	166.855
BXIN_1225	GWHTERCV002091	23782.6	24737.1	22828.1	0.922829	-0.115865	0.267709	0.367044	Down	770.304	718.383	709.417	868.184	889.561	812.51
BXIN_1226	GWHTERCV000529	68892.1	68318.2	69466	1.0168	0.0240399	0.84929	0.891621	Up	238.943	222.107	237.997	234.984	254.352	250.196
BXIN_1227	GWHTERCV002084	8152.21	7657.68	8646.73	1.12915	0.175234	0.0959194	0.156319	Up	301.575	289.722	279.54	285.781	290.26	257.003
BXIN_1228	GWHTERCV002083	15882.9	18287.9	13478	0.736979	-0.440305	0.00014212	0.000488346	Down	973.464	1034.66	1028.71	1740.94	1479.16	1260.34
BXIN_1229	GWHTERCV002082	12753	10594	14912	1.40758	0.493222	0.00339	0.00847083	Up	892.882	1004.53	962.276	643.602	772.958	764.231
BXIN_1230	GWHTERCV002081	8035.43	7412.48	8658.38	1.16807	0.224122	0.0254341	0.0505524	Up	231.396	219.471	210.204	217.854	209.82	184.659
BXIN_1231	GWHTERCV002080	2722.26	4076.5	1368.03	0.335608	-1.57515	2.55328e-14	3.66251e-13	Down	132.069	121.797	173.356	407.179	495.216	463.317
BXIN_1232	GWHTERCV002079	9390.04	6586.52	12193.5	1.85131	0.888546	0.00027056	0.00087529	Up	179.993	180.822	188.831	76.9519	112.028	127.123
BXIN_1233	GWHTERCV001919	9248.89	9515.22	8982.57	0.944001	-0.0831396	0.425441	0.530884	Down	92.0509	102.541	102.228	120.282	110.257	109.568
BXIN_1234	GWHTERCV001138	17148.7	14763.3	19534.1	1.32316	0.403988	0.0076186	0.0174066	Up	135.213	116.773	110.784	124.902	88.3179	85.6453
BXIN_1235	GWHTERCV002076	2320.75	3449.23	1192.27	0.345687	-1.53246	3.26839e-11	3.20618e-10	Down	18.2709	13.4979	14.1705	67.7341	40.8308	37.1545
BXIN_1236	GWHTERCV002075	10388.2	11185.7	9590.74	0.857397	-0.221964	0.210992	0.302367	Down	379.719	377.335	363.717	624.744	450.449	355.422
BXIN_1237	GWHTERCV002074	5290.64	6820.36	3760.92	0.551424	-0.858766	2.48717e-11	2.47983e-10	Down	87.501	80.3618	80.0218	197.712	154.846	136.861
BXIN_1238	GWHTERCV002072	13285.2	12720.5	13850	1.0888	0.122733	0.416726	0.522152	Up	152.693	129.22	118.855	161.848	126.18	112.585
BXIN_1239	GWHTERCV002071	11150.8	12389.3	9912.26	0.800086	-0.321774	0.0194712	0.040008	Down	169.001	149.447	157.301	203.799	208.669	226.818
BXIN_1240	GWHTERCV002070	6295.46	8797.37	3793.56	0.431217	-1.21351	2.19633e-07	1.28197e-06	Down	311.527	269.905	324.556	1107.93	670.01	532.779
BXIN_1241	GWHTERCV002069	45454.7	46122.9	44786.5	0.97103	-0.0424115	0.611065	0.699903	Down	1196.2	1078.99	1108.89	1353.91	1207.74	1207.38
BXIN_1244	GWHTERCV002068	8748.44	6769.86	10727	1.58452	0.664049	8.91993e-10	7.22753e-09	Up	95.2785	87.7316	86.8946	72.9811	56.8147	55.3344
BXIN_1245	GWHTERCV002067	2237.83	2706.27	1769.4	0.6538	-0.613079	0.0533686	0.0949088	Down	154.429	148.742	171.003	425.266	230.677	148.016
BXIN_1246	GWHTERCV002066	5836.27	6005.71	5666.84	0.943613	-0.083733	0.497211	0.599532	Down	96.0029	84.5945	83.3494	102.195	95.7769	103.596
BXIN_1247	GWHTERCV002065	12680.8	11392	13969.7	1.22629	0.294305	0.0175179	0.0365378	Up	136.615	115.316	112.273	124.604	98.5453	99.1473
BXIN_1248	GWHTERCV002064	1447.71	1533.89	1361.54	0.887563	-0.172079	0.121648	0.191675	Down	38.1205	40.299	41.6329	54.4593	46.3412	45.8127
BXIN_1249	GWHTERCV002063	2094.27	1718.69	2469.85	1.43714	0.5232	2.55752e-05	0.00010274	Up	64.8968	55.7728	53.9087	49.0983	41.2941	41.2152
BXIN_1250	GWHTERCV002062	16555	13971.2	19138.8	1.36989	0.454059	0.000827501	0.00239432	Up	107.927	93.7173	87.4478	77.2147	71.3658	78.9182
BXIN_1251	GWHTERCV002061	6051.88	6205.1	5898.66	0.950604	-0.0730831	0.572125	0.666602	Down	150.027	162.029	186.414	198.637	189.67	178.613
BXIN_1252	GWHTERCV000561	416.21	518.311	314.11	0.60602	-0.722562	4.03453e-05	0.000154912	Down	6.79126	7.11318	8.06524	13.2585	12.9718	12.8897
BXIN_1253	GWHTERCV002059	1677.89	1005.04	2350.74	2.33911	1.22596	6.88015e-16	1.18878e-14	Up	22.5098	17.533	18.1705	9.22456	9.19197	8.43759
BXIN_1254	GWHTERCV002057	6650.16	4266.67	9033.66	2.11731	1.08223	4.03961e-09	2.98166e-08	Up	103.657	107.441	100.533	45.3833	52.4946	59.7957
BXIN_1255	GWHTERCV002056	5138.8	7016.9	3260.7	0.464692	-1.10565	3.02872e-07	1.70878e-06	Down	281.944	304.098	388.676	640.324	867.096	741.483
BXIN_1256	GWHTERCV002055	3067.02	6133.36	0.667656	0.000108003	-13.1766	3.49035e-37	2.58882e-35	Down	0.0257312	0.0274062	0	168.028	177.903	180.56
BXIN_1257	GWHTERCV002054	8215.99	6795.13	9636.84	1.41817	0.504034	6.69115e-05	0.000244271	Up	223.492	235.015	248.533	219.792	165.771	157.371
BXIN_1258	GWHTERCV000172	15733.4	16023.3	15443.5	0.963833	-0.0531446	0.515489	0.615229	Down	103.418	95.4487	99.5857	120.752	105.729	108.452
BXIN_1259	GWHTERCV002047	3225.27	3201.17	3249.37	1.01502	0.0215144	0.91833	0.939967	Up	165.718	211.097	221.837	183.921	241.831	207.61
BXIN_1260	GWHTERCV002046	9718.41	11821.2	7615.65	0.644259	-0.634287	1.77558e-06	8.82278e-06	Down	152.471	122.012	132.448	226.245	232.548	221.663
BXIN_1261	GWHTERCV000032	4912.37	4021.84	5802.9	1.44284	0.528911	0.0235434	0.0471954	Up	101.3	78.5948	74.6753	90.4261	56.6833	46.5356
BXIN_1262	GWHTERCV001002	29918.9	22887.9	36949.9	1.61439	0.690987	9.09211e-12	9.53417e-11	Up	210.845	192.261	179.691	143.619	123.959	123.334
BXIN_1263	GWHTERCV002039	14244	12162.1	16326	1.34236	0.424776	0.0118374	0.0258159	Up	528.426	634.527	675.613	458.889	496.829	517.443
BXIN_1264	GWHTERCV002041	6957.63	3858.93	10056.3	2.60605	1.38186	1.70725e-12	2.00454e-11	Up	220.904	218.773	206.399	73.4952	90.7393	100.951
BXIN_1265	GWHTERCV002039	3482.43	3266.04	3698.81	1.13245	0.179452	0.211853	0.302747	Up	140.624	149.37	149.381	176.452	128.098	118.735
BXIN_1266	GWHTERCV000227	13729.8	14205.7	13253.9	0.933002	-0.100048	0.625558	0.711947	Down	553.53	648.102	757.886	644.662	790.494	815.836
BXIN_1267	GWHTERCV002035	139.064	154.137	123.991	0.804384	-0.314044	0.389162	0.497453	Down	7.44274	7.54612	12.5359	16.0821	12.0571	9.25684
BXIN_1268	GWHTERCV002036	4.10173	7.21725	0.986205	0.136932	-2.86846	0.091476	0.150123	Down	0.0305853	0.0162881	0	0.0735098	0.225442	0.0659363
BXIN_1269	GWHTERCV002035	535.678	1001.16	70.1977	0.0701159	-3.83411	2.59395e-60	4.64011e-58	Down	6.22614	5.48809	3.8628	95.2889	75.5076	70.7377
BXIN_1270	GWHTERCV002034	5480.89	6222.29	4739.49	0.761661	-0.392779	0.00361545	0.00894595	Down	135.549	149.361	147.674	250.886	194.744	173.255
BXIN_1271	GWHTERCV002032	24590.3	21907	27273.6	1.24498	0.316123	0.00742805	0.0169968	Up	225.854	213.097	211.497	182.331	192.719	187.539
BXIN_1272	GWHTERCV002031	9339.38	10515.4	8163.35	0.776335	-0.365248	0.135658	0.211016	Down	190.912	159.911	175.284	178.751	248.076	294.361
BXIN_1273	GWHTERCV002030	25962.1	27387.5	24536.6	0.895901	-0.158588	0.464625	0.568189	Down	1088.49	1338.76	1335.97	1202.44	1649.1	1642.07
BXIN_1274	GWHTERCV002028	17043.6	17164.4	16922.9	0.985931	-0.0204412	0.939308	0.956289	Down	107.872	106.183	120.207	81.6268	132.484	146.043
BXIN_1275	GWHTERCV002026	21046.5	26808.6	15284.5	0.57014	-0.810612	6.84669e-05	0.000248458	Down	990.578	906.657	959.539	1440.9	1858.82	2052.03
BXIN_1276	GWHTERCV002024	14200.2	26469.5	1930.8	0.0729377	-3.77719	3.1954e-217	9.71721e-214	Down	124.567	135.768	125.613	2163.25	1671.76	1902.62
BXIN_1277	GWHTERCV002023	13801.9	13126.1	14477.7	1.10296	0.141377	0.166833	0.250537	Up	263.649	272.386	265.25	267.306	271.809	245.502
BXIN_1278	GWHTERCV002022	6293.34	5571.57	7015.11	1.25909	0.332378	0.00135246	0.00373895	Up	62.8445	62.4707	56.2633	55.0907	50.1189	50.7109
BXIN_1279	GWHTERCV002021	28155.7	34892.9	21418.5	0.613838	-0.704069	0.000764342	0.00223712	Down	451.293	441.972	467.641	623.25	847.115	896.918
BXIN_1280	GWHTERCV002020	1511.44	1944.46	1078.42	0.554624	-0.850418	1.70887e-05	7.07031e-05	Down	46.2326	38.6055	35.3405	103.088	70.0163	63.6967
BXIN_1281	GWHTERCV002019	3317.18	4599.85	2034.5	0.442304	-1.17689	2.07366e-15	3.42717e-14	Down	115.769	115.795	148.651	347.045	304.283	280.498
BXIN_1282	GWHTERCV002018	11426.9	13972	8881.8	0.635683	-0.65362	1.27466e-07	7.72163e-07	Down	445.169	461.083	543.389	894.187	827.256	747.924
BXIN_1283	GWHTERCV002016	1610.41	1517.59	1703.22	1.12234	0.166508	0.455445	0.561186	Up	36.3271	28.2848	27.6139	41.1388	25.336	23.547
BXIN_1284	GWHTERCV002014	4414.68	2878.04	5951.32	2.06778	1.04808	2.33058e-07	1.35512e-06	Up	83.5341	75.2316	67.5511	54.1268	35.9486	29.873
BXIN_1285	GWHTERCV002013	1029.16	1393.7	664.609	0.476845	-1.06841	8.93376e-14	1.20745e-12	Down	55.3601	53.6189	55.1629	151.816	115.916	107.068
BXIN_1286	GWHTERCV002011	18523.9	18408.4	18639.3	1.01254	0.0179834	0.946843	0.961706	Up	467.615	562.718	557.976	381.118	632.676	655.151
BXIN_1287	GWHTERCV002010	6602.27	6145.14	7059.41	1.14878	0.200096	0.402682	0.508325	Up	239.676	191.163	192.346	284.911	174.731	136.764
BXIN_1288	GWHTERCV002009	15694.3	10400.6	20988	2.01793	1.01288	1.46884e-09	1.13657e-08	Up	487.711	459.082	439.549	326.352	230.24	194.678
BXIN_1289	GWHTERCV001103	8917.81	11501.8	6333.87	0.55068	-0.860714	6.4627e-06	2.92022e-05	Down	243.204	241.272	232.11	637.373	442.395	346.375
BXIN_1290	GWHTERCV001616	7022.58	5641.01	8404.15	1.48981	0.575124	0.00197527	0.00529699	Up	129.427	124.454	117.316	122.099	81.9508	68.9181
BXIN_1291	GWHTERCV001107	28125.2	31732.9	24517.4	0.772618	-0.372173	0.0169269	0.0354022	Down	278.617	307.436	282.701	370.235	401.964	435.995
BXIN_1292	GWHTERCV002005	8494.03	9157.42	7830.63	0.855139	-0.225768	0.122502	0.19282	Down	102.223	86.1935	90.8087	112.705	112.36	125.97
BXIN_1293	GWHTERCV001233	6266.83	6385.16	6148.5	0.962969	-0.0544386	0.63358	0.718388	Down	42.3419	35.6834	35.3607	46.6541	40.567	40.2135
BXIN_1294	GWHTERCV002003	7147.18	8801.1	5493.26	0.62416	-0.680012	0.00411799	0.0100585	Down	286.061	308.537	368.266	424.763	578.384	642.844
BXIN_1295	GWHTERCV002002	8346.6	7171.16	9522.03	1.32783	0.409072	0.104353	0.167637	Up	131.707	161.868	177.186	95.64	130.469	152.049
BXIN_1296	GWHTERCV002001	2132.61	1018.19	3247.03	3.18877	1.673	4.23773e-15	6.60869e-14	Up	95.2976	98.0213	114.063	48.3622	31.252	26.1331
BXIN_1297	GWHTERCV002000	8117.45	6319.41	9915.49	1.56905	0.649896	6.35486e-09	4.52579e-08	Up	161.57	157.112	173.696	134.695	102.679	103.694
BXIN_1298	GWHTERCV001996	4311.26	4914.67	3707.84	0.754419	-0.406561	0.0008516	0.00245471	Down	293.702	306.287	340.093	480.425	468.246	400.072
BXIN_1299	GWHTERCV001998	6144.38	7308.56	4980.21	0.681438	-0.553345	0.0187685	0.0386686	Down	89.9096	57.1194	59.2467	146.502	95.2353	88.9375
BXIN_1300	GWHTERCV001992	3367.52	2894.28	3840.75	1.32698	0.408149	0.00285153	0.00732391	Up	76.0212	72.5339	71.824	75.0552	54.542	51.4443
BXIN_1301	GWHTERCV001995	2123.85	1981.57	2266.14	1.14366	0.193663	0.382987	0.491505	Up	30.1187	26.9711	27.1811	20.7194	28.0028	29.9321
BXIN_1302	GWHTERCV001994	919.204	682.972	1155.43	1.69179	0.758548	2.51507e-07	1.45406e-06	Up	98.8426	84.8981	81.027	64.1843	55.3071	50.2457
BXIN_1303	GWHTERCV001993	1405.05	1131.43	1678.67	1.4836	0.569101	0.000278003	0.000894609	Up	103.247	94.157	89.8621	87.468	65.0793	58.53
BXIN_1304	GWHTERCV000925	2203.62	2029.01	2378.23	1.17215	0.229152	0.0549549	0.0971615	Up	71.5721	72.31	69.82	65.9441	63.7042	66.9617
BXIN_1305	GWHTERCV001991	22703.6	22929.2	22478	0.980317	-0.0286798	0.853403	0.894896	Down	607.654	741.667	813.048	811.092	765.083	805.448
BXIN_1306	GWHTERCV001990	53724.8	48050.2	59399.4	1.23619	0.305902	0.0087388	0.0196123	Up	2050.31	2376.83	2235.42	1996.21	1913.62	1912.86
BXIN_1307	GWHTERCV001989	2132.18	2436.74	1827.63	0.749963	-0.415108	0.00881305	0.0197353	Down	92.3664	97.8912	98.0065	171.421	138.255	109.491
BXIN_1308	GWHTERCV000970	32042.5	33690.5	30394.5	0.902177	-0.148518	0.254894	0.353123	Down	672.741	570.555	578.95	710.301	723.304	740.547
BXIN_1309	GWHTERCV001987	24152.8	36252.7	12053	0.332472	-1.5887	8.42026e-37	5.95488e-35	Down	1032.21	1044.52	1214.84	4247.75	3350.02	3166.41
BXIN_1310	GWHTERCV001986	20926.7	24924.4	16929	0.679222	-0.558046	1.19548e-10	1.09502e-09	Down	173.406	159.127	168.973	280.276	256.4	260.975
BXIN_1311	GWHTERCV001985	5323.51	5121.32	5525.7	1.07897	0.109658	0.341826	0.450387	Up	136.133	133.181	134.108	131.956	135.982	134.885
BXIN_1312	GWHTERCV001983	2764.82	2456.76	3072.88	1.25089	0.322958	0.00378583	0.00931449	Up	23.9794	20.6438	21.0798	20.5501	17.818	18.4403
BXIN_1313	GWHTERCV001981	8652.02	9554.54	7749.5	0.811073	-0.302097	0.037519	0.0707787	Down	149.407	140.68	144.95	243.005	186.909	155.134
BXIN_1314	GWHTERCV001980	1858.39	2132.9	1583.88	0.742564	-0.429413	0.0122817	0.0266206	Down	123.749	130.269	162.48	237.591	203.72	168.497
BXIN_1315	GWHTERCV001979	1249.31	1800.52	698.104	0.387716	-1.36693	7.97874e-13	9.66667e-12	Down	35.8972	33.8262	30.9231	124.833	78.7323	80.2949
BXIN_1316	GWHTERCV000058	4842.64	4774.41	4910.87	1.02857	0.0406372	0.878216	0.910554	Up	98.0446	84.7662	80.9632	138.361	86.1365	58.1612
BXIN_1317	GWHTERCV001977	11588.3	7564.33	15612.3	2.06397	1.04542	7.5221e-11	7.01115e-10	Up	43.3692	33.747	31.7942	21.873	16.6853	18.626
BXIN_1318	GWHTERCV001976	2856.84	1728.04	3985.63	2.30641	1.20565	0.00201583	0.00538202	Up	56.1682	35.6181	34.786	35.1129	15.6958	10.2927
BXIN_1319	GWHTERCV001975	13190.3	14970.1	11410.5	0.762236	-0.39169	0.00425536	0.0103442	Down	254.527	197.773	203.033	352.815	284.557	294.144
BXIN_1320	GWHTERCV001973	1438.29	1685.18	1191.4	0.707043	-0.50013	0.00435255	0.0105635	Down	25.9632	20.3407	20.4981	42.556	31.3152	29.0376
BXIN_1321	GWHTERCV001973	19470.1	18851.3	20088.8	1.06564	0.0917186	0.720032	0.791905	Up	698.428	735.254	820.991	1155.63	678.667	500.216
BXIN_1322	GWHTERCV001972	17262.5	20004.7	14520.3	0.725849	-0.46226	4.02083e-05	0.000154581	Down	452.159	423.856	429.223	635.544	653.098	648.463
BXIN_1323	GWHTERCV000736	84865.3	73613.9	96116.7	1.30569	0.384809	0.0745143	0.126875	Up	724.751	890.087	875.709	555.361	692.049	792.902
BXIN_1324	GWHTERCV001968	4103.19	4006.24	4200.14	1.04842	0.0682148	0.534486	0.632933	Up	340.894	344.878	379.241	379.091	353.704	364.102
BXIN_1325	GWHTERCV001128	16625.4	20477.5	12773.4	0.623779	-0.680892	1.61009e-07	9.54442e-07	Down	97.3003	98.7191	108.046	170.372	171.383	183.037
BXIN_1326	GWHTERCV001962	33331.8	32157.2	34506.4	1.07305	0.101721	0.46523	0.568635	Up	1189.01	1244.71	1486.04	1561.65	1263.78	1146.56
BXIN_1327	GWHTERCV001961	5924.85	8371.88	3477.83	0.415426	-1.26734	4.89369e-05	0.000184408	Down	93.5027	80.9354	106.383	149.548	251.582	314.312
BXIN_1328	GWHTERCV001960	13785.6	13306.8	14264.4	1.07198	0.100277	0.38984	0.497846	Up	119.528	109.067	109.945	130.736	98.5681	113.085
BXIN_1329	GWHTERCV001959	2772.96	2664.17	2881.74	1.08162	0.113192	0.549238	0.645626	Up	112.235	124.106	138.951	166.283	113.315	100.098
BXIN_1330	GWHTERCV001957	15677.5	19698.2	11656.8	0.591774	-0.756882	6.95129e-10	5.77565e-09	Down	136.035	115.771	112.194	258.678	211.198	197.935
BXIN_1331	GWHTERCV001956	5344.03	4676.82	6011.24	1.28531	0.362118	0.192954	0.282305	Up	114.47	98.7275	99.6462	138.569	74.1799	56.3141
BXIN_1332	GWHTERCV001953	89826.8	83420.2	96233.4	1.1536	0.206144	0.206508	0.297144	Up	2167.17	1822	1854.52	1630.21	1894.06	1909.22
BXIN_1333	GWHTERCV001952	421.354	737.266	105.441	0.142989	-2.80603	1.52664e-13	2.00974e-12	Down	1.48334	1.49675	1.27214	17.2002	10.1526	5.61021
BXIN_1334	GWHTERCV001950	11300.4	10690.8	11910.1	1.11407	0.155844	0.383472	0.491833	Up	56.3598	47.3593	47.3153	42.4802	49.864	52.8902
BXIN_1335	GWHTERCV001949	7415.13	7018.6	7811.66	1.11302	0.15448	0.498772	0.600937	Up	60.12	49.7262	54.0119	41.4164	51.7521	63.7982
BXIN_1336	GWHTERCV001948	7416.81	6428.67	8404.95	1.30744	0.38674	0.0729612	0.124369	Up	52.7919	52.3489	51.4749	34.1728	42.5068	51.2228
BXIN_1337	GWHTERCV001947	4103.9	5149.68	3058.13	0.593858	-0.75181	3.06102e-06	1.46361e-05	Down	55.2061	46.1162	43.5199	110.081	81.1202	74.5649
BXIN_1338	GWHTERCV001945	32880.5	41415.8	24345.2	0.587824	-0.766544	1.58959e-05	6.62182e-05	Down	730.679	822.71	1016.2	1480.28	1606.06	1616.1
BXIN_1339	GWHTERCV001944	13474.2	14102.5	12845.9	0.910873	-0.134678	0.105584	0.169258	Down	285.39	291.464	293.697	375.983	344.689	314.482
BXIN_1340	GWHTERCV000104	38953.4	38401	39505.8	1.02877	0.0409223	0.678297	0.757233	Up	655.09	613.878	579.629	672.782	643.861	624.191
BXIN_1341	GWHTERCV001942	3962.83	3022.53	4903.13	1.62224	0.69799	0.00103716	0.00293669	Up	94.7599	83.8406	83.7503	46.0848	61.2891	65.3243
BXIN_1342	GWHTERCV001941	2721.94	2072.59	3371.29	1.62657	0.701829	4.86978e-05	0.000183735	Up	36.5851	33.1326	27.9966	27.2956	20.0099	18.2064
BXIN_1343	GWHTERCV001940	2504.9	2744.82	2264.98	0.825188	-0.277205	0.23046	0.325816	Down	75.179	90.818	117.25	109.111	123.057	136.061
BXIN_1344	GWHTERCV001939	2804.48	2930.45	2678.5	0.914076	-0.129613	0.373244	0.482583	Down	60.2651	57.4637	72.9955	78.712	70.3724	76.1953
BXIN_1345	GWHTERCV001938	19598.3	17680.6	21516	1.21693	0.283249	0.0222338	0.0449257	Up	504.386	485.006	472.521	414.515	441.486	437.006
BXIN_1346	GWHTERCV001937	3052.28	3353.75	2750.81	0.820177	-0.285992	0.0130991	0.0281913	Down	87.6515	85.9601	81.6746	132.349	108.467	97.5457
BXIN_1347	GWHTERCV001936	2480.09	2944.33	2015.85	0.684693	-0.54647	1.21148e-05	5.1454e-05	Down	86.7076	73.7472	71.4595	136.42	119.692	110.892
BXIN_1348	GWHTERCV001935	3530.19	3151.18	3909.2	1.24054	0.310967	0.00412146	0.0100589	Up	84.0581	79.2278	75.4948	72.1563	71.3781	64.4462
BXIN_1349	GWHTERCV001934	6257.24	8554.33	3960.14	0.462944	-1.11109	3.00864e-06	1.4431e-05	Down	283.24	305.131	406.927	627.754	779.252	890.841
BXIN_1350	GWHTERCV001932	3974.36	4706.55	3242.17	0.688815	-0.537812	1.0818e-06	5.59483e-06	Down	78.0072	83.2648	80.9415	148.522	121.637	112.043
BXIN_1351	GWHTERCV001931	3472.61	3243.64	3701.57	1.14118	0.19053	0.399753	0.505887	Up	43.0853	31.4056	30.2427	44.7334	30.8662	24.8175
BXIN_1352	GWHTERCV001930	4436.83	3671.61	5202.06	1.41678	0.502619	0.000117514	0.000411233	Up	165.942	161.265	146.274	145.152	115.934	102.632
BXIN_1353	GWHTERCV001929	2497.34	2413.46	2581.21	1.06941	0.0968083	0.494441	0.597078	Up	49.6826	58.6507	58.5242	66.8009	53.5896	49.3698
BXIN_1354	GWHTERCV001928	38068.1	31102.8	45033.4	1.44789	0.533955	0.00346827	0.00861685	Up	489.015	459.753	435.526	291.655	349.259	382.659
BXIN_1355	GWHTERCV001927	3451.19	3899.62	3002.75	0.770015	-0.377041	0.106146	0.1698	Down	74.3346	58.5176	59.399	128.948	80.4893	64.7367
BXIN_1356	GWHTERCV001926	1972.82	1269.34	2676.3	2.10863	1.07631	1.58935e-07	9.43989e-07	Up	87.323	66.406	63.044	33.4947	36.027	40.7055
BXIN_1357	GWHTERCV001925	2888.21	2929.71	2846.7	0.971664	-0.0414704	0.862178	0.900767	Down	77.7038	63.4179	59.1377	107.901	63.6042	54.9911
BXIN_1358	GWHTERCV001924	9417.78	9301.58	9533.99	1.025	0.0356206	0.871489	0.907602	Up	97.1788	85.3027	85.1964	72.1944	100.889	105.521
BXIN_1359	GWHTERCV001923	12687	15898.4	9475.67	0.596018	-0.746571	0.000804429	0.00234317	Down	1043.69	1037.66	1325.9	1624.18	2307.76	2177.02
BXIN_1360	GWHTERCV001920	30485.6	28537.2	32433.9	1.13656	0.184669	0.0721165	0.122998	Up	342.57	312.444	300.754	316.357	290.691	301.043
BXIN_1361	GWHTERCV001919	9938.23	6947	12929.5	1.86113	0.896176	1.5158e-08	1.04573e-07	Up	131.686	130.322	114.917	93.874	67.5396	59.7811
BXIN_1362	GWHTERCV001918	5441.13	3965.28	6916.99	1.74442	0.802752	2.50072e-12	2.8482e-11	Up	65.3769	59.6355	54.4235	39.9509	35.3235	35.9791
BXIN_1363	GWHTERCV001917	237.576	411.046	64.1059	0.155997	-2.68041	2.31713e-14	3.35543e-13	Down	5.42833	4.33626	3.73161	46.9679	26.865	21.5033
BXIN_1364	GWHTERCV001916	1727.61	1603.72	1851.49	1.15453	0.207306	0.259279	0.357582	Up	36.6201	38.7797	45.4656	33.91	38.6936	39.7909
BXIN_1365	GWHTERCV001915	2825.66	1447.19	4204.13	2.90522	1.53865	1.62176e-13	2.11664e-12	Up	86.2948	80.6637	73.2994	24.4083	30.0433	33.9728
BXIN_1366	GWHTERCV001914	3299.03	2653.46	3944.61	1.48669	0.5721	0.000696933	0.00207172	Up	94.5791	72.454	69.5543	57.897	54.2722	59.2646
BXIN_1367	GWHTERCV001913	3059.3	3228.6	2890.01	0.895077	-0.159917	0.288922	0.392056	Down	98.6444	102.948	90.3686	147.806	108.952	99.091
BXIN_1368	GWHTERCV001913	899.318	572.506	1226.13	2.14161	1.0987	4.9689e-13	6.19279e-12	Up	89.3312	91.0095	98.2159	45.6176	50.0032	44.5513
BXIN_1369	GWHTERCV001911	7814.18	6361.37	9266.99	1.45677	0.542776	0.00338371	0.00846205	Up	177.188	127.815	121.413	125.756	102.638	89.6166
BXIN_1370	GWHTERCV001910	51106.9	53070.1	49143.7	0.926013	-0.110895	0.242225	0.339763	Down	1762.76	1664.64	1667.1	2298.84	1928.93	1746.54
BXIN_1371	GWHTERCV001909	4575.7	4190.03	4961.37	1.18407	0.243749	0.106101	0.1698	Up	448.452	510.345	588.958	481.695	485.252	444.979
BXIN_1372	GWHTERCV001906	34360.4	28499.3	40221.4	1.41131	0.497035	0.105158	0.168752	Up	1606.61	2647.77	3008.99	1343.76	2016.81	2130.95
BXIN_1373	GWHTERCV001905	2323.88	3097.73	1550.04	0.500349	-0.998994	1.20442e-18	2.75387e-17	Down	38.9967	38.2408	37.098	95.8133	80.7482	71.6824
BXIN_1374	GWHTERCV001904	1796.23	1823.33	1769.12	0.970356	-0.0434138	0.779102	0.841353	Down	28.4023	22.4003	22.5066	32.2861	24.6626	25.0879
BXIN_1375	GWHTERCV001903	8872.95	7968.4	9777.5	1.22707	0.295212	0.102944	0.166164	Up	62.8801	50.7586	50.9036	43.7782	45.9155	54.0876
BXIN_1376	GWHTERCV001901	11072.5	9293.82	12851.3	1.38274	0.46753	0.000641837	0.00192298	Up	306.967	342.513	315.434	309.421	239.943	211.35
BXIN_1377	GWHTERCV001901	1965.36	2186.66	1744.06	0.797561	-0.326334	0.0222819	0.0449929	Down	33.2453	31.8851	29.0335	52.4454	38.7111	37.431
BXIN_1378	GWHTERCV001898	5026.19	3827.15	6225.23	1.62666	0.701911	1.51296e-09	1.16774e-08	Up	56.6343	55.534	53.3623	37.8068	33.8863	38.1275
BXIN_1379	GWHTERCV001897	10340.7	9770.1	10911.3	1.11679	0.159356	0.102807	0.166031	Up	173.58	182.548	168.887	176.783	169.65	161.715
BXIN_1380	GWHTERCV001896	5098.08	6170.8	4025.35	0.652325	-0.616338	6.8166e-05	0.000247661	Down	178.065	190.652	214.425	303.341	320.965	337.176
BXIN_1381	GWHTERCV001895	2862.67	2306.62	3418.73	1.48215	0.567693	2.39471e-06	1.16704e-05	Up	127.011	116.216	130.355	108.853	84.3255	80.8526
BXIN_1382	GWHTERCV001295	19932.3	18572.5	21292.1	1.14643	0.197152	0.183375	0.269998	Up	225.433	237.037	239.651	201.291	225.368	231.333
BXIN_1383	GWHTERCV001892	4383.87	4637.42	4130.31	0.89064	-0.167086	0.673578	0.753712	Down	99.4046	90.4936	90.8129	209.944	91.4263	51.2596
BXIN_1384	GWHTERCV001502	5129.51	4245.96	6013.06	1.41617	0.501995	0.0105542	0.0232406	Up	138.831	186.573	185.24	117.958	131.025	138.649
BXIN_1385	GWHTERCV001547	7927	7496.56	8357.43	1.11482	0.15681	0.316607	0.422838	Up	423.428	494.926	519.202	440.324	497.659	450.851
BXIN_1386	GWHTERCV001889	27755.1	29881.3	25628.9	0.85768	-0.221489	0.0282646	0.0554176	Down	1672.95	1786.52	1813.07	2452.01	2250.73	1962.34
BXIN_1387	GWHTERCV001888	3904.78	3192.62	4616.95	1.44611	0.532178	0.0846577	0.14068	Up	39.0197	31.7366	28.5732	39.6408	21.6937	14.6801
BXIN_1388	GWHTERCV001887	27435.2	29336.3	25534	0.870395	-0.200258	0.186186	0.273391	Down	498.859	429.619	430.253	516.659	573.232	586.428
BXIN_1389	GWHTERCV001886	50598.2	33317.9	67878.5	2.0373	1.02666	5.41076e-13	6.71597e-12	Up	917.703	775.92	735.677	522.496	407.67	367.301
BXIN_1390	GWHTERCV000499	3163.54	2130.75	4196.33	1.96939	0.977746	0.000981301	0.00279675	Up	70.8739	50.7862	54.6237	50.6665	27.9682	20.2146
BXIN_1391	GWHTERCV001884	33940.1	29524.8	38355.5	1.29909	0.377504	0.171944	0.257023	Up	606.847	496.199	447.514	663.79	378.871	274.828
BXIN_1392	GWHTERCV001883	4276.05	4995.29	3556.81	0.712082	-0.489885	1.29734e-05	5.48708e-05	Down	97.4935	80.4343	87.4136	150.617	129.445	123.619
BXIN_1393	GWHTERCV001882	7748.81	6414.71	9082.9	1.41595	0.501766	0.00304144	0.00770111	Up	95.0527	80.2689	78.4757	84.4495	57.7318	53.5738
BXIN_1394	GWHTERCV001881	3395.02	4102.1	2687.93	0.655272	-0.609834	0.0121314	0.0263322	Down	125.313	120.348	136.11	153.398	224.31	242.899
BXIN_1395	GWHTERCV001880	4572.14	3304.65	5839.62	1.76712	0.821397	0.00532964	0.0126324	Up	96.9811	98.6878	93.1927	36.4955	65.7889	71.0788
BXIN_1396	GWHTERCV001878	3239.87	3654.45	2825.29	0.773069	-0.371332	0.000220922	0.000733433	Down	38.0212	38.0745	39.0159	58.4045	55.0095	47.854
BXIN_1397	GWHTERCV001876	22172.4	21740	22604.8	1.03978	0.0562803	0.740316	0.810403	Up	108.793	104.843	116.661	99.0049	119.946	121.515
BXIN_1398	GWHTERCV001608	6355.58	4623.09	8088.08	1.74956	0.806993	2.27851e-14	3.31528e-13	Up	87.7838	76.0647	76.2991	53.2116	47.0996	48.0904
BXIN_1399	GWHTERCV001874	24611	24670.8	24551.3	0.995155	-0.00700656	0.953464	0.965851	Down	551.034	579.198	553.364	592.124	616.555	613.951
BXIN_1400	GWHTERCV001873	31780.7	24704.9	38856.4	1.57281	0.653343	4.42818e-05	0.000168326	Up	624.483	622.283	586.055	544.096	399.671	329.794
BXIN_1401	GWHTERCV001872	2640.06	3714.67	1565.44	0.421445	-1.24658	7.41123e-16	1.27331e-14	Down	37.9498	31.1863	30.1735	102.955	81.084	72.3135
BXIN_1402	GWHTERCV001869	8257.54	7247.67	9267.4	1.2787	0.354679	0.0359851	0.0683515	Up	168.54	144.975	161.877	117.552	137.825	143.083
BXIN_1403	GWHTERCV001867	10879.9	10222.7	11537.2	1.12856	0.174489	0.181466	0.268143	Up	183.068	183.763	180.101	217.46	163.864	147.005
BXIN_1404	GWHTERCV001866	4081.53	4275.69	3887.37	0.909173	-0.137373	0.460341	0.564475	Down	121.434	144.318	144.34	142.901	163.08	178.025
BXIN_1405	GWHTERCV001865	26513.9	30395.9	22631.8	0.744559	-0.425542	6.10084e-06	2.77319e-05	Down	138.747	139.253	144.275	225.355	208.853	180.45
BXIN_1406	GWHTERCV001098	49921.7	46718.6	53124.9	1.13713	0.185392	0.486299	0.589666	Up	1635.87	1875.95	1873.07	1162.22	1797.16	2076.46
BXIN_1407	GWHTERCV000380	11287.3	10435.2	12139.4	1.16333	0.218262	0.0549385	0.0971615	Up	98.9596	95.7539	101.761	91.1883	88.9427	94.4776
BXIN_1408	GWHTERCV001859	5726.92	5586.93	5866.92	1.05011	0.0705472	0.692529	0.768606	Up	240.245	285.858	332.286	282.125	288.724	309.147
BXIN_1409	GWHTERCV001858	3988	4703.43	3272.57	0.695763	-0.523332	0.000698197	0.00207345	Down	142.993	142.679	140.62	285.352	202.869	181.038
BXIN_1410	GWHTERCV001858	3912.68	2650.23	5175.13	1.95266	0.965444	2.13309e-15	3.50634e-14	Up	235.371	256.393	281.54	150.985	143.213	134.13
BXIN_1411	GWHTERCV001856	9081.69	7942.68	10220.7	1.28679	0.363772	3.61612e-06	1.70755e-05	Up	98.9876	100.358	98.3135	92.3777	80.0938	78.1714
BXIN_1412	GWHTERCV001854	5240	5100.71	5379.29	1.0546	0.0766972	0.760681	0.827631	Up	89.8691	82.7922	83.3049	130.825	79.6698	57.011
BXIN_1413	GWHTERCV001852	6662.8	6733.48	6592.12	0.978996	-0.0306254	0.887816	0.918003	Down	145.756	138.402	129.144	219.457	131.803	112.799
BXIN_1414	GWHTERCV001851	13284.9	13776.8	12793	0.928593	-0.106882	0.555494	0.652223	Down	83.9233	67.1235	64.2426	110.172	72.711	70.3454
BXIN_1415	GWHTERCV001850	4906.55	4064.61	5748.5	1.4143	0.500092	0.0101546	0.0224582	Up	27.9233	21.2834	19.4299	22.3722	15.0093	15.5139
BXIN_1416	GWHTERCV001849	1182.21	1034.52	1329.9	1.28555	0.362381	0.280436	0.382082	Up	73.066	106.324	117.604	54.2604	86.9631	104.26
BXIN_1417	GWHTERCV001150	801.866	904.366	699.365	0.773439	-0.370641	0.0439778	0.0803704	Down	23.3201	21.6775	24.965	29.6133	32.3674	35.1151
BXIN_1418	GWHTERCV001847	1700.19	1783.18	1617.2	0.906847	-0.141069	0.317895	0.424186	Down	78.9071	91.0045	98.5275	119.995	100.744	100.299
BXIN_1419	GWHTERCV000028	5453.44	5676.79	5230.09	0.921303	-0.118252	0.56886	0.664476	Down	91.6231	113.841	120.703	107.516	135.972	136
BXIN_1420	GWHTERCV000499	4623.53	4143.35	5103.72	1.23174	0.300701	0.0186708	0.0385196	Up	91.4618	94.6709	93.0745	100.939	75.0282	71.0202
BXIN_1421	GWHTERCV001844	6762.26	6932.12	6592.4	0.951001	-0.0724815	0.560666	0.65728	Down	78.4014	70.5918	71.3505	102.168	75.1002	74.8679
BXIN_1422	GWHTERCV001843	7834.98	11996	3674	0.306281	-1.70707	5.62221e-47	6.57583e-45	Down	107.593	94.8815	106.4	435.83	342.536	318.099
BXIN_1423	GWHTERCV001842	11736.6	7159.76	16313.4	2.27849	1.18808	3.19518e-08	2.12151e-07	Up	618.32	768.288	679.311	262.818	341.517	365.91
BXIN_1424	GWHTERCV001841	6671.85	6649.07	6694.63	1.00685	0.00984694	0.946517	0.961697	Up	70.4309	62.3708	60.6908	87.1801	64.3209	58.0183
BXIN_1425	GWHTERCV001840	7243.48	8348.39	6138.56	0.735277	-0.443639	0.00089307	0.00256686	Down	331.499	377.132	387.184	649.616	493.386	479.415
BXIN_1426	GWHTERCV000190	4474.71	4984.27	3965.15	0.79554	-0.329993	0.0628787	0.109328	Down	133.073	143.361	159.931	176.343	196.204	216.041
BXIN_1427	GWHTERCV001407	13623.7	16613.5	10633.8	0.640067	-0.643706	2.42146e-06	1.17819e-05	Down	386.626	394.71	493.06	778.091	710.81	666.138
BXIN_1428	GWHTERCV001835	19955.4	22894.2	17016.7	0.743274	-0.428035	2.68465e-06	1.29793e-05	Down	156.377	163.182	171.975	261.831	225.079	229.241
BXIN_1430	GWHTERCV001832	11346.5	13308.4	9384.73	0.70517	-0.503958	0.00111164	0.00310707	Down	180.36	173.611	163.557	343.389	239.494	218.838
BXIN_1431	GWHTERCV001831	25603.9	19450.5	31757.4	1.63273	0.707288	0.00197899	0.00530229	Up	1970.91	2837.8	3092.16	1556.68	1691.55	1948.72
BXIN_1432	GWHTERCV001830	18540.8	17304.2	19777.4	1.14293	0.192736	0.0150395	0.0318712	Up	408.618	383.583	380.601	401.393	363.999	345.197
BXIN_1433	GWHTERCV001829	4605	4147.89	5062.12	1.22039	0.287339	0.280434	0.382082	Up	184.157	175.506	193.398	253.948	139.195	107.436
BXIN_1434	GWHTERCV001824	6448.92	6961.96	5935.87	0.852624	-0.230019	0.0268791	0.053043	Down	40.3455	37.7135	41.3661	51.8987	52.2862	47.0622
BXIN_1435	GWHTERCV001823	38354.4	50382.4	26326.4	0.522531	-0.936411	2.38469e-13	3.07282e-12	Down	1139.21	1261.8	1431.93	2782.85	2617.94	2530.27
BXIN_1436	GWHTERCV001820	4037.35	5628.9	2445.8	0.434503	-1.20256	2.53078e-13	3.2473e-12	Down	86.5786	79.8475	65.8959	238.681	175.106	168.683
BXIN_1437	GWHTERCV001818	5739.71	5176.78	6302.64	1.21745	0.283865	0.103003	0.166172	Up	199.449	218.562	247.202	253.923	185.348	157.726
BXIN_1438	GWHTERCV001817	10292.1	11645.4	8938.84	0.767571	-0.381629	5.75952e-05	0.000213855	Down	263.722	279.594	277.969	436.013	355.704	368.628
BXIN_1439	GWHTERCV000256	7567.57	7071.83	8063.3	1.1402	0.189289	0.200571	0.290308	Up	120.538	129.72	136.437	113.409	125.166	126.093
BXIN_1440	GWHTERCV001814	2180.81	2439.8	1921.83	0.787697	-0.344287	0.153903	0.234714	Down	45.415	36.5975	33.2223	75.0827	47.3941	38.1418
BXIN_1441	GWHTERCV001813	13183.9	12019.7	14348.2	1.19373	0.255476	0.137984	0.214087	Up	205.327	227.058	227.722	173.828	205.17	214.171
BXIN_1442	GWHTERCV001812	4157.19	4664.77	3649.62	0.782348	-0.354118	0.00493162	0.011846	Down	130	131.201	128.397	219.417	170.25	152.712
BXIN_1443	GWHTERCV001811	6530.39	7536.95	5523.83	0.73288	-0.448351	0.0183034	0.0378644	Down	343.906	480.849	525.964	745.229	632.458	622.4
BXIN_1444	GWHTERCV001810	2286.03	1975.71	2596.35	1.31408	0.394049	0.151082	0.231456	Up	107.771	105.154	102.181	133.038	77.4128	54.3912
BXIN_1445	GWHTERCV001809	239.734	368.025	111.442	0.30284	-1.72337	0.00133065	0.003682	Down	3.55927	2.61547	3.37193	22.5799	8.39639	4.46113
BXIN_1446	GWHTERCV001807	22277.3	22009.3	22545.2	1.02435	0.034702	0.830937	0.88106	Up	822.815	977.692	1162.24	1111.16	1068.62	950.963
BXIN_1447	GWHTERCV001806	5262.58	4001.11	6524.05	1.63057	0.705374	6.12258e-05	0.000225958	Up	243.935	273.275	340.38	183.672	190.86	191.948
BXIN_1448	GWHTERCV001805	1753.91	1729.79	1778.03	1.02789	0.0396902	0.805963	0.861185	Up	61.6862	62.1572	65.2682	60.0292	71.024	66.603
BXIN_1449	GWHTERCV001803	3616.4	2086.42	5146.37	2.46657	1.3025	4.88754e-07	2.63997e-06	Up	50.6134	34.4968	32.468	23.9791	16.0374	12.2294
BXIN_1450	GWHTERCV001802	1249.78	1398.32	1101.25	0.787452	-0.344737	0.0137169	0.029396	Down	53.5645	60.5791	62.457	82.7162	82.8875	76.6487
BXIN_1451	GWHTERCV001801	6005.49	4344.21	7666.77	1.76481	0.819512	0.0217779	0.0440629	Up	62.4108	45.5598	41.7563	52.8404	24.9158	16.5809
BXIN_1452	GWHTERCV001798	9906.61	8727.18	11086	1.2703	0.345169	0.0693063	0.118671	Up	145.827	158.745	173.764	115.903	135.582	151.906
BXIN_1453	GWHTERCV001797	19732.1	18916.6	20547.7	1.08622	0.119321	0.239229	0.33618	Up	346.604	337.504	323.728	392.622	303.714	311.482
BXIN_1454	GWHTERCV001796	4044.36	4160.52	3928.19	0.944177	-0.0828713	0.758952	0.826046	Down	49.9439	50.8985	58.303	41.8496	62.6488	74.6674
BXIN_1455	GWHTERCV001795	5563.28	3386.42	7740.13	2.28564	1.1926	3.52229e-08	2.32349e-07	Up	48.2949	35.1072	32.9277	24.5704	16.1254	14.931
BXIN_1456	GWHTERCV001794	790.454	592.923	987.985	1.66629	0.736638	1.54175e-06	7.80112e-06	Up	28.8162	26.6244	26.3824	21.7915	15.7762	15.8905
BXIN_1457	GWHTERCV001792	2570.07	2318.26	2821.88	1.21722	0.283594	0.0798843	0.134215	Up	49.9295	58.2465	63.7016	49.1585	51.1884	51.7641
BXIN_1458	GWHTERCV001616	9650.45	7895.81	11405.1	1.44446	0.530526	0.00118792	0.00331116	Up	145.664	160.734	154.753	103.448	114.113	125.225
BXIN_1459	GWHTERCV001790	2961.95	2806.94	3116.96	1.11049	0.151196	0.446026	0.552288	Up	56.1796	54.479	59.9286	45.8989	55.9227	62.497
BXIN_1460	GWHTERCV001789	3330.86	3785.43	2876.3	0.759808	-0.396293	0.00520102	0.0123855	Down	71.612	77.8519	90.7384	131.45	110.897	100.976
BXIN_1461	GWHTERCV001788	32579.8	25626.3	39533.3	1.54269	0.625448	0.000202929	0.000679633	Up	433.652	332.55	314.46	307.571	238.656	215.746
BXIN_1462	GWHTERCV001787	4896.41	4222.1	5570.73	1.31946	0.399944	0.00825271	0.0187008	Up	49.4685	39.6231	36.6714	39.547	31.8714	31.9433
BXIN_1463	GWHTERCV001785	193407	123838	262975	2.12353	1.08646	9.62605e-06	4.17586e-05	Up	2094.91	2382.46	2222.05	812.84	1221.33	1327.04
BXIN_1464	GWHTERCV001783	4964.1	4672.64	5255.56	1.12481	0.169681	0.350846	0.460277	Up	48.7653	34.3067	35.4665	38.4367	35.1635	39.8717
BXIN_1465	GWHTERCV000383	6174.69	8947.75	3401.62	0.38017	-1.39528	8.56035e-18	1.83324e-16	Down	226.167	231.36	291.441	691.206	690.078	739.705
BXIN_1466	GWHTERCV001780	28160.4	24287.1	32033.7	1.31895	0.399389	6.59638e-06	2.9762e-05	Up	295.354	297.005	302.106	282.953	232.672	220.781
BXIN_1467	GWHTERCV001778	16325.1	14779.3	17871	1.20918	0.274026	0.125777	0.197567	Up	405.522	497.417	567.15	545.874	410.123	370.145
BXIN_1468	GWHTERCV001777	85.056	106.625	63.487	0.595739	-0.747247	0.205032	0.295498	Down	2.40913	1.01445	2.11115	6.02584	2.62528	1.69095
BXIN_1469	GWHTERCV001776	8208.2	7436.86	8979.53	1.20748	0.271998	0.0105097	0.0231595	Up	103.906	88.6325	94.5075	95.8782	78.5651	82.979
BXIN_1470	GWHTERCV001775	1504.46	1322.58	1686.34	1.27523	0.350757	0.00718337	0.0165114	Up	20.3441	16.7206	19.8657	16.9436	15.8661	15.409
BXIN_1471	GWHTERCV001774	4447.02	5085.45	3808.59	0.74893	-0.417098	0.0288076	0.0563006	Down	89.3253	93.6106	109.376	121.03	143.773	153.447
BXIN_1472	GWHTERCV001773	10354.9	7558.2	13151.7	1.74005	0.799131	7.23468e-08	4.56445e-07	Up	85.6157	72.2693	67.2476	56.9304	43.6903	40.1799
BXIN_1473	GWHTERCV001772	894.262	922.713	865.811	0.938241	-0.0919688	0.564437	0.660682	Down	41.7058	38.4166	38.1234	51.7063	48.3212	36.79
BXIN_1474	GWHTERCV001771	5343.96	6080.43	4607.5	0.757758	-0.400191	0.21865	0.310999	Down	59.2958	46.2071	47.517	121.102	61.8856	41.0185
BXIN_1475	GWHTERCV001770	5065.56	5293.88	4837.24	0.913704	-0.130202	0.331359	0.438451	Down	258.431	278.92	294.967	392.689	323.393	275.334
BXIN_1476	GWHTERCV001769	7216.44	7619.37	6813.51	0.894259	-0.161235	0.307812	0.413396	Down	74.8638	65.4205	63.4962	76.6743	78.7799	89.3126
BXIN_1477	GWHTERCV001768	26074.3	35634.7	16514	0.46343	-1.10958	4.95624e-22	1.50719e-20	Down	324.319	276.936	266.127	730.136	640.199	653.707
BXIN_1478	GWHTERCV001766	2491.55	2681.87	2301.22	0.858027	-0.220905	0.167602	0.251569	Down	145.339	171.317	197.672	247.552	202.332	200.822
BXIN_1479	GWHTERCV001765	4057.3	5531.56	2583.04	0.466949	-1.09866	8.02641e-07	4.19393e-06	Down	88.8847	102.127	107.018	330.601	196.247	174.882
BXIN_1480	GWHTERCV001764	6321.92	7281.16	5362.69	0.736504	-0.441234	0.00919893	0.0204488	Down	219.225	234.537	285.486	449.782	346.402	298.136
BXIN_1481	GWHTERCV001763	4271.21	5963.44	2578.99	0.432466	-1.20934	6.41132e-12	6.96315e-11	Down	103.106	91.7939	84.7445	306.042	212.684	187.982
BXIN_1482	GWHTERCV001761	24545.1	26022.7	23067.5	0.886446	-0.173895	0.0350028	0.0667358	Down	691.259	636.904	639.668	872.351	759.46	770.377
BXIN_1483	GWHTERCV000004	25386.5	24879.2	25893.7	1.04078	0.0576602	0.809954	0.864235	Up	346.661	393.028	385.761	285.621	408.546	458.527
BXIN_1484	GWHTERCV002428	9581.83	11025.2	8138.49	0.738188	-0.437941	1.9322e-05	7.9189e-05	Down	211.174	198.479	205.189	302.928	294.193	301.077
BXIN_1485	GWHTERCV000095	10592.5	8811.07	12373.9	1.40436	0.489908	0.0089396	0.0199599	Up	156.252	128.812	119.603	138.064	92.7051	84.2298
BXIN_1490	GWHTERCV003737	2424.82	2563.84	2285.81	0.891567	-0.165585	0.153338	0.233969	Down	88.6537	79.8637	77.4591	105.619	102.266	90.4739
BXIN_1491	GWHTERCV003736	6711.19	6401.76	7020.62	1.09671	0.133182	0.178391	0.26469	Up	152.038	131.239	139.402	147.397	137.328	131.792
BXIN_1492	GWHTERCV000551	31684.8	27146.5	36223	1.33434	0.416126	0.0177292	0.0368613	Up	623.873	809.549	747.985	751.893	550.623	484.118
BXIN_1493	GWHTERCV003732	18996.5	25100.1	12892.8	0.513659	-0.961116	1.76095e-07	1.03982e-06	Down	223.687	212.114	252.69	412.783	491.259	531.245
BXIN_1494	GWHTERCV003730	40692.7	31212.5	50172.9	1.60745	0.684775	3.10862e-06	1.48404e-05	Up	852.515	960.452	883.854	755.201	581.81	493.698
BXIN_1495	GWHTERCV003729	1845.42	1467.23	2223.62	1.51559	0.599877	0.0343326	0.0656225	Up	170.311	145.598	170.219	76.1252	133.481	131.02
BXIN_1496	GWHTERCV003727	19408.7	23260.4	15557.1	0.668833	-0.580281	6.0162e-10	5.06828e-09	Down	149.175	129.984	137.885	254.059	214.717	207.083
BXIN_1497	GWHTERCV003726	6683.11	4192.39	9173.83	2.18818	1.12973	0.00107526	0.00302205	Up	183.558	138.55	133.081	127.851	62.7054	40.5815
BXIN_1498	GWHTERCV000425	22637.4	29114.8	16160	0.555055	-0.849298	4.82472e-11	4.62839e-10	Down	320.114	252.966	257.619	578.293	513.872	524.981
BXIN_1499	GWHTERCV003723	5956.27	5328.66	6583.89	1.23551	0.305101	0.0529267	0.0943989	Up	217.799	271.202	270.352	255.334	228.242	184.675
BXIN_1500	GWHTERCV003722	15106.6	18683.4	11529.9	0.617118	-0.696381	2.54861e-06	1.23609e-05	Down	703.761	753.925	897.733	1355.34	1367.26	1390.59
BXIN_1501	GWHTERCV003721	9568.05	7996.42	11139.7	1.39307	0.47827	0.149937	0.230165	Up	203.94	178.801	184.507	251.135	121.522	80.1242
BXIN_1502	GWHTERCV003719	81986	96879.3	67092.7	0.692539	-0.530032	0.0384581	0.0722341	Down	647.48	651.604	719.392	734.767	1078.61	1286.07
BXIN_1504	GWHTERCV000192	9499.48	7112.83	11886.1	1.67108	0.740783	0.0117578	0.0257048	Up	69.2247	45.7966	45.6962	53.9313	28.6391	23.4976
BXIN_1505	GWHTERCV000164	6797.31	6055.14	7539.48	1.24517	0.31634	0.0283474	0.0555441	Up	68.315	58.3146	56.3246	50.6974	53.7061	53.6617
BXIN_1506	GWHTERCV003716	30397.7	35827.7	24967.7	0.696877	-0.521023	5.05485e-11	4.8339e-10	Down	1691.6	1712.92	1733.1	2979.53	2593.08	2421.41
BXIN_1507	GWHTERCV003715	44966.4	42212.3	47720.4	1.13048	0.17694	0.449713	0.555474	Up	1706.95	1813.53	1689.81	2416.96	1547.84	1109.76
BXIN_1508	GWHTERCV003714	5895.34	4584	7206.69	1.5721	0.652696	2.70914e-05	0.000108373	Up	193.46	175.929	173.663	156.449	122.196	98.1372
BXIN_1509	GWHTERCV003713	25866.7	24372.1	27361.3	1.12264	0.166895	0.357846	0.467243	Up	748.685	1062.95	929.507	850.502	878.268	904.183
BXIN_1510	GWHTERCV003710	6415.3	7049.76	5780.85	0.820036	-0.28624	0.0494232	0.0888947	Down	74.0394	61.3502	58.5735	86.1413	80.2402	88.5043
BXIN_1511	GWHTERCV003707	19934.5	26530	13339.1	0.502798	-0.991949	4.72419e-20	1.17756e-18	Down	139.462	125.519	144.328	344.889	273.902	265.285
BXIN_1512	GWHTERCV003706	36921.8	38628.5	35215	0.91163	-0.133479	0.662584	0.742963	Down	1023.24	812.939	784.175	1655.48	934.445	590.913
BXIN_1513	GWHTERCV003705	19667.6	25777.1	13558	0.525974	-0.926936	4.2332e-05	0.000161927	Down	907.274	879.528	1045.12	1481.32	2019.99	2241.17
BXIN_1514	GWHTERCV000214	9638.58	13659.7	5617.45	0.41125	-1.28191	2.8504e-13	3.6268e-12	Down	144.42	112.179	106.33	401.27	289.239	271.108
BXIN_1515	GWHTERCV000004	454.531	829.815	79.2475	0.0955251	-3.38798	6.60119e-18	1.4237e-16	Down	3.93991	2.79759	1.33749	39.061	30.1471	23.0746
BXIN_1516	GWHTERCV002216	1307.88	742.65	1873.11	2.52212	1.33464	5.56355e-05	0.000207847	Up	25.1663	16.6823	15.2021	12.9646	6.68175	5.33871
BXIN_1517	GWHTERCV002215	3995.47	4626.02	3364.92	0.727412	-0.459155	0.001134	0.00316666	Down	72.3772	58.8866	57.744	109.907	90.1471	82.1139
BXIN_1518	GWHTERCV002214	24140.7	19471	28810.4	1.47966	0.56527	0.175825	0.261714	Up	292.449	330.344	341.565	96.3338	250.503	337.345
BXIN_1519	GWHTERCV002213	8499.39	5813.18	11185.6	1.92416	0.944229	7.23823e-05	0.000262041	Up	150.06	131.567	118.61	110.455	64.8229	53.6228
BXIN_1520	GWHTERCV002212	3091.19	3547.19	2635.18	0.742939	-0.428684	0.00517617	0.0123457	Down	42.7613	33.7187	31.6083	55.803	50.5389	50.8374
BXIN_1521	GWHTERCV002209	7322.41	5499.27	9145.55	1.66305	0.73383	3.8679e-05	0.00014889	Up	59.5889	48.7477	48.3433	44.9348	29.7801	28.2232
BXIN_1522	GWHTERCV002208	13904.2	13679.6	14128.8	1.03284	0.0466207	0.796091	0.854842	Up	271.332	273.772	260.482	240.012	279.86	315.55
BXIN_1523	GWHTERCV002204	23292.7	26438.5	20147	0.762038	-0.392065	0.00315419	0.00796008	Down	158.33	142.317	146.538	200.967	209.123	220.93
BXIN_1524	GWHTERCV002201	19988.4	18244.4	21732.5	1.19118	0.252389	0.0226958	0.0457375	Up	429.888	471.948	456.937	415.083	418.95	397.373
BXIN_1525	GWHTERCV002200	9245.85	13520.6	4971.06	0.36767	-1.44352	7.53912e-11	7.01115e-10	Down	151.039	143.161	171.894	365.701	440.486	547.141
BXIN_1526	GWHTERCV002199	18181.1	15221.7	21140.5	1.38885	0.473893	6.12264e-05	0.000225958	Up	100.407	90.8563	83.3299	78.2043	65.0367	70.707
BXIN_1527	GWHTERCV002198	3571.38	4177.4	2965.36	0.709865	-0.494383	0.0410304	0.0760349	Down	99.241	72.5734	69.7939	168.654	118.153	86.093
BXIN_1528	GWHTERCV002196	3988.66	3662.78	4314.54	1.178	0.236337	0.0610216	0.106586	Up	226.997	187.66	183.486	198.414	175.646	175.082
BXIN_1529	GWHTERCV002194	35281.7	37055.6	33507.9	0.904256	-0.145197	0.0695107	0.118887	Down	456.104	467.194	445.605	597.985	520.7	520.734
BXIN_1530	GWHTERCV002101	65509.5	47812	83207	1.7403	0.799336	8.52993e-06	3.76481e-05	Up	528.09	519.168	499.157	277.097	308.889	365.899
BXIN_1531	GWHTERCV000214	287.724	459.315	116.133	0.252913	-1.98329	7.94583e-10	6.51301e-09	Down	3.03983	2.21642	2.09851	14.9553	9.90347	7.0811
BXIN_1532	GWHTERCV000928	7.81182	14.9254	0.698212	0.0454992	-4.45801	0.00849247	0.0191212	Down	0	0.0472474	0	0.159924	0.490459	0.430342
BXIN_1533	GWHTERCV002886	4186.24	8166.25	206.218	0.0252542	-5.30733	3.01169e-29	1.5014e-27	Down	9.4355	7.8304	7.88763	120.475	411.949	509.039
BXIN_1534	GWHTERCV002886	2608.87	4866.43	351.315	0.0721936	-3.79198	6.43259e-17	1.26203e-15	Down	5.93778	5.24377	5.07474	29.6896	93.0321	113.132
BXIN_1535	GWHTERCV002885	12883.4	11801.2	13965.6	1.18339	0.242926	0.0199018	0.0408149	Up	241.963	269.651	252.117	243.536	232.481	221.831
BXIN_1536	GWHTERCV002884	2487.38	1503.03	3471.73	2.30991	1.20784	4.62899e-05	0.000175521	Up	126.862	116.601	128.74	36.306	64.2075	70.3101
BXIN_1537	GWHTERCV002883	5039.01	5632.4	4445.63	0.789271	-0.341407	0.000575804	0.00173772	Down	148.479	157.088	165.416	230.349	212.313	203.006
BXIN_1538	GWHTERCV002881	4612.28	5541.51	3683.04	0.664616	-0.589407	4.73211e-05	0.000178762	Down	167.251	194.167	212.978	331.876	286.509	316.184
BXIN_1539	GWHTERCV001411	22821.8	21509.2	24134.3	1.12205	0.166133	0.12672	0.198842	Up	225.132	216.173	213.382	207.587	213.32	207.938
BXIN_1540	GWHTERCV001608	3539.17	3778.05	3300.29	0.873541	-0.195053	0.26806	0.367325	Down	60.1832	51.1408	44.9659	81.1297	60.8321	53.1055
BXIN_1541	GWHTERCV002874	6739.74	5081.79	8397.69	1.65255	0.724695	0.000139062	0.000479465	Up	151.955	127.61	114.863	77.1295	82.7775	95.9978
BXIN_1542	GWHTERCV000532	2411.5	1786.11	3036.9	1.70034	0.765826	2.47155e-08	1.66651e-07	Up	119.627	113.878	107.413	69.1813	73.9248	72.7083
BXIN_1543	GWHTERCV002872	4082.19	3637.48	4526.9	1.24457	0.315642	0.00307439	0.00777805	Up	121.001	103.062	108.356	103.596	96.1079	89.1718
BXIN_1544	GWHTERCV002871	21400.1	25498.3	17302	0.678552	-0.559468	0.000685278	0.00204307	Down	493.482	454.619	420.871	944.857	680.33	579.126
BXIN_1545	GWHTERCV002869	6046.85	6642.12	5451.58	0.820793	-0.28491	0.0850106	0.141112	Down	115.915	88.8053	88.2642	124.98	125.193	133.756
BXIN_1546	GWHTERCV002868	2423.75	2184.34	2663.17	1.21922	0.285962	0.0891497	0.146701	Up	91.9531	71.7452	77.4249	87.2935	70.5917	57.3885
BXIN_1547	GWHTERCV002867	7841.34	7419.02	8263.67	1.11384	0.155545	0.182061	0.26863	Up	206.36	212.516	229.36	210.279	218.413	199.252
BXIN_1548	GWHTERCV002866	17985.9	15782.4	20189.5	1.27924	0.355284	0.00085721	0.00246854	Up	279.612	257.719	237.638	244.395	214.851	197.453
BXIN_1549	GWHTERCV002865	10330.3	14274.7	6385.78	0.447346	-1.16054	4.60109e-08	2.98335e-07	Down	260.869	298.919	315.835	564.657	742.158	786.292
BXIN_1550	GWHTERCV002862	44886	40953.6	48818.3	1.19205	0.253441	0.0190096	0.0391389	Up	554.92	500.749	527.654	482.27	461.638	487.848
BXIN_1551	GWHTERCV002860	10156.9	9892.92	10420.8	1.05334	0.0749711	0.574896	0.66804	Up	174.754	187.363	196.103	235.49	179.373	162.66
BXIN_1552	GWHTERCV002858	2909.62	2090.86	3728.37	1.78321	0.834476	6.27603e-08	4.00954e-07	Up	60.6836	48.3198	48.2368	38.561	29.4809	27.8493
BXIN_1553	GWHTERCV002857	8955.99	5809.72	12102.3	2.08313	1.05875	8.77228e-22	2.54062e-20	Up	95.8347	90.523	86.0162	54.7003	42.0069	45.1918
BXIN_1554	GWHTERCV002856	3303.7	2314.44	4292.97	1.85478	0.891247	0.000273891	0.000884185	Up	265.163	273.314	268.75	230.806	144.621	103.971
BXIN_1555	GWHTERCV002855	2502.69	2537.59	2467.79	0.972462	-0.0402859	0.785216	0.84578	Down	59.3238	64.3471	61.6505	64.2722	72.5723	68.2296
BXIN_1556	GWHTERCV002854	6151.54	4111.86	8191.22	1.99213	0.994311	0.00032371	0.00103079	Up	79.9875	78.9343	77.2367	28.1181	45.085	52.6578
BXIN_1557	GWHTERCV000927	317.325	604.946	29.7051	0.0491253	-4.34739	2.4923e-16	4.48467e-15	Down	2.5518	1.88163	1.59926	82.089	38.3071	17.0678
BXIN_1558	GWHTERCV000339	53813.4	54156.1	53470.6	0.987345	-0.0183744	0.868664	0.90528	Down	526.704	454.416	440.148	589.824	497.389	473.618
BXIN_1559	GWHTERCV000923	1003.08	511.222	1494.94	2.92397	1.54793	2.13449e-17	4.41563e-16	Up	85.5129	81.1084	66.6358	35.9275	26.2341	24.7934
BXIN_1560	GWHTERCV000922	31416.3	21502.2	41330.3	1.92215	0.942723	3.41306e-09	2.55643e-08	Up	215.743	183.75	179.339	101.042	104.225	118.113
BXIN_1561	GWHTERCV000920	6376.72	8720.57	4032.86	0.46246	-1.1126	7.91914e-24	2.76806e-22	Down	343.684	343.414	393.491	886.567	812.785	825.501
BXIN_1562	GWHTERCV000918	5809.16	4491.17	7127.16	1.58692	0.666228	0.00284207	0.00730577	Up	123.886	96.5124	96.6772	101.381	64.9385	52.8466
BXIN_1563	GWHTERCV000917	12892.9	11388.8	14397	1.26414	0.338155	0.266564	0.365968	Up	233.156	191.733	168.924	270.058	150.103	99.6281
BXIN_1564	GWHTERCV000914	47879.5	63195.4	32563.5	0.515285	-0.956557	2.79458e-06	1.3468e-05	Down	1270.8	1078.22	1238.16	2019.69	2572.37	2842.74
BXIN_1565	GWHTERCV000913	34530.3	35267.6	33793	0.958193	-0.0616121	0.823666	0.874876	Down	388.86	317.164	349.531	262.489	415.93	490.193
BXIN_1566	GWHTERCV000909	18063.4	14885.9	21240.9	1.42691	0.512894	1.67556e-06	8.39434e-06	Up	262.805	239.084	226.848	209.579	181.113	163.374
BXIN_1567	GWHTERCV000909	4486.6	3306.98	5666.22	1.71329	0.77677	2.99756e-10	2.65761e-09	Up	97.7335	109.625	103.702	75.9069	65.169	56.2644
BXIN_1568	GWHTERCV000907	17337.9	9025.96	25649.8	2.84181	1.50681	1.89434e-12	2.20716e-11	Up	96.5068	85.5801	84.7571	27.1353	32.9105	40.2045
BXIN_1570	GWHTERCV000577	33789.8	36508.2	31071.4	0.851077	-0.232639	0.080391	0.134768	Down	461.797	478.579	444.454	728.556	554.241	491.327
BXIN_1572	GWHTERCV000829	17990.1	17785.6	18194.7	1.023	0.032806	0.835213	0.883744	Up	1261.12	1314.02	1558.54	1362.36	1556.58	1428.09
BXIN_1573	GWHTERCV000828	19306.4	10137.1	28475.8	2.80909	1.4901	1.4429e-24	5.35104e-23	Up	260.529	193.301	203.943	88.5298	83.0344	81.1815
BXIN_1574	GWHTERCV000827	4374.4	4025.51	4723.29	1.1734	0.230691	0.0521934	0.0934197	Up	25.307	22.1286	21.3501	22.6707	19.6177	21.0739
BXIN_1575	GWHTERCV000826	3690.66	2219.65	5161.68	2.32537	1.21746	4.53239e-18	9.84499e-17	Up	139.355	133.805	121.956	76.1369	55.8982	53.1224
BXIN_1576	GWHTERCV000825	6571.99	8215.28	4928.7	0.599932	-0.737129	6.81718e-06	3.06672e-05	Down	109.16	123.898	143.07	281.002	205.23	197.187
BXIN_1577	GWHTERCV000824	2076.3	1045.03	3107.58	2.97353	1.57217	6.6069e-10	5.50455e-09	Up	39.6697	33.9543	29.5237	18.5569	10.5697	9.05498
BXIN_1578	GWHTERCV000823	12781.5	14436.7	11126.2	0.770679	-0.375798	5.35682e-06	2.46446e-05	Down	278.244	285.672	294.599	430.961	393.9	380.443
BXIN_1579	GWHTERCV000822	8985.44	7732.5	10238.4	1.32406	0.404971	0.196149	0.285401	Up	159.525	141.64	137.571	197.731	101.825	68.0901
BXIN_1580	GWHTERCV000821	8457.36	8444.2	8470.52	1.00315	0.00453393	0.979677	0.985185	Up	99.0504	72.0045	73.741	85.7938	82.8705	93.7123
BXIN_1581	GWHTERCV000820	13684.7	12897.1	14472.3	1.12211	0.166219	0.298259	0.402911	Up	395.489	465.641	463.712	543.871	389.063	356.641
BXIN_1582	GWHTERCV000818	21833.6	14902.8	28764.5	1.93013	0.948697	0.000214219	0.000714297	Up	264.791	229.179	208.148	197.512	116.585	86.8892
BXIN_1583	GWHTERCV003459	232.739	307.029	158.45	0.516327	-0.953643	0.00518043	0.0123462	Down	5.46539	3.19754	3.97202	12.8274	6.99785	7.02517
BXIN_1584	GWHTERCV002696	2964.01	3015.59	2912.43	0.965811	-0.0501865	0.730421	0.801303	Down	65.117	54.8809	49.5891	72.7933	60.7994	56.9169
BXIN_1586	GWHTERCV003461	5473.59	5713.82	5233.37	0.915907	-0.126726	0.47753	0.581538	Down	96.3427	83.56	79.1504	133.478	95.7679	79.8518
BXIN_1587	GWHTERCV003462	3775.2	3396.63	4153.77	1.22289	0.290296	0.0169536	0.0354174	Up	76.5575	70.6512	66.9285	75.0788	59.9748	55.3193
BXIN_1588	GWHTERCV003464	13460.1	12141.4	14778.8	1.21721	0.283577	0.0116854	0.0255649	Up	677.523	773.507	768.287	694.209	663.766	614.641
BXIN_1589	GWHTERCV003465	5139.25	5411.61	4866.89	0.899344	-0.153055	0.262401	0.361396	Down	149.148	153.738	150.182	170.896	183.616	187.411
BXIN_1590	GWHTERCV003467	2926.15	3378.86	2473.43	0.73204	-0.450006	0.106276	0.169919	Down	72.0151	51.7194	46.9847	125.952	71.6871	59.052
BXIN_1591	GWHTERCV003468	5384.65	5077.79	5691.51	1.12086	0.164607	0.518916	0.617622	Up	72.0281	56.24	53.3147	87.3606	49.3326	41.6457
BXIN_1592	GWHTERCV003469	10255.4	7213.29	13297.5	1.84349	0.882438	2.78339e-07	1.58805e-06	Up	216.728	236.918	226.451	116.388	134.014	145.316
BXIN_1593	GWHTERCV003471	2243.26	3662.53	823.986	0.224998	-2.15202	8.57787e-31	4.57637e-29	Down	13.7908	11.2882	11.6869	77.6615	54.0582	46.8587
BXIN_1594	GWHTERCV000190	17934.9	23687.5	12182.4	0.514289	-0.959349	5.55663e-13	6.86899e-12	Down	409.685	475.419	497.946	975.934	987.95	939.132
BXIN_1598	GWHTERCV000930	908.419	604.561	1212.28	2.00515	1.00371	1.02706e-07	6.3097e-07	Up	7.98649	6.79652	6.85613	5.10992	3.45354	3.22516
BXIN_1599	GWHTERCV001732	17355.9	19702.8	15009	0.76177	-0.392572	0.0033307	0.00834321	Down	176.56	166.162	142.762	229.854	230.31	227.101
BXIN_1600	GWHTERCV000936	412.915	439.044	386.786	0.880865	-0.183006	0.58496	0.677404	Down	11.6294	10.3878	7.59397	18.3963	10.9196	7.77142
BXIN_1601	GWHTERCV000927	2308.34	1663.65	2953.03	1.77498	0.827804	2.16363e-10	1.94088e-09	Up	28.6406	32.0515	28.4634	18.3039	17.7829	18.1303
BXIN_1602	GWHTERCV000933	163.958	176.919	150.997	0.853923	-0.227821	0.514381	0.614147	Down	3.17218	2.25847	2.52229	2.44624	3.59034	3.87644
BXIN_1603	GWHTERCV002897	97.4908	166.188	28.793	0.1733	-2.52866	1.32855e-09	1.04127e-08	Down	3.20166	2.747	1.99261	12.6112	17.8867	18.4058
[truncated: 1,372 more rows]
