# Supplementary material for: Comparative genomics, integrated with single-cell sequencing and genetic analyses, reveal roles of transcription factor AP2-M2 in asexual replication of Babesia parasite
Source: PLoS Pathog. 2025 Nov 13;21(11):e1013699. doi: 10.1371/journal.ppat.1013699 (PMC12626333; doi:10.1371/journal.ppat.1013699)
Supplement: S5 Table — (XLSX) [file ppat.1013699.s010.xlsx]

## Sheet: Sheet1
Supplementary Table S5 Significantly differential expressed genes confirmed with real time quantitative PCR
Target gene	Ct value of B. xinjiangensis sample1	Ct value of B. xinjiangensis sample2	Ct value of B. xinjiangensis sample3	Ct value of Δap2-m2 sample1	Ct value of Δap2-m2 sample2	Ct value of Δap2-m2 sample3	2^delta delta CT of sample 1	2^delta delta CT of sample 2	2^delta delta CT of sample 3
GAPDH	16.09	15.8	16.27	18.98	19	18.21
	16.09	15.87	16.85	18.85	18.84	17.95
	16.03	15.82	16.79	18.79	18.67	18.15
Palmitoyltransferase ZDHHC9	22.22	21.36	21.36	24.32	23.95	23.67	0.928256	0.985753	0.870123
	21.18	21.65	21.39	24.4	24.47	23.58
	22.26	22.03	21.41	24.35	24.28	23.79
Spherical body protein	21.78	21.29	21.39	24.77	24.14	24.19	0.724937	0.954377	0.800676
	21.74	21.21	21.44	24.66	24.25	23.17
	21.56	21.23	21.44	24.71	24.45	24.04
Tubulin gamma chain	22.76	20.95	21.63	25.35	25.57	24.57	0.690603	0.408752	0.701877
	22.83	20.56	21.46	24.31	25.48	23.95
	22.65	20.74	21.6	24.69	25.46	23.45
Palmitoyltransferase ZDHHC3	20.19	21.32	20.79	24.56	24.44	24.16	0.738461	0.687436	0.800676
	20.72	21.12	20.46	24.84	24.97	23.19
	20.56	21.05	20.17	24.66	24.85	24.05
Tubulin delta chain	18.41	18.95	18.21	25.13	25.62	24.57	0.534376	0.359974	0.404055
	18.44	18.73	18.46	25.14	25.64	24.94
	18.25	18.72	18.25	25.19	25.8	24.85
Tubulin alpha chain	23.26	23.32	23.66	24.56	24.81	23.95	0.735057	0.827003	0.753994
	23.37	22.76	22.37	24.84	23.84	23.87
	23.15	22.13	23.1	24.68	24.81	23.84
BOV57	25.71	24.84	24.56	24.37	24.99	24.32	0.782372	0.721613	0.514993
	25.43	26.46	24.84	24.42	24.27	24.53
	25.14	26.04	24.66	25.02	24.79	24.46
Myosin-A	32.67	31.58	30.49	24.72	24.55	23.91	0.8621	0.836612	0.757486
	31.68	31.54	31.25	24.21	24.74	23.85
	32.68	31.59	31.17	24.46	24.12	23.88
6-cysteine (H)	30.64	30.25	32.05	24.75	24.11	24.07	0.708379	0.848291	0.838544
	32.63	31.05	32.48	24.71	24.32	23.48
	31.61	30.49	32.41	24.78	24.92	23.65
Acetyltransferase	22.61	22.13	22.56	24.3	24.11	24.08	0.876157	0.943415	0.750517
	22.69	22.95	22.18	24.34	24.42	23.85
	22.69	22.12	22.47	24.68	24.36	23.75
Rhomboid-like peptidase 4	18.08	17.94	18.14	24.45	24.7	24.59	0.866093	0.834681	0.619549
	17.84	17.95	17.65	24.48	24.14	24.51
	17.96	17.45	18.45	24.44	24.58	23.41
N6-adenosine-methyltransferase subunit METTL14	21.68	21.75	21.01	24.82	24.09	23.24	0.84241	0.921867	0.834678
	21.73	21.78	20.98	24.32	24.17	23.81
	21.56	21.84	21.85	24.35	24.73	24.17
Erythrocyte membrane protein	17.68	17.53	17.74	24.79	24.85	24.09	0.780567	0.876179	0.665552
	17.39	17.48	17.61	24.31	24.12	24.04
	17.65	17.61	17.79	24.72	24.24	24.07
Ubiquitin conjugation factor	18.4	18.26	18.73	25.82	25.31	24.87	0.403114	0.506733	0.363315
	18.44	18.18	18.74	25.47	25.28	25.07
	17.96	18.44	18.99	25.39	24.99	24.88
Gamma-tubulin complex subunit	19.79	21.85	20.01	25.73	24.23	24.1	0.590194	0.6355	0.575395
	19.92	20.62	19.95	25.93	25.19	24.31
	19.72	20.56	20.74	23.37	25.18	24.42
AP2 domain transcription factor AP2X-11	21.78	22.37	21.34	24.4	24.75	24.19	0.817483	0.733379	0.850249
	21.74	20.51	20	24.93	24.48	23.48
	21.84	21.93	19.66	24.29	24.75	23.47
Methyltransferase family protein	20.54	21.33	21.26	25.01	24.27	24.18	0.856145	0.864116	0.819391
	22.78	19.9	21.69	24.16	24.21	23.45
	22.36	19.46	21.85	24.25	24.79	23.67
rhomboid-like peptidase	31.33	30.65	31.46	25.55	25.58	24.72	0.443169	0.344513	0.442155
	30.09	30.47	30.95	25.21	25.92	24.88
	31.25	30.49	31.48	25.51	25.75	24.37
AP2 domain family protein	32.54	31.56	31.18	28.26	28.85	27.52	0.0555242	0.043464	0.0643741
	32.2	30.17	32.15	28.85	28.56	27.12
	32.12	30.25	31.45	28.15	28.8	27.67
