# Supplementary material for: Comparative genomics, integrated with single-cell sequencing and genetic analyses, reveal roles of transcription factor AP2-M2 in asexual replication of Babesia parasite
Source: PLoS Pathog. 2025 Nov 13;21(11):e1013699. doi: 10.1371/journal.ppat.1013699 (PMC12626333; doi:10.1371/journal.ppat.1013699)
Supplement: S6 Table — (XLSX) [file ppat.1013699.s011.xlsx]

## Sheet: KO1927_BXJ-WT
Supplementary Table S6 Different expressed proteins in BxAP2-M2 disrupted strain ΔBxAP2-M2
Majority protein IDs	Peptides	Unique peptides	Sequence coverage [%]	Mol. weight [kDa]	ΔBxAP2-M2-1	ΔBxAP2-M2-2	ΔBxAP2-M2-3	Babesia xinjiangensis-2	Babesia xinjiangensis-3	Babesia xinjiangensis-1	P-value	Q-value	log2(FC)	FC	Protein annotation	Invasion-related proteins (Y)
GWHPERCV000001	5	5	8.5	96.681	-0.765599	-0.10626	-0.308752				1.61807e-05	0.00342107	inf	inf	Variant erythrocyte surface antigen-1, alpha subunit
GWHPERCV000022	18	18	62.2	33.088	1.38949	1.59578	1.23223	2.0972	2.37285	2.65823	0.00737016	0.101942	-0.970256365599428	0.510415354449184	DUF5667 domain-containing protein
GWHPERCV000022	20	20	65	24.228	2.53328	2.59803	2.4171	1.65865	1.57086	2.02401	0.0067392	0.0964606	0.764961576572179	1.69932473940476	Uncharacterized protein
GWHPERCV000028	3	3	5.6	66.463	-1.9378	-1.83246	-2.02159				4.74191e-07	0.000350901	inf	inf	Calcium-dependent protein kinase 2
GWHPERCV000039	4	4	51.1	10.273	3.77803	3.97225	3.83736	4.31678	4.2327	4.81861	0.0363779	0.226835	-0.593482537184177	0.662741176504949	dihydrofolate reductase
GWHPERCV000039	32	32	28.6	162.66	3.43343	3.39707	3.41097	3.89991	3.97314	4.26478	0.00484401	0.0853468	-0.632119120474555	0.645227967829963	thymidylate synthase
GWHPERCV000043	10	10	9.3	150.44	-1.96412	-1.90602	-1.7621	-2.24271	-2.19649	-2.6517	0.036065	0.226723	0.486217433895889	1.40076741980838	Structural maintenance of chromosomes protein 5
GWHPERCV000069	19	19	16.1	176.95	2.02324	2.10679	1.91314	2.24666	2.27476	2.44078	0.020628	0.172273	-0.306344049936147	0.808688471566973	porphobilinogen synthase
GWHPERCV000088	10	10	39.2	38.967	-0.72988	-0.693731	-0.5533	-0.459883	-0.360036	-0.278428	0.0176179	0.166026	-0.292854491683886	0.816285371463525	Inner membrane complex protein 1e
GWHPERCV000097	35	31	65.6	49.089	2.40838	2.54696	2.2364	3.67188	3.95346	4.30788	0.00151644	0.0458027	-1.58049217035652	0.33436780083401	Uncharacterized protein
GWHPERCV000097	13	6	84.1	15.903	2.61831	2.4389	2.46444	3.55702	3.69606	4.17647	0.00265281	0.0613463	-1.30263552823664	0.40538496045375	Valine--tRNA ligase
GWHPERCV000097	8	5	50.4	16.355	-0.149494	-0.0407314	-0.0359615	2.30415	2.46645	3.10721	0.000402939	0.022087	-2.70133606450443	0.153750598924969	PlsC domain-containing protein
GWHPERCV000097	16	2	60.5	21.825	3.20038	3.29423	3.19321	4.61986	4.62929	4.80333	2.81319e-05	0.0040726	-1.45488442552315	0.364784307805233	Secreted protein
GWHPERCV000127	5	5	19.7	33.123	0.323053	1.30092	-0.938002				0.00111681	0.0403142	inf	inf	AMP-binding domain-containing protein
GWHPERCV000133	2	2	1.9	137.62	-3.18998	-3.34604	-3.00233	-3.45234	-3.70825	-4.00771	0.0450828	0.246729	0.543319859304801	1.45732218036491	Structural maintenance of chromosomes protein
GWHPERCV000135	9	9	66	11.901	5.6354	5.479	5.40907	5.89161	5.88749	6.41511	0.0411575	0.238227	-0.556914035436892	0.679754623669933	Histone H2B
GWHPERCV000148	8	8	19.3	61.657	-2.27028	-2.24178	-2.16458	-2.7037	-2.64121	-3.10436	0.0164117	0.15821	0.590874715865338	1.50615966552994	RNA-binding protein 25
GWHPERCV000150	5	2	15.4	52.854	1.3786	1.01661	0.85896	0.602114	0.416329	0.0793157	0.0295718	0.201147	0.718804822520928	1.64581801817516	Histone H3.3
GWHPERCV000170	12	12	72.2	27.019	2.65404	2.88354	2.80658	2.40299	2.33319	1.90665	0.0284994	0.199844	0.567107324050599	1.48155000844552	DUF1279 domain-containing protein
GWHPERCV000178	7	7	12.2	66.072	0.698089	0.816811	0.834901	0.22692	-0.00211749	0.489006	0.0212228	0.172273	0.545330587767999	1.45935471119376	U4/U6 small nuclear ribonucleoprotein Prp3
GWHPERCV000187	5	5	6	117.43	-2.75146	-2.74176	-2.68497	-3.1553	-3.37171	-3.69242	0.0124193	0.143598	0.68041145266091	1.60259674619768	5'-3' exoribonuclease
GWHPERCV000204	6	6	24.8	38.761	-2.44492	-3.2117	-2.41129				0.000664459	0.0299564	inf	inf	Kinetochore protein
GWHPERCV000206	2	2	9.6	30.658	-4.34189	-3.93983	-3.567				0.00514255	0.0880159	inf	inf	CBFD_NFYB_HMF domain-containing protein
GWHPERCV000210	23	23	84.6	36.35	4.99998	5.00444	4.92866	5.40392	5.38954	5.52659	0.000756861	0.0320044	-0.462321196072002	0.725817528740919	Glyceraldehyde-3-phosphate dehydrogenase
GWHPERCV000256	3	3	9.4	39.748				-3.41134	-3.3523	-3.81377	0.000327094	0.0193639	0	0	Probable tRNA N6-adenosine threonylcarbamoyltransferase
GWHPERCV000289	14	14	88.1	20.976	1.1432	1.35721	1.29312	0.801367	0.812157	0.754786	0.00195278	0.0526999	0.475071632691388	1.38998723377243	AMMECR1 domain-containing protein
GWHPERCV000291	2	2	18.2	19.428				-3.03089	-2.58958	-3.22468	0.000281849	0.0181363	0	0	Thioredoxin domain-containing protein
GWHPERCV000298	8	8	14.5	75.376	-0.178787	-0.33208	-0.275063	-0.679433	-0.898251	-0.467065	0.0337826	0.216442	0.419606646264196	1.33756281584405	zf-primase domain-containing protein
GWHPERCV000315	7	7	22	53.265	-0.707382	-1.00707	-0.902929	-1.37442	-1.43511	-1.47918	0.00389682	0.0768559	0.557108369778119	1.47131726147567	Pescadillo homolog
GWHPERCV000317	14	14	11.5	183.57	-2.28351	-2.28193	-2.47639	-2.57884	-2.84865	-3.14056	0.0434955	0.242918	0.508736242888038	1.42280331699791	Bromo domain-containing protein
GWHPERCV000332	2	2	1.6	175.58	-3.81427	-3.2355	-3.1893				0.00090039	0.0341687	inf	inf	LCCL domain-containing protein
GWHPERCV000338	5	5	26.5	28.038	-1.4025	-1.1707	-1.0749	-1.48787	-1.74911	-1.63466	0.0296284	0.201147	0.407850467573031	1.3267076229052	Putative membrane protein
GWHPERCV000339	6	6	15.7	52.981	2.65787	2.74988	2.48252	2.99345	3.18276	3.6065	0.0330757	0.213764	-0.630811550156184	0.645813027985617	Aa_trans domain-containing protein
GWHPERCV000384	12	12	70.6	23.035	1.91615	1.99175	1.98783	2.28824	2.15071	2.57693	0.0433421	0.242918	-0.373384946783851	0.771969125118642	Ran-specific GTPase-activating protein
GWHPERCV000509	15	15	70.9	30.818	4.15456	4.13381	3.98762	4.94047	5.00276	5.38686	0.00240843	0.0579256	-1.01803689794318	0.493787801589902	Uncharacterized protein
GWHPERCV000513	22	22	24.3	128.83	-0.980338	-0.790079	-0.935948	-1.30737	-1.37225	-1.70967	0.0150301	0.153592	0.560972997383152	1.4752638446242	GBP domain-containing protein
GWHPERCV000515	4	4	8.9	62.99	-3.3917	-2.92752	-2.66571				0.00049158	0.0250476	inf	inf	Chaperone protein dnaJ 10
GWHPERCV000523	41	41	49.3	113.55	2.13378	2.06657	2.06145	2.45226	2.4582	2.66441	0.00399859	0.0768559	-0.437690353966618	0.738315650728112	Putative calcium-transporting ATPase
GWHPERCV000534	2	2	20	13.52	-4.08576	-3.6555	-3.33261				0.00233801	0.0577616	inf	inf	Talin_middle domain-containing protein
GWHPERCV000537	3	3	25	17.06	-1.61539	-1.54539	-1.66519	-2.04586	-1.98491	-2.44731	0.0209764	0.172273	0.550707347595756	1.46480370729848	Splicing factor 3B subunit 6-like protein
GWHPERCV000547	2	2	23	20.553	-1.41894	-1.19363	-1.33466	-1.62946	-1.87444	-2.1798	0.0282817	0.199844	0.57882318189959	1.49363038510834	Sodium:proton antiporter
GWHPERCV000575	44	44	42.8	148.95	1.85009	1.80493	1.8295	2.34085	2.26611	2.43499	0.000507721	0.0250476	-0.519142278054121	0.697786563213567	Probable ATP-dependent 6-phosphofructokinase
GWHPERCV000576	7	7	10.8	100.18	-0.316565	-0.274681	-0.221986	-0.574405	-0.537389	-0.732189	0.00638444	0.0935542	0.343583686641526	1.26890466989207	DDE Tnp4 domain-containing protein
GWHPERCV000587	2	2	1.6	124.94				-3.52914	-3.32088	-3.34033	1.11317e-05	0.00277211	0	0	RanBP2-type domain-containing protein
GWHPERCV000652	7	7	17.8	54.001	-1.20749	-0.97114	-0.970646	-1.38406	-1.36852	-1.80864	0.0457549	0.248961	0.470647849266219	1.38573159796874	WD_REPEATS_REGION domain-containing protein
GWHPERCV000653	2	2	7.6	53.568				-1.7836	-1.51335	-2.07385	3.02693e-05	0.0040726	0	0	Transporter
GWHPERCV000673	35	33	53	101.38	-0.435383	-0.329684	-0.289524	-0.0153233	-0.0673871	-0.0184882	0.00242661	0.0579256	-0.317797579352902	0.802293726123003	Cell division cycle protein 48-like protein
GWHPERCV000687	27	27	60	57.366	2.74931	2.75483	2.70805	3.17914	3.21047	3.44565	0.00317662	0.0683376	-0.541022042235423	0.687283847030374	Calcium-dependent protein kinase 4
GWHPERCV000736	30	30	27.8	174.7	0.401832	0.440289	0.48325	0.803537	0.743132	0.883754	0.00143481	0.0458027	-0.368350789724796	0.774667548488574	Heat shock 70 kDa protein 17
GWHPERCV000780	4	4	21.7	30.108	-2.94844	-3.26679	-2.55702	-3.50869	-3.60285	-3.98765	0.0370826	0.227854	0.775645400796381	1.71195573673817	Werner syndrome ATP-dependent helicase-like protein
GWHPERCV000812	10	10	12.1	119.56	-0.2181	-0.154007	0.185347	-0.643961	-0.755516	-1.13136	0.0156039	0.1571	0.781359485930191	1.7187497288561	Protein MMS22-like
GWHPERCV000820	9	9	36.6	34.634	0.772772	0.837323	0.867905	1.17418	1.14573	1.49764	0.0184664	0.1679	-0.446515775392027	0.733812926934574	inorganic diphosphatase
GWHPERCV000821	4	4	5.5	111.73	-1.07333	-0.979407	-0.759215				1.37001e-06	0.00067587	inf	inf	WD_REPEATS_REGION domain-containing protein
GWHPERCV000842	3	3	4.7	93.131	-2.96788	-3.01972	-3.04161				6.03345e-08	8.92951e-05	inf	inf	BRCT domain-containing protein
GWHPERCV000846	56	56	18.6	473.66	-0.24566	-0.128307	-0.101098	-0.528373	-0.520207	-0.728683	0.00593696	0.0902378	0.434066002823513	1.35103589256941	HECT-type E3 ubiquitin transferase
GWHPERCV000857	8	8	41.4	27.907	-0.20063	-0.202825	-0.283929	-0.431738	-0.606583	-0.601047	0.0075428	0.102559	0.317328190858206	1.24602083384278	Dolichol-phosphate mannosyltransferase subunit 1
GWHPERCV000874	4	4	16.7	31.575	-2.70982	-2.99033	-2.84013	-1.90165	-1.88035	-2.32332	0.00800984	0.104425	-0.811653220302182	0.569728617462394	B box-type domain-containing protein
GWHPERCV000877	15	14	5.2	393.11	3.33893	3.24671	3.62764	2.44467	2.64182	3.01885	0.0261116	0.19117	0.702642760825396	1.62748332391709	non-specific serine/threonine protein kinase
GWHPERCV000909	12	12	24.5	78.431	-1.04819	-1.12056	-1.02768	-1.43023	-1.77701	-2.12861	0.0248227	0.187437	0.71314263882275	1.6393712914069	Elongation factor G, mitochondrial
GWHPERCV000927	35	34	58.3	96.417	2.25623	2.66267	2.34354	3.11172	3.3491	3.66586	0.00921373	0.111098	-0.954746287060796	0.515932313740501	Variant erythrocyte surface antigen-1, beta subunit
GWHPERCV000930	27	3	20.1	180.74	-0.960707	-0.849008	-0.938533	-1.26596	-1.28106	-1.45196	0.00372912	0.0745823	0.416908439483095	1.33506357091227	Protein kinase domain-containing protein
GWHPERCV001031	53	53	43.6	168.48	0.892297	1.04302	0.804834	1.25251	1.30494	1.64079	0.0256141	0.190859	-0.486028473005328	0.713987898450192	Rhoptry neck protein RON5	Y
GWHPERCV001047	12	12	16.3	107.25	2.74315	2.64192	2.66997	2.48204	2.3947	2.28379	0.0100295	0.117807	0.298170268273229	1.22958397538932	SWR1-complex protein 4
GWHPERCV001057	9	9	12.7	116.75	-2.17772	-2.1696	-2.05994	-2.50931	-2.59658	-2.65679	0.00139237	0.0458027	0.451810828369681	1.36775594681089	N-alpha-acetyltransferase
GWHPERCV001103	6	6	27.2	27.669	0.0292943	0.155739	0.121994	0.34662	0.524817	0.65401	0.0137423	0.148457	-0.406139549849699	0.754639985471923	Ras-related protein Rab-1A
GWHPERCV001103	17	17	65.4	24.246	3.56035	3.65338	3.53191	3.8203	3.79656	3.9245	0.00784871	0.104425	-0.265236243004547	0.832062472349804	GTP-binding nuclear protein
GWHPERCV001134	13	13	53	36.996	-0.0162907	0.0824831	0.00906109	-0.207236	-0.470116	-0.162285	0.0385707	0.233953	0.304963692140951	1.23538754612014	Ribonucleoside-diphosphate reductase small chain B
GWHPERCV001143	3	3	12.3	29.738				-3.02521	-2.98179	-3.43563	0.000145137	0.0108699	0	0	SF-assemblin
GWHPERCV001164	15	15	46.6	41.515	0.657726	0.832884	0.656801	1.1167	1.24339	1.53024	0.0128064	0.145796	-0.580974806368044	0.668511921754103	Rhoptry-associated protein	Y
GWHPERCV001192	8	8	23.4	47.783	-1.45076	-1.43304	-1.38768	-1.10854	-1.05555	-1.07099	0.000146891	0.0108699	-0.345464643868148	0.787054451804256	Secreted protein
GWHPERCV001196	10	10	40.5	43.739	0.0681428	-0.0355815	-0.05307	0.613414	0.541123	0.144291	0.0432803	0.242918	-0.439779033809195	0.737247518370935	Putative triose phosphate/phosphate translocator
GWHPERCV001232	7	7	7.6	127.88	-1.63034	-1.08045	-1.16127	-2.00291	-1.97016	-2.41876	0.0199892	0.169051	0.839926410844619	1.78995883710009	Ubiquitin conjugation factor E4 B
GWHPERCV001236	3	3	11.5	39.452	-1.77931	-2.15684	-2.01641				8.27927e-06	0.00277211	inf	inf	RING finger protein
GWHPERCV001255	2	2	3.1	88.707				-1.65634	-1.72787	-2.12426	2.09457e-05	0.00367143	0	0	Beta-adaptin-like protein A
GWHPERCV001261	29	29	26.5	158.85	2.1152	2.32034	2.21743	1.85105	1.86287	2.02401	0.0199634	0.169051	0.305018237984442	1.23543425490315	5'-3' exoribonuclease 1
GWHPERCV001271	10	10	24	55.338	-2.25964	-2.13266	-2.14924	-2.39711	-2.65683	-2.95422	0.0420337	0.239268	0.488874117385759	1.40334927120468	Signal recognition particle 54 kDa protein
GWHPERCV001282	37	37	80.7	59.09	3.93331	3.92958	3.96221	4.24165	4.24598	4.23242	1.12383e-05	0.00277211	-0.298318407161966	0.813199702689658	GMP synthase (glutamine-hydrolyzing)
GWHPERCV001307	4	4	28.3	21.341	2.71791	2.51997	2.54906	2.76995	2.97221	3.17668	0.0466547	0.251087	-0.377300166348358	0.769876977384724	Reticulon-like protein
GWHPERCV001387	22	22	78.8	27.716	2.41704	2.46846	2.39719	2.78874	2.64032	3.13573	0.0449489	0.246729	-0.427367170997973	0.743617603818304	Adenylate kinase 4
GWHPERCV001390	31	31	71.1	44.361	3.52441	3.52597	3.48584	3.72134	3.76853	4.04854	0.0315335	0.206992	-0.33406110614801	0.79330024180815	Phosphoglycerate kinase
GWHPERCV001394	5	5	32.4	25.351	-0.634798	-0.588965	-0.703372	-0.905016	-0.851045	-0.983089	0.0059459	0.0902378	0.270671686495513	1.20636935551319	PH domain-containing protein
GWHPERCV001479	4	4	17.4	35.727	-2.03033	-2.7149	-2.28226				0.000140612	0.0108699	inf	inf	28S ribosomal protein S22, mitochondrial
GWHPERCV001483	5	5	22.3	31.426	-2.27688	-1.89175	-1.89734	-1.02126	-1.26387	-1.57051	0.022422	0.178383	-0.736775093540213	0.600079232214074	GIT domain-containing protein
GWHPERCV001515	9	9	48.7	35.365	0.288016	0.586458	0.339586	0.751997	0.894441	1.07932	0.0188837	0.169051	-0.503897684219424	0.705198991107077	sphingomyelin phosphodiesterase
GWHPERCV001523	20	16	57.7	44.073	2.00101	2.29675	1.89297	2.99689	3.14333	3.15939	0.00139334	0.0458027	-1.03629456529669	0.487578168301167	Uncharacterized protein
GWHPERCV001535	3	3	8	60.489	-2.9483	-2.61911	-2.61827	-3.04467	-3.38596	-3.63855	0.0371032	0.227854	0.627833895271121	1.54524317744256	Pre-mRNA-splicing factor CWC25-like protein
GWHPERCV001547	7	7	50.3	20.357	0.0503289	0.0768628	0.0590546	-0.242642	-0.131764	-0.296173	0.00432872	0.0801929	0.285608776220614	1.21892450659755	Caltractin
GWHPERCV001549	2	2	7.8	35.51	-1.50037	-1.72833	-1.87981	-2.1903	-2.77746	-2.88814	0.0196264	0.169051	0.915796802773942	1.88661076228181	Vacuolar membrane protein
GWHPERCV001560	63	63	63.6	123.18	4.38015	4.63921	4.30349	4.83489	5.03391	5.40327	0.0290739	0.199844	-0.649739921873266	0.637395208080002	VWFD domain-containing protein
GWHPERCV001574	2	2	5.4	50.922				-3.37016	-3.31591	-3.77504	0.000297911	0.0183712	0	0	RING-type E3 ubiquitin transferase
GWHPERCV001616	10	10	22.7	72.841	-2.33369	-1.97158	-2.00323	-2.74598	-2.81124	-2.91182	0.00455994	0.0823014	0.720174869473297	1.64738170203532	Serine/threonine-protein kinase SKY1
GWHPERCV001629	4	4	18	37.877	-2.23442	-2.39203	-1.99613	-2.79058	-2.66085	-3.15633	0.0243477	0.184793	0.661727790308551	1.58197608477839	Late endosomal/lysosomal adaptor and MAPK and MTOR activator 1
GWHPERCV001636	31	31	16.7	273.63	3.56062	3.42711	3.52536	3.74834	3.65323	3.96057	0.0463073	0.250127	-0.283012206861469	0.8218732332714	Fructose-bisphosphate aldolase
GWHPERCV001773	35	35	28.4	187.37	5.67505	5.8826	5.87588	5.5867	5.49286	5.22533	0.0423214	0.239983	0.376211620025853	1.29792913818627	Ras-GAP domain-containing protein
GWHPERCV001776	11	11	14.6	100.59	-0.67984	-0.454166	-0.546612	-0.780082	-0.847907	-1.0699	0.0361532	0.226723	0.339088351682388	1.26495700685922	PNPLA domain-containing protein
GWHPERCV001781	6	6	8	112.04	-1.7537	-1.87741	-1.8869	-1.50045	-1.49239	-1.40966	0.00199405	0.0526999	-0.371838041145983	0.772797300025874	S-adenosylmethionine synthase
GWHPERCV001803	9	9	9.4	139.56	-2.34921	-2.54297	-2.40266	-2.95837	-2.97519	-3.35186	0.00923317	0.111098	0.663527456837565	1.5839507265479	RAP domain-containing protein
GWHPERCV001851	13	13	10.5	189.71	-1.70585	-1.62498	-1.64897	-2.06537	-1.94255	-2.43474	0.031247	0.206992	0.487621384813367	1.40213123257287	Variant-silencing SET domain-containing protein
GWHPERCV001881	3	3	15.1	22.574	-2.46352	-2.32304	-2.46266	-2.67067	-2.63573	-2.93179	0.0342892	0.217803	0.32965539709345	1.25671315949328	Uncharacterized protein
GWHPERCV001997	4	4	9.3	55.328	-0.623441	-0.814178	-0.617279	-1.63092	-2.65023	-1.72543	0.0164942	0.15821	1.31722786406697	2.49186837406219	Serpentine receptor class gamma
GWHPERCV002035	3	3	18.1	13.391	-1.07344	-1.11695	-0.823773	-1.54239	-2.1077	-2.2314	0.0143878	0.151519	0.955771200518244	1.93961618923098	Transmembrane protein
GWHPERCV002036	15	15	38.8	67.805	-0.80229	-0.700487	-0.777326	-1.10944	-1.20311	-1.2615	0.00131795	0.0458027	0.431314741979236	1.34846188348602	RAP domain-containing protein
GWHPERCV002062	33	32	22.4	212.02	-0.562064	-0.501402	-0.413235	-0.708638	-0.815547	-1.0161	0.0238542	0.183876	0.354525925620555	1.2785653714148	Proteasome activator subunit 4
GWHPERCV002093	2	2	16.9	19.521	-3.27078	-3.75157	-3.12522				0.000667946	0.0299564	inf	inf	Trafficking protein particle complex subunit 2
GWHPERCV002094	4	4	7.5	75.163	-2.254	-2.22001	-2.06048	-1.54697	-1.59426	-2.00295	0.0415568	0.238227	-0.463431609031248	0.725259096721484	Fibronectin type-III domain-containing protein
GWHPERCV002114	3	3	8	47.349				-2.55506	-2.89261	-3.14728	0.000170754	0.0120341	0	0	30-kDa cleavage and polyadenylation specificity factor 30
GWHPERCV002115	3	3	9.1	47.784	-1.63617	-1.37741	-1.30818	-1.865	-1.918	-2.32381	0.0277461	0.198378	0.595016449614326	1.51048980807516	Putative pwi domain-containing protein
GWHPERCV002122	2	2	24.6	15.032	-4.55778	-4.19671	-4.96507	-3.40957	-3.09005	-3.67255	0.0132195	0.147105	-1.18246267327979	0.440598755973223	Proteasome maturation protein
GWHPERCV002125	10	10	9	148.1	-0.361677	-0.509969	-0.293848	-0.81059	-0.823445	-0.536441	0.0416722	0.238227	0.334993948540439	1.26137211792904	DNA topoisomerase
GWHPERCV002145	6	6	15.5	49.061	-0.950758	-0.988955	-0.896374	-1.20348	-1.27565	-1.67171	0.0415106	0.238227	0.438253079624524	1.35496264612121	PCI domain-containing protein 2
GWHPERCV002148	24	24	28.4	125.27	-1.12329	-1.10929	-0.980574	-1.33288	-1.44278	-1.62115	0.0144714	0.151519	0.394550275655725	1.31453292334264	Putative protease
GWHPERCV002265	12	12	30.2	55.606	-0.544171	-0.54217	-0.453086	-0.847874	-0.748672	-0.834361	0.00234169	0.0577616	0.297160216445545	1.22872342700141	Protein unc-45 homolog B
GWHPERCV002283	3	3	5.5	71.867	-3.01243	-2.94301	-2.67773				2.23262e-05	0.00367143	inf	inf	Mediator of RNA polymerase II transcription subunit 14
GWHPERCV002289	2	2	6.8	33.326	-1.46571	-1.46131	-1.54731	-1.80354	-1.85873	-2.26342	0.0305974	0.204906	0.483783825062639	1.39840652833872	TFIIS N-terminal domain-containing protein
GWHPERCV002291	6	6	12.5	27.993	1.13609	1.16685	1.15153	1.43533	1.50556	1.6271	0.00281804	0.0622493	-0.371172019659671	0.773154144969432	CS domain-containing protein
GWHPERCV002324	5	4	6.9	80.555	-2.08918	-1.84358	-1.59496	-2.25097	-2.31802	-2.71669	0.0451462	0.246729	0.585989273851732	1.50106793733384	Rod_C domain-containing protein
GWHPERCV002375	3	3	13.7	28.319	-1.65924	-2.25396	-1.73926				5.91449e-05	0.00625246	inf	inf	Syntaxin-2
GWHPERCV002414	5	5	17.8	34.588	-1.366	-1.28326	-1.34877	-1.54835	-1.62975	-1.89279	0.0287342	0.199844	0.357622266947548	1.28131240113072	peptidylprolyl isomerase
GWHPERCV002465	6	6	36.8	19.185	1.44191	1.41081	1.32897	1.87606	1.89353	2.03175	0.000826384	0.03262	-0.539888014287712	0.687824297694843	Histone-like bacterial DNA-binding protein
GWHPERCV002479	22	22	25	135.69	-0.811489	-0.761221	-0.91613	-0.594893	-0.517899	-0.563272	0.00595445	0.0902378	-0.270925142177131	0.828787907095634	PHM7_cyt domain-containing protein
GWHPERCV002552	2	2	13.9	13.204	-2.67084	-2.29113	-1.87926	-1.21288	-1.70309	-1.25544	0.0325671	0.2114	-0.889941224638896	0.539636102566169	60S ribosomal protein L35a-1
GWHPERCV002599	2	2	8.6	26.419	-1.29117	-1.89035	-1.38039	-2.09005	-2.06837	-2.51152	0.0407819	0.238227	0.702677066686195	1.62752202432057	Vesicle transport protein
GWHPERCV002664	10	10	33.3	45.236	-1.97917	-1.76933	-1.74142	-2.3855	-2.44788	-2.56306	0.00223847	0.0571196	0.635502768540699	1.55347903162156	Putative NAD kinase 3
GWHPERCV002700	26	26	55.7	75.531	1.83889	1.9064	1.90077	1.49105	1.59809	1.73305	0.0199867	0.169051	0.274622963555652	1.2096779085659	Rhoptry neck protein RON4	Y
GWHPERCV002704	2	2	8.2	39.868	-2.27688	-2.3385	-2.08083	-2.62326	-2.85054	-3.16543	0.0209482	0.172273	0.64767383014831	1.56664014203679	Mitochondrial inner membrane protein COX18
GWHPERCV002730	4	4	11.3	59.558	-1.72018	-1.4581	-1.69865	-1.31018	-1.27924	-1.27703	0.0164343	0.15821	-0.33682840922964	0.791780032734455	Putative ATP-dependent RNA helicase DDX56
GWHPERCV002785	2	2	13.5	17.566	1.60217	1.70975	1.62526	1.97723	1.90112	2.13244	0.00904141	0.111098	-0.357871829423269	0.780314801099289	60S ribosomal protein L34-A
GWHPERCV002790	16	16	14.7	184.7	-1.14516	-1.11933	-1.00042	-1.24061	-1.52904	-1.53514	0.0316083	0.206992	0.34662618961147	1.27158348963106	MYND-type domain-containing protein
GWHPERCV002843	18	18	47.7	52.104	3.10893	3.29036	3.00059	3.45428	3.49069	3.90466	0.0446735	0.246729	-0.483253779112987	0.715362412204683	Secreted protein
GWHPERCV003037	10	10	44.4	23.523	0.768338	0.743813	0.570518	1.10944	1.12981	1.32316	0.00590221	0.0902378	-0.493248597038886	0.710423594872589	Secreted protein
GWHPERCV003047	21	21	34.4	94.077	1.62938	1.51106	1.55329	1.15833	1.07798	1.36047	0.0158238	0.15821	0.365652382352537	1.28846413739822	Putative phosphatase
GWHPERCV003064	14	14	35.1	59.701	-0.154085	-0.179725	-0.211969	-0.653187	-0.638845	-0.588251	6.69273e-05	0.0066035	0.444834595339334	1.36115805109001	Putative NAD kinase
GWHPERCV003128	6	6	46.6	17.943	-1.10699	-0.930755	-0.947778	-1.57804	-1.44951	-1.52836	0.001486	0.0458027	0.523465901697191	1.43740429471106	Iron-sulfur cluster assembly protein
GWHPERCV003135	8	8	16	76.258	-2.14545	-2.07711	-1.9327	-2.42276	-2.8682	-3.06192	0.021301	0.172273	0.732544410908529	1.66156693361905	CCR4-NOT transcription complex subunit 4
GWHPERCV003160	9	9	25.4	59.384	-1.14978	-1.0846	-1.21465	-2.25241	-2.13359	-2.62388	0.00146438	0.0458027	1.1869493719632	2.27670816095471	Putative protease
GWHPERCV003180	5	5	23.5	35.268	0.303886	0.502569	0.673478	0.0363338	0.128254	0.0192663	0.0182024	0.167327	0.432026301947468	1.34912713021508	Hydroxyacylglutathione hydrolase
GWHPERCV003181	3	3	10.2	39.412	-0.369378	-0.176547	-0.303744	0.0778925	0.0585656	-0.0274381	0.0080398	0.104425	-0.319562888050851	0.801312624848645	Transmembrane protein
GWHPERCV003195	11	11	37.5	41.462	-1.2566	-1.43706	-1.17837	-1.57517	-1.61132	-1.59525	0.0172129	0.163302	0.303237317770535	1.23391012657354	Developmentally-regulated G-protein 1
GWHPERCV003215	4	4	74.4	9.5621	1.06828	1.16979	1.05203	0.675392	0.46652	0.534785	0.0016888	0.0488624	0.537799919495756	1.45175692868769	Transmembrane protein
GWHPERCV003226	20	20	11.8	273.5	-1.66508	-1.71249	-1.6295	-2.01242	-2.08511	-2.44511	0.0196709	0.169051	0.51185862710583	1.4258859847805	WD repeat-containing protein 36
GWHPERCV003249	2	2	21.8	19.749	-0.502696	-0.269263	-0.477417	-1.181	-1.03871	-1.54014	0.00735716	0.101942	0.836825279320347	1.78611538026957	DUF4126 domain-containing protein
GWHPERCV003265	9	9	47.5	22.649	1.63759	1.22431	1.27145	1.93692	1.85482	1.86831	0.0187066	0.168816	-0.508901882285799	0.702757143003359	60S ribosomal protein L13
GWHPERCV003286	4	4	9.9	51.804				-2.94831	-2.9847	-3.3989	0.000134991	0.0108699	0	0	RAP domain-containing protein
GWHPERCV003296	20	20	31.3	113.84	2.12445	2.23632	2.27768	1.93885	1.81833	1.71786	0.00784514	0.104425	0.387803943214055	1.30840025273941	Protein transport protein Sec24C
GWHPERCV003323	11	11	32	52.304	2.10524	2.16597	2.20554	2.60436	2.5179	2.80517	0.00578417	0.0902378	-0.483559997689942	0.715210589395732	Lon N-terminal domain-containing protein
GWHPERCV003324	4	4	57.5	9.8341	0.0796766	0.166464	0.103334	-0.27933	-0.332023	-0.213087	0.000813639	0.03262	0.391304873501758	1.31157915073439	Complex 1 LYR protein
GWHPERCV003345	30	30	27.1	176.09	-0.967545	-0.901473	-0.839572	-0.513521	-0.633578	-0.664565	0.00716469	0.100988	-0.298975618788533	0.812829338495481	ANK_REP_REGION domain-containing protein
GWHPERCV003396	8	8	26.2	44.543	-1.95494	-1.61559	-1.44267	-2.02315	-2.28169	-2.57972	0.0472196	0.252293	0.623789944858971	1.54091784408738	Endonuclease III homolog
GWHPERCV003430	21	20	61.9	40.46	4.59027	4.8384	4.37832	5.1664	5.26422	5.72083	0.0225609	0.178383	-0.781487196335028	0.581766772103818	Uncharacterized protein
GWHPERCV003443	12	12	28.8	57.702	2.05587	2.15098	2.07494	2.33103	2.39989	2.45111	0.00269857	0.0614443	-0.300080217487681	0.812207234327295	UAE_UbL domain-containing protein
GWHPERCV003517	10	9	15.1	98.079	3.20143	3.1055	2.27851	4.63312	5.22506	5.06838	0.00349402	0.0728331	-2.11370551994767	0.231052800338382	Variant erythrocyte surface antigen-1, alpha subunit
GWHPERCV003550	30	30	32	131.8	0.347606	0.637408	0.439872	0.847001	0.9578	1.21502	0.0184917	0.1679	-0.531644306176932	0.691765847086455	Calcium-independent phospholipase A2-gamma
GWHPERCV003583	17	17	40.4	65.719	6.05321	6.1781	6.16881	6.44969	6.38837	6.38884	0.00361145	0.0742353	-0.275596935115852	0.826108433588211	INCENP_ARK-bind domain-containing protein
GWHPERCV003614	7	7	9.2	111.79	-2.5186	-2.58863	-2.48423	-2.9241	-3.15108	-3.16529	0.00281369	0.0622493	0.549672760908997	1.46375364258283	Sec3_C domain-containing protein
GWHPERCV003672	47	44	54.7	92.42	4.653	4.91083	4.55848	5.28331	5.47171	6.08201	0.0262902	0.19117	-0.904903485107245	0.534068431486621	DUF4129 domain-containing protein
GWHPERCV003679	7	7	15.3	59.829	-2.28774	-2.01307	-2.10497	-1.67737	-1.70693	-1.84646	0.0151517	0.153592	-0.391671316667638	0.762246054801936	DUF5681 domain-containing protein
GWHPERCV003706	8	8	24.7	43.247	-0.64051	-0.567822	-0.538854	-0.300031	-0.255079	-0.108353	0.00521677	0.0880159	-0.361240540008823	0.77849488207765	Eukaryotic translation initiation factor 5
GWHPERCV003710	2	2	3.3	95.22	-4.14404	-4.24666	-3.07805				0.0214808	0.172273	inf	inf	RRM domain-containing protein
GWHPERCV003713	14	14	54.6	31.893	1.66496	1.72449	1.62897	2.10421	2.28943	2.67706	0.01614	0.15821	-0.684097119244137	0.622395217922929	Uncharacterized protein
GWHPERCV003720	36	36	43.8	104.31	2.89793	2.98899	2.84376	3.25569	3.20208	3.16486	0.00398475	0.0768559	-0.297310652296379	0.813767939373192	Glycerol-3-phosphate dehydrogenase
GWHPERCV003722	5	5	42.8	15.229	0.561745	0.822899	0.789829	0.19963	0.409437	0.0352396	0.0198871	0.169051	0.510055708413096	1.42410518511738	DUF2232 domain-containing protein
GWHPERCV000577	10	10	58.1	24.433	4.24023	4.09483	4.11475	4.66397	4.49722	4.75835	0.00528531	0.0880159	-0.489909556284115	0.71206973662549	Peptidyl-prolyl cis-trans isomerase
GWHPERCV000372	4	4	4.4	155.78	0.726466	0.747074	0.755625	0.205582	0.3303	-0.162792	0.014002	0.149109	0.618691791390019	1.53548220356421	Ribosome assembly protein 1
GWHPERCV003054	9	9	21.7	63.194	0.105115	0.245379	0.1768	0.545027	0.382829	0.803551	0.035846	0.226718	-0.401371280231317	0.757138281929533	Nucleoredoxin
GWHPERCV001785	14	14	19.4	99.021	-1.31663	-1.29413	-1.16226	-1.61455	-1.68407	-1.65957	0.00164297	0.0486318	0.395051624383135	1.31498981403245	ATP-dependent helicase fft2
GWHPERCV002493	6	6	13.3	76.516	-1.73632	-1.68355	-1.68491	-2.00693	-2.15486	-2.5118	0.0256629	0.190859	0.522938628733999	1.4368790513862	1-deoxy-D-xylulose-5-phosphate synthase
GWHPERCV002146	3	3	32.6	14.842	-2.30889	-2.09713	-2.07147	-2.42621	-2.63701	-2.96072	0.0405374	0.238227	0.515483016202553	1.42947264896216	DNA-directed RNA polymerase II subunit rpb4
GWHPERCV002708	3	3	13.8	32.43	-1.30747	-1.22075	-1.34538	-1.75483	-1.79594	-2.20775	0.0135861	0.147849	0.628305091491537	1.54574794916561	Ubiquinone/menaquinone biosynthesis C-methyltransferase UbiE
GWHPERCV002765	16	16	20	121.04	-0.99185	-0.88822	-0.82948	-1.13062	-1.14556	-1.35201	0.0233724	0.181105	0.306212258631539	1.2364571631195	Ribosome quality control complex subunit 2
GWHPERCV003684	3	3	12.8	33.446	1.0802	1.01959	0.995824	0.653785	0.715573	0.252764	0.0289432	0.199844	0.491163468337022	1.40557795387257	Ribonuclease
GWHPERCV002623	3	3	16.7	25.958	3.25924	3.07423	3.17813	3.66152	3.88172	3.83799	0.00192524	0.0526999	-0.623210009483332	0.649224788468876	Protein MAK16 homolog
GWHPERCV002626	8	8	16.3	60.505	2.58459	2.68999	2.66741	2.87897	2.93873	2.99162	0.00318601	0.0683376	-0.289111587820694	0.818405878080572	tRNA (guanine(37)-N1)-methyltransferase
GWHPERCV001962	13	13	58.6	28.4	2.4754	2.45205	2.47219	2.66006	2.69175	3.02624	0.0498823	0.258836	-0.326131680735359	0.797672429628844	Putative 2
GWHPERCV001411	7	7	9.1	117.62	-1.45232	-1.17827	-1.28056	-1.60387	-1.56949	-1.54573	0.0300554	0.202191	0.269308658319201	1.20523014115178	GTPase Der
GWHPERCV000577	23	23	45	72.415	2.62789	2.40163	2.49897	3.05246	3.02628	3.33208	0.00597521	0.0902378	-0.627444658255926	0.64732195523687	Putative aspartate aminotransferase
GWHPERCV000651	7	7	20.6	48.439	-0.454495	-0.250098	-0.27968	-0.690873	-0.751507	-0.70441	0.00428997	0.0801929	0.387505652139389	1.30812975636859	Glutamate-rich WD repeat-containing protein 1
GWHPERCV001592	2	2	18.3	18.534	-1.81463	-1.58048	-1.62522	-2.58825	-2.88844	-3.16375	0.00263107	0.0613463	1.20670230492822	2.30809451866743	Putative adrenodoxin-like protein
GWHPERCV001536;GWHPERCV001537	12	12	10	168.57	-1.62089	-1.58897	-1.69835	-1.22703	-1.24848	-1.24291	0.000278287	0.0181363	-0.396593278286845	0.759649973730399	Translation initiation factor IF-2
GWHPERCV001515	3	3	15.5	37.42	-1.43406	-1.85793	-1.18189				4.75023e-05	0.00551614	inf	inf	E3 ubiquitin-protein ligase RING1
GWHPERCV001416;GWHPERCV003056;GWHPERCV003196	7	7	13.5	69.988	-1.6815	-1.67823	-1.5668	-2.2437	-2.37477	-2.7405	0.00614058	0.0917986	0.810813252262187	1.75420001268467	GTP-binding protein TypA/BipA-like protein
GWHPERCV003063	13	13	39.7	54.337	-0.182803	-0.138669	-0.257779	-0.565668	-0.458285	-0.63733	0.0044955	0.08214	0.360677409823626	1.28402866490496	cysteine desulfurase
GWHPERCV000098	43	43	57.5	115.16	3.96094	4.1176	3.89207	4.44715	4.43236	4.80288	0.0145377	0.151519	-0.570591123080936	0.673340840394716	Rhoptry neck protein 2	Y
GWHPERCV000259	3	3	16.5	35.5	-3.44736	-3.01916	-2.6926				0.000610353	0.0291394	inf	inf	Internalin-A
GWHPERCV000299	14	14	54.4	33.957	6.45099	6.65337	6.58255	6.89225	6.97158	7.02259	0.00473901	0.0845029	-0.399839275639524	0.757942717643383	Rhoptry neck protein RON4	Y
GWHPERCV000380	45	45	57.1	108.18	1.53404	1.5796	1.49753	1.78372	1.79575	1.94817	0.00622702	0.0921599	-0.305490350091258	0.80916714620385	Chaperone protein ClpB 1
GWHPERCV000271	111	111	51.6	311.57	1.42297	1.65829	1.42031	1.91547	2.05554	2.23569	0.00951832	0.113606	-0.568374682513775	0.674376102120944	CTD nuclear envelope phosphatase 1
GWHPERCV000062	3	3	27.6	11.976	1.29491	1.08789	1.12727	1.38427	1.4305	1.68577	0.0434071	0.242918	-0.330157728992974	0.795449512977402	60S ribosomal protein L44
GWHPERCV000193	35	35	40.3	126.37	0.661697	0.6153	0.662187	0.379036	0.353994	0.296016	0.000477556	0.0250476	0.303379347482719	1.23403160791367	Exportin-7-A
GWHPERCV000182	25	25	48	66.825	1.25897	1.3533	1.27129	1.7525	1.74257	1.76128	0.000109059	0.0100879	-0.45759801782751	0.728197645990875	Nucleoredoxin
GWHPERCV000331	14	14	15	146.05	-1.22218	-1.34141	-1.30411	-1.78555	-1.59268	-2.1178	0.0260665	0.19117	0.542773599215987	1.45677048632882	Myoferlin
GWHPERCV000523	62	62	65.1	137.87	2.44841	2.45872	2.39859	2.62999	2.65381	2.87565	0.0240198	0.184193	-0.284572838918815	0.820984654478723	Calcium-transporting ATPase
GWHPERCV001297	3	3	30.2	19.305	0.432231	0.273776	0.31711	-0.217409	-0.26144	-0.671779	0.00890204	0.111098	0.724581919082523	1.6524217089711	BPP domain-containing protein
GWHPERCV001303	9	9	77.2	17.005	3.37731	3.20514	3.21586	3.56139	3.51173	3.61142	0.00922231	0.111098	-0.29540904321278	0.814841270025225	Eukaryotic translation initiation factor 5A
Note: Invasion related proteins, Y
Abundance of protein expression in BxAP2-M2 disrupted strain
Accession	Peptides	Unique peptides	Sequence coverage [%]	Mol. weight [kDa]	ΔBxAP2-M2-1	ΔBxAP2-M2-2	ΔBxAP2-M2-3	Babesia xinjiangensis-2	Babesia xinjiangensis-3	Babesia xinjiangensis-1	P-value	Q-value	log2(FC)	FC
GWHPERCV000907	64	64	12.1	751.72	-0.0758711	0.0681843	-0.0352601	0.0407187	0.0317431	0.0306997	0.320676	0.575971	-0.0487028	0.966805
GWHPERCV003348	8	8	52.9	24.374	4.38209	4.27431	4.17762	4.45235	4.415	4.74849	0.0973722	0.337647	-0.260603	0.834739
GWHPERCV003346	30	30	39.7	114.95	0.210363	0.28442	0.272993	0.266471	0.201049	0.437732	0.57039	0.768832	-0.0458254	0.968735
GWHPERCV003345	30	30	27.1	176.09	-0.967545	-0.901473	-0.839572	-0.513521	-0.633578	-0.664565	0.00716469	0.100988	-0.298976	0.812829
GWHPERCV003339	5	5	12.2	64.469	-1.54087	-2.21352	-1.16466	-2.09627	-2.01109	-2.48524	0.175924	0.438465	0.557849	1.47207
GWHPERCV000300	24	24	18.1	190.97	3.14414	3.28153	3.34945	3.21545	3.10348	2.93573	0.161807	0.41793	0.173488	1.12778
GWHPERCV003336	23	23	22.2	155.03	-0.97692	-0.915382	-0.873052	-0.828254	-0.8776	-0.797347	0.0838088	0.314066	-0.0873844	0.941228
GWHPERCV003335	9	9	17.5	81.674	-1.83233	-1.89336	-1.82132	-1.9123	-2.30149	-2.52724	0.0927474	0.330762	0.398006	1.31769
GWHPERCV003333	13	13	15.4	126.25	-1.99593	-1.53437	-1.42776	-1.89615	-2.12311	-2.43817	0.100297	0.342817	0.499792	1.41401
GWHPERCV003331	6	6	56	15.197	2.13407	2.15538	2.09798	2.08481	2.0134	2.34672	0.861055	0.941575	-0.0191638	0.986805
GWHPERCV003329	5	5	72.5	12.859	0.925606	0.762384	0.83054	0.753569	0.812796	0.816915	0.431314	0.674783	0.045083	1.03174
GWHPERCV003325	4	4	12.6	42.891	-2.42111	-2.33184	-2.38826	-2.30802	-2.74522	-2.94367	0.206849	0.458975	0.285231	1.21861
GWHPERCV003324	4	4	57.5	9.8341	0.0796766	0.166464	0.103334	-0.27933	-0.332023	-0.213087	0.000813639	0.03262	0.391305	1.31158
GWHPERCV003323	11	11	32	52.304	2.10524	2.16597	2.20554	2.60436	2.5179	2.80517	0.00578417	0.0902378	-0.48356	0.715211
GWHPERCV003321	12	12	54	29.846	8.28346	8.18717	8.242	8.27564	8.38822	8.74942	0.183973	0.44101	-0.23355	0.850539
GWHPERCV003318	32	32	42.5	102.28	3.6421	3.61165	3.57744	3.54462	3.55524	3.60297	0.173872	0.436153	0.0427865	1.0301
GWHPERCV000263	22	22	31.4	98.537	4.92853	5.02271	4.98388	5.0137	4.96309	5.12823	0.368866	0.629667	-0.0566332	0.961505
GWHPERCV003309	4	4	10.4	52.143	-2.2412	-2.08596	-2.10569	-2.15371	-2.15261	-2.58557	0.371526	0.630696	0.153014	1.11189
GWHPERCV003308	29	29	74.4	51.403	4.14625	4.10221	4.08127	4.12112	4.08252	4.22293	0.521953	0.737109	-0.0322793	0.977874
GWHPERCV000104	32	32	73.9	55.116	3.69199	3.67831	3.54638	3.62905	3.65014	4.01321	0.399835	0.657506	-0.125244	0.916849
GWHPERCV003306	11	11	19.6	92.401	-2.17364	-2.14854	-1.91494	-1.95451	-2.12205	-2.4687	0.583322	0.777763	0.10271	1.07379
GWHPERCV003305	15	15	12.3	182.32	0.449628	0.649359	0.666621	0.672189	0.522211	0.598436	0.917191	0.967529	-0.00907641	0.993728
GWHPERCV003301	7	7	67.9	17.83	2.71454	2.69887	2.61997	2.84616	2.83241	3.10971	0.0568176	0.263843	-0.251633	0.839945
GWHPERCV001343	7	7	18.6	58.643	-2.09649	-2.12023	-2.22962	-1.84753	-2.17147	-2.26637	0.707792	0.859337	-0.0536558	0.963492
GWHPERCV003296	20	20	31.3	113.84	2.12445	2.23632	2.27768	1.93885	1.81833	1.71786	0.00784514	0.104425	0.387804	1.3084
GWHPERCV002372	13	13	12	183.16	-2.40675	-2.80492	-2.46205	-2.3682	-2.52338	-3.62281	0.535674	0.74093	0.28022	1.21438
GWHPERCV003289	15	15	53.6	28.165	6.37115	6.30821	6.17675	6.33218	6.24482	6.67224	0.409521	0.662844	-0.131042	0.913172
GWHPERCV003288	14	14	49.8	44.581	2.05489	2.02733	1.97983	1.95495	1.93168	2.39851	0.653315	0.823599	-0.0743603	0.949763
GWHPERCV001486	14	14	47.1	36.091	0.931809	0.851395	0.921711	0.857796	0.845781	1.03129	0.88544	0.952363	-0.00998527	0.993103
GWHPERCV003286	4	4	9.9	51.804				-2.94831	-2.9847	-3.3989	0.000134991	0.0108699	0	0
GWHPERCV003282	6	6	5.9	116.52	-2.38058	-2.37344	-2.16715	-2.05425	-2.17476	-2.54597	0.780745	0.902766	-0.0487309	0.966786
GWHPERCV003280	9	9	25.5	52.034	1.6514	1.68263	1.63505	1.8131	1.72693	0.792238	0.551831	0.755535	0.212271	1.15851
GWHPERCV003276	10	10	66.2	17.507	3.9327	3.9468	3.88094	3.96473	3.96045	4.27151	0.237983	0.492047	-0.145414	0.90412
GWHPERCV003273	4	4	19.1	30.397	-2.57059	-2.64837	-2.70617	-3.03492	-2.62842	-3.24874	0.151872	0.404439	0.328982	1.25613
GWHPERCV003270	16	16	68.7	32.716	3.28241	3.25295	3.21924	2.77927	2.82318	3.26748	0.133539	0.382278	0.294894	1.2268
GWHPERCV003265	9	9	47.5	22.649	1.63759	1.22431	1.27145	1.93692	1.85482	1.86831	0.0187066	0.168816	-0.508902	0.702757
GWHPERCV003264	10	10	49.7	16.718	2.37366	2.33589	2.17293	2.27208	2.44364	3.02148	0.29191	0.551656	-0.284905	0.820796
GWHPERCV003263	11	11	47.1	33.867	4.11166	4.17123	4.04946	4.20118	4.04024	4.07808	0.94644	0.982361	0.00428716	1.00298
GWHPERCV003261	14	14	32.3	63.468	-0.65569	-0.265949	-0.251293	-0.250815	-0.346117	-2.21709	0.449765	0.691076	0.547032	1.46108
GWHPERCV003260	3	3	11.5	35.174	-0.334343	-1.02929	-0.881715	-0.675046	-1.47735	-1.45559	0.250304	0.50539	0.454209	1.37003
GWHPERCV003258	4	4	17.3	32.179	-3.0225	-2.8396	-2.91641	-3.29649	-2.85731	-3.49151	0.212353	0.464916	0.288932	1.22174
GWHPERCV003257	6	6	13.4	82.582	-1.91996	-1.4537	-1.45281	-1.82913	-2.14862	-2.41329	0.0856021	0.317521	0.521526	1.43547
GWHPERCV003256	10	10	45	31.312	0.716508	0.659302	0.659964	0.618107	0.51358	0.826621	0.797037	0.910197	0.0258221	1.01806
GWHPERCV003253	8	8	33.8	33	-0.596661	-0.58718	-0.655599	-0.812449	-0.727373	-0.798329	0.00804358	0.104425	0.166237	1.12213
GWHPERCV003251	3	3	2.1	213.77	-4.36563	-4.13531	-3.47304	-3.88874	-3.97817	-4.36541	0.791632	0.905421	0.0861148	1.06151
GWHPERCV001058	45	45	53.6	108.2	4.5611	4.50024	4.53674	4.49661	4.48415	4.63207	0.927212	0.973156	-0.00491674	0.996598
GWHPERCV003249	2	2	21.8	19.749	-0.502696	-0.269263	-0.477417	-1.181	-1.03871	-1.54014	0.00735716	0.101942	0.836825	1.78612
GWHPERCV003248	4	4	25	27.368	-1.31237	-1.44141	-1.38164	-1.31276	-1.14908	-1.64483	0.952304	0.984225	-0.0095808	0.993381
GWHPERCV003247	23	23	44.5	67.617	0.750134	0.911872	0.767624	0.820994	0.826166	0.752801	0.869407	0.945425	0.00988977	1.00688
GWHPERCV003245	8	8	69.8	17.71	2.09703	2.16974	2.13091	2.15157	2.09228	2.23707	0.586583	0.780704	-0.0277446	0.980953
GWHPERCV003244	5	5	36.6	19.681	-2.00205	-1.92244	-1.71574	-1.81761	-1.8972	-2.28947	0.512347	0.731812	0.121353	1.08775
GWHPERCV001547	7	7	50.3	20.357	0.0503289	0.0768628	0.0590546	-0.242642	-0.131764	-0.296173	0.00432872	0.0801929	0.285609	1.21892
GWHPERCV000846	56	56	18.6	473.66	-0.24566	-0.128307	-0.101098	-0.528373	-0.520207	-0.728683	0.00593696	0.0902378	0.434066	1.35104
GWHPERCV003237	14	13	87.1	19.727	5.45902	5.19335	5.21957	4.76061	4.37251	5.39216	0.219855	0.472258	0.448891	1.36499
GWHPERCV003236	2	2	13.1	16.397	-1.23034	-1.39079	-1.47454	-1.53349	-1.43927	-1.91777	0.179266	0.439991	0.264951	1.2016
GWHPERCV003235	7	7	30.1	16.578	1.45778	1.5003	1.63945	1.64661	1.57307	1.87168	0.192886	0.445268	-0.164608	0.892171
GWHPERCV003234	43	43	49.9	116.7	4.58382	4.5526	4.52835	4.51411	4.56556	4.73952	0.503302	0.723501	-0.0514711	0.964952
GWHPERCV003232	15	15	16.5	129.16	0.891999	1.26983	1.01654	0.903427	0.685268	0.0600172	0.138526	0.386099	0.509884	1.42394
GWHPERCV003229	21	21	33.5	101.9	0.728027	0.808868	0.729986	0.843631	0.823734	0.932365	0.0601834	0.274159	-0.11095	0.925978
GWHPERCV000425	23	23	62.2	57.78	1.19118	1.08913	1.11229	0.954998	0.926222	1.12032	0.127329	0.373902	0.130355	1.09456
GWHPERCV003226	20	20	11.8	273.5	-1.66508	-1.71249	-1.6295	-2.01242	-2.08511	-2.44511	0.0196709	0.169051	0.511859	1.42589
GWHPERCV000577	10	10	58.1	24.433	4.24023	4.09483	4.11475	4.66397	4.49722	4.75835	0.00528531	0.0880159	-0.48991	0.71207
GWHPERCV003219	16	16	11.1	208.77	-1.39472	-1.30043	-1.27939	-1.06221	-1.14225	-1.16545	0.0130247	0.146034	-0.201547	0.869617
GWHPERCV002264	21	21	23	133.36	1.22251	1.31304	1.1158	1.05319	1.05923	0.936306	0.044815	0.246729	0.200872	1.14939
GWHPERCV003215	4	4	74.4	9.5621	1.06828	1.16979	1.05203	0.675392	0.46652	0.534785	0.0016888	0.0488624	0.5378	1.45176
GWHPERCV003213	5	5	31.3	28.324	-1.90088	-2.03415	-1.71331	-1.7053	-1.71103	-2.15801	0.895591	0.957713	-0.0246687	0.983046
GWHPERCV003210	7	7	35.3	25.878	-0.729329	-0.43852	-0.457701	-0.46753	-0.368473	-0.94771	0.807003	0.912358	0.0527207	1.03722
GWHPERCV000087	11	11	42.9	44.347	2.22709	2.11717	2.08282	1.98016	2.02913	2.28198	0.6834	0.842158	0.0452712	1.03188
GWHPERCV002791	18	18	8.6	302.91	-1.68446	-1.61645	-1.47038	-1.89488	-1.92787	-1.5841	0.169062	0.432146	0.211855	1.15818
GWHPERCV003206	44	44	77.6	68.95	4.8388	4.81227	4.78238	4.84243	4.84486	5.1823	0.271449	0.528208	-0.145384	0.904139
GWHPERCV003205	3	3	40.7	9.0612	-0.809774	-0.821557	-0.90816	-0.910448	-0.975234	-0.139335	0.560225	0.760672	-0.171491	0.887925
GWHPERCV001606	7	7	4.5	230.96	-2.22076	-2.40057	-2.2116	-2.69008	-2.1192	-2.92862	0.29053	0.551656	0.301655	1.23256
GWHPERCV003198	9	9	69.7	19.742	1.63907	1.68169	1.72418	1.84337	1.88438	2.1749	0.0559822	0.262361	-0.285903	0.820228
GWHPERCV003197	4	4	18.9	29.48	-1.52108	-1.37032	-1.46073	-1.57353	-1.46696	-0.92815	0.565791	0.765951	-0.127832	0.915206
GWHPERCV003195	9	9	32	40.656	-0.611553	-0.520993	-0.473329	-0.480751	-0.583671	-0.580158	0.818775	0.916631	0.0129019	1.00898
GWHPERCV003194	5	5	59.3	13.135	-1.03467	-0.99169	-0.971444	-1.03152	-1.00277	-0.970858	0.928406	0.973156	0.0024467	1.0017
GWHPERCV003188	28	28	35.2	123.19	0.288364	0.198349	0.315744	0.530952	0.407038	0.441912	0.0197485	0.169051	-0.192482	0.875099
GWHPERCV000133	8	8	6.7	149.24	-0.0249936	0.585327	0.821882	0.122917	0.468686	1.35435	0.694597	0.849727	-0.187912	0.877876
GWHPERCV000354	11	11	37.1	46.722	1.0829	1.06211	1.16874	0.844579	0.745032	1.16392	0.225675	0.48084	0.186741	1.13819
GWHPERCV003181	3	3	10.2	39.412	-0.369378	-0.176547	-0.303744	0.0778925	0.0585656	-0.0274381	0.0080398	0.104425	-0.319563	0.801313
GWHPERCV003180	5	5	23.5	35.268	0.303886	0.502569	0.673478	0.0363338	0.128254	0.0192663	0.0182024	0.167327	0.432026	1.34913
GWHPERCV003179	7	7	64.6	8.7935	2.64312	2.51793	2.53378	2.44929	2.42894	2.83799	0.961504	0.988131	-0.00712752	0.995072
GWHPERCV003178	13	13	62.1	33.929	2.23189	2.13183	2.11362	2.04404	2.09008	2.45065	0.802061	0.910769	-0.0358128	0.975482
GWHPERCV003175	10	10	74.2	14.866	2.89513	2.99551	2.87021	2.99	2.9137	3.15988	0.28698	0.550768	-0.100912	0.932443
GWHPERCV003172	31	31	48.9	72.32	2.81189	2.83801	2.84031	2.97545	2.92669	3.3656	0.13608	0.382893	-0.259174	0.835566
GWHPERCV003167	3	3	1.6	240.86	-1.75669	-1.67799	-1.88985	-1.16178	-2.02269	-1.70325	0.60368	0.788411	-0.145603	0.904001
GWHPERCV003162	9	9	28.1	50.739	0.864092	0.872455	0.819264	0.828686	0.822994	1.2434	0.465026	0.698719	-0.113089	0.924606
GWHPERCV003162	13	13	25.1	86.453	-1.79728	-1.58155	-1.18567	-1.41678	-1.46809	-2.02305	0.687039	0.845235	0.114475	1.08258
GWHPERCV003160	9	9	25.4	59.384	-1.14978	-1.0846	-1.21465	-2.25241	-2.13359	-2.62388	0.00146438	0.0458027	1.18695	2.27671
GWHPERCV003159	7	7	63.3	11.827	3.83512	3.94839	4.02819	3.52523	3.50571	3.82761	0.0549048	0.261283	0.317718	1.24636
GWHPERCV003157	3	3	38.3	14.954	1.10013	1.20129	1.08892	1.46729	1.50944	0.506196	0.929888	0.973156	-0.0308642	0.978834
GWHPERCV003153	34	34	22.2	229.59	1.36068	1.52528	1.44328	1.44405	1.41962	1.40374	0.695283	0.849727	0.0206117	1.01439
GWHPERCV003149	3	3	21.7	19.669	-0.34328	-0.0105218	-0.293893	-0.346336	-0.275424	-0.536957	0.259624	0.514383	0.17034	1.12532
GWHPERCV002609	17	17	30.8	84.721	0.883923	0.813489	0.895904	0.849629	0.853989	0.966386	0.608446	0.791301	-0.0255627	0.982437
GWHPERCV003141	5	5	29.7	18.533	1.94572	2.03283	1.89247	1.81165	1.73893	2.09375	0.549276	0.754108	0.0755636	1.05377
GWHPERCV003137	6	6	3.5	253.9	1.40942	1.72443	1.60266	1.88607	1.54389	1.2918	0.981104	0.992964	0.00491638	1.00341
GWHPERCV003136	10	10	35.3	50.776	0.791973	0.961614	1.11144	0.969952	1.01479	0.77008	0.773071	0.900192	0.0367329	1.02579
GWHPERCV003135	8	8	16	76.258	-2.14545	-2.07711	-1.9327	-2.42276	-2.8682	-3.06192	0.021301	0.172273	0.732544	1.66157
GWHPERCV003129	4	4	10.8	59.46	-2.691	-3.02828	-2.55746	-2.45445	-2.84542	-1.74136	0.307271	0.567024	-0.411835	0.751667
GWHPERCV003128	6	6	46.6	17.943	-1.10699	-0.930755	-0.947778	-1.57804	-1.44951	-1.52836	0.001486	0.0458027	0.523466	1.4374
GWHPERCV003120	7	7	12.7	69.821	-2.22059	-2.38276	-2.18235	-2.00238	-2.42045	-2.37289	0.982817	0.992964	0.003339	1.00232
GWHPERCV003114	5	5	18.2	45.736	-1.51064	-1.42016	-1.47125	-1.30283	-1.3636	-1.76546	0.949475	0.98372	0.00994539	1.00692
GWHPERCV003110	6	6	42.5	22.071	0.466284	0.297796	0.427824	0.171443	0.428067	0.752801	0.776135	0.902341	-0.0534689	0.963617
GWHPERCV003108	2	2	0.8	234.7	-1.1497	-0.885814	-1.02828	-1.01628	-1.05632	-1.46868	0.385354	0.644433	0.159161	1.11664
GWHPERCV003102	10	10	39.6	37.587	1.59681	1.4859	1.4886	1.55993	1.52995	2.12469	0.337302	0.595756	-0.214417	0.861894
GWHPERCV003098	5	5	18.3	42.136	-0.567331	-0.517264	-0.545667	-0.680828	-0.687985	-0.443741	0.497588	0.719872	0.0607641	1.04302
GWHPERCV001539	12	12	31	50.784	-0.370475	-0.188702	-0.133535	-0.0707461	-0.0494676	-1.09954	0.645597	0.815955	0.17568	1.1295
GWHPERCV001983	9	9	11.2	130.96	-1.79043	-1.42613	-1.2433	-1.36118	-1.60812	-1.98677	0.533133	0.740108	0.165405	1.12148
GWHPERCV003092	9	9	12.7	108.95	6.33472	6.32832	6.0155	5.87504	6.0904	5.55489	0.109097	0.35427	0.38607	1.30683
GWHPERCV003089	41	41	16.6	375.55	-0.0318052	-0.250165	-0.162054	-0.245107	-0.356388	-0.193599	0.215299	0.467903	0.117023	1.08449
GWHPERCV003085	15	15	66.4	29.512	2.27796	2.30802	2.2579	2.29813	2.3783	2.93436	0.271519	0.528208	-0.255635	0.837618
GWHPERCV002843	18	18	47.7	52.104	3.10893	3.29036	3.00059	3.45428	3.49069	3.90466	0.0446735	0.246729	-0.483254	0.715362
GWHPERCV003081	7	7	21.3	42.041	-1.25167	-1.48529	-1.30635	-1.3849	-1.37652	-1.83432	0.331716	0.588689	0.184148	1.13615
GWHPERCV000736	41	41	65.9	71.728	3.51461	3.61199	3.51104	3.5093	3.3831	3.85505	0.813022	0.914341	-0.0366012	0.974949
GWHPERCV003076	2	2	21.4	12.27	-1.96046	-2.80994	-2.62556	-2.47956	-2.62333	-2.98244	0.483918	0.711927	0.229794	1.17267
GWHPERCV003075	12	12	37.7	48.589	0.79506	0.820339	0.791219	0.60473	0.510692	0.917044	0.368488	0.629667	0.124717	1.09029
GWHPERCV003074	10	10	7	210.29	-2.78578	-2.39818	-2.30265	-2.47566	-2.75897	-3.04352	0.297854	0.558461	0.263847	1.20068
GWHPERCV001776	16	16	23.1	97.672	-2.15035	-1.47414	-1.7307	-1.59755	-1.34969	-1.2524	0.158126	0.411295	-0.385184	0.765681
GWHPERCV000005	17	14	27.3	91.758	-0.307403	-0.13198	-0.264206	0.10503	0.248698	0.954451	0.0664401	0.279351	-0.670589	0.62825
GWHPERCV001419	15	15	31.8	70.01	2.42624	2.48937	2.37026	2.4307	2.41306	2.64621	0.45572	0.696043	-0.0680381	0.953934
GWHPERCV003065	16	16	68.5	27.003	5.80428	5.84894	5.89577	5.4933	5.50289	6.01457	0.36124	0.620385	0.179412	1.13242
GWHPERCV003064	14	14	35.1	59.701	-0.154085	-0.179725	-0.211969	-0.653187	-0.638845	-0.588251	6.69273e-05	0.0066035	0.444835	1.36116
GWHPERCV003061	14	14	51.5	38.132	1.80063	1.80169	1.76098	1.76012	1.70986	1.72649	0.0494339	0.258836	0.0556127	1.0393
GWHPERCV003060	5	5	16.3	45.399	-0.379399	-0.208152	-0.420717	-0.178749	-0.103827	-0.2081	0.0749211	0.296063	-0.172531	0.887285
GWHPERCV003047	15	15	49.5	37.015	0.660297	0.56125	0.55889	0.517928	0.425421	0.776568	0.863736	0.942026	0.0201733	1.01408
GWHPERCV000372	4	4	4.4	155.78	0.726466	0.747074	0.755625	0.205582	0.3303	-0.162792	0.014002	0.149109	0.618692	1.53548
GWHPERCV003054	8	8	54.2	27.722	1.31877	1.25038	1.27321	1.26406	1.05058	0.943504	0.113328	0.357399	0.194737	1.14452
GWHPERCV003047	21	21	34.4	94.077	1.62938	1.51106	1.55329	1.15833	1.07798	1.36047	0.0158238	0.15821	0.365652	1.28846
GWHPERCV000028	27	27	60	57.366	2.74931	2.75483	2.70805	3.17914	3.21047	3.44565	0.00317662	0.0683376	-0.541022	0.687284
GWHPERCV000742	7	7	37.4	14.811	5.53881	5.73054	5.41141	5.33128	5.30931	6.40907	0.759206	0.889182	-0.122966	0.918298
GWHPERCV003042	16	16	17.1	113.84	1.97342	1.99605	1.85042	2.02213	1.95722	2.58654	0.291645	0.551656	-0.248665	0.841675
GWHPERCV003041	5	5	27.1	31.401	1.00846	0.941726	1.16421	0.943729	1.0244	0.926982	0.370099	0.630009	0.0730974	1.05197
GWHPERCV003039	9	9	21.7	63.194	0.105115	0.245379	0.1768	0.545027	0.382829	0.803551	0.035846	0.226718	-0.401371	0.757138
GWHPERCV003038	10	10	17.6	80.41	0.0703937	0.315253	0.0692612	0.152364	0.235319	0.0809189	0.963278	0.988131	-0.00456476	0.996841
GWHPERCV003037	10	10	44.4	23.523	0.768338	0.743813	0.570518	1.10944	1.12981	1.32316	0.00590221	0.0902378	-0.493249	0.710424
GWHPERCV000503	27	27	16.8	227.8	-0.0931451	-0.00735342	0.00189435	-0.0113508	-0.0860884	-0.0370233	0.765061	0.893678	0.0119528	1.00832
GWHPERCV003028	10	10	11.7	140.04	-1.29198	-1.19161	-1.30447	-1.39244	-1.35533	-1.56708	0.0776984	0.301031	0.175595	1.12943
GWHPERCV003025	8	8	29.4	40.762	-1.02958	-0.99725	-1.13955	-1.3153	-1.46525	-0.762713	0.595172	0.785776	0.125626	1.09098
GWHPERCV000301	32	32	29.2	174.36	0.592171	0.551505	0.563027	0.520173	0.38168	0.501268	0.0878404	0.321792	0.101194	1.07266
GWHPERCV003019	7	7	25.7	51.197	-0.371095	-0.594136	-0.64677	-0.70222	-0.858597	-0.849399	0.0540572	0.260702	0.266071	1.20253
GWHPERCV001387	22	22	78.8	27.716	2.41704	2.46846	2.39719	2.78874	2.64032	3.13573	0.0449489	0.246729	-0.427367	0.743618
GWHPERCV003017	3	3	17	31.044	-3.8384	-3.4939	-3.02141	-2.99478	-3.09687	-3.4776	0.401215	0.658056	-0.261483	0.83423
GWHPERCV000551	11	11	52.7	25.022	2.59498	2.39365	2.44389	2.43739	2.47183	2.4625	0.757787	0.888688	0.020267	1.01415
GWHPERCV003013	8	8	44.2	24.5	-0.149453	-0.277055	-0.222266	-0.487288	-0.530151	-0.361336	0.0178366	0.166026	0.243334	1.18372
GWHPERCV000004	47	44	54.7	92.42	4.653	4.91083	4.55848	5.28331	5.47171	6.08201	0.0262902	0.19117	-0.904903	0.534068
GWHPERCV003195	11	11	37.5	41.462	-1.2566	-1.43706	-1.17837	-1.57517	-1.61132	-1.59525	0.0172129	0.163302	0.303237	1.23391
GWHPERCV003361	23	23	63.4	66.089	0.622328	0.628167	0.582671	0.509844	0.483226	0.830156	0.977897	0.992964	0.00331271	1.0023
GWHPERCV003314	8	8	10.5	109.63	-1.71357	-1.59448	-1.22572	-1.58939	-1.80592	-1.96015	0.206813	0.458975	0.273898	1.20907
GWHPERCV001521	11	11	33.3	47.02	0.426203	0.688845	0.705812	0.904236	0.863386	0.705342	0.116762	0.359392	-0.217368	0.860133
GWHPERCV003365	6	6	14.1	63.144	-2.14831	-1.98481	-1.69362	-1.67647	-1.85643	-2.19652	0.880382	0.949348	-0.0324401	0.977765
GWHPERCV003366	3	3	10.7	37.642	-2.85009	-2.21029	-2.2856	-2.64027	-2.74597	-3.12484	0.194986	0.447409	0.388367	1.30891
GWHPERCV000973	44	44	59.7	93.655	3.30864	3.29392	3.23496	3.28462	3.35775	3.63099	0.248971	0.503685	-0.145278	0.904205
GWHPERCV003370	10	10	24.7	42.799	2.97144	3.09527	2.97073	2.99105	2.93717	3.49814	0.518707	0.736531	-0.129637	0.914062
GWHPERCV003373	28	28	47.2	88.682	1.62221	1.68844	1.73327	1.70877	1.55234	1.83039	0.863732	0.942026	-0.0158625	0.989065
GWHPERCV001343	3	3	6	89.621	-3.28991	-2.53902	-2.81051	-2.95958	-2.53744	-3.16443	0.980811	0.992964	0.00733906	1.0051
GWHPERCV000980	63	63	29.1	299.37	3.81376	3.83761	3.82632	3.71875	3.67128	3.90899	0.460121	0.697811	0.0595564	1.04215
GWHPERCV002491	32	32	24.7	187.43	5.90895	5.89343	5.83807	5.89238	5.8293	5.99223	0.662745	0.828432	-0.024486	0.983171
GWHPERCV003381	10	10	42.3	29.969	0.48486	0.605171	0.65363	0.709234	0.680135	0.95045	0.115898	0.359392	-0.198719	0.871324
GWHPERCV003382	4	4	25.2	28.501	2.04594	2.2765	2.04729	1.78246	1.65924	2.24763	0.309157	0.567762	0.226797	1.17023
GWHPERCV003384	11	11	11.9	115.15	-1.72487	-1.74517	-1.60117	-1.6395	-1.93394	-2.06289	0.229999	0.48698	0.188371	1.13948
GWHPERCV003393	10	10	39.2	20.983	2.12382	1.96384	1.94159	2.1129	2.11899	2.6614	0.205428	0.458975	-0.288016	0.819027
GWHPERCV003396	8	8	26.2	44.543	-1.95494	-1.61559	-1.44267	-2.02315	-2.28169	-2.57972	0.0472196	0.252293	0.62379	1.54092
GWHPERCV003397	20	20	40.7	71.737	2.25831	2.3589	2.30304	2.5234	2.57244	2.4301	0.0165693	0.15821	-0.201896	0.869407
GWHPERCV003399	3	3	14.4	41.164	-1.87893	-2.20863	-2.05002	-1.52105	-1.97317	-1.87488	0.199981	0.454641	-0.256161	0.837313
GWHPERCV003400	8	8	27.1	43.086	-1.74892	-1.91787	-2.29038	-1.66754	-2.03422	-1.7734	0.453105	0.692764	-0.160669	0.89461
GWHPERCV003406	4	4	37.8	15.704	-1.44066	-1.56606	-1.51667	-1.47367	-1.61671	-1.7767	0.293508	0.553364	0.114561	1.08265
GWHPERCV003402	5	5	26.8	22.328	0.315245	0.394548	0.609827	0.274002	0.00944393	1.06569	0.977598	0.992964	-0.00983745	0.993204
GWHPERCV000150	5	2	15.4	52.854	1.3786	1.01661	0.85896	0.602114	0.416329	0.0793157	0.0295718	0.201147	0.718805	1.64582
GWHPERCV003417	38	38	63.1	57.816	3.49435	3.46073	3.44396	3.43038	3.43828	3.87574	0.479817	0.711814	-0.115121	0.923305
GWHPERCV002575	16	16	10.3	261.23	-1.69738	-1.34471	-1.42295	-1.31257	-1.47886	-1.8735	0.753097	0.887289	0.0666283	1.04727
GWHPERCV003422	16	16	51.4	40.476	1.24884	1.17213	1.17261	1.20151	1.14098	1.5314	0.492944	0.716745	-0.0934383	0.937286
GWHPERCV003423	3	3	16.7	31.126	-1.02473	-1.12487	-1.09273	-1.15199	-1.1532	-1.585	0.216073	0.468897	0.215953	1.16147
GWHPERCV000397	8	8	19	65.521	-1.24794	-1.36279	-1.33406	-1.36181	-1.54305	-1.88219	0.146993	0.398673	0.28076	1.21483
GWHPERCV001513	19	19	28.5	105.32	0.524264	0.73455	0.682264	0.632826	0.734604	0.659716	0.703556	0.85624	-0.0286895	0.98031
GWHPERCV002515	21	20	67.1	56.666	2.18271	2.25659	2.07595	2.38412	2.53238	2.87918	0.0519171	0.259324	-0.426809	0.743905
GWHPERCV002521	10	10	23.7	80.378	2.78487	2.876	2.85911	2.85403	2.80655	2.83271	0.789511	0.905421	0.00889794	1.00619
GWHPERCV000104	34	34	58.5	59.042	3.59174	3.56061	3.42922	3.53905	3.51143	3.90243	0.412562	0.663067	-0.123779	0.91778
GWHPERCV002532	5	5	30.2	22.614	-1.82186	-1.85958	-1.66695	-1.79091	-1.81439	-1.41947	0.48642	0.712762	-0.107867	0.927959
GWHPERCV002533	10	10	31.6	44.461	0.338632	0.227469	0.255764	0.00746458	0.0471027	0.348821	0.283983	0.545837	0.139492	1.10152
GWHPERCV002534	2	2	9.3	36.523	-1.97532	-1.90102	-1.93743	-1.76495	-1.86834	-2.2484	0.886233	0.952523	0.0226404	1.01582
GWHPERCV002538	36	36	69.6	61.769	3.09813	3.04652	3.06267	3.03065	3.00405	3.42068	0.574725	0.771863	-0.0826887	0.944296
GWHPERCV002540	5	5	1.3	531.29	0.0441151	0.404839	-0.28853	0.0306023	0.0711328	1.24525	0.425078	0.671273	-0.395521	0.760215
GWHPERCV002542	8	8	28.2	26.645	3.20217	2.96077	2.99714	3.02841	3.02332	3.63855	0.462292	0.698719	-0.176732	0.884705
GWHPERCV002543	8	8	27.7	47.381	-1.80661	-1.94165	-1.65892	-1.74192	-1.79933	-1.67005	0.507427	0.726298	-0.0652958	0.955749
GWHPERCV002544	5	5	14.4	49.528	-1.41544	-1.23608	-1.30032	-1.54951	-1.63329	-2.06621	0.0622179	0.274741	0.432389	1.34947
GWHPERCV002546	4	4	18.9	20.203	0.907032	1.34916	1.31803	1.38231	1.2603	1.40318	0.351745	0.608869	-0.157188	0.896771
GWHPERCV002547	8	8	8.1	122.54	4.97936	5.2497	5.02989	5.12709	5.22496	5.44753	0.225869	0.48084	-0.180207	0.882576
GWHPERCV002548	13	13	29.1	78.437	-0.968014	-0.839057	-0.839936	-1.02677	-1.08591	-1.11409	0.0180378	0.16685	0.193254	1.14334
GWHPERCV002551	18	18	70.1	32.944	4.84997	4.87671	4.75099	4.88979	4.98164	4.9069	0.102564	0.344987	-0.100221	0.93289
GWHPERCV002552	2	2	13.9	13.204	-2.67084	-2.29113	-1.87926	-1.21288	-1.70309	-1.25544	0.0325671	0.2114	-0.889941	0.539636
GWHPERCV002554	8	8	57.5	16.534	2.51128	2.5144	2.43742	2.42133	2.37671	2.60492	0.800483	0.910769	0.0200438	1.01399
GWHPERCV002555	6	6	68.1	15.681	0.401273	0.456319	0.546787	0.485453	0.392847	0.80415	0.520051	0.736531	-0.0926902	0.937772
GWHPERCV001547	6	6	43.9	19.246	0.789947	0.731828	0.747827	0.862383	1.22821	1.00412	0.0633645	0.274741	-0.275035	0.82643
GWHPERCV002561	9	9	12.6	88.576	-0.329118	-0.280326	-0.242602	-0.238685	-0.110645	-0.628796	0.803181	0.910804	0.0420265	1.02956
GWHPERCV002563	35	35	23.3	208.44	-0.687991	-0.755417	-0.668915	-0.729852	-0.824439	-0.80387	0.1029	0.345334	0.0819462	1.05844
GWHPERCV002565	12	12	13	126.01	-2.83088	-2.40386	-2.26367	-2.1581	-2.26513	-2.64331	0.557589	0.758485	-0.14396	0.905032
GWHPERCV002568	10	10	31.2	35.201	0.75364	0.705707	0.566902	0.444463	0.479874	0.894824	0.67919	0.840505	0.0690295	1.04901
GWHPERCV002431	5	5	15.3	40.438	-0.83233	-0.548085	-0.898889	-1.08022	-0.984504	-1.46372	0.0836951	0.314066	0.41638	1.33457
GWHPERCV001523	20	16	57.7	44.073	2.00101	2.29675	1.89297	2.99689	3.14333	3.15939	0.00139334	0.0458027	-1.03629	0.487578
GWHPERCV002434	5	5	19.3	37.976	-2.05435	-2.02829	-2.11199	-2.19151	-2.36191	-2.70705	0.081829	0.312938	0.355278	1.27923
GWHPERCV002435	3	3	14	34.886	-2.88806	-3.39917	-3.25311	-2.73171	-2.94457	-3.26718	0.41218	0.663067	-0.198962	0.871177
GWHPERCV002437	37	37	42.8	111.87	2.74788	2.88333	2.82867	2.71921	2.74109	2.81001	0.257709	0.512622	0.0631905	1.04477
GWHPERCV002440	4	4	12.4	55.013	-2.83102	-2.40017	-2.24208	-2.02553	-2.08535	-2.4877	0.270308	0.527904	-0.291559	0.817019
GWHPERCV000745	8	8	2.6	352.11	0.523365	0.694332	0.626694	0.612177	0.596786	0.668694	0.848178	0.932617	-0.0110883	0.992344
GWHPERCV002448	12	12	20.8	89.874	-0.787693	-0.592089	-0.525881	-0.73567	-0.937161	-0.900469	0.0902456	0.328974	0.222546	1.16679
GWHPERCV002452	22	22	46.6	61.663	0.906245	1.03264	0.921418	0.957241	0.896354	1.05172	0.815614	0.915864	-0.0150044	0.989654
GWHPERCV002455	4	4	36.5	13.305	1.8056	1.90222	1.7481	1.93643	2.07438	2.04266	0.0314505	0.206992	-0.199184	0.871043
GWHPERCV002457	8	8	12.1	91.182	-0.930854	-0.773643	-1.03672	-1.03753	-0.800825	-0.58188	0.520698	0.736743	-0.106996	0.92852
GWHPERCV000133	7	7	6.2	239.78	-1.7256	-1.31172	-1.3728	-1.60934	-1.62495	-2.04957	0.20671	0.458975	0.291246	1.2237
GWHPERCV002463	12	12	30.8	39.587	0.134893	0.211583	0.112207	0.0156678	0.0443998	0.253525	0.581547	0.776796	0.0483633	1.03409
GWHPERCV002465	6	6	36.8	19.185	1.44191	1.41081	1.32897	1.87606	1.89353	2.03175	0.000826384	0.03262	-0.539888	0.687824
GWHPERCV002467	5	5	39.8	19.567	1.05857	1.12311	0.963659	0.919823	0.95809	1.11289	0.530006	0.740108	0.0515155	1.03635
GWHPERCV002470	14	14	37.9	37.887	1.58444	1.60858	1.54051	1.40927	1.40548	1.93685	0.974547	0.992964	-0.00602916	0.99583
GWHPERCV002471	5	5	40.9	15.57	2.60308	2.57293	2.56199	2.6576	2.64155	3.05804	0.205825	0.458975	-0.206398	0.866698
GWHPERCV001286	22	22	72.9	49.597	2.48265	2.43277	2.35125	2.54133	2.48128	2.71611	0.121186	0.366779	-0.157353	0.896668
GWHPERCV002473	1	1	19.8	10.199	-1.1241	-0.638914	-0.698471	-0.256071	-0.516077	-0.813313	0.258603	0.513046	-0.292007	0.816765
GWHPERCV000425	26	26	57.7	59.913	1.37078	1.36271	1.33088	1.29778	1.24782	1.45973	0.777495	0.902766	0.0196817	1.01374
GWHPERCV001785	14	14	19.4	99.021	-1.31663	-1.29413	-1.16226	-1.61455	-1.68407	-1.65957	0.00164297	0.0486318	0.395052	1.31499
GWHPERCV002477	3	3	14.9	28.645	-2.11396	-2.11092	-2.05786	-2.26019	-2.40084	-2.76158	0.0649427	0.278231	0.379959	1.3013
GWHPERCV002479	22	22	25	135.69	-0.811489	-0.761221	-0.91613	-0.594893	-0.517899	-0.563272	0.00595445	0.0902378	-0.270925	0.828788
GWHPERCV002480	5	5	12.2	68.066	-3.62527	-3.22657	-2.84784	-3.17721	-3.27012	-3.65557	0.642346	0.814629	0.134409	1.09764
GWHPERCV002482	4	4	45.8	13.513	1.33436	1.98471	2.1384	0.305641	2.44116	1.53725	0.588629	0.781414	0.391142	1.31143
GWHPERCV002490	7	7	51.7	22.443	2.66006	2.65137	2.66102	2.77335	2.76087	2.85092	0.00831115	0.106961	-0.137564	0.909053
GWHPERCV002492	8	8	14.1	80.729	1.26036	0.900402	1.08492	0.881203	0.768416	4.28553	0.482291	0.711814	-0.89649	0.537192
GWHPERCV002493	6	6	13.3	76.516	-1.73632	-1.68355	-1.68491	-2.00693	-2.15486	-2.5118	0.0256629	0.190859	0.522939	1.43688
GWHPERCV002495	10	10	39.8	30.58	-1.52363	-1.18075	-1.33224	-1.47141	-1.4047	-1.22202	0.876784	0.949034	0.0205021	1.01431
GWHPERCV002496	14	14	67.4	30.395	1.54015	1.69404	1.62262	1.72007	1.75555	1.69362	0.0955841	0.332858	-0.104146	0.930356
GWHPERCV002499	16	16	35.4	66.584	-0.634197	-0.549713	-0.431775	-0.450648	-0.516104	-0.731703	0.802462	0.910769	0.0275898	1.01931
GWHPERCV000791	20	20	29.5	93.809	1.50729	1.58596	1.59686	1.59699	1.54209	1.76325	0.382823	0.642379	-0.0707413	0.952149
GWHPERCV000776	24	24	58.1	74.478	1.1407	1.16467	1.03777	0.898664	0.89434	0.8143	0.00673926	0.0964606	0.245277	1.18532
GWHPERCV002504	12	12	27.7	72.97	-0.870511	-0.73918	-0.602068	-0.600133	-0.439778	-1.30447	0.880786	0.949348	0.0442072	1.03112
GWHPERCV001022	13	13	21.5	80.61	-1.08396	-1.01902	-1.10021	-1.1472	-1.03579	-1.34179	0.312288	0.570203	0.107201	1.07714
GWHPERCV002509	10	10	50.6	36.939	2.59663	2.39884	2.44423	2.55832	2.23272	2.86348	0.727692	0.872758	-0.071607	0.951577
GWHPERCV002512	11	11	11.3	158.04	-1.96614	-1.80025	-1.81753	-1.93173	-1.97877	-1.93321	0.189646	0.444108	0.086597	1.06186
GWHPERCV002101	19	14	15.2	179.3	-1.26269	-0.961011	-0.983606	-1.44778	-1.29156	-1.79132	0.0669568	0.27993	0.441118	1.35766
GWHPERCV002103	11	11	48.7	27.323	-1.24776	-1.29978	-1.40878	-1.61826	-1.61241	-1.13035	0.468195	0.702767	0.134898	1.09802
GWHPERCV002106	3	3	19.7	27.504	0.574315	0.407968	0.542731	0.935738	0.461361	0.284318	0.808191	0.912358	-0.0521344	0.964508
GWHPERCV000917	24	24	43.1	69.54	0.733807	0.653081	0.748157	0.714087	0.674162	1.11521	0.441555	0.683997	-0.122803	0.918401
GWHPERCV002108	8	8	63.3	14.646	3.14993	3.31207	3.20104	3.15949	3.03488	3.37927	0.802437	0.910769	0.0297992	1.02087
GWHPERCV002109	6	6	25.4	31.818	-2.13926	-1.97011	-1.65344	-1.34605	-1.60972	-1.90497	0.23495	0.491139	-0.30069	0.811864
GWHPERCV002111	7	7	13.3	81.774	-2.33956	-2.38946	-2.10903	-1.65241	-1.58648	-2.11305	0.0568689	0.263843	-0.49537	0.70938
GWHPERCV002112	5	5	27.4	23.055	5.96132	6.09171	6.07437	5.95344	5.93866	5.39911	0.21012	0.462377	0.27873	1.21313
GWHPERCV002115	3	3	9.1	47.784	-1.63617	-1.37741	-1.30818	-1.865	-1.918	-2.32381	0.0277461	0.198378	0.595016	1.51049
GWHPERCV002119	3	3	21.4	22.347	-2.38964	-2.42476	-2.27966	-2.57207	-2.563	-2.99991	0.0826216	0.313257	0.346973	1.27189
GWHPERCV002120	2	2	17.6	15.153	-1.49391	-2.13694	-1.67525	-1.65485	-1.67854	-2.09912	0.869004	0.945425	0.0421381	1.02964
GWHPERCV002121	9	8	99.1	11.429	3.66987	3.69573	3.65583	3.40167	3.25305	3.88794	0.452771	0.692764	0.159591	1.11697
GWHPERCV002122	2	2	24.6	15.032	-4.55778	-4.19671	-4.96507	-3.40957	-3.09005	-3.67255	0.0132195	0.147105	-1.18246	0.440599
GWHPERCV002114	3	3	8	47.349				-2.55506	-2.89261	-3.14728	0.000170754	0.0120341	0	0
GWHPERCV002127	4	4	13.4	37.913	-1.67972	-1.55893	-1.61023	-1.28119	-1.39995	-0.841092	0.0634363	0.274741	-0.442218	0.736002
GWHPERCV000773	9	9	17.7	80.159	-1.48443	-1.68373	-1.50618	-1.17304	-1.39797	-1.71413	0.485867	0.712669	-0.129735	0.913999
GWHPERCV002131	6	6	9.4	134.42	-0.55313	-0.40413	-0.226652	-0.442499	-0.409991	-0.742199	0.388676	0.648389	0.136925	1.09956
GWHPERCV000118	12	12	44.3	36.521	-0.0614559	0.0247138	0.00326043	-0.00980683	0.1178	0.3177	0.196135	0.449349	-0.153058	0.899342
GWHPERCV002139	20	20	57	46.327	1.716	1.68134	1.72982	1.83358	1.83863	2.055	0.0547328	0.261283	-0.200015	0.870541
GWHPERCV002140	10	10	27.6	46.568	-0.838915	-0.875192	-0.82433	-0.66352	-0.658425	-0.55007	0.00512998	0.0880159	-0.222141	0.857293
GWHPERCV002145	6	6	15.5	49.061	-0.950758	-0.988955	-0.896374	-1.20348	-1.27565	-1.67171	0.0415106	0.238227	0.438253	1.35496
GWHPERCV002146	3	3	32.6	14.842	-2.30889	-2.09713	-2.07147	-2.42621	-2.63701	-2.96072	0.0405374	0.238227	0.515483	1.42947
GWHPERCV002147	10	10	17	77.15	3.61424	3.47587	3.55086	3.49087	3.39827	3.33917	0.0820935	0.31314	0.137557	1.10004
GWHPERCV002148	24	24	28.4	125.27	-1.12329	-1.10929	-0.980574	-1.33288	-1.44278	-1.62115	0.0144714	0.151519	0.39455	1.31453
GWHPERCV002149	3	3	20.1	17.122	-0.33961	-0.326512	-0.35389	-0.698929	-0.659608	-0.206554	0.314712	0.570359	0.181693	1.13421
GWHPERCV001851	20	20	29.3	100.97	0.865003	0.756145	0.799743	0.354485	0.388848	-0.392691	0.0548944	0.261283	0.690083	1.61338
GWHPERCV002156	14	14	21.1	89.28	-2.53958	-2.41578	-2.1597	-2.36888	-2.50594	-2.73654	0.345908	0.604982	0.165436	1.1215
GWHPERCV002157	14	14	19.4	112.65	0.106315	-0.0446157	0.0737842	0.127186	-0.0394644	0.421967	0.430768	0.674643	-0.124735	0.917173
GWHPERCV000719	6	6	7.1	124.3	-2.63285	-2.78633	-2.67042	-2.41386	-2.64144	-2.95617	0.881422	0.949348	-0.0260445	0.982109
GWHPERCV002188	18	18	50.6	59.917	0.165352	0.249524	0.2621	0.171141	0.179716	-0.150068	0.231769	0.48797	0.158729	1.1163
GWHPERCV002223	17	17	56.9	47.296	1.36413	1.27311	1.29643	1.15442	1.11493	1.34713	0.240378	0.493729	0.105727	1.07604
GWHPERCV000154	4	4	18.2	43.914	-1.59056	-1.93126	-1.66554	-1.10789	-1.57455	-1.02042	0.069245	0.28246	-0.494834	0.709643
GWHPERCV002226	5	5	65	13.497	-0.54374	-0.628179	-0.561137	-0.701573	-0.747823	-0.461379	0.556491	0.758485	0.0592397	1.04192
GWHPERCV000785	16	16	39	53.298	-0.559452	-0.585	-0.525083	-0.642897	-0.704276	-0.917559	0.0799464	0.308931	0.198399	1.14742
GWHPERCV002229	9	9	39.2	27.867	1.25774	1.23708	1.1614	1.18045	1.0012	1.16951	0.192694	0.445268	0.101686	1.07303
GWHPERCV002230	5	5	21.7	41.166	-1.38761	-1.11222	-1.24611	-1.41098	-1.34288	-1.77777	0.170006	0.433128	0.261902	1.19906
GWHPERCV002231	11	11	50.8	28.899	1.06114	1.14749	1.09127	1.13284	1.06712	1.33407	0.406429	0.661732	-0.0780453	0.94734
GWHPERCV002231	11	11	58	28.802	0.673429	0.73387	0.772828	0.796582	0.63816	0.582177	0.482879	0.711814	0.0544029	1.03843
GWHPERCV000743	13	13	53.9	33.693	0.671113	0.6048	0.583411	0.860612	0.828382	0.670667	0.0605743	0.274159	-0.166779	0.890829
GWHPERCV001203	10	10	14.8	90.076	-1.47235	-1.3497	-1.28605	-1.48713	-1.67753	-1.58473	0.0509971	0.259027	0.213761	1.15971
GWHPERCV002236	9	9	17.7	56.158	0.253996	0.408679	0.409562	0.548395	0.448657	0.0535602	0.966161	0.989562	0.00720832	1.00501
GWHPERCV002239	18	18	52.8	45.025	0.298511	0.278028	0.273804	0.299181	0.350429	0.307744	0.112488	0.357399	-0.0356705	0.975578
GWHPERCV000049	11	11	14.8	106.97	0.065289	0.155773	0.183655	0.329524	0.326736	0.191282	0.0634874	0.274741	-0.147609	0.902746
GWHPERCV002244	3	3	28.7	14.396	1.18632	1.05849	1.01279	0.491656	1.1679	1.16812	0.569163	0.767877	0.143311	1.10444
GWHPERCV001271	19	19	42.3	63.3	1.98814	2.0878	1.93807	2.00917	1.82193	1.88404	0.230426	0.487186	0.0996232	1.07149
GWHPERCV002247	7	7	62.7	17.023	-0.229628	-0.253038	-0.187354	0.0675107	0.0386688	-0.694252	0.918254	0.967813	-0.0273156	0.981244
GWHPERCV002249	15	15	11.3	205.94	0.0643894	0.3499	0.302399	0.36962	0.0292314	0.194412	0.771078	0.898849	0.0411415	1.02893
GWHPERCV002426	7	7	9.2	137.51	-1.79133	-1.76432	-1.82978	-1.97981	-2.18878	-2.51347	0.0506806	0.258836	0.432211	1.3493
GWHPERCV002424	8	8	32.6	29.03	-2.23372	-2.0698	-1.9213	-1.82503	-1.90967	-1.41511	0.113469	0.357399	-0.358337	0.780063
GWHPERCV002422	5	5	5.4	130.7	5.92807	5.71206	5.70748	5.72538	5.60179	4.30693	0.281675	0.544265	0.57117	1.48573
GWHPERCV002418	6	6	11.3	84.345	-1.02574	-1.71756	-1.16736	-1.37904	-1.69391	-0.0219043	0.64962	0.820339	-0.271939	0.828205
GWHPERCV002417	11	11	22.2	87.142	0.680814	0.659064	0.600466	0.814876	0.423886	1.06569	0.554271	0.757453	-0.121368	0.919315
GWHPERCV002414	5	5	17.8	34.588	-1.366	-1.28326	-1.34877	-1.54835	-1.62975	-1.89279	0.0287342	0.199844	0.357622	1.28131
GWHPERCV002411	7	7	17.5	62.914	0.16652	0.268949	0.187379	0.180572	0.270874	0.0608599	0.618589	0.798876	0.0368472	1.02587
GWHPERCV002409	4	4	24.4	32.181	0.777838	0.544154	0.658442	0.168567	0.23368	0.841994	0.336361	0.595471	0.245398	1.18542
GWHPERCV002406	2	2	4.2	106.91	-2.89825	-2.42142	-2.18269	-1.90342	-2.507	-2.60784	0.624022	0.802392	-0.161363	0.89418
GWHPERCV002404	6	6	10.6	81.308	0.562245	0.751337	0.811593	0.439448	0.478396	0.729393	0.247934	0.503351	0.159313	1.11675
GWHPERCV001547	8	8	19.4	59.867	0.0637364	0.102467	-0.283411	-0.10353	-0.101917	-0.100727	0.634715	0.809111	0.0629886	1.04463
GWHPERCV002399	24	24	66.5	62.931	0.891104	0.932469	0.799318	0.881614	0.849735	1.01109	0.562021	0.762339	-0.0398487	0.972757
GWHPERCV002398	5	5	12.1	64.476	5.5682	5.88723	5.28748	5.16635	4.97326	5.63127	0.28236	0.544265	0.32401	1.25181
GWHPERCV002397	8	8	19.7	62.041	-1.16965	-1.02407	-0.825181	-1.21521	-1.3877	-1.73738	0.0740089	0.296035	0.440461	1.35704
GWHPERCV002396	2	2	29.3	9.1517	2.06397	2.00585	1.91873	1.87848	1.83191	1.82379	0.0291665	0.199844	0.151458	1.11069
GWHPERCV002393	10	10	16.4	67.774	0.885322	0.644784	0.54438	0.481256	0.572311	0.954451	0.906301	0.96258	0.0221557	1.01548
GWHPERCV002392	44	44	37.3	179.73	2.13138	2.22152	2.21787	2.20738	2.18332	2.05535	0.496327	0.718752	0.0415746	1.02924
GWHPERCV000481	9	9	28.6	52.495	-1.37301	-1.1373	-0.99709	-1.0526	-1.31611	-2.37126	0.380834	0.640493	0.410856	1.32947
GWHPERCV002389	12	12	14.5	119.29	-0.0658136	-0.227404	-0.192628	-0.114489	-0.379027	0.221726	0.712998	0.863467	-0.0713519	0.951746
GWHPERCV002381	5	5	25.7	39.195	-2.49261	-2.73071	-2.47865	-2.56993	-2.56422	-2.99946	0.434291	0.677733	0.143878	1.10487
GWHPERCV000803	11	11	52.6	17.624	2.66906	2.87348	2.73466	2.82559	2.83012	2.96207	0.204977	0.458975	-0.113527	0.924325
GWHPERCV000801	15	15	32.9	73.262	-0.890894	-0.867603	-0.856114	-0.808301	-0.798478	-0.569748	0.136742	0.382893	-0.146028	0.903735
GWHPERCV000797	22	22	59.4	35.481	3.55056	3.62698	3.63371	3.44037	3.4471	3.60681	0.156069	0.410553	0.105659	1.07599
GWHPERCV000796	21	21	54.4	33.405	3.17988	3.07613	3.05272	3.00335	3.02408	3.44457	0.733354	0.878126	-0.0544217	0.96298
GWHPERCV000791	3	3	9	42.334	-3.1561	-2.50223	-2.60629	-2.35072	-2.43628	-2.8255	0.433621	0.677676	-0.217373	0.86013
GWHPERCV000790	13	13	66.2	18.436	3.94354	3.92176	3.81926	3.85262	3.84844	4.19704	0.590039	0.781414	-0.0711772	0.951861
GWHPERCV000789	6	6	50.3	17.739	1.9242	1.92071	1.981	1.84526	1.90153	2.00265	0.637171	0.810845	0.0254899	1.01783
GWHPERCV000787	8	8	47.6	25.831	2.67349	2.54916	2.53267	2.64525	2.67812	3.08137	0.215074	0.467903	-0.216476	0.860665
GWHPERCV000782	5	5	40.1	20.433	2.2267	2.28089	2.21926	2.17757	2.33924	2.65208	0.35386	0.611099	-0.147349	0.902908
GWHPERCV000780	4	4	21.7	30.108	-2.94844	-3.26679	-2.55702	-3.50869	-3.60285	-3.98765	0.0370826	0.227854	0.775645	1.71196
GWHPERCV000778	5	5	18.5	39.388	-0.410304	-0.851694	-0.357037	-0.471197	-0.120464	-0.71669	0.680284	0.840505	-0.103561	0.930733
GWHPERCV000776	36	36	61	77.43	2.94622	2.96681	2.78133	3.04544	3.09636	3.7293	0.159989	0.414684	-0.392247	0.761942
GWHPERCV000773	4	3	23.8	34.035	1.49733	1.42731	1.34194	1.31393	1.33953	1.35066	0.131381	0.379914	0.0874836	1.06252
GWHPERCV000469	28	28	36.5	121.54	-0.642727	-0.517669	-0.473201	-0.553897	-0.551014	-0.593545	0.70196	0.855063	0.0216201	1.0151
GWHPERCV000771	20	20	41.3	80.047	0.505931	0.509208	0.458565	0.62057	0.549719	0.599818	0.02069	0.172273	-0.098801	0.933809
GWHPERCV000133	4	4	4.1	178.34	-3.2524	-2.73472	-2.46317	-2.9503	-3.37854	-3.58212	0.176572	0.438465	0.486893	1.40142
GWHPERCV000767	49	49	53.5	137.28	1.56099	1.58859	1.56703	1.68472	1.71003	1.52582	0.308032	0.567024	-0.0679865	0.953968
GWHPERCV000501	25	25	73.6	45.412	3.49317	3.41972	3.43904	3.48134	3.48108	3.68188	0.238526	0.492355	-0.0974579	0.934678
GWHPERCV000762	13	13	48.5	43.054	0.491174	0.425202	0.52703	0.54723	0.426954	0.383494	0.644356	0.815202	0.0285764	1.02001
GWHPERCV000760	9	9	22.4	39.143	-0.278963	-0.273336	-0.192586	-0.160593	-0.266206	-0.0347925	0.262534	0.51669	-0.0944309	0.936642
GWHPERCV000757	13	13	60.1	30.799	2.86018	2.86499	2.85229	2.90943	2.83902	3.04474	0.300195	0.560971	-0.0719088	0.951378
GWHPERCV000754	6	6	3.7	137.22	0.791014	0.803908	0.790899	0.866748	1.03987	0.889751	0.0658345	0.279351	-0.13685	0.909503
GWHPERCV000751	3	3	23.2	23.673	-1.95044	-1.87057	-1.89287	-1.60185	-1.74886	-2.20055	0.780335	0.902766	-0.0541995	0.963129
GWHPERCV000750	26	26	49.7	76.957	1.61506	1.55485	1.46702	1.55433	1.52117	2.03119	0.409799	0.662844	-0.15659	0.897143
GWHPERCV000744	7	7	6.3	159.06	-2.07402	-1.68561	-1.65397	-1.88737	-1.52408	-2.12578	0.861157	0.941575	0.0412091	1.02898
GWHPERCV000599	19	19	64	33.789	3.28852	3.21376	3.13807	3.30943	3.25918	3.77979	0.240526	0.493729	-0.236019	0.849085
GWHPERCV000254	21	21	15.2	195.96	2.76818	2.88205	2.80975	2.69986	2.70105	2.9143	0.572746	0.769904	0.0482571	1.03401
GWHPERCV000738	22	22	25.9	121.46	0.453406	0.425764	0.32957	0.344684	0.295983	0.31257	0.101262	0.343534	0.0851675	1.06081
GWHPERCV000736	50	50	80.5	70.706	5.77483	5.7047	5.72199	5.67227	5.64228	6.2295	0.584257	0.778308	-0.114175	0.92391
GWHPERCV000734	23	23	19	178.82	0.472547	0.606906	0.652454	0.45043	0.784376	-0.862921	0.42065	0.669404	0.45334	1.36921
GWHPERCV000260	42	42	47.2	144.97	0.46187	0.548157	0.509989	0.388752	0.419693	0.193406	0.0829706	0.313257	0.172721	1.12718
GWHPERCV000816	9	9	71.5	14.876	2.66397	2.64427	2.56681	2.68328	2.35022	3.08697	0.72299	0.869529	-0.0818076	0.944873
GWHPERCV000815	8	8	35.4	27.673	0.859218	1.01689	0.882223	0.795165	0.710319	0.836614	0.0875617	0.321567	0.138744	1.10095
GWHPERCV000814	2	2	12.2	18.512	-2.03974	-1.27233	-1.62015	-1.94639	-1.65123	-2.22291	0.344559	0.604203	0.296105	1.22782
GWHPERCV000813	3	3	9.7	31.442	1.67476	2.26399	1.953	1.05793	1.16264	3.73742	0.981452	0.992964	-0.0220777	0.984813
GWHPERCV000812	10	10	12.1	119.56	-0.2181	-0.154007	0.185347	-0.643961	-0.755516	-1.13136	0.0156039	0.1571	0.781359	1.71875
GWHPERCV003549	29	29	16.6	249.76	-1.29266	-1.13316	-1.21058	-1.10658	-1.19614	-1.26055	0.723236	0.869529	-0.0243747	0.983247
GWHPERCV003575	8	8	22.7	52.258	-1.57872	-1.32219	-1.56948	-1.47983	-1.46024	-1.95374	0.481122	0.711814	0.141136	1.10277
GWHPERCV000190	6	6	37.3	25.899	1.22906	1.08567	1.06411	1.06446	1.08788	1.13725	0.62361	0.802392	0.0297484	1.02083
GWHPERCV000909	12	12	24.5	78.431	-1.04819	-1.12056	-1.02768	-1.43023	-1.77701	-2.12861	0.0248227	0.187437	0.713143	1.63937
GWHPERCV003556	6	6	32.6	21.835	1.07276	1.23412	1.18413	1.17074	0.857094	0.802831	0.151009	0.404439	0.220116	1.16483
GWHPERCV003551	18	18	43.2	62.983	1.15054	1.07309	1.23992	1.16434	1.14987	1.23524	0.629825	0.807107	-0.0286335	0.980348
GWHPERCV003550	30	30	32	131.8	0.347606	0.637408	0.439872	0.847001	0.9578	1.21502	0.0184917	0.1679	-0.531644	0.691766
GWHPERCV003547	9	9	12.5	90.437	-1.67547	-1.45097	-1.47084	-1.59629	-1.66554	-1.5885	0.328238	0.583885	0.0843507	1.06021
GWHPERCV003546	8	8	40.2	24.39	3.16012	3.15469	3.05383	3.26264	3.1765	3.44965	0.11927	0.364164	-0.173385	0.88676
GWHPERCV003543	3	3	15.7	45.766	0.685869	0.584824	0.580817	0.426272	0.714319	0.133231	0.323688	0.578632	0.192563	1.14279
GWHPERCV003540	14	13	55.6	32.285	0.494583	0.593473	0.47276	0.447935	0.389563	0.468724	0.126337	0.373212	0.0848646	1.06059
GWHPERCV003539	26	26	15.8	253.59	1.49039	1.5141	1.56503	1.44398	1.39049	1.41162	0.0161415	0.15821	0.107808	1.07759
GWHPERCV000450	29	29	39.9	104.82	0.475071	0.546479	0.500085	0.550981	0.470985	0.579939	0.52756	0.739383	-0.0267565	0.981625
GWHPERCV002637	27	27	39.5	110.66	2.09755	2.14229	2.21632	2.16998	2.06098	1.45478	0.317693	0.572699	0.256806	1.19483
GWHPERCV002639	34	34	14.2	371.79	2.35921	2.36242	2.39431	2.42426	2.46652	2.64501	0.110812	0.357304	-0.139951	0.90755
GWHPERCV001415	12	12	36.1	58.466	-0.695501	-0.509164	-0.535177	-0.617186	-0.577734	-0.850531	0.379274	0.639322	0.101869	1.07316
GWHPERCV000599	6	6	24.9	37.236	-1.20035	-0.98645	-1.17523	-1.1768	-1.19825	-1.86982	0.282747	0.544265	0.294278	1.22627
GWHPERCV002656	6	6	10.3	96.807	-2.01922	-2.00291	-1.82204	-2.02384	-2.37041	-2.62006	0.101435	0.343534	0.390044	1.31043
GWHPERCV002663	7	7	38	23.826	0.280502	0.277297	0.29708	0.156869	0.231225	0.279752	0.16063	0.415616	0.0623441	1.04416
GWHPERCV002664	10	10	33.3	45.236	-1.97917	-1.76933	-1.74142	-2.3855	-2.44788	-2.56306	0.00223847	0.0571196	0.635503	1.55348
GWHPERCV002666	3	3	3.6	104.19	-3.74275	-3.13078	-3.15005	-2.74788	-2.90756	-3.25834	0.214747	0.467903	-0.369926	0.773822
GWHPERCV002668	6	6	40.9	18.534	2.86505	2.94885	2.89551	2.84747	2.84048	3.63625	0.482843	0.711814	-0.204933	0.867579
GWHPERCV000605	21	21	57	52.691	2.67949	2.63276	2.55917	2.41539	2.41661	2.52152	0.025399	0.190815	0.172635	1.12712
GWHPERCV000523	22	22	19.7	140.86	3.07509	3.03656	3.34653	3.20107	3.14128	2.94562	0.671917	0.836364	0.0567311	1.04011
GWHPERCV002674	14	14	14.6	154.54	-2.11572	-1.6948	-1.39617	-2.48168	-2.33143	-3.32337	0.058739	0.269145	0.976598	1.96782
GWHPERCV002676	14	14	23.5	93.956	-0.708045	-0.619462	-0.796985	-0.750301	-0.603564	-0.631419	0.533578	0.740108	-0.0464027	0.968348
GWHPERCV002680	3	2	16	29.995	-2.2419	-2.88558	-2.42463	-1.74877	-1.71601	-2.16462	0.0556791	0.262361	-0.640905	0.641311
GWHPERCV000072	20	20	44.8	65.939	1.25758	1.29263	1.28578	1.14127	1.09867	1.14796	0.00135802	0.0458027	0.149362	1.10908
GWHPERCV002689	25	25	27.7	148.83	-1.67901	-1.41679	-1.37861	-1.48649	-1.68581	-3.18445	0.313067	0.570203	0.627449	1.54483
GWHPERCV002692	14	14	19.8	109.69	0.749695	0.781377	0.703997	0.74411	0.834695	0.872712	0.178447	0.439459	-0.0721496	0.95122
GWHPERCV002695	8	8	43.7	25.181	0.17966	0.518979	0.509469	0.446964	0.374331	0.684793	0.5329	0.740108	-0.0993268	0.933468
GWHPERCV002698	6	6	37.6	22.442	1.02705	1.04722	1.12116	1.09152	1.0971	0.661922	0.477742	0.710612	0.114963	1.08295
GWHPERCV002700	26	26	55.7	75.531	1.83889	1.9064	1.90077	1.49105	1.59809	1.73305	0.0199867	0.169051	0.274623	1.20968
GWHPERCV002700	7	7	41.8	20.769	0.866016	0.789036	0.707059	0.662658	0.669814	0.787519	0.257666	0.512622	0.0807067	1.05754
GWHPERCV001584	10	10	39.6	30.26	1.37128	1.39892	1.23538	1.44231	1.44667	1.71053	0.124457	0.372868	-0.197978	0.871772
GWHPERCV000097	35	31	65.6	49.089	2.40838	2.54696	2.2364	3.67188	3.95346	4.30788	0.00151644	0.0458027	-1.58049	0.334368
GWHPERCV002704	2	2	8.2	39.868	-2.27688	-2.3385	-2.08083	-2.62326	-2.85054	-3.16543	0.0209482	0.172273	0.647674	1.56664
GWHPERCV002706	3	3	9.7	57.233	-3.8892	-3.16391	-3.41871	-3.066	-3.31895	-3.62001	0.589987	0.781414	-0.155613	0.897751
GWHPERCV002708	3	3	13.8	32.43	-1.30747	-1.22075	-1.34538	-1.75483	-1.79594	-2.20775	0.0135861	0.147849	0.628305	1.54575
GWHPERCV002711	15	15	38	64.723	-0.340661	-0.398303	-0.405499	-0.312643	-0.352056	-0.576254	0.723196	0.869529	0.0321633	1.02254
GWHPERCV002712	3	3	25.3	20.093	-2.49886	-2.33393	-2.15327	-2.43447	-2.65388	-2.97299	0.125462	0.373212	0.358429	1.28203
GWHPERCV002716	3	3	18.7	29.513	-3.34272	-3.84189	-2.82945	-2.47314	-2.25419	-2.79135	0.0659958	0.279351	-0.831797	0.561829
GWHPERCV000595	28	28	73.1	51.062	4.47761	4.4491	4.33728	4.55991	4.56651	4.92499	0.109588	0.354879	-0.262472	0.833658
GWHPERCV002719	9	9	16.8	80.428	-2.36187	-2.89308	-2.31769	-2.80598	-2.79101	-3.1137	0.149057	0.402196	0.379353	1.30076
GWHPERCV002721	5	5	28.6	33.224	0.151848	0.205071	0.322	0.340894	0.256917	0.233128	0.445553	0.686179	-0.050673	0.965486
GWHPERCV001606	13	13	41.4	40.574	-0.670913	-0.506402	-0.649755	-0.802019	-0.800532	-1.2605	0.0993734	0.340446	0.345326	1.27044
GWHPERCV002725	2	2	35.8	7.4866	1.61096	1.89316	1.79921	1.77778	1.71631	1.94969	0.688211	0.845272	-0.0468176	0.968069
GWHPERCV002726	4	4	10.8	52.136	-1.55527	-1.31542	-0.865923	-1.19043	-1.36567	-1.70826	0.524941	0.737803	0.175914	1.12968
GWHPERCV000207	13	13	28.4	64.274	2.04326	2.24514	2.21365	2.05219	2.12123	0.475451	0.317318	0.572699	0.617726	1.53445
GWHPERCV002730	4	4	11.3	59.558	-1.72018	-1.4581	-1.69865	-1.31018	-1.27924	-1.27703	0.0164343	0.15821	-0.336828	0.79178
GWHPERCV002735	6	6	11.1	74.11	-1.36909	-1.25977	-1.37568	-1.20772	-1.62564	-1.8351	0.304852	0.564342	0.221303	1.16579
GWHPERCV002741	11	11	28.9	46.104	3.83835	3.98111	3.92714	3.82444	3.68066	4.22595	0.976926	0.992964	0.00518157	1.0036
GWHPERCV002742	13	13	66.2	26.928	1.00855	1.03467	0.934734	1.17586	1.22925	1.2274	0.00325584	0.0688378	-0.218182	0.859648
GWHPERCV001975	22	22	42.1	72.347	0.197018	0.156839	0.0657139	0.0663003	0.00791768	0.113833	0.193749	0.445268	0.0771733	1.05495
GWHPERCV000593	9	9	44.8	30.859	1.31291	1.29325	1.32469	1.27419	1.24758	1.77822	0.515891	0.735288	-0.123044	0.918248
GWHPERCV002746	22	22	48.1	51.74	2.94744	2.94303	2.86993	2.9213	3.00174	3.23902	0.246162	0.501128	-0.133884	0.911374
GWHPERCV000426	3	3	31.3	16.683	0.125858	0.281073	0.24374	0.435116	0.257136	0.627575	0.128655	0.376302	-0.223052	0.856751
GWHPERCV002750	15	15	25.8	80	1.81905	1.87246	2.05648	1.85665	1.99698	1.8386	0.842408	0.928155	0.0185831	1.01296
GWHPERCV002753	8	8	12.2	111.82	-0.979355	-0.956869	-0.857286	-0.976902	-1.25539	-0.889186	0.401503	0.658056	0.109323	1.07872
GWHPERCV002759	4	4	6.8	95.755	-0.762403	-0.460509	-0.347052	-1.01896	-0.645596	-1.25167	0.105958	0.348655	0.448754	1.36486
GWHPERCV002764	13	13	7.9	249.78	4.50159	4.40484	4.89804	4.15328	4.34448	3.0758	0.153385	0.405836	0.743637	1.67439
GWHPERCV002765	16	16	20	121.04	-0.99185	-0.88822	-0.82948	-1.13062	-1.14556	-1.35201	0.0233724	0.181105	0.306212	1.23646
GWHPERCV002771	14	14	28.5	59.709	-0.0625152	-0.229392	-0.0907017	-0.425244	-0.435239	-0.0201422	0.319407	0.575089	0.166006	1.12195
GWHPERCV002777	2	2	33.7	11.159	-2.4167	-1.75443	-1.8758	-2.20881	-2.53018	-2.79381	0.134622	0.382893	0.49529	1.4096
GWHPERCV000282	27	27	71.1	55.02	1.51299	1.6204	1.55839	1.60554	1.54889	1.80457	0.346435	0.604982	-0.0890714	0.940128
GWHPERCV001983	28	28	37.5	130.47	5.40992	5.53737	5.37961	5.45903	5.36997	5.53924	0.85087	0.934883	-0.013784	0.990491
GWHPERCV002780	55	55	43.2	186.81	0.592538	0.634496	0.560646	0.50118	0.470985	0.528706	0.0243177	0.184793	0.0956031	1.06851
GWHPERCV002785	2	2	13.5	17.566	1.60217	1.70975	1.62526	1.97723	1.90112	2.13244	0.00904141	0.111098	-0.357872	0.780315
GWHPERCV002786	23	23	44.4	65.044	0.561495	0.625236	0.681111	0.457337	0.432653	0.581758	0.0838217	0.314066	0.132031	1.09584
GWHPERCV000673	35	33	53	101.38	-0.435383	-0.329684	-0.289524	-0.0153233	-0.0673871	-0.0184882	0.00242661	0.0579256	-0.317798	0.802294
GWHPERCV002790	16	16	14.7	184.7	-1.14516	-1.11933	-1.00042	-1.24061	-1.52904	-1.53514	0.0316083	0.206992	0.346626	1.27158
GWHPERCV000773	42	42	41.3	166.67	0.4955	0.621441	0.665921	0.436795	0.324196	0.52801	0.10233	0.344986	0.164621	1.12087
GWHPERCV002794	36	36	28.2	196.51	-0.348391	-0.226985	-0.277661	-0.403156	-0.512574	-0.69849	0.0527217	0.259324	0.253727	1.19228
GWHPERCV002796	12	12	14.7	110.52	4.60945	4.5948	4.78392	4.55815	4.36052	4.63729	0.231786	0.48797	0.144067	1.10502
GWHPERCV000653	10	10	25.7	54.596	2.27522	2.39781	2.37212	2.29605	2.27476	1.65221	0.270373	0.527904	0.274039	1.20919
GWHPERCV002804	6	6	42.7	38.124	-0.149474	0.0769701	0.0780478	0.168719	0.157962	-0.16902	0.724736	0.870625	-0.0507054	0.965464
GWHPERCV002805	14	14	32.8	66.358	-1.31072	-1.17286	-1.17381	-1.32475	-1.25289	-1.27283	0.271956	0.528208	0.0643586	1.04562
GWHPERCV002809	8	8	35.9	27.566	-0.0426344	0.042362	-0.0933233	0.10459	0.00362811	0.12627	0.116336	0.359392	-0.109361	0.926998
GWHPERCV002810	15	15	10.7	190.73	2.14945	2.25777	2.15087	2.20097	2.22188	2.04596	0.675734	0.838295	0.0297605	1.02084
GWHPERCV001196	4	4	17.6	39.629	1.58487	1.74713	1.6234	1.59487	1.56948	1.33291	0.189457	0.444108	0.152715	1.11166
GWHPERCV002818	31	31	49.2	95.05	0.759428	0.751001	0.781031	0.792982	0.785789	0.768239	0.184902	0.44101	-0.0185167	0.987247
GWHPERCV002829	12	12	21.6	83.551	-1.14541	-1.04824	-1.09593	-1.16963	-1.18537	-1.37897	0.112032	0.357399	0.148132	1.10813
GWHPERCV002830	11	11	21	88.702	2.65037	2.63504	2.58245	2.47153	2.49493	2.74636	0.597898	0.786285	0.0516802	1.03647
GWHPERCV002834	16	16	65.3	43.583	4.70117	4.64676	4.56443	4.67105	4.74099	4.91746	0.170785	0.434299	-0.139045	0.90812
GWHPERCV000493	13	13	29.7	62.959	-0.80635	-0.751634	-0.703733	-0.854052	-0.885776	-0.633527	0.683046	0.842158	0.0372129	1.02613
GWHPERCV001368	3	3	15.8	30.701	-0.919887	-0.918871	-0.501066	-1.51516	-0.745561	-1.0172	0.303379	0.562658	0.312698	1.24203
GWHPERCV002837	2	2	29.3	8.7906	-0.0400333	-0.590327	-0.662608	-0.775086	-0.772433	-1.20616	0.116459	0.359392	0.486903	1.40143
GWHPERCV002837	4	4	30.9	20.578	-2.66912	-2.59442	-2.62693	-2.85033	-2.72292	-3.21729	0.115678	0.359392	0.300021	1.23116
GWHPERCV002838	8	8	25.4	56.102	-1.89243	-1.70922	-1.72923	-1.75956	-1.84299	-2.03295	0.3654	0.625916	0.101543	1.07292
GWHPERCV002839	3	3	14.8	28.688	-2.07986	-2.02261	-1.89989	-1.94296	-2.16256	-2.48157	0.303261	0.562658	0.194908	1.14465
GWHPERCV000097	13	6	84.1	15.903	2.61831	2.4389	2.46444	3.55702	3.69606	4.17647	0.00265281	0.0613463	-1.30264	0.405385
GWHPERCV003614	7	7	9.2	111.79	-2.5186	-2.58863	-2.48423	-2.9241	-3.15108	-3.16529	0.00281369	0.0622493	0.549673	1.46375
GWHPERCV003615	25	25	30.3	128.42	-0.573605	-0.676632	-0.685208	-0.575645	-0.510385	-0.265141	0.126322	0.373212	-0.194758	0.873719
GWHPERCV000577	15	15	42.4	51.342	0.500986	0.48624	0.574125	0.438331	0.415487	0.45769	0.0490063	0.258836	0.0832806	1.05942
GWHPERCV003618	6	6	14	59.002	-2.44965	-2.09843	-2.07708	-2.22827	-2.13137	-2.61116	0.576693	0.773804	0.115219	1.08314
GWHPERCV000826	37	37	88.8	41.873	8.49864	8.43404	8.28562	8.57593	8.63656	9.1013	0.108822	0.35427	-0.365164	0.776381
GWHPERCV003623	25	25	53.6	68.528	4.56688	4.61671	4.54238	4.50113	4.47129	4.73693	0.952167	0.984225	0.00554163	1.00385
GWHPERCV000350	3	3	18.1	25.518	-2.79933	-2.87236	-2.8408	-3.12814	-2.99986	-3.49465	0.0688614	0.28246	0.370053	1.2924
GWHPERCV003635	7	7	6.1	198.57	-2.2163	-2.53038	-2.28885	-2.43294	-2.34412	-2.63233	0.383972	0.642957	0.124618	1.09022
GWHPERCV000049	14	13	49.4	45.467	1.50463	1.54072	1.49799	1.55356	1.37252	1.74321	0.716879	0.866348	-0.0419829	0.971319
GWHPERCV003662	17	17	17.5	137.43	0.636876	0.63401	0.675332	0.389374	0.136523	0.84176	0.403657	0.659395	0.192854	1.14302
GWHPERCV001692	20	20	42.2	64.082	1.33751	1.35071	1.42542	1.45334	1.39996	1.84776	0.245069	0.500718	-0.195806	0.873085
GWHPERCV000118	2	2	8.7	37.142	-0.634025	-0.737418	-0.886289	-1.14909	-0.938453	-0.980569	0.0502698	0.258836	0.270127	1.20591
GWHPERCV001983	7	7	3.6	274.69	-1.85798	-1.79331	-1.8174	-1.62969	-1.75081	-1.56318	0.0394193	0.235982	-0.175004	0.885765
GWHPERCV003672	5	5	17.2	40.731	-1.8186	-1.4986	-1.82964	-1.88863	-2.5519	-1.87289	0.192963	0.445268	0.388859	1.30936
GWHPERCV003675	10	10	23.7	67.339	1.10734	1.27459	1.53866	1.12575	1.2656	1.47952	0.923587	0.971368	0.0165729	1.01155
GWHPERCV003676	5	4	14.6	50.817	2.60463	2.69556	2.60862	2.59145	2.36196	2.04826	0.132138	0.381217	0.302378	1.23318
GWHPERCV003678	5	5	15.4	48.405	-2.22766	-2.07377	-2.12121	-2.03489	-2.15078	-2.52438	0.56887	0.767877	0.0958043	1.06866
GWHPERCV003679	7	7	15.3	59.829	-2.28774	-2.01307	-2.10497	-1.67737	-1.70693	-1.84646	0.0151517	0.153592	-0.391671	0.762246
GWHPERCV003681	24	24	65.4	54.643	2.41341	2.31087	2.2351	2.28801	2.30827	2.52265	0.590812	0.781414	-0.0531824	0.963808
GWHPERCV003684	3	3	12.8	33.446	1.0802	1.01959	0.995824	0.653785	0.715573	0.252764	0.0289432	0.199844	0.491163	1.40558
GWHPERCV003689	11	11	21.7	74.272	-1.97619	-2.13755	-2.06813	-2.13556	-2.16835	-2.40688	0.144645	0.394973	0.176305	1.12999
GWHPERCV000614	12	12	19.1	96.005	0.298346	0.264247	0.187898	0.24817	0.181319	0.463271	0.630203	0.807107	-0.0474229	0.967663
GWHPERCV003694	5	5	24.9	21.652	2.14258	2.58344	2.40174	1.90211	2.14602	2.86179	0.829058	0.924146	0.0726137	1.05162
GWHPERCV003696	28	28	53.3	66.391	-0.133498	-0.110732	-0.133332	-0.147665	-0.17904	-0.00446347	0.789791	0.905421	-0.0154645	0.989338
GWHPERCV003698	2	2	11.2	19.291	-2.59045	-1.71527	-2.31778	-2.41023	-1.97951	-1.97455	0.784978	0.903909	-0.0864035	0.941868
GWHPERCV002623	3	3	16.7	25.958	3.25924	3.07423	3.17813	3.66152	3.88172	3.83799	0.00192524	0.0526999	-0.62321	0.649225
GWHPERCV002622	25	25	47.2	64.659	5.00452	5.05914	5.09297	5.18701	5.19137	4.96887	0.460132	0.697811	-0.0635429	0.956911
GWHPERCV002618	4	4	21.1	22.176	-1.17335	-1.40022	-1.42434	-1.57291	-1.38481	-1.11391	0.881971	0.949348	0.0245776	1.01718
GWHPERCV002613	18	18	17.6	154.69	-0.95884	-0.90454	-0.844246	-1.10194	-1.22785	-0.876109	0.199188	0.454236	0.166093	1.12202
GWHPERCV002610	22	22	62.9	30.056	2.91322	3.00341	2.99299	3.09594	3.05595	3.01288	0.0844225	0.314977	-0.0850474	0.942754
GWHPERCV000032	17	17	42.5	53.43	0.508268	0.572832	0.641233	0.4134	0.358557	0.412975	0.0135213	0.147849	0.179134	1.1322
GWHPERCV002125	10	10	9	148.1	-0.361677	-0.509969	-0.293848	-0.81059	-0.823445	-0.536441	0.0416722	0.238227	0.334994	1.26137
GWHPERCV001098	6	6	25	34.429	4.71753	5.02352	4.65508	4.67823	4.63473	4.31935	0.187749	0.443171	0.25461	1.19301
GWHPERCV002605	7	7	12.3	83.602	-1.96736	-1.88867	-1.76235	-1.77898	-1.73864	-2.19097	0.856896	0.938716	0.0300663	1.02106
GWHPERCV002604	8	8	52.3	14.89	1.32497	1.3103	1.21536	1.41751	1.41619	1.68674	0.0812735	0.311619	-0.22327	0.856622
GWHPERCV002602	7	7	42.2	17.41	2.80137	2.85867	2.78267	2.69358	2.63876	3.47911	0.675208	0.838295	-0.122915	0.91833
GWHPERCV002601	7	7	31.4	45.557	-0.77643	-0.695043	-0.644397	-0.499702	-0.616482	-1.05826	0.91625	0.967529	0.0195244	1.01363
GWHPERCV002600	15	15	35.3	69.631	-0.507828	-0.368665	-0.36826	-0.12483	-0.141026	-0.245437	0.0150678	0.153592	-0.244487	0.844116
GWHPERCV002599	2	2	8.6	26.419	-1.29117	-1.89035	-1.38039	-2.09005	-2.06837	-2.51152	0.0407819	0.238227	0.702677	1.62752
GWHPERCV002597	8	8	27.4	55.408	-0.309894	-0.339719	-0.405597	-0.50794	-0.661236	-1.58523	0.168761	0.432122	0.5664	1.48082
GWHPERCV002593	2	2	10.8	26.823	-0.224229	-0.942049	-1.13228	-0.288637	-0.420603	-0.785866	0.441688	0.683997	-0.267817	0.830576
GWHPERCV002591	11	11	40.2	39.563	0.666122	0.657271	0.644668	0.80115	0.818329	0.706368	0.0279821	0.199104	-0.119262	0.920659
GWHPERCV002589	3	3	28.6	15.145	-2.21862	-2.11974	-2.10076	-2.22934	-2.30473	-2.28685	0.0416679	0.238227	0.127268	1.09222
GWHPERCV002588	25	25	10.2	400.64	-0.927833	-0.753254	-0.598172	-1.01318	-1.17059	-1.83544	0.097644	0.337647	0.579984	1.49483
GWHPERCV000192	38	37	23.9	229.26	1.65304	1.66097	1.56328	1.69965	1.72472	1.89898	0.101131	0.343534	-0.148689	0.90207
GWHPERCV002585	9	9	32.4	34.976	1.43401	1.42555	1.28934	1.60398	1.5568	1.66804	0.0163492	0.15821	-0.226641	0.854623
GWHPERCV002584	5	5	22	23.574	-0.314796	-0.125754	-0.146557	-0.148336	-0.514124	-0.0488136	0.800911	0.910769	0.0413888	1.0291
GWHPERCV002583	27	27	23.6	160.67	3.53186	3.66645	3.63508	3.62374	3.53332	3.54908	0.438068	0.68103	0.04242	1.02984
GWHPERCV002582	9	9	14.4	88.903	-2.02334	-1.77816	-1.72012	-1.82517	-1.80697	-2.2484	0.523973	0.737148	0.119637	1.08646
GWHPERCV002579	5	5	25.8	27.348	-1.1499	-0.857558	-0.776122	-1.11779	-1.39433	-1.68257	0.0770078	0.299138	0.47037	1.38546
GWHPERCV002576	4	4	37.9	14.012	0.125825	0.197067	0.0841492	0.245028	-0.0708838	-0.566615	0.326398	0.581311	0.266504	1.20289
GWHPERCV002573	12	12	68.8	19.291	2.97647	2.95822	2.88348	2.89661	2.82609	3.23702	0.735052	0.878367	-0.0471823	0.967825
GWHPERCV001395	20	20	20.5	154.33	0.952931	1.16104	1.12193	1.25299	1.11095	0.690639	0.754565	0.887724	0.060441	1.04278
GWHPERCV001394	5	5	32.4	25.351	-0.634798	-0.588965	-0.703372	-0.905016	-0.851045	-0.983089	0.0059459	0.0902378	0.270672	1.20637
GWHPERCV001393	6	6	47.6	23.678	-0.225933	-0.310383	-0.0547786	-0.344893	-0.24719	-0.228203	0.411618	0.663067	0.0763973	1.05438
GWHPERCV001391	15	15	57.9	34.761	0.364486	0.446667	0.413872	0.542691	0.477589	0.854892	0.142353	0.389432	-0.216716	0.860522
GWHPERCV001390	31	31	71.1	44.361	3.52441	3.52597	3.48584	3.72134	3.76853	4.04854	0.0315335	0.206992	-0.334061	0.7933
GWHPERCV001388	7	7	40.7	14.479	1.75484	1.79225	1.7492	1.66701	1.65211	2.15441	0.739233	0.878767	-0.0590797	0.959876
GWHPERCV001387	5	5	29.4	26.827	-2.92415	-2.40755	-2.27732	-2.92798	-3.15034	-3.46787	0.0625469	0.274741	0.645719	1.56452
GWHPERCV001386	9	9	58.2	22.669	2.26093	2.34066	2.21361	2.36198	2.43497	2.41888	0.0364775	0.226835	-0.133544	0.911589
GWHPERCV001380	34	34	40.7	110.15	4.23348	4.32251	4.26755	4.27663	4.27587	3.58424	0.37984	0.639548	0.228936	1.17197
GWHPERCV001378	24	24	19.5	161.08	0.624723	0.564696	0.569147	0.466268	0.484431	0.79971	0.981457	0.992964	0.00271893	1.00189
GWHPERCV001377	11	11	51	28.269	2.38776	2.25568	2.18429	2.03401	2.03919	2.45161	0.539358	0.744636	0.100978	1.0725
GWHPERCV001374	5	5	5.3	151.55	0.933935	0.937991	1.09638	0.778273	0.680018	0.297316	0.0607706	0.274209	0.404233	1.32338
GWHPERCV001372	9	9	68.3	18.771	1.18584	1.27193	1.15486	1.03954	1.0577	0.968633	0.014716	0.152305	0.182251	1.13465
GWHPERCV001370	28	28	56.1	65.248	2.43442	2.41919	2.29028	2.42529	2.42004	2.56372	0.24912	0.503685	-0.0883857	0.940575
GWHPERCV001369	8	8	23	50.131	-0.59418	-0.391609	-0.161558	-0.15924	-0.168795	0.170666	0.120228	0.364625	-0.329993	0.79554
GWHPERCV000643	10	10	16.9	79.558	1.84988	1.94726	2.00161	2.07572	2.08889	1.4966	0.830148	0.924469	0.0458446	1.03229
GWHPERCV001364	4	4	18.1	43.089	-1.61302	-1.52202	-1.08958	-1.54996	-1.85236	-2.12645	0.134147	0.382893	0.434717	1.35165
GWHPERCV001362	6	6	13.5	64.056	-0.593957	-0.552227	-0.681406	-0.736237	-0.720322	-0.954222	0.0829145	0.313257	0.194397	1.14425
GWHPERCV000673	48	46	68.8	88.46	2.29539	2.31414	2.26342	2.2797	2.21685	2.56732	0.590323	0.781414	-0.0636395	0.956847
GWHPERCV000446	27	26	26.9	127.43	0.947488	1.07075	1.04469	1.05674	0.995104	0.78254	0.450214	0.691076	0.0761819	1.05422
GWHPERCV001107	45	45	66.5	89.864	3.07399	3.00829	2.955	3.14046	3.13223	3.49638	0.122476	0.369361	-0.243926	0.844444
GWHPERCV001354	12	12	13.7	133.26	0.203345	-0.23382	-0.305114	-0.114591	-0.341957	-0.583133	0.323721	0.578632	0.234698	1.17666
GWHPERCV001350	11	11	58.2	25.415	0.949496	0.703624	0.697511	0.645462	0.692586	0.928522	0.827739	0.923872	0.0280205	1.01961
GWHPERCV001348	2	2	9.6	20.687	-2.66572	-2.76837	-2.80378	-2.98151	-2.72242	-3.27789	0.208895	0.461439	0.247984	1.18755
GWHPERCV000147	9	9	46.3	24.3	2.16072	2.06927	2.06565	2.27634	2.20975	2.46981	0.0587373	0.269145	-0.220084	0.858515
GWHPERCV001346	8	8	87.5	13.384	4.42816	4.36156	4.32672	4.51518	4.3587	4.52136	0.202147	0.457643	-0.0929354	0.937613
GWHPERCV001344	3	3	18.6	13.682	1.86054	2.30463	2.77898	2.0177	2.25065	2.87428	0.866202	0.943325	-0.0661593	0.955177
GWHPERCV001341	5	5	9.3	76.73	-1.09079	-1.42613	-1.4351	-1.32632	-1.42095	-1.08469	0.804338	0.910804	-0.0400189	0.972642
GWHPERCV001341	12	12	24.2	91.861	-0.937199	-0.826463	-0.764986	-0.723465	-0.810579	-1.08913	0.807784	0.912358	0.0315083	1.02208
GWHPERCV001339	37	37	54.7	109.18	6.59425	6.57344	6.55426	6.55274	6.50989	6.71883	0.774615	0.901281	-0.0198381	0.986343
GWHPERCV001335	3	3	13.6	31.595	-1.75171	-1.73046	-1.82446	-1.82637	-2.03414	-2.35947	0.125772	0.373212	0.304455	1.23495
GWHPERCV001333	6	6	9.2	113.66	-1.49075	-1.47278	-1.65135	-1.33555	-1.42447	-1.81197	0.931763	0.973189	-0.0142986	0.990138
GWHPERCV001293	9	9	30.9	53.601	-0.0440794	-0.0194573	0.0310743	-0.0157441	-0.100812	-0.2392	0.192175	0.445268	0.107765	1.07756
GWHPERCV001328	5	5	22.9	41.753	-2.07387	-1.21186	-1.24571	-1.61658	-1.81163	-1.66486	0.550986	0.755535	0.18721	1.13856
GWHPERCV001322	5	5	8.7	80.725	-2.62225	-2.41729	-2.19839	-2.21433	-2.25383	-2.66646	0.86458	0.942253	-0.0344362	0.976413
GWHPERCV000749	7	7	9.3	115.24	-1.69016	-1.92044	-1.67898	-1.71963	-2.18052	-2.36536	0.19201	0.445268	0.325309	1.25293
GWHPERCV001320	7	7	32	32.798	-1.76482	-1.69871	-1.50314	-1.3377	-1.5223	-1.69341	0.346781	0.604982	-0.137751	0.908935
GWHPERCV001317	5	5	23.8	36.253	-1.50859	-1.34333	-1.317	-1.59424	-1.81288	-2.1324	0.0524604	0.259324	0.456867	1.37256
GWHPERCV001316	1	1	14.1	9.3178	1.9745	2.04526	2.04056	2.06753	2.15261	2.87602	0.251058	0.505444	-0.345278	0.787156
GWHPERCV001312	9	9	15.4	103.67	-1.6866	-1.58167	-1.49509	-1.52796	-1.46975	-1.93082	0.740629	0.879166	0.0550632	1.0389
GWHPERCV002588	72	72	20.6	557.92	-0.631393	-0.500602	-0.530335	-0.465516	-0.56868	-0.92473	0.531774	0.740108	0.0988653	1.07093
GWHPERCV000260	9	9	27.9	60.802	-0.646447	-0.718927	-0.595878	-0.588705	-0.543271	-0.849513	0.950389	0.98372	0.00674506	1.00469
GWHPERCV002802	7	7	8.7	112.5	-0.225264	0.0644566	-0.10513	-0.0604486	-0.0522996	-0.524534	0.523453	0.737148	0.123781	1.08959
GWHPERCV000736	30	30	27.8	174.7	0.401832	0.440289	0.48325	0.803537	0.743132	0.883754	0.00143481	0.0458027	-0.368351	0.774668
GWHPERCV003360	14	14	47.4	41.92	1.30525	1.31281	1.17613	1.22201	1.32548	1.55203	0.395643	0.653517	-0.101778	0.931884
GWHPERCV003359	9	9	17.7	74.174	-1.3342	-1.38892	-1.56521	-1.53217	-1.52435	-1.68807	0.158097	0.411295	0.152088	1.11118
GWHPERCV001165	27	27	13.6	317.18	2.20349	2.37531	2.4634	2.48302	2.38459	2.48387	0.28269	0.544265	-0.103092	0.931036
GWHPERCV001581	10	10	6.6	221.16	0.623645	0.594347	0.816642	0.439727	0.526118	0.754414	0.42083	0.669404	0.104792	1.07534
GWHPERCV002626	8	8	16.3	60.505	2.58459	2.68999	2.66741	2.87897	2.93873	2.99162	0.00318601	0.0683376	-0.289112	0.818406
GWHPERCV002480	10	10	35.6	48.181	0.920449	0.944276	1.04622	0.819172	0.83501	1.11124	0.660324	0.827603	0.0485064	1.03419
GWHPERCV003701	9	9	46	20.365	2.9004	2.76174	2.72625	2.96026	2.88813	3.21326	0.115587	0.359392	-0.22442	0.855939
GWHPERCV002180	6	6	30.9	31.863	-0.0742385	-0.0113008	-0.0353738	0.0485525	-0.0260939	-0.177656	0.876534	0.949034	0.011428	1.00795
GWHPERCV002340	3	3	9.6	44.555	-3.75497	-3.04312	-3.22742	-3.33187	-3.37252	-3.78457	0.581166	0.776796	0.154482	1.11302
GWHPERCV002341	16	16	39.3	49.432	0.483013	0.479765	0.484704	0.419921	0.420392	0.602301	0.979964	0.992964	0.0016227	1.00113
GWHPERCV002345	13	13	17.2	124.25	-0.805414	-0.824325	-0.637304	-0.959465	-1.23987	-2.03115	0.11538	0.359392	0.654483	1.57405
GWHPERCV002346	5	5	16.9	47.928	-1.83417	-1.97048	-1.96165	-1.25048	-1.87953	-0.936134	0.11374	0.357399	-0.566719	0.675151
GWHPERCV002348	6	6	11.1	88.382	-1.80913	-1.37839	-1.39049	-1.35289	-1.8665	-2.0207	0.421371	0.669404	0.220696	1.1653
GWHPERCV002360	3	3	9.3	57.79	-3.91502	-3.51506	-3.13855	-3.35742	-3.33926	-3.78067	0.914609	0.967529	-0.0304311	0.979128
GWHPERCV002361	5	5	4.7	156.08	-0.0690809	0.00496923	-0.068482	-0.211043	-0.167406	-0.348972	0.029786	0.201293	0.198276	1.14733
GWHPERCV002364	6	6	17.1	49.094	-1.72049	-1.72652	-1.71915	-1.88248	-1.8165	-2.28135	0.135021	0.382893	0.271393	1.20697
GWHPERCV001613	25	25	56.2	59.254	4.33186	4.35899	4.26053	4.23985	4.19168	4.05661	0.0680564	0.282138	0.15441	1.11297
GWHPERCV002367	6	6	46.2	15.273	0.986841	1.11626	0.903437	1.05674	0.980564	1.24613	0.409647	0.662844	-0.0923026	0.938024
GWHPERCV000515	8	8	13.5	80.054	-1.03577	-1.10656	-1.031	-1.30737	-1.18665	-1.12382	0.0663848	0.279351	0.148165	1.10816
GWHPERCV002369	4	4	23.3	12.147	1.93045	1.83817	1.87044	1.66797	1.73207	0.384696	0.232483	0.488742	0.618108	1.53486
GWHPERCV002370	6	6	27.3	27.777	-1.86126	-1.97158	-1.85571	-1.82624	-1.93394	-1.80084	0.486894	0.712762	-0.0425137	0.970962
GWHPERCV002374	2	2	6.4	33.133	-3.28323	-2.39421	-2.00932	-2.00033	-2.78932	-2.77598	0.934076	0.973545	-0.040375	0.972402
GWHPERCV002375	3	3	13.7	28.319	-1.65924	-2.25396	-1.73926				5.91449e-05	0.00625246	inf	inf
GWHPERCV002376	22	22	33.2	116.47	-0.0169813	-0.00290664	0.0700718	-0.15481	-0.212735	0	0.113727	0.357399	0.139243	1.10133
GWHPERCV002377	20	20	40.6	62.507	0.826611	0.824178	0.831995	0.778494	0.793264	0.980982	0.738739	0.878767	-0.0233184	0.983967
GWHPERCV002164	10	10	20.2	65.632	-0.947339	-1.01429	-1.03649	-1.2691	-1.18384	-0.888257	0.389034	0.648389	0.114359	1.08249
GWHPERCV002379	20	20	38.7	74.724	1.20988	1.21597	1.13537	1.32054	1.42444	1.37885	0.00914129	0.111098	-0.187533	0.878106
GWHPERCV000388	8	8	25.4	46.984	3.28933	3.24291	3.28439	3.28133	3.10363	3.74491	0.614967	0.796282	-0.104412	0.930184
GWHPERCV001107	53	51	77.3	82.943	4.73911	4.66076	4.64625	4.7734	4.74581	5.14092	0.19209	0.445268	-0.204669	0.867738
GWHPERCV000736	36	36	52.8	110.94	2.15419	2.08331	2.04895	2.17418	2.15458	2.40318	0.157808	0.411295	-0.148501	0.902187
GWHPERCV002328	30	30	44.6	99.306	0.920741	1.02932	0.884529	0.948051	0.955388	1.47449	0.370343	0.630009	-0.181112	0.882023
GWHPERCV002327	5	5	54.8	8.8183	-0.889116	-0.746184	-0.780722	-0.906115	-0.809004	-1.17732	0.250673	0.505444	0.158807	1.11636
GWHPERCV002324	5	4	6.9	80.555	-2.08918	-1.84358	-1.59496	-2.25097	-2.31802	-2.71669	0.0451462	0.246729	0.585989	1.50107
GWHPERCV002315	37	37	33.7	159.35	-0.697804	-0.519478	-0.481052	-0.583336	-0.588421	-0.760585	0.428429	0.67321	0.0780025	1.05556
GWHPERCV002314	8	8	81.8	16.467	1.63729	1.59053	1.44538	1.46202	1.35908	1.92555	0.900339	0.959324	-0.0244808	0.983174
GWHPERCV002313	4	4	61.1	11.539	-0.0358093	0.069227	0.116222	0.202691	0.181946	0.0836856	0.141104	0.387417	-0.106228	0.929014
GWHPERCV002311	6	6	45.5	22.944	-0.288328	-0.659048	-0.575561	-0.656285	-0.677825	-0.463974	0.52319	0.737148	0.0917151	1.06564
GWHPERCV002309	11	11	28.5	48.372	3.0723	3.16662	3.08762	3.05902	2.97267	3.29246	0.994008	0.998575	0.000797981	1.00055
GWHPERCV002308	2	2	7.4	46.573	5.0765	5.51095	5.09649	5.16924	5.4635	6.14855	0.320485	0.575971	-0.365788	0.776045
GWHPERCV002302	7	7	38.1	22.182	-0.372026	-0.292052	-0.26783	-0.480461	-0.653174	-0.18204	0.416084	0.665734	0.127922	1.09272
GWHPERCV002300	19	19	25.7	78.035	1.68047	1.71808	1.73882	1.49441	1.54876	1.84479	0.492594	0.716745	0.0831362	1.05932
GWHPERCV002295	10	10	49.5	21.606	2.47155	2.45728	2.42872	2.44693	2.42249	2.71174	0.469827	0.704116	-0.0745382	0.949646
GWHPERCV002293	10	10	41.2	27.81	-0.0833187	-0.0815286	-0.107479	-0.294219	-0.143403	-0.0329718	0.434574	0.677733	0.0660889	1.04687
GWHPERCV002292	8	8	37.8	27.641	2.75779	2.90237	2.8597	2.82273	2.81623	3.07753	0.532795	0.740108	-0.0655447	0.955584
GWHPERCV002291	6	6	12.5	27.993	1.13609	1.16685	1.15153	1.43533	1.50556	1.6271	0.00281804	0.0622493	-0.371172	0.773154
GWHPERCV002289	2	2	6.8	33.326	-1.46571	-1.46131	-1.54731	-1.80354	-1.85873	-2.26342	0.0305974	0.204906	0.483784	1.39841
GWHPERCV002288	3	3	18.5	30.982	-2.08562	-1.64825	-1.33807	-1.01311	-1.62847	-1.72223	0.489619	0.715425	-0.236046	0.849069
GWHPERCV002285	4	4	3.8	155.38	-3.25787	-3.1009	-2.80365	-2.64547	-2.47573	-2.99007	0.157168	0.411295	-0.350386	0.784374
GWHPERCV002283	3	3	5.5	71.867	-3.01243	-2.94301	-2.67773				2.23262e-05	0.00367143	inf	inf
GWHPERCV002279	17	17	19.9	120.29	0.967251	1.23772	1.22537	1.18604	1.11804	0.965422	0.650552	0.820816	0.053613	1.03786
GWHPERCV002275	7	7	25.3	45.879	-1.32636	-1.51473	-1.21156	-1.51217	-1.93487	-2.1416	0.0671454	0.27993	0.511996	1.42602
GWHPERCV002274	3	3	34.5	13.443	-0.464466	-0.378436	-0.480227	-0.453262	-0.332849	-0.429385	0.500798	0.722398	-0.0358777	0.975438
GWHPERCV000994	9	9	8.1	172.22	-1.09539	-0.910908	-0.950349	-0.734536	-0.521362	-1.05586	0.262981	0.516882	-0.214961	0.861569
GWHPERCV002271	12	12	30	54.432	-0.756906	-0.857592	-0.825771	-0.626007	-0.673846	-0.828107	0.199646	0.454579	-0.104103	0.930383
GWHPERCV001286	25	24	71.4	49.405	2.79221	2.82978	2.70612	2.82743	2.86099	3.10959	0.178895	0.439808	-0.156632	0.897117
GWHPERCV002268	7	7	31.7	35.967	-0.376115	-0.349608	-0.347217	-0.268873	-0.199515	-0.802009	0.747186	0.884222	0.0658189	1.04668
GWHPERCV002265	12	12	30.2	55.606	-0.544171	-0.54217	-0.453086	-0.847874	-0.748672	-0.834361	0.00234169	0.0577616	0.29716	1.22872
GWHPERCV000852	4	4	8.5	70.43	-3.0197	-2.02891	-2.17165	-2.08282	-2.08973	-2.5187	0.632529	0.807716	-0.176337	0.884947
GWHPERCV002262	10	10	12.8	119.01	-1.1938	-0.665075	-0.490063	-0.224267	-0.716132	-0.883025	0.577845	0.774648	-0.17517	0.885663
GWHPERCV001505	3	3	28	17.558	-1.24798	-1.46813	-1.47598	-0.917758	-0.653851	0.189283	0.052025	0.259324	-0.936587	0.522467
GWHPERCV002181	21	21	46.2	58.843	0.782458	0.824817	0.803139	0.766308	0.745702	1.03232	0.656655	0.825701	-0.0446379	0.969533
GWHPERCV002180	5	5	34	23.487	-1.10476	-1.58466	-1.5282	-1.22783	-1.24506	-1.47789	0.631507	0.807107	-0.0889474	0.940208
GWHPERCV001368	8	8	24.3	32.307	1.6243	1.57194	1.56746	1.86087	1.85363	1.14067	0.904878	0.962083	-0.0304862	0.97909
GWHPERCV002178	12	12	14.9	128.71	-1.05703	-0.588597	-0.790253	-0.387576	-0.307669	-0.635736	0.0931932	0.331487	-0.368301	0.774694
GWHPERCV002174	10	10	32.5	52.311	-0.178349	-0.394705	-0.368785	-0.247599	-0.17815	-0.0683811	0.157233	0.411295	-0.149236	0.901728
GWHPERCV002173	4	4	3.6	175.21	-2.85578	-2.52766	-2.52943	-2.68593	-2.87932	-3.2123	0.200959	0.456165	0.288229	1.22114
GWHPERCV002100	18	18	27.2	67.926	-0.672029	-0.509244	-0.554467	-0.647277	-0.712139	-0.723319	0.0988529	0.339449	0.115665	1.08347
GWHPERCV002096	5	5	10.7	56.271	2.38635	2.49847	2.40604	2.40299	2.40584	2.53028	0.782109	0.902766	-0.0160803	0.988916
GWHPERCV002094	4	4	7.5	75.163	-2.254	-2.22001	-2.06048	-1.54697	-1.59426	-2.00295	0.0415568	0.238227	-0.463432	0.725259
GWHPERCV002093	2	2	16.9	19.521	-3.27078	-3.75157	-3.12522				0.000667946	0.0299564	inf	inf
GWHPERCV002092	5	5	17.6	45.732	-2.0143	-2.78816	-1.86484	-1.89566	-2.50626	-2.10502	0.881858	0.949348	-0.0534549	0.963626
GWHPERCV002091	13	13	68	31.188	2.17599	2.19199	2.09344	2.08213	2.10735	2.42368	0.680354	0.840505	-0.0505801	0.965548
GWHPERCV000529	70	70	33.8	317.04	0.987957	1.04969	1.06021	0.935342	0.861223	1.03129	0.171802	0.435759	0.0899975	1.06437
GWHPERCV002084	5	5	23.8	31.594	0.303707	0.125811	0.119034	0.182407	0.132736	0.719642	0.457708	0.697811	-0.162078	0.893737
GWHPERCV002082	5	5	49.7	16.496	-2.41647	-1.92975	-1.8406	-1.88011	-2.07988	-2.40947	0.809409	0.912358	0.060881	1.0431
GWHPERCV001138	8	8	7.5	169.19	-0.773715	-0.616279	-0.604035	-1.03496	-1.00845	-0.593956	0.23336	0.489891	0.214447	1.16026
GWHPERCV002075	8	8	47.1	26.187	0.63652	0.806498	0.697511	0.813477	0.730999	0.909044	0.218502	0.47156	-0.10433	0.930237
GWHPERCV002071	17	17	38.9	66.955	-0.353262	-0.385143	-0.333403	-0.13064	-0.0959809	-0.514098	0.458965	0.697811	-0.110363	0.926355
GWHPERCV002069	7	7	23.2	42.037	-1.75501	-1.50287	-1.35132	-1.36113	-1.54606	-1.09015	0.31379	0.570359	-0.203949	0.868171
GWHPERCV002065	34	34	41.4	123.2	-0.456266	-0.393912	-0.219679	-0.446619	-0.443746	-0.500862	0.217153	0.469863	0.107123	1.07708
GWHPERCV002062	33	32	22.4	212.02	-0.562064	-0.501402	-0.413235	-0.708638	-0.815547	-1.0161	0.0238542	0.183876	0.354526	1.27857
GWHPERCV002056	6	6	58.5	10.693	1.26949	1.4292	1.34711	0.928101	0.840563	1.47351	0.258043	0.512622	0.267876	1.20403
GWHPERCV002054	4	4	14.2	44.001	-2.21716	-2.58696	-1.86693	-2.09401	-2.28507	-1.74038	0.521578	0.737109	-0.183867	0.88034
GWHPERCV000172	10	10	9.9	165.06	-1.94994	-1.36759	-1.18155	-1.53875	-1.58924	-1.57647	0.782554	0.902766	0.0684593	1.0486
GWHPERCV002046	15	15	33	60.729	-0.442185	-0.477027	-0.392356	-0.477191	-0.576896	-0.841729	0.155664	0.410553	0.194749	1.14453
GWHPERCV001002	25	25	19.5	204.62	-1.03222	-0.879799	-0.858393	-0.680615	-0.699464	-0.823879	0.0560177	0.262361	-0.188818	0.877324
GWHPERCV002039	11	11	53.8	28.981	1.41386	1.8058	1.45479	0.478814	1.45311	1.96938	0.600897	0.787016	0.257715	1.19558
GWHPERCV002039	4	4	21	27.145	-2.65778	-2.31401	-2.0724	-2.07906	-2.27969	-2.60882	0.916757	0.967529	-0.0255432	0.982451
GWHPERCV000227	3	3	26.2	21.055	0.235921	0.135593	0.247531	0.0871851	0.0342687	-0.468715	0.149193	0.402196	0.322102	1.25015
GWHPERCV002032	5	5	6.4	133.74	-1.53097	-2.03874	-1.4373	-1.68861	-1.60784	-2.07986	0.630842	0.807107	0.1231	1.08907
GWHPERCV002031	12	12	33.2	49.62	-0.268302	-0.11481	-0.129463	-0.16466	-0.106506	-0.493097	0.553574	0.7572	0.083896	1.05988
GWHPERCV002030	2	2	15.2	20.495	-0.728993	-1.21464	-0.592723	-0.286997	-0.544854	-0.843255	0.311271	0.57015	-0.287084	0.819557
GWHPERCV002028	10	10	8.6	159.91	-2.44051	-2.17121	-2.06202	-2.03986	-2.11993	-2.51196	0.997307	0.999314	-0.000661257	0.999542
GWHPERCV002023	14	14	33.4	57.857	-1.13063	-1.22842	-1.03619	-1.44001	-1.60129	-1.13022	0.15734	0.411295	0.258758	1.19645
GWHPERCV002021	23	23	67	49.196	2.6184	2.59075	2.51048	2.39204	2.3278	2.69736	0.44288	0.684868	0.100809	1.07237
GWHPERCV002018	6	6	35.8	19.817	0.467485	0.500038	0.325576	0.406992	0.420952	0.44165	0.892634	0.956177	0.0078351	1.00545
GWHPERCV002014	2	2	2.5	83.415	-3.49054	-2.91055	-2.86673	-3.50063	-3.20985	-3.77958	0.191836	0.445268	0.407412	1.3263
GWHPERCV002011	5	5	17.2	37.77	-1.12269	-1.2545	-0.991748	-0.554703	-0.720846	-1.06823	0.113604	0.357399	-0.34172	0.7891
GWHPERCV001103	6	6	27.2	27.669	0.0292943	0.155739	0.121994	0.34662	0.524817	0.65401	0.0137423	0.148457	-0.40614	0.75464
GWHPERCV001616	10	10	22.7	72.841	-2.33369	-1.97158	-2.00323	-2.74598	-2.81124	-2.91182	0.00455994	0.0823014	0.720175	1.64738
GWHPERCV001107	36	36	55.9	91.03	0.615118	0.452328	0.4129	0.561405	0.538676	0.902119	0.260525	0.515477	-0.173951	0.886412
GWHPERCV002005	20	20	29.8	91.079	1.03103	1.43186	1.77028	1.14007	1.1006	0.544515	0.168414	0.431982	0.482662	1.39732
GWHPERCV002002	5	5	13.4	65.878	-1.34874	-1.07028	-1.20917	-0.97981	-1.5062	-1.6529	0.481465	0.711814	0.170243	1.12525
GWHPERCV002000	8	8	17.7	65.794	-1.85658	-2.02845	-1.61289	-1.7334	-1.59307	-2.50596	0.735929	0.878367	0.111508	1.08036
GWHPERCV001996	3	3	37.8	12.865	0.826716	0.880876	0.733661	0.634899	0.951327	0.837434	0.956924	0.988131	0.00586417	1.00407
GWHPERCV001998	8	8	15.5	76.149	-0.967365	-1.07902	-1.07307	-1.81748	-1.35256	-0.295326	0.811153	0.912933	0.115304	1.0832
GWHPERCV001992	4	4	9.3	55.328	-0.623441	-0.814178	-0.617279	-1.63092	-2.65023	-1.72543	0.0164942	0.15821	1.31723	2.49187
GWHPERCV001991	11	11	45.9	33.667	3.68326	3.67267	3.57987	3.37262	3.3583	4.05309	0.837741	0.928099	0.0505996	1.0357
GWHPERCV001990	15	14	61.5	28.686	3.03353	3.12976	3.13714	3.10628	3.1574	3.31618	0.262431	0.51669	-0.0931421	0.937479
GWHPERCV000970	9	9	24.7	53.498	-2.24522	-2.14087	-2.11623	-2.11533	-2.13499	-2.45643	0.592837	0.783392	0.0681413	1.04837
GWHPERCV001987	11	11	58.3	11.439	6.11091	6.01107	5.92739	6.11505	6.19514	6.76041	0.180184	0.440782	-0.34041	0.789817
GWHPERCV001986	26	26	34.1	106.84	2.02411	1.98395	1.90911	1.75205	1.72319	1.90128	0.0494552	0.258836	0.180214	1.13305
GWHPERCV001985	6	6	25.5	41.742	-1.36895	-1.59402	-1.50812	-1.39617	-1.59839	-1.96701	0.413944	0.663874	0.163491	1.11999
GWHPERCV001981	5	5	10.7	58.372	-0.256661	-0.761413	-0.846106	-0.250275	-0.413204	-0.762275	0.572453	0.769904	-0.146142	0.903664
GWHPERCV000058	7	7	18.8	58.674	-2.16641	-1.94064	-2.02234	-2.16131	-2.12034	-2.57298	0.202792	0.458218	0.241749	1.18243
GWHPERCV001977	47	47	14.6	460.78	0.652102	0.722488	0.694315	0.537616	0.62219	-1.22764	0.303214	0.562658	0.712246	1.63835
GWHPERCV001975	14	14	36.6	54.711	0.380873	0.193889	0.230151	0.0245875	-0.169321	0.361807	0.301715	0.562658	0.195946	1.14548
GWHPERCV001973	9	9	46.8	28.24	2.11937	2.28325	2.16091	2.38835	2.35894	2.79736	0.0944073	0.332171	-0.327043	0.797169
GWHPERCV001972	14	14	52.4	32.723	1.48835	1.63237	1.59692	1.47902	1.47799	1.71583	0.87651	0.949034	0.0149355	1.01041
GWHPERCV000736	57	57	51.2	123.83	4.10899	4.08509	4.03069	4.22404	4.22831	4.58316	0.0897004	0.327794	-0.270245	0.829179
GWHPERCV001128	24	24	23.3	135.11	0.103227	0.148613	0.205551	0.098629	0.0957858	-0.0258396	0.129782	0.378852	0.0962719	1.06901
GWHPERCV001962	13	13	58.6	28.4	2.4754	2.45205	2.47219	2.66006	2.69175	3.02624	0.0498823	0.258836	-0.326132	0.797672
GWHPERCV001957	18	18	25.9	101.2	-1.10171	-0.841859	-0.839903	-0.606342	-0.601687	-1.78468	0.871022	0.945954	0.0697436	1.04953
GWHPERCV001956	3	3	8.6	60.388	-2.44011	-2.58602	-2.68022	-2.94972	-2.75719	-3.28215	0.0641357	0.276453	0.427571	1.34497
GWHPERCV001953	27	27	68.3	50.71	4.37598	4.26287	4.29221	4.43749	4.46095	4.96861	0.151923	0.404439	-0.311999	0.805525
GWHPERCV001950	14	14	8.7	252.2	0.0467075	0.0293402	-0.050597	0.195289	0.190881	-0.64369	0.753596	0.887289	0.0943233	1.06756
GWHPERCV001945	9	8	38.4	29.165	3.63597	3.74643	3.58437	3.31159	3.38561	3.68287	0.18737	0.443171	0.195566	1.14517
GWHPERCV001944	8	8	28.2	46.925	0.257551	0.292833	0.256073	0.155851	0.16703	0.0808002	0.0105548	0.123	0.134259	1.09753
GWHPERCV000104	29	29	61.4	66.893	2.24359	2.3246	2.3069	2.43798	2.35634	2.62222	0.0936227	0.331487	-0.180485	0.882406
GWHPERCV001942	3	3	7	59.134	-3.70277	-2.92609	-3.29484	-2.58212	-2.6725	-3.77077	0.536173	0.74093	-0.299436	0.81257
GWHPERCV001939	8	8	27.1	45.002	-1.97025	-1.83933	-1.76354	-1.9264	-1.92758	-2.31844	0.23704	0.492047	0.199767	1.14851
GWHPERCV001938	21	21	72.2	47.307	2.69305	2.61416	2.53873	2.40599	2.3957	2.75661	0.491394	0.716745	0.0958774	1.06872
GWHPERCV001930	10	10	44.7	34.874	-1.36234	-1.19609	-0.992483	-1.20296	-1.25289	-1.30835	0.557364	0.758485	0.0710956	1.05051
GWHPERCV001928	26	26	36.2	105.24	1.61204	1.72625	1.63922	1.5473	1.63298	1.82426	0.924112	0.971368	-0.00900624	0.993777
GWHPERCV001925	4	4	10.7	46.59	-2.96319	-2.55932	-2.42295	-2.72694	-2.63538	-3.1126	0.464317	0.698719	0.176487	1.13013
GWHPERCV001924	14	14	20.3	104	-0.725694	-0.518506	-0.487546	-0.423721	-0.449692	-0.478214	0.172552	0.435796	-0.126706	0.91592
GWHPERCV001923	3	3	33.3	8.6156	2.09703	2.1684	2.13563	1.88033	1.95713	2.53068	0.960104	0.988131	0.0109762	1.00764
GWHPERCV001920	33	33	40.9	109.73	0.495892	0.542472	0.537898	0.497968	0.446597	0.448321	0.0527541	0.259324	0.0611253	1.04328
GWHPERCV001919	25	25	30.9	110.54	0.0664876	0.0948772	0.227263	-0.0337815	-0.0549037	-0.1791	0.0311293	0.206992	0.218804	1.16377
GWHPERCV001910	13	13	68.9	31.008	3.2275	3.30594	3.23205	3.17091	3.13248	3.21087	0.0696401	0.28246	0.0837486	1.05977
GWHPERCV001906	2	2	11.5	17.411	0.887518	0.900402	0.787688	0.692471	0.558265	1.07515	0.628055	0.806876	0.0832407	1.0594
GWHPERCV001905	3	3	11.5	43.68	-4.04408	-3.59574	-3.30526	-3.78697	-3.79132	-4.22156	0.332652	0.589611	0.284925	1.21835
GWHPERCV001903	7	7	5.3	187.32	0.215139	0.194268	0.460851	0.788059	0.518948	0.226657	0.294172	0.553366	-0.221136	0.85789
GWHPERCV001901	9	9	30.8	43.247	0.33035	0.325356	0.241427	0.238916	0.381967	0.170852	0.635411	0.809301	0.0351324	1.02465
GWHPERCV001897	10	10	21.6	67.042	-0.0720258	-0.00873756	0.0317257	-0.0672327	-0.0923831	-0.29679	0.159584	0.414358	0.135789	1.09869
GWHPERCV001896	3	3	18.5	21.681	-0.978373	-2.43553	-1.63162	-2.35459	-2.1463	-2.67855	0.188282	0.443721	0.711304	1.63728
GWHPERCV001295	20	20	30.5	96.383	-0.385364	-0.570535	-0.425279	-0.396415	-0.450511	-0.530264	0.985423	0.994833	-0.00132932	0.999079
GWHPERCV001892	6	6	23.3	47.912	-0.874835	-0.88369	-0.941585	-0.922305	-1.37332	-1.56384	0.113569	0.357399	0.38645	1.30717
GWHPERCV001547	3	3	26.8	19.275	-0.994604	-0.744888	-0.892215	-0.841926	-0.883011	-0.671313	0.464798	0.698719	-0.0784854	0.947051
GWHPERCV001889	6	6	35	16.063	2.87492	2.91237	2.94584	2.94979	2.87433	3.19018	0.390461	0.650037	-0.0937211	0.937103
GWHPERCV001888	8	8	6.7	148.67	-2.9044	-2.58794	-2.78671	-2.40371	-2.7122	-2.98294	0.768999	0.89757	-0.06007	0.959218
GWHPERCV001887	21	21	64.9	57.122	1.53239	1.52567	1.53407	1.51018	1.53086	1.92665	0.407951	0.662844	-0.125184	0.916887
GWHPERCV001886	17	17	26.9	88.683	0.531813	0.77973	0.601563	0.648966	0.731675	0.942851	0.298097	0.558461	-0.136795	0.909537
GWHPERCV000499	9	9	16.1	75.676	3.05056	3.35299	3.22467	3.14989	3.19616	2.74093	0.346202	0.604982	0.180413	1.13321
GWHPERCV001884	18	18	36.5	77.909	-1.32961	-1.25068	-1.18051	-0.994702	-1.09236	-1.08659	0.0215342	0.172273	-0.19571	0.873143
GWHPERCV001881	3	3	15.1	22.574	-2.46352	-2.32304	-2.46266	-2.67067	-2.63573	-2.93179	0.0342892	0.217803	0.329655	1.25671
GWHPERCV001878	3	3	5.2	79.774	-2.6847	-2.04812	-2.30192	-2.29366	-2.24182	-2.69978	0.790136	0.905421	0.0668432	1.04742
GWHPERCV001876	9	9	5.8	220.17	5.28289	5.26012	5.23084	5.30429	5.22325	5.44484	0.375735	0.634803	-0.0661775	0.955165
GWHPERCV001873	18	18	43.4	65.475	2.78664	2.86768	2.82515	2.57369	2.61077	2.59726	0.000837541	0.03262	0.23258	1.17493
GWHPERCV001867	8	8	15.9	67.401	-0.564163	-0.461443	-0.519452	-0.58879	-0.585243	-0.71949	0.0945885	0.332171	0.116155	1.08384
GWHPERCV001866	7	7	37.7	30.754	-0.769305	-0.671518	-0.719969	-0.383324	-0.503493	-0.616554	0.0398921	0.236161	-0.21914	0.859077
GWHPERCV001865	24	24	21.2	165.72	1.79867	1.68128	1.68566	1.78394	1.76655	1.998	0.202229	0.457643	-0.127626	0.915336
GWHPERCV001098	6	6	31.2	31.747	2.81847	3.73599	3.39378	3.45204	3.78397	3.246	0.59696	0.786285	-0.177921	0.883976
GWHPERCV000380	6	6	9.7	128.89	-0.87497	-0.692634	-0.643646	-0.385696	-0.354328	-0.958973	0.459302	0.697811	-0.170751	0.88838
GWHPERCV001858	3	3	23.8	21.422	-2.75581	-2.56735	-2.67951	-1.99889	-2.35213	-2.59806	0.12632	0.373212	-0.351198	0.783933
GWHPERCV001856	18	18	22.3	108.38	0.687015	0.752121	0.77207	0.639765	0.48403	0.353692	0.0476046	0.253435	0.244573	1.18474
GWHPERCV001852	6	6	15.9	49.577	-1.42864	-0.897042	-0.890808	-1.04578	-1.0922	-1.50134	0.572508	0.769904	0.140945	1.10263
GWHPERCV001851	13	13	10.5	189.71	-1.70585	-1.62498	-1.64897	-2.06537	-1.94255	-2.43474	0.031247	0.206992	0.487621	1.40213
GWHPERCV001850	9	9	4.5	271.7	3.92847	3.94349	4.13036	4.0666	4.00346	5.00294	0.339813	0.598717	-0.356897	0.780842
GWHPERCV000499	13	13	35.3	58.762	-1.01855	-0.971436	-1.00019	-0.702712	-0.858529	-1.63148	0.825865	0.923172	0.0675148	1.04791
GWHPERCV001842	10	10	46.2	26.524	1.43599	1.34835	1.3592	1.07114	1.16038	1.35778	0.106717	0.348655	0.184746	1.13662
GWHPERCV000190	8	8	41.6	28.336	0.285173	0.282329	0.501261	0.493674	0.406191	0.0419009	0.799773	0.910769	0.0423325	1.02978
GWHPERCV001407	6	6	37.7	25.911	0.444214	0.33295	0.312128	0.362573	-0.00606092	0.723702	0.989426	0.996835	0.00302603	1.0021
GWHPERCV001835	10	10	13.5	109.74	-0.546378	-0.542967	-0.461745	-0.539964	-0.334123	-0.545085	0.588138	0.781414	-0.0439728	0.96998
GWHPERCV001831	5	5	75.2	13.15	2.51219	2.35256	2.3286	2.34882	2.25485	2.50728	0.783611	0.903228	0.0274638	1.01922
GWHPERCV001829	3	3	21.6	28.757	-2.11708	-2.30439	-2.19678	-2.38253	-2.50201	-2.87376	0.0733891	0.295152	0.380019	1.30136
GWHPERCV001823	12	12	55.2	21.877	3.81795	3.94839	3.94142	3.91516	3.87599	4.17288	0.450686	0.691076	-0.0854272	0.942505
GWHPERCV001817	13	13	54.9	35.098	0.126129	0.172249	0.169106	0.187468	0.0019461	0.399048	0.744957	0.882735	-0.040326	0.972435
GWHPERCV001813	15	15	29.9	69.131	4.03956	3.94985	3.86263	3.93299	3.86626	4.22684	0.659102	0.827371	-0.0580213	0.960581
GWHPERCV001811	9	9	85.2	13.387	0.686672	0.625113	0.60339	0.298858	0.2647	0.589565	0.0747267	0.296063	0.254018	1.19252
GWHPERCV001810	5	5	30	26.809	-0.490513	-0.465213	-0.595375	-0.615996	-0.811795	-1.3478	0.140273	0.386897	0.408163	1.327
GWHPERCV001807	7	7	60	23.358	2.17795	2.07707	2.14594	2.22006	2.1755	2.66001	0.238045	0.492047	-0.218207	0.859633
GWHPERCV001803	9	9	9.4	139.56	-2.34921	-2.54297	-2.40266	-2.95837	-2.97519	-3.35186	0.00923317	0.111098	0.663527	1.58395
GWHPERCV001801	13	13	12.2	164.97	1.21204	1.3363	1.32299	1.16002	0.927109	0.420327	0.109821	0.354879	0.454623	1.37042
GWHPERCV001798	12	12	22.8	73.538	-0.711122	-0.528018	-0.45038	-0.610583	-0.622379	-0.926399	0.291716	0.551656	0.156614	1.11467
GWHPERCV001796	12	12	25.1	79.916	-1.59781	-1.37883	-1.1174	-1.03725	-1.33417	-1.99718	0.786426	0.904359	0.0915239	1.0655
GWHPERCV001795	17	17	12	214.67	5.74104	5.66672	5.79529	5.81906	5.70798	5.49831	0.589621	0.781414	0.0592311	1.04191
GWHPERCV001616	13	13	26.2	77.902	-0.313581	-0.163606	-0.201681	-0.214705	-0.266341	-0.234516	0.809316	0.912358	0.0122315	1.00851
GWHPERCV001789	2	2	8	37.897	-3.30344	-2.72796	-2.67537	-2.77976	-2.96479	-3.3022	0.677045	0.839218	0.113326	1.08172
GWHPERCV001788	40	40	55.8	118.15	1.34181	1.30924	1.2816	1.22355	1.20525	1.38663	0.551847	0.755535	0.0390715	1.02745
GWHPERCV001787	9	9	8.6	140.45	-2.02717	-2.19484	-2.08655	-2.33823	-2.38716	-2.79502	0.0574582	0.264916	0.403948	1.32312
GWHPERCV001785	12	12	9.4	125.68	3.76479	3.8644	3.68105	3.81237	3.8093	4.49404	0.314854	0.570359	-0.268493	0.830186
GWHPERCV000383	5	5	63.3	13.901	1.25696	0.967315	1.07801	1.19259	1.17927	1.41524	0.229021	0.485603	-0.161603	0.894031
GWHPERCV001780	6	6	8	112.04	-1.7537	-1.87741	-1.8869	-1.50045	-1.49239	-1.40966	0.00199405	0.0526999	-0.371838	0.772797
GWHPERCV001778	9	9	36.6	39.19	1.10451	1.05723	1.11161	1.13981	1.41106	1.13592	0.211131	0.463611	-0.137813	0.908896
GWHPERCV001776	11	11	14.6	100.59	-0.67984	-0.454166	-0.546612	-0.780082	-0.847907	-1.0699	0.0361532	0.226723	0.339088	1.26496
GWHPERCV001773	35	35	28.4	187.37	5.67505	5.8826	5.87588	5.5867	5.49286	5.22533	0.0423214	0.239983	0.376212	1.29793
GWHPERCV001769	3	3	5.4	108.18	-3.22488	-3.23534	-2.54467	-3.14793	-3.5158	-3.75354	0.17807	0.439459	0.470795	1.38587
GWHPERCV001768	21	21	51.3	60.499	1.30964	1.31842	1.2653	1.34383	1.23419	0.824142	0.361332	0.620385	0.163733	1.12018
GWHPERCV001764	7	7	38.5	23.992	-0.44756	-0.512657	-0.385478	-0.423264	-0.428167	-0.181945	0.307895	0.567024	-0.104106	0.930381
GWHPERCV001761	12	12	50.6	37.194	1.31699	1.13509	1.1614	0.985518	0.998764	1.03283	0.0272957	0.197062	0.198794	1.14774
GWHPERCV000004	26	21	34.5	72.327	2.92378	3.25238	2.92644	3.30704	3.53332	4.01813	0.0685298	0.28246	-0.585296	0.666512
GWHPERCV003736	15	15	45.9	52.632	-0.393363	-0.531475	-0.443648	-0.59455	-0.585974	-0.380138	0.472639	0.705858	0.064059	1.0454
GWHPERCV000551	9	9	24.7	53.084	2.08695	2.1046	2.01476	2.06613	2.17189	2.41951	0.237079	0.492047	-0.150408	0.900996
GWHPERCV003732	4	4	9.6	59.449	-2.0429	-2.06791	-2.01126	-2.17595	-2.28479	-2.10619	0.0529161	0.259324	0.148286	1.10825
GWHPERCV003730	21	21	52.9	59.638	3.41728	3.52046	3.44754	3.4541	3.46525	3.66428	0.42686	0.672078	-0.0661139	0.955208
GWHPERCV003727	14	14	18.1	118.71	-2.01571	-1.7078	-1.70509	-1.65557	-1.67615	-2.14777	0.933488	0.973545	0.0169632	1.01183
GWHPERCV003726	20	20	39.9	67.498	-0.776872	-0.671578	-0.60075	-0.479379	-0.720723	-0.609833	0.408703	0.662844	-0.079755	0.946218
GWHPERCV000425	25	25	60.3	59.912	4.99946	4.92778	4.92903	4.82898	4.81663	5.06738	0.604094	0.788411	0.0477578	1.03366
GWHPERCV003722	5	5	42.8	15.229	0.561745	0.822899	0.789829	0.19963	0.409437	0.0352396	0.0198871	0.169051	0.510056	1.42411
GWHPERCV003721	19	19	38.4	63.629	2.62813	2.69206	2.77653	2.6052	2.67161	2.65736	0.317486	0.572699	0.0541834	1.03827
GWHPERCV003719	36	36	43.8	104.31	2.89793	2.98899	2.84376	3.25569	3.20208	3.16486	0.00398475	0.0768559	-0.297311	0.813768
GWHPERCV000192	42	42	26	238.6	0.755718	0.882718	0.835419	0.750985	0.616095	0.413965	0.0920867	0.330762	0.230936	1.1736
GWHPERCV000164	2	2	2.2	131.23	3.49098	3.5483	3.18178	3.45994	3.49683	3.70835	0.342759	0.601759	-0.148017	0.90249
GWHPERCV003716	5	5	37.2	15.458	2.98903	2.67075	2.6997	2.39711	2.77811	3.2197	0.965739	0.989562	-0.0118132	0.991845
GWHPERCV003715	9	9	37.5	30.34	2.38879	2.28046	2.22797	2.34592	2.37913	2.59068	0.196454	0.449384	-0.139502	0.907833
GWHPERCV003713	14	14	54.6	31.893	1.66496	1.72449	1.62897	2.10421	2.28943	2.67706	0.01614	0.15821	-0.684097	0.622395
GWHPERCV003710	2	2	3.3	95.22	-4.14404	-4.24666	-3.07805				0.0214808	0.172273	inf	inf
GWHPERCV003707	11	11	14.5	102.62	-0.180919	-0.140019	-0.198643	-0.0627591	-0.106244	-0.505845	0.734081	0.878286	0.0517557	1.03653
GWHPERCV003706	8	8	24.7	43.247	-0.64051	-0.567822	-0.538854	-0.300031	-0.255079	-0.108353	0.00521677	0.0880159	-0.361241	0.778495
GWHPERCV003705	10	10	80.7	14.762	2.59779	2.52698	2.56643	2.76734	2.73635	2.21754	0.958221	0.988131	-0.0100056	0.993089
GWHPERCV002215	3	3	7.9	57.103	-1.99005	-1.99387	-1.3789	-1.59361	-1.6193	-2.03887	0.889544	0.954004	-0.0370138	0.97467
GWHPERCV002214	20	20	35.9	92.265	0.220406	0.41024	0.26264	0.408988	0.447147	0.107594	0.856566	0.938716	-0.0234808	0.983856
GWHPERCV002213	15	15	17.5	88.056	-0.665752	-0.501643	-0.560728	-0.582174	-0.696396	-0.559721	0.596721	0.786285	0.036723	1.02578
GWHPERCV002212	10	10	19.8	76.306	-1.671	-1.5354	-1.39068	-1.73221	-2.0343	-2.30856	0.0562784	0.262751	0.492659	1.40704
GWHPERCV002208	12	12	29.2	56.204	0.164299	0.300065	0.300973	0.163508	0.148905	0.304613	0.503225	0.723501	0.0494371	1.03486
GWHPERCV002204	19	19	19.3	146.26	1.34137	1.6215	1.57729	1.3961	1.36149	1.23471	0.141355	0.387417	0.182619	1.13494
GWHPERCV002194	27	27	49.3	79.073	3.1343	3.08656	2.97481	3.17357	3.1706	3.25049	0.0695133	0.28246	-0.133002	0.911932
GWHPERCV002101	39	34	35	171.54	0.239051	0.378523	0.342711	0.546712	0.532734	0.884207	0.0521559	0.259324	-0.334456	0.793083
GWHPERCV001411	7	7	9.1	117.62	-1.45232	-1.17827	-1.28056	-1.60387	-1.56949	-1.54573	0.0300554	0.202191	0.269309	1.20523
GWHPERCV000532	8	8	33.3	28.49	-2.3939	-2.26579	-2.12234	-2.48432	-2.36944	-2.85784	0.137117	0.382893	0.309859	1.23959
GWHPERCV002871	14	14	55.9	40.611	0.944423	0.997566	1.03687	0.719269	0.719104	0.982253	0.112283	0.357399	0.186078	1.13767
GWHPERCV002868	3	3	13.4	35.601	-2.73307	-2.38177	-2.61759	-2.79701	-2.83202	-3.24691	0.098473	0.339449	0.381171	1.3024
GWHPERCV002866	12	12	20.8	82.489	-1.81606	-1.72297	-1.65007	-1.81308	-1.90042	-2.15838	0.117165	0.359761	0.227591	1.17088
GWHPERCV002865	3	3	23.8	23.625	-1.5249	-0.966748	-1.52735	-1.27129	-1.01695	-3.18111	0.532178	0.740108	0.48345	1.39808
GWHPERCV002862	32	32	44.3	99.48	1.90146	1.86424	1.93527	1.98972	2.00745	1.99842	0.00969321	0.114768	-0.0982054	0.934194
GWHPERCV000339	13	13	15.6	120.08	-1.33114	-1.33365	-1.25835	-1.4418	-1.49349	-2.00237	0.134373	0.382893	0.338176	1.26416
GWHPERCV000922	76	76	47	229.65	3.13533	3.27234	3.20628	3.21555	3.29234	3.34371	0.218574	0.47156	-0.0792165	0.946572
GWHPERCV000918	17	17	35.4	72.718	-1.17355	-1.05257	-1.13418	-1.24477	-1.23062	-1.13022	0.182037	0.44101	0.0817643	1.05831
GWHPERCV000917	17	17	32.6	79.552	-0.504867	-0.408403	-0.356421	-0.554036	-0.516559	-0.199401	0.999367	0.999869	0.000101843	1.00007
GWHPERCV000914	12	12	52.9	28.088	2.72057	2.82591	2.73499	2.72589	2.71272	2.9508	0.69047	0.846641	-0.0359797	0.975369
GWHPERCV000913	40	40	58.4	98.981	2.93533	2.91623	2.87823	2.81356	2.83855	3.03214	0.841318	0.928099	0.0151819	1.01058
GWHPERCV000909	7	7	10.8	91.14	0.771043	0.768816	0.783612	0.77341	0.653836	0.466878	0.184341	0.44101	0.143116	1.10429
GWHPERCV000909	3	3	8.1	56.72	-3.51991	-3.81077	-3.03156	-3.19078	-3.35383	-3.70284	0.89528	0.957713	-0.0382642	0.973826
GWHPERCV000907	40	40	19	307.4	0.272474	0.277935	0.35514	0.2743	0.229757	0.052915	0.185153	0.44101	0.116193	1.08387
GWHPERCV000577	23	23	45	72.415	2.62789	2.40163	2.49897	3.05246	3.02628	3.33208	0.00597521	0.0902378	-0.627445	0.647322
GWHPERCV000829	3	3	42.7	14.088	0.251023	-0.318535	0.222357	-0.160974	0.0772513	1.53299	0.484659	0.712309	-0.431475	0.741503
GWHPERCV000828	40	40	46.6	141.28	1.25426	1.43925	1.26014	1.51713	1.65443	2.00963	0.0615386	0.274741	-0.409185	0.753049
GWHPERCV000826	10	10	40.3	40.982	-0.680668	-0.49783	-0.55637	-0.766176	-0.663903	-1.09793	0.135404	0.382893	0.264379	1.20112
GWHPERCV000825	13	13	44.5	41.701	-0.145774	-0.0508133	0.0269236	-0.0177542	-0.000674262	-0.167868	0.943031	0.980805	0.0055442	1.00385
GWHPERCV000823	2	2	6	42.369	-2.65383	-2.42052	-2.14654	-2.12405	-2.38217	-2.68043	0.960679	0.988131	-0.0114127	0.992121
GWHPERCV000821	4	4	5.5	111.73	-1.07333	-0.979407	-0.759215				1.37001e-06	0.00067587	inf	inf
GWHPERCV000820	9	9	36.6	34.634	0.772772	0.837323	0.867905	1.17418	1.14573	1.49764	0.0184664	0.1679	-0.446516	0.733813
GWHPERCV000818	14	14	17.1	132.49	0.969797	1.12631	1.10758	1.12514	0.671461	0.0494416	0.224983	0.480484	0.452549	1.36846
GWHPERCV003464	5	5	35.1	22.476	0.675394	0.860043	0.750137	0.771194	0.867907	0.556657	0.792494	0.905707	0.0299388	1.02097
GWHPERCV003469	7	7	18.6	63.418	2.35496	2.59955	2.80377	2.3924	2.25983	1.3477	0.172243	0.435759	0.586119	1.5012
GWHPERCV000190	11	11	65.5	27.74	1.18381	1.1474	1.17523	1.10883	1.03028	1.46754	0.816811	0.916042	-0.0334017	0.977114
GWHPERCV000930	27	3	20.1	180.74	-0.960707	-0.849008	-0.938533	-1.26596	-1.28106	-1.45196	0.00372912	0.0745823	0.416908	1.33506
GWHPERCV001732	10	9	15.1	98.079	3.20143	3.1055	2.27851	4.63312	5.22506	5.06838	0.00349402	0.0728331	-2.11371	0.231053
GWHPERCV000711	13	13	55	37.68	1.73248	1.71257	1.66575	1.47235	1.3806	1.47185	0.00196461	0.0526999	0.261996	1.19914
GWHPERCV000706	40	40	31.4	191.92	2.36402	2.3293	2.31487	2.33103	2.25595	2.50057	0.738155	0.878767	-0.0264513	0.981832
GWHPERCV000632	4	4	13.1	47.41	-3.53575	-2.97995	-2.8893	-3.25218	-3.11247	-3.61267	0.48968	0.715425	0.190773	1.14138
GWHPERCV000598	5	5	17.8	36.099	-0.287765	-0.152309	-0.34266	-0.074009	-0.0351793	-0.527064	0.785424	0.903909	-0.0488271	0.966722
GWHPERCV000594	17	17	30.9	75.395	0.0273585	0.0390809	0.0187869	0.187418	0.130103	-0.11543	0.697033	0.851162	-0.0389549	0.97336
GWHPERCV000595	9	9	50.7	24.743	4.15818	4.06945	4.05035	4.25351	4.30116	4.33613	0.00755335	0.102559	-0.20427	0.867978
GWHPERCV000608	62	62	49.1	172.03	0.841823	1.08984	1.0201	1.26611	1.25183	1.16299	0.0393104	0.235982	-0.243056	0.844954
GWHPERCV000609	9	9	51.6	21.445	1.14253	1.248	0.940334	0.91722	0.837108	1.05102	0.185641	0.44101	0.175175	1.1291
GWHPERCV000612	4	4	18.8	23.59	1.30061	1.42091	1.35739	1.39891	1.35081	0.301629	0.394888	0.653	0.342524	1.26797
GWHPERCV000614	18	18	48.9	35.979	0.75145	0.769038	0.703429	0.53996	0.500933	0.53516	0.00073376	0.0319401	0.215954	1.16147
GWHPERCV000615	2	2	3.7	68.714	-2.34405	-2.1983	-2.15838	-2.36264	-2.33228	-2.07509	0.840042	0.928099	0.0230958	1.01614
GWHPERCV000617	6	6	3.8	206.48	-2.93371	-2.54055	-2.39603	-2.74484	-3.14063	-3.36264	0.130299	0.379611	0.459274	1.37485
GWHPERCV000623	8	8	10	130.42	-1.80506	-1.53814	-1.56384	-1.5223	-1.76793	-2.07294	0.447092	0.687833	0.152044	1.11114
GWHPERCV000628	8	8	46.6	27.197	-1.69314	-1.5811	-1.54138	-1.8044	-1.86793	-1.64621	0.104381	0.346378	0.167636	1.12322
GWHPERCV000629	17	17	32.6	63.967	1.35391	1.37643	1.31119	1.43735	1.45188	1.57053	0.0395551	0.235982	-0.139408	0.907891
GWHPERCV000633	18	18	65.3	41.794	3.20315	3.14777	3.05465	3.20062	3.26523	3.44735	0.119356	0.364164	-0.169213	0.889327
GWHPERCV000634	3	3	6.2	65.876	-2.17156	-2.29058	-2.07451	-2.2336	-2.3197	-1.94581	0.927519	0.973156	-0.0125069	0.991368
GWHPERCV000639	6	6	25.5	27.26	1.25882	1.16786	1.06216	1.17275	1.08894	1.01233	0.384036	0.642957	0.0716028	1.05088
GWHPERCV000640	13	13	41.8	47.487	-1.1378	-1.13485	-1.04582	-0.987368	-1.03829	-0.925445	0.0511053	0.259027	-0.122454	0.918624
GWHPERCV000641	12	12	18.8	103.93	-1.95665	-1.62254	-1.35979	-1.6962	-1.68998	-1.94123	0.536054	0.74093	0.129475	1.0939
GWHPERCV000642	10	10	10	162.65	0.246784	0.269403	0.565028	0.549042	0.20755	0.107419	0.689505	0.846159	0.0724013	1.05147
GWHPERCV000644	2	2	6	46.935	5.95556	6.63798	6.47465	6.40177	6.52928	6.03486	0.899547	0.959171	0.0340875	1.02391
GWHPERCV000646	23	23	22.3	143.61	1.45731	1.48321	1.46688	1.23702	1.22972	1.41954	0.0499733	0.258836	0.173703	1.12795
GWHPERCV000649	8	8	36.1	31.875	2.11954	1.66716	1.60716	2.01048	1.91584	1.52371	0.936236	0.975109	-0.0187242	0.987105
GWHPERCV000651	7	7	20.6	48.439	-0.454495	-0.250098	-0.27968	-0.690873	-0.751507	-0.70441	0.00428997	0.0801929	0.387506	1.30813
GWHPERCV000652	7	7	17.8	54.001	-1.20749	-0.97114	-0.970646	-1.38406	-1.36852	-1.80864	0.0457549	0.248961	0.470648	1.38573
GWHPERCV000653	2	2	7.6	53.568				-1.7836	-1.51335	-2.07385	3.02693e-05	0.0040726	0	0
GWHPERCV000653	8	8	29.8	54.169	-1.36938	-1.04699	-1.30429	-1.2223	-1.48409	-1.07791	0.897316	0.957838	0.0212131	1.01481
GWHPERCV000655	12	12	15.9	117.54	2.64855	2.34464	2.58372	2.52218	2.29012	1.80666	0.237577	0.492047	0.319312	1.24773
GWHPERCV000657	5	5	19.5	37.923	-0.500867	-0.490633	-0.38051	-0.394723	-0.480294	-0.630868	0.602551	0.787788	0.0446249	1.03142
GWHPERCV000658	11	11	54.9	25.719	0.97572	1.15674	1.08029	1.1362	1.24363	1.30659	0.0943293	0.332171	-0.157893	0.896333
GWHPERCV000664	18	18	27.2	86.095	2.34148	2.48513	2.39968	2.23244	2.27062	2.22709	0.0196655	0.169051	0.16538	1.12146
GWHPERCV000666	5	5	8.7	84.583	-1.32073	-1.03207	-1.40721	-0.824965	-0.891914	-1.29063	0.245289	0.500718	-0.250833	0.840411
GWHPERCV000187	29	29	26.5	158.85	2.1152	2.32034	2.21743	1.85105	1.86287	2.02401	0.0199634	0.169051	0.305018	1.23543
GWHPERCV000671	30	30	14.5	296.53	0.304499	0.488527	0.433861	0.363309	0.337905	0.21417	0.219605	0.472258	0.103834	1.07463
GWHPERCV000675	23	23	24.3	137.37	0.152529	0.232469	0.236742	0.221461	0.0251336	-0.25387	0.210157	0.462377	0.209672	1.15643
GWHPERCV000267	12	12	15.5	113.41	-0.250437	-0.171399	-0.0237648	-0.178599	-0.313824	-0.214859	0.324713	0.579212	0.0872272	1.06233
GWHPERCV000680	5	5	16.7	40.917	-1.24029	-1.07234	-1.0686	-1.14373	-0.82849	-1.4091	0.999869	0.999869	3.09903e-05	1.00002
GWHPERCV000683	24	24	39.6	95.713	2.30203	2.28947	2.28038	2.00248	2.107	2.10911	0.00367407	0.0744879	0.217768	1.16293
GWHPERCV000689	4	4	13.5	45.534	-2.47128	-2.13738	-2.34421	-2.24585	-2.28187	-2.69625	0.631325	0.807107	0.0903676	1.06464
GWHPERCV000690	9	9	25.4	45.321	2.24082	2.34883	2.20714	2.23111	2.26085	2.5611	0.494348	0.716745	-0.0854227	0.942508
GWHPERCV000382	10	10	57.4	23.533	0.66682	0.802396	0.72014	0.568695	0.555719	0.615744	0.0261387	0.19117	0.149732	1.10936
GWHPERCV000694	6	6	9.3	82.659	-1.73019	-1.64006	-1.46976	-1.46392	-1.75094	-0.683627	0.392707	0.650347	-0.31384	0.804498
GWHPERCV000695	5	5	11	71.423	-1.89209	-1.65578	-1.68908	-1.80044	-1.59138	-2.35844	0.516192	0.735288	0.171102	1.12592
GWHPERCV000696	31	31	39.4	109.67	0.186729	0.304606	0.230545	0.0561803	0.128203	0.0187707	0.0213106	0.172273	0.172909	1.12733
GWHPERCV000699	8	8	32.9	35.318	-0.787215	-0.58871	-0.584963	-0.574602	-0.678574	-0.449759	0.412126	0.663067	-0.0859845	0.942141
GWHPERCV000552	6	6	9.4	79.165	-1.57905	-1.9309	-1.77748	-1.55618	-1.84414	-2.12615	0.70164	0.855063	0.0796746	1.05678
GWHPERCV000712	7	7	48.3	23.839	-1.97627	-2.86341	-2.44806	-2.88206	-2.98387	-2.25844	0.460816	0.698064	0.278881	1.21325
GWHPERCV000028	3	3	5.6	66.463	-1.9378	-1.83246	-2.02159				4.74191e-07	0.000350901	inf	inf
GWHPERCV000715	4	4	19.5	29.766	-2.03706	-1.74505	-1.48692	-1.98474	-1.81486	-2.32926	0.261549	0.51669	0.286611	1.21977
GWHPERCV000717	7	7	38.6	24.121	0.303168	0.382376	0.504915	0.583925	0.516856	0.277613	0.599277	0.786285	-0.0626447	0.957507
GWHPERCV000719	24	23	17	179.1	-0.0105922	0.0786673	0.147864	-0.0506159	-0.120321	-0.573636	0.1332	0.382117	0.32017	1.24848
GWHPERCV000723	7	7	37.9	35.833	-0.723103	-0.857216	-0.815092	-0.99376	-0.996335	-0.69415	0.42241	0.669441	0.0962778	1.06901
GWHPERCV002035	3	3	18.1	13.391	-1.07344	-1.11695	-0.823773	-1.54239	-2.1077	-2.2314	0.0143878	0.151519	0.955771	1.93962
GWHPERCV002036	15	15	38.8	67.805	-0.80229	-0.700487	-0.777326	-1.10944	-1.20311	-1.2615	0.00131795	0.0458027	0.431315	1.34846
GWHPERCV001717	23	23	60.6	58.992	0.996028	1.10745	1.08692	1.02325	1.00717	1.20634	0.84156	0.928099	-0.0154551	0.989345
GWHPERCV001715	8	8	15.5	80.027	-1.63199	-1.5999	-1.58938	-1.53266	-1.50026	-1.69517	0.640844	0.813422	-0.0310608	0.9787
GWHPERCV001713	10	10	14.5	94.67	-1.68096	-1.27361	-1.47402	-1.48136	-1.56477	-1.76364	0.428489	0.67321	0.127056	1.09206
GWHPERCV001711	7	7	48.1	15.33	-2.24042	-2.55367	-2.28758	-2.17219	-2.14489	-2.59081	0.756143	0.888169	-0.0579246	0.960645
GWHPERCV001706	19	18	38.6	61.603	8.29866	8.37659	8.39575	8.34857	8.22727	8.54194	0.87924	0.949348	-0.0155931	0.98925
GWHPERCV001699	7	7	36.5	17.145	0.813234	1.30787	1.30019	0.829644	0.81631	0.296578	0.109153	0.35427	0.492921	1.40729
GWHPERCV001696	15	15	23.4	98.31	-0.833316	-0.87713	-0.74945	-0.821417	-0.817559	-0.864596	0.736668	0.878541	0.0145584	1.01014
GWHPERCV001689	6	6	21.7	21.342	-0.370523	-0.363489	-0.509756	-0.492869	-0.612611	0.0709541	0.763013	0.89199	-0.069747	0.952805
GWHPERCV001435	22	21	16.3	215.53	2.66746	2.7697	2.69979	2.78592	2.72685	2.94896	0.211969	0.464763	-0.108259	0.927707
GWHPERCV000552	15	15	25.7	90.743	-1.18245	-1.1337	-0.878516	-1.36605	-1.5442	-2.5659	0.119798	0.364164	0.760498	1.69408
GWHPERCV000846	12	12	8.7	202.21	-1.80874	-1.84426	-1.61822	-1.86411	-1.99428	-2.36048	0.126943	0.373511	0.315884	1.24477
GWHPERCV001678	6	6	44.1	16.949	-1.6356	-1.72484	-1.48532	-1.8706	-1.88983	-2.48134	0.0934789	0.331487	0.465337	1.38064
GWHPERCV001677	7	7	13.7	53.78	0.404064	0.433045	0.383714	0.135151	0.252145	0.556088	0.504496	0.723501	0.0924796	1.0662
GWHPERCV001675	12	12	12.6	121.77	3.20064	3.01798	2.98678	3.28271	3.2649	3.44578	0.0406783	0.238227	-0.262664	0.833547
GWHPERCV001672	9	9	14.3	95.343	-2.62282	-2.12015	-2.05478	-2.20052	-2.11977	-2.59178	0.877057	0.949034	0.0381103	1.02677
GWHPERCV001669	5	5	8.4	94.889	-2.23789	-2.31683	-1.88909	-2.47956	-2.30279	-2.82041	0.126789	0.373511	0.386317	1.30705
GWHPERCV001667	107	107	53.5	284.02	2.96921	2.94187	2.95166	3.00495	3.04866	3.2015	0.0952153	0.332355	-0.13079	0.913331
GWHPERCV001666	8	8	40.7	30.611	1.78321	1.79644	1.71057	1.74462	1.58016	2.01187	0.91	0.965448	-0.0154781	0.989329
GWHPERCV001665	5	5	32.6	27.327	-1.81957	-1.62498	-1.66126	-1.79603	-1.94493	-2.30135	0.125197	0.373212	0.312165	1.24157
GWHPERCV001664	6	6	9.7	80.287	-1.73884	-1.41041	-1.34191	-1.70567	-1.68569	-1.52746	0.350064	0.608092	0.142555	1.10386
GWHPERCV001663	24	24	46.1	91.992	1.33816	1.30691	1.42009	1.38554	1.4147	1.45277	0.183264	0.44101	-0.315478	0.801564
GWHPERCV001662	24	24	45.8	75.42	0.988887	0.989231	1.02183	0.910692	0.902978	0.992806	0.103966	0.346378	0.0644916	1.04572
GWHPERCV000776	23	23	46.8	76.174	2.53401	2.52335	2.40517	2.53788	2.4395	2.78236	0.418586	0.668293	-0.0990696	0.933635
GWHPERCV001650	8	8	28.4	46.092	-1.55132	-1.96428	-1.6563	-2.00663	-1.83643	-2.6121	0.183101	0.44101	0.427753	1.34514
GWHPERCV001645	26	26	24.7	158.49	4.9188	4.81368	4.88138	4.78401	4.82966	4.87145	0.341633	0.600495	0.0429116	1.03019
GWHPERCV001636	31	31	16.7	273.63	3.56062	3.42711	3.52536	3.74834	3.65323	3.96057	0.0463073	0.250127	-0.283012	0.821873
GWHPERCV001632	25	25	62.5	61.311	2.50862	2.49764	2.47223	2.50475	2.52325	2.80079	0.292229	0.551656	-0.11677	0.92225
GWHPERCV001631	15	15	27.4	99.7	0.0433096	0.0304483	0.128979	-0.0246865	-0.0791681	-0.309621	0.0908905	0.329665	0.205404	1.15301
GWHPERCV001629	4	4	18	37.877	-2.23442	-2.39203	-1.99613	-2.79058	-2.66085	-3.15633	0.0243477	0.184793	0.661728	1.58198
GWHPERCV001628	2	2	15.6	21.821	-3.01863	-2.43849	-2.31116	-2.66047	-3.53638	-3.46758	0.150172	0.4041	0.63205	1.54977
GWHPERCV000969	12	12	55.4	33.724	0.697293	0.814883	0.841831	0.550464	0.399392	0.703159	0.0761914	0.296746	0.233664	1.17582
GWHPERCV000088	16	16	45.2	39.358	5.27376	5.11961	4.9227	5.38729	5.17239	5.71228	0.163509	0.421068	-0.318628	0.801832
GWHPERCV000642	21	21	26.5	126.85	-0.458521	-0.33151	-0.287627	-0.294195	-0.466334	-0.599208	0.409139	0.662844	0.0940267	1.06735
GWHPERCV001623	18	18	42.5	80.898	0.877611	0.912474	0.747606	0.657269	0.79801	1.13611	0.911172	0.965999	-0.017899	0.98767
GWHPERCV001620	80	80	50.9	236.28	2.22022	2.37752	2.15124	2.45444	2.61117	3.01774	0.0696014	0.28246	-0.444791	0.734691
GWHPERCV001616	3	3	8.7	56.69	-1.9365	-1.30812	-1.36031	-1.64216	-1.31043	-1.89832	0.77131	0.898849	0.0819934	1.05848
GWHPERCV001613	22	22	54.1	57.703	2.38402	2.44279	2.38024	2.31248	2.3005	2.36564	0.0555595	0.262361	0.0761429	1.0542
GWHPERCV001609	4	4	53	11.149	0.291005	0.444174	0.470626	0.33597	0.466655	-0.049593	0.411503	0.663067	0.150925	1.11028
GWHPERCV001601	5	5	8.6	95.902	-2.00597	-1.62132	-1.55116	-1.70456	-2.14142	-2.34006	0.226125	0.48084	0.335865	1.26213
GWHPERCV000164	51	51	58.9	101.89	3.32401	3.35895	3.28665	3.4311	3.51986	3.98125	0.135189	0.382893	-0.320867	0.800589
GWHPERCV001596	35	35	32.9	164.29	3.0285	3.01596	3.05523	2.93443	2.90055	2.95291	0.00565832	0.0902378	0.103934	1.0747
GWHPERCV001592	2	2	18.3	18.534	-1.81463	-1.58048	-1.62522	-2.58825	-2.88844	-3.16375	0.00263107	0.0613463	1.2067	2.30809
GWHPERCV001591	5	5	36	18.52	-2.34312	-2.42365	-2.35543	-2.12669	-2.13532	-2.56343	0.536088	0.74093	-0.0989193	0.933732
GWHPERCV001589	3	3	20.2	28.548	0.377468	0.244026	0.189132	0.331406	0.156165	0.531097	0.599838	0.786325	-0.0693474	0.953069
GWHPERCV000451	12	12	33.9	48.666	3.69854	3.68782	3.581	3.66109	3.594	4.10629	0.470799	0.704254	-0.131336	0.912985
GWHPERCV001586	8	8	65	11.213	2.52801	2.55693	2.42352	2.36695	2.3705	2.54541	0.352211	0.608964	0.0752031	1.05351
GWHPERCV001584	13	13	28.5	66.436	1.40699	1.33361	1.24454	1.33141	1.40845	1.32375	0.654616	0.82437	-0.026156	0.982033
GWHPERCV001583	9	9	48.6	24.829	0.641378	0.575744	0.586124	0.505585	0.365928	0.431555	0.0210304	0.172273	0.166726	1.12251
GWHPERCV001582	18	18	31.4	82.086	3.8346	3.61242	3.59547	3.62275	3.33744	2.08327	0.236633	0.492047	0.666342	1.58704
GWHPERCV001581	13	13	13.7	137.67	1.48268	1.65619	1.3404	1.6866	1.57759	1.20043	0.978864	0.992964	0.0048846	1.00339
GWHPERCV000233	7	7	12	99.22	-0.107047	-0.139604	-0.141203	-0.253136	-0.312614	-0.874305	0.151515	0.404439	0.350734	1.27521
GWHPERCV001574	2	2	5.4	50.922				-3.37016	-3.31591	-3.77504	0.000297911	0.0183712	0	0
GWHPERCV000421	20	20	37.9	79.981	-0.939604	-0.855032	-0.839307	-0.623731	-0.559378	-0.753548	0.0233054	0.181105	-0.232429	0.851201
GWHPERCV000476	14	14	48.7	43.321	1.42394	1.46659	1.40754	1.13723	1.32391	1.30769	0.0471506	0.252293	0.176409	1.13007
GWHPERCV001561	4	4	4.3	125.5	1.20285	1.1451	1.11246	1.0941	0.95992	1.13163	0.192097	0.445268	0.0915905	1.06554
GWHPERCV001560	63	63	63.6	123.18	4.38015	4.63921	4.30349	4.83489	5.03391	5.40327	0.0290739	0.199844	-0.64974	0.637395
GWHPERCV000282	5	5	12.1	53.116	-2.31301	-2.20541	-2.32055	-2.06078	-1.91673	-2.41899	0.3921	0.650347	-0.14749	0.90282
GWHPERCV001555	23	23	47.9	50.595	5.1488	5.31538	4.93224	5.38765	5.58819	6.20823	0.0925596	0.330762	-0.595885	0.661638
GWHPERCV000369	8	8	16	74.541	2.81952	3.50493	3.40334	3.47382	3.14276	3.34994	0.751293	0.887289	-0.0795778	0.946335
GWHPERCV001552	10	10	35.3	36.486	0.999815	1.11765	1.04505	0.918722	1.0081	0.72813	0.131414	0.379914	0.169186	1.12442
GWHPERCV001550	7	7	29	23.748	2.77156	2.69197	2.7343	2.82749	2.81136	2.74779	0.133225	0.382117	-0.0629368	0.957313
GWHPERCV001549	2	2	7.8	35.51	-1.50037	-1.72833	-1.87981	-2.1903	-2.77746	-2.88814	0.0196264	0.169051	0.915797	1.88661
GWHPERCV001547	25	25	65.9	45.586	2.92869	2.97042	2.92544	2.92339	2.94827	3.32042	0.396736	0.654242	-0.122513	0.918586
GWHPERCV001546	7	7	12.8	74.83	-2.22205	-2.13208	-2.39797	-2.1554	-2.20708	-2.91453	0.533413	0.740108	0.174966	1.12894
GWHPERCV001545	7	7	54.1	17.756	2.55652	2.53501	2.49537	2.46924	2.57118	2.76211	0.458386	0.697811	-0.0718802	0.951397
GWHPERCV000826	17	17	43.3	58.39	-0.0714441	-0.0287754	0.0374493	0.0626087	-0.249971	-0.121199	0.441825	0.683997	0.0819303	1.05843
GWHPERCV001536;GWHPERCV001537	12	12	10	168.57	-1.62089	-1.58897	-1.69835	-1.22703	-1.24848	-1.24291	0.000278287	0.0181363	-0.396593	0.75965
GWHPERCV001535	3	3	8	60.489	-2.9483	-2.61911	-2.61827	-3.04467	-3.38596	-3.63855	0.0371032	0.227854	0.627834	1.54524
GWHPERCV001533	7	7	28.8	41.533	0.594128	0.828962	0.753871	0.644009	0.628018	0.721293	0.460178	0.697811	0.0612133	1.04334
GWHPERCV001532	5	5	22.6	28.454	-0.906787	-0.87713	-0.898854	-0.884016	-0.898286	-0.866044	0.422924	0.669441	-0.011475	0.992078
GWHPERCV001530	8	8	54.1	23.256	1.8916	1.90756	1.79378	1.79222	1.75355	1.91272	0.494457	0.716745	0.0448172	1.03155
GWHPERCV001134	13	13	53	36.996	-0.0162907	0.0824831	0.00906109	-0.207236	-0.470116	-0.162285	0.0385707	0.233953	0.304964	1.23539
GWHPERCV001526	9	9	48.7	35.365	0.288016	0.586458	0.339586	0.751997	0.894441	1.07932	0.0188837	0.169051	-0.503898	0.705199
GWHPERCV000005	7	7	47.3	20.361	2.39659	2.29579	2.23046	2.34993	2.39306	2.70781	0.224813	0.480484	-0.175992	0.885159
GWHPERCV000551	9	7	43.9	23.643	0.993065	1.07917	0.967258	0.822172	0.955388	1.32533	0.89765	0.957838	-0.0211349	0.985457
GWHPERCV001515	3	3	15.5	37.42	-1.43406	-1.85793	-1.18189				4.75023e-05	0.00551614	inf	inf
GWHPERCV001509	5	5	25.4	22.025	-1.47384	-1.25837	-1.4222	-1.57398	-1.59737	-2.0181	0.0947137	0.332171	0.345014	1.27016
GWHPERCV000225	17	17	48.6	46.21	1.0058	0.961032	1.00285	1.09799	1.02991	1.40413	0.181378	0.44101	-0.187449	0.878157
GWHPERCV001507	9	9	23.4	76.75	3.96082	3.95387	3.95125	3.81574	3.83038	4.24019	0.963428	0.988131	-0.00678812	0.995306
GWHPERCV001506	8	8	40.7	25.661	1.89463	1.86755	1.80372	1.71386	1.61243	1.93936	0.374839	0.634013	0.100087	1.07184
GWHPERCV001503	4	4	22.7	19.516	-1.03082	-0.774158	-0.655074	-0.668173	-0.89595	-1.21058	0.614644	0.796282	0.10488	1.07541
GWHPERCV001502	6	6	25.6	40.555	-1.28648	-1.02246	-1.20626	-0.960201	-1.09772	-1.15507	0.358608	0.617858	-0.100737	0.932556
GWHPERCV001476	34	34	68	59.629	3.94414	3.96188	3.89977	3.83031	3.74665	4.2181	0.981683	0.992964	0.00357592	1.00248
GWHPERCV001498	3	3	8.7	48.059	-2.45177	-2.13846	-1.91007	-2.08804	-1.9864	-2.46846	0.950486	0.98372	0.0141997	1.00989
GWHPERCV001495	3	3	37.6	14.372	1.34355	0.99454	1.18518	0.897141	1.1113	2.13048	0.629664	0.807107	-0.205213	0.867411
GWHPERCV001494	2	2	12	25.262	-2.45574	-1.95314	-1.76197	-1.92676	-2.14622	-2.4653	0.661338	0.828072	0.122474	1.0886
GWHPERCV000135	6	6	37.4	13.714	4.06899	3.98516	3.89431	4.19334	4.232	4.68931	0.0805368	0.310402	-0.388727	0.763803
GWHPERCV000225	5	5	61.7	12.154	2.60584	2.29525	2.35786	2.2111	2.32895	2.82868	0.871173	0.945954	-0.0365943	0.974954
GWHPERCV001490	4	4	26.9	22.42	1.87942	1.97999	1.71986	1.51707	1.73337	1.54895	0.0623815	0.274741	0.259958	1.19744
GWHPERCV001489	3	3	28	14.902	-1.14329	-1.61224	-0.975256	-1.13464	-1.06038	-1.52925	0.993212	0.998575	-0.00217029	0.998497
GWHPERCV001486	19	19	26.7	109.96	1.93437	1.94074	1.86603	2.03304	2.05433	2.30782	0.0756478	0.296063	-0.218013	0.859749
GWHPERCV001484	16	16	49.9	54.225	0.325131	0.471085	0.467018	0.440564	0.398114	-0.016942	0.392345	0.650347	0.147166	1.10739
GWHPERCV001483	5	5	22.3	31.426	-2.27688	-1.89175	-1.89734	-1.02126	-1.26387	-1.57051	0.022422	0.178383	-0.736775	0.600079
GWHPERCV001482	19	19	24	131.66	-1.22749	-1.29515	-1.3391	-1.44057	-1.37467	-1.38044	0.045178	0.246729	0.111316	1.08021
GWHPERCV000425	26	26	63.4	58.21	1.78423	1.8526	1.88398	1.8103	1.75976	1.88885	0.687796	0.845272	0.0206321	1.0144
GWHPERCV001479	4	4	17.4	35.727	-2.03033	-2.7149	-2.28226				0.000140612	0.0108699	inf	inf
GWHPERCV001476	37	37	64	69.947	3.36325	3.27108	3.22933	3.20551	3.17662	3.57004	0.834866	0.926238	-0.0295039	0.979757
GWHPERCV001474	7	7	18.7	46.666	0.861657	1.27248	0.970565	0.893886	0.85699	0.453204	0.183943	0.44101	0.300208	1.23132
GWHPERCV001321	25	25	17.3	235.62	-1.55896	-1.57873	-1.38121	-1.39105	-1.45926	-2.56046	0.482159	0.711814	0.297288	1.22883
GWHPERCV001471	7	7	25.5	56.403	-0.837826	-0.703431	-0.610684	-0.372088	-0.704521	-1.46727	0.713062	0.863467	0.130645	1.09478
GWHPERCV001469	4	4	28.4	25.272	0.252448	0.490541	0.405659	0.544508	0.525728	1.00119	0.14528	0.395975	-0.307593	0.807988
GWHPERCV000544	22	22	28.7	106.68	-0.978519	-1.00506	-1.03774	-0.933537	-1.003	-0.950943	0.173742	0.436153	-0.0446157	0.969548
GWHPERCV000426	5	5	33.3	17.668	0.064213	-0.0689542	-0.0228814	0.0211605	0.0812747	0.380652	0.222037	0.476254	-0.170237	0.888697
GWHPERCV001466	16	16	40.6	61.252	0.811973	0.82875	0.807055	0.959773	0.920199	0.731662	0.482792	0.711814	-0.0546187	0.962849
GWHPERCV001464	15	15	14.9	173.63	-2.44261	-2.15407	-2.12017	-1.78229	-1.83115	-3.18357	0.957422	0.988131	0.0267241	1.0187
GWHPERCV001461	18	18	52.6	54.428	2.23059	2.33353	2.28293	2.23159	2.18533	2.28121	0.288705	0.551656	0.0496403	1.03501
GWHPERCV001458	26	26	48.7	65.817	2.12889	2.07532	1.95491	1.83453	1.8036	2.11366	0.289189	0.551656	0.135777	1.09868
GWHPERCV001603	22	22	59.7	57.492	1.34987	1.41809	1.36782	1.28727	1.26592	1.38551	0.193752	0.445268	0.0656927	1.04659
GWHPERCV001286	21	21	28.3	108.28	0.0108629	0.124998	0.0931233	0.0806686	-0.0812665	-0.180878	0.176458	0.438465	0.13682	1.09948
GWHPERCV000469	24	24	38.3	86.749	-0.204451	-0.180815	-0.165162	-0.091403	-0.172082	-0.20926	0.518448	0.736531	-0.0258939	0.982212
GWHPERCV000402	6	6	6.6	165.04	-2.30624	-2.92896	-3.09323	-2.41295	-2.4605	-2.86906	0.523913	0.737148	-0.195306	0.873387
GWHPERCV001457	9	9	26.1	51.32	-0.823356	-0.668877	-0.669886	-0.820948	-0.964562	-0.937857	0.0506065	0.258836	0.187082	1.13846
GWHPERCV001454	6	6	15.6	49.369	-2.77716	-2.5601	-2.45159	-2.30409	-2.54267	-2.95155	0.988839	0.996835	0.00315334	1.00219
GWHPERCV001452	7	7	10.1	127.27	-2.11117	-1.59425	-1.65933	-2.14089	-2.01889	-2.16437	0.130869	0.379914	0.319799	1.24816
GWHPERCV001451	19	19	17.6	157.79	-0.811165	-0.741952	-0.72638	-0.812748	-0.936695	-0.863796	0.0664201	0.279351	0.111248	1.08016
GWHPERCV001450	3	3	7.5	61.255	-1.79391	-1.22687	-1.15788	-1.2635	-1.22794	-0.124001	0.287292	0.550768	-0.521073	0.696853
GWHPERCV001442	4	4	9.7	61.385	3.60506	3.44921	3.6451	3.61167	4.30486	4.49544	0.106601	0.348655	-0.570869	0.673211
GWHPERCV001435	29	29	54.4	79.074	2.49671	2.5425	2.42428	2.54519	2.56932	2.61198	0.0910711	0.329665	-0.0876659	0.941044
GWHPERCV000716	3	3	10.5	43.555	-3.11099	-2.5991	-2.46307	-3.43919	-3.07628	-3.67781	0.0630099	0.274741	0.67337	1.59479
GWHPERCV001424	5	5	28.4	34.085	0.300609	0.328512	0.354012	0.23458	0.253293	0.325936	0.151016	0.404439	0.0564419	1.0399
GWHPERCV001420	12	12	26.1	87.508	1.41088	1.40406	1.39747	1.31256	1.20841	1.37434	0.0951559	0.332355	0.105699	1.07602
GWHPERCV001417	3	3	12.1	32.605	0.182947	-0.69868	-0.482318	-0.779724	-0.798511	-1.22154	0.117589	0.360316	0.600576	1.51632
GWHPERCV001416;GWHPERCV003056;GWHPERCV003196	7	7	13.5	69.988	-1.6815	-1.67823	-1.5668	-2.2437	-2.37477	-2.7405	0.00614058	0.0917986	0.810813	1.7542
GWHPERCV001408	45	45	25.9	274.3	-0.620233	-0.55397	-0.498765	-0.77888	-0.737047	-0.791504	0.0054929	0.089335	0.211488	1.15788
GWHPERCV001407	4	4	15.4	28.155	-0.378272	-0.120907	-0.179478	-0.482072	-0.331764	-0.811194	0.122631	0.369361	0.315458	1.24441
GWHPERCV001406	4	4	21	21.02	-2.75594	-1.92774	-1.96612	-1.79327	-2.06876	-2.35758	0.672803	0.836763	-0.143397	0.905385
GWHPERCV001402	6	6	40.4	22.096	-0.847521	-1.2028	-1.09894	-1.27275	-1.1743	-1.24365	0.174454	0.436874	0.180481	1.13326
GWHPERCV001157	7	7	18.3	46.245	-0.857716	-0.811396	-0.809442	-0.752595	-0.724152	-0.978506	0.929092	0.973156	-0.00776668	0.994631
GWHPERCV003594	4	3	20.9	29.176	-0.142981	-0.23269	-0.129746	-0.286697	-0.997007	-1.03281	0.069461	0.28246	0.603699	1.51961
GWHPERCV003596	11	11	37.2	52.964	2.08625	1.88476	1.80134	1.60305	1.75166	1.93017	0.269477	0.527547	0.162489	1.11922
GWHPERCV003597	12	12	59.9	25.833	1.99469	2.01731	1.9708	1.93589	1.8559	2.14271	0.861414	0.941575	0.0160984	1.01122
GWHPERCV003603	13	13	20.2	94.324	-0.109374	0.0461654	-0.0746816	-0.0184249	0.0825839	0.087944	0.173651	0.436153	-0.0966644	0.935193
GWHPERCV002721	14	14	14.5	145.57	-1.7496	-1.72272	-1.71356	-1.3076	-1.29725	-1.78381	0.173871	0.436153	-0.265736	0.831775
GWHPERCV003611	14	14	69.8	21.552	2.20145	2.13857	2.01691	2.57115	2.52553	1.95973	0.316748	0.572699	-0.233165	0.850766
GWHPERCV003436	14	14	41.2	35.495	0.243468	0.0863422	0.124846	0.0441731	-0.0133565	0.485469	0.906647	0.96258	-0.0205428	0.985862
GWHPERCV000388	7	7	4.6	215.48	-0.41438	-0.429833	-0.291379	-0.538534	-0.493256	0.397683	0.616072	0.797016	-0.167161	0.890593
GWHPERCV001461	22	22	52.8	60.507	2.15659	2.24	2.20212	2.30527	2.19281	2.35173	0.189319	0.444108	-0.0836954	0.943637
GWHPERCV000022	18	18	62.2	33.088	1.38949	1.59578	1.23223	2.0972	2.37285	2.65823	0.00737016	0.101942	-0.970256	0.510415
GWHPERCV000885	14	14	45.5	44.508	2.29675	2.30153	2.33909	2.16379	2.12157	2.33117	0.177252	0.438683	0.106947	1.07695
GWHPERCV003063	13	13	39.7	54.337	-0.182803	-0.138669	-0.257779	-0.565668	-0.458285	-0.63733	0.0044955	0.08214	0.360677	1.28403
GWHPERCV002029	7	7	8.2	111.99	-2.72353	-2.7128	-2.91613	-2.98053	-3.69231	-1.85514	0.918768	0.967813	0.058508	1.04139
GWHPERCV002406	11	11	21.4	81.121	-1.0578	-1.34649	-1.00828	-1.16106	-1.20596	-1.61586	0.348209	0.606294	0.190102	1.14084
GWHPERCV000098	43	43	57.5	115.16	3.96094	4.1176	3.89207	4.44715	4.43236	4.80288	0.0145377	0.151519	-0.570591	0.673341
GWHPERCV000259	3	3	16.5	35.5	-3.44736	-3.01916	-2.6926				0.000610353	0.0291394	inf	inf
GWHPERCV000299	14	14	54.4	33.957	6.45099	6.65337	6.58255	6.89225	6.97158	7.02259	0.00473901	0.0845029	-0.399839	0.757943
GWHPERCV000372	44	44	72	92.853	3.78407	3.76416	3.78761	3.74397	3.66763	3.76432	0.15356	0.405836	0.0533045	1.03764
GWHPERCV003637	2	2	11.6	27.467	2.9786	3.25921	3.15695	2.59821	2.68928	2.2123	0.0196323	0.169051	0.631659	1.54935
GWHPERCV003440	6	6	23.6	41.936	0.819938	0.861601	0.934443	1.0341	1.21641	0.682709	0.545169	0.750558	-0.105745	0.929325
GWHPERCV003442	10	10	43.7	34.71	-1.87325	-1.54605	-1.4876	-1.47572	-1.99123	-2.47028	0.331734	0.588689	0.343444	1.26878
GWHPERCV003443	12	12	28.8	57.702	2.05587	2.15098	2.07494	2.33103	2.39989	2.45111	0.00269857	0.0614443	-0.30008	0.812207
GWHPERCV003446	6	6	18.2	51.703	-2.57168	-2.76965	-2.58505	-2.47104	-2.79607	-3.05768	0.50448	0.723501	0.132803	1.09642
GWHPERCV003449	18	18	49.6	44.591	2.32872	2.5172	2.42118	2.4184	2.39021	2.62123	0.582641	0.777555	-0.054246	0.963098
GWHPERCV003451	5	5	45.1	17.842	-1.21947	-0.916769	-0.998161	-0.981677	-1.05543	-1.45068	0.529722	0.740108	0.117795	1.08507
GWHPERCV003454	2	2	17.5	25.63	-2.46475	-3.02542	-2.93722	-3.48803	-2.94269	-2.73403	0.436047	0.6786	0.245789	1.18574
GWHPERCV003458	15	15	56.4	49.458	3.20701	3.33533	3.42114	3.18847	3.28481	2.17188	0.290862	0.551656	0.43944	1.35608
GWHPERCV000447	19	19	50.5	47.778	1.13902	1.2499	1.2548	0.890011	1.08453	1.46467	0.713527	0.863467	0.0681746	1.04839
GWHPERCV000448	5	5	23.3	27.987	-0.421059	-0.316452	-0.152588	-0.530558	-0.391156	0.00799129	0.967073	0.989812	0.00787476	1.00547
GWHPERCV000449	15	15	40	50.189	0.674007	0.703856	0.785008	0.695278	0.640084	0.742333	0.557463	0.758485	0.0283918	1.01987
GWHPERCV000450	7	7	22.5	43.379	-0.82303	-1.27051	-0.883215	-0.776933	-0.93333	-0.906613	0.463927	0.698719	-0.11996	0.920213
GWHPERCV000451	13	13	70.6	21.824	3.80098	3.71475	3.68235	3.88641	3.85531	4.24097	0.111864	0.357399	-0.261534	0.8342
GWHPERCV000453	10	10	22.2	74.179	-0.81	-0.64203	-0.775141	-0.538451	-0.616367	-0.323352	0.0696608	0.28246	-0.249667	0.841091
GWHPERCV000455	9	9	19.5	69.371	-1.70958	-1.1259	-1.1524	-1.11635	-1.47256	-1.71015	0.707022	0.859107	0.103725	1.07454
GWHPERCV000001	5	5	8.5	96.681	-0.765599	-0.10626	-0.308752				1.61807e-05	0.00342107	inf	inf
GWHPERCV000930	28	7	22	172.44	0.289632	0.457143	0.461925	0.190174	0.181748	0.195034	0.0196519	0.169051	0.213915	1.15983
GWHPERCV000927	35	34	58.3	96.417	2.25623	2.66267	2.34354	3.11172	3.3491	3.66586	0.00921373	0.111098	-0.954746	0.515932
GWHPERCV003580	3	3	3.2	101.7	1.0092	0.947897	1.04774	0.662658	0.653598	1.19322	0.412625	0.663067	0.165117	1.12126
GWHPERCV003583	17	17	40.4	65.719	6.05321	6.1781	6.16881	6.44969	6.38837	6.38884	0.00361145	0.0742353	-0.275597	0.826108
GWHPERCV003584	14	14	19.7	97.389	-0.378272	-0.308397	-0.217764	-0.506622	-0.711249	-0.459306	0.0461295	0.25008	0.257581	1.19547
GWHPERCV000407	15	15	39.9	57.814	-0.59641	-0.558961	-0.512945	-0.779757	-0.779647	-0.409545	0.470045	0.704116	0.100211	1.07193
GWHPERCV003589	5	5	11.9	69.896	-2.65802	-2.49871	-2.64671	-2.72656	-2.55582	-2.53368	0.960395	0.988131	0.00420957	1.00292
GWHPERCV003590	4	4	15.5	31.055	-3.66511	-3.75115	-3.32146	-3.57782	-3.62793	-3.40072	0.782601	0.902766	-0.0437503	0.97013
GWHPERCV000445	32	32	38.1	131.17	0.180523	0.16977	0.124711	0.145829	0.0635017	0.365174	0.735715	0.878367	-0.0331667	0.977273
GWHPERCV000440	31	31	43.1	111.68	2.28157	2.29413	2.22987	2.28032	2.31686	2.51323	0.246649	0.501429	-0.101613	0.931991
GWHPERCV000434	5	5	44.5	16.162	-0.934588	-0.779975	-0.703914	-0.650184	-0.997157	-0.624371	0.74091	0.879166	-0.0489215	0.966659
GWHPERCV000432	5	5	9	82.389	-0.858686	-0.614027	-0.587072	-0.582259	-0.478989	-0.481716	0.137091	0.382893	-0.172274	0.887443
GWHPERCV000431	29	29	20.1	223.73	-0.735367	-0.592998	-0.603866	-0.731611	-0.789421	-1.07487	0.128074	0.375347	0.221222	1.16572
GWHPERCV000429	3	3	5.9	87.067	-1.03744	-0.400567	-0.469919	0.15199	-0.353921	-0.512625	0.234387	0.490654	-0.397789	0.759021
GWHPERCV000425	24	24	50.7	58.664	1.29956	1.30688	1.40433	1.29231	1.19596	1.61383	0.827353	0.923872	-0.0304413	0.979121
GWHPERCV000424	6	6	31	26.938	-1.45182	-1.6821	-1.86606	-1.5398	-1.66441	-1.36807	0.388333	0.648389	-0.142565	0.905907
GWHPERCV000422	5	5	33.2	24.252	-0.977138	-0.638708	-0.648537	-0.188592	-0.257674	-2.39473	0.806011	0.912	0.192203	1.14251
GWHPERCV000421	6	6	11.1	74.942	-2.55251	-2.42244	-2.35316	-2.34379	-2.67465	-2.93303	0.313226	0.570203	0.20779	1.15492
GWHPERCV000420	3	3	17.3	21.205	-2.99436	-2.39679	-2.38748	-1.83911	-2.04415	-2.56293	0.205942	0.458975	-0.444146	0.735019
GWHPERCV000416	8	8	52.6	18.206	1.5573	1.70767	1.61847	1.84342	1.73365	1.88137	0.0368657	0.227854	-0.191667	0.875594
GWHPERCV000415	11	11	33.8	45.471	-1.16505	-1.21702	-1.13646	-1.23918	-1.17113	-1.02331	0.698359	0.852079	-0.0283045	0.980572
GWHPERCV000412	5	5	35.4	22.276	1.503	1.25718	1.27359	1.43266	1.45249	1.72066	0.193541	0.445268	-0.190681	0.876192
GWHPERCV000409	7	7	11.5	82.271	-2.30087	-2.2433	-2.42602	-2.41587	-2.72998	-2.99762	0.0911034	0.329665	0.391097	1.31139
GWHPERCV000408	4	4	23.5	28.661	-1.40148	-1.41593	-1.45423	-1.44093	-1.65713	-1.88042	0.139124	0.386897	0.235612	1.17741
GWHPERCV000282	30	30	70.9	59.247	1.29874	1.37382	1.29726	1.39517	1.38978	1.5129	0.0825914	0.313257	-0.109344	0.927009
GWHPERCV000406	7	7	17.8	52.635	-2.35761	-2.03176	-1.81558	-1.75995	-1.84926	-2.23655	0.607246	0.790435	-0.11973	0.92036
GWHPERCV000404	27	27	40	104.61	2.75159	2.76862	2.74659	2.80243	2.79202	2.85495	0.0416896	0.238227	-0.0608665	0.958688
GWHPERCV000402	3	3	2.7	164.97	-3.80839	-3.29649	-3.12266	-2.88025	-3.22247	-3.47454	0.464538	0.698719	-0.216765	0.860493
GWHPERCV000399	7	7	29.3	31.538	-0.44221	-0.23156	-0.39187	-0.291414	-0.295277	-0.337479	0.509564	0.728652	-0.0471569	0.967842
GWHPERCV000394	18	18	25.4	88.708	0.718303	0.751561	0.649156	0.401845	0.259594	0.600646	0.0507179	0.258836	0.285645	1.21896
GWHPERCV000393	8	8	22.3	43.969	0.241503	0.219524	0.115129	-0.0921491	-0.134825	0.0220713	0.0129231	0.146001	0.260353	1.19777
GWHPERCV000388	12	12	76.6	21.566	2.50043	2.57061	2.4887	2.62088	2.6073	2.94763	0.14641	0.398321	-0.205358	0.867324
GWHPERCV000387	13	13	16.1	133.39	-0.399531	-0.429223	-0.217377	-0.240696	-0.373631	-0.607313	0.666497	0.831717	0.0585028	1.04138
GWHPERCV000385	22	22	25.9	129.45	0.696837	0.763606	0.678456	0.685546	0.633098	0.623234	0.111787	0.357399	0.0656736	1.04657
GWHPERCV000384	12	12	70.6	23.035	1.91615	1.99175	1.98783	2.28824	2.15071	2.57693	0.0433421	0.242918	-0.373385	0.771969
GWHPERCV000383	4	4	17.9	19.908	-1.39797	-0.386572	-0.478422	-0.560859	-0.576421	-1.00107	0.912157	0.966352	-0.0415403	0.971617
GWHPERCV000382	4	4	38.7	21.207	0.298571	0.365454	0.308967	0.311065	0.268856	-0.142404	0.288952	0.551656	0.178491	1.1317
GWHPERCV000381	23	23	33.1	104.39	-0.433937	-0.388644	-0.45524	-0.371623	-0.468716	-0.263181	0.405379	0.660749	-0.0581	0.960528
GWHPERCV000380	45	45	57.1	108.18	1.53404	1.5796	1.49753	1.78372	1.79575	1.94817	0.00622702	0.0921599	-0.30549	0.809167
GWHPERCV000376	2	2	21.9	16.447	-2.0289	-2.67305	-2.09403	-1.46085	-1.50142	-1.91351	0.0630562	0.274741	-0.64007	0.641682
GWHPERCV000375	16	16	94.9	20.259	6.21102	6.28586	6.1778	6.1414	6.19682	6.52275	0.640687	0.813422	-0.0620951	0.957872
GWHPERCV000373	3	3	13.1	38.111	-2.51786	-2.05672	-1.89156	-2.17646	-2.42688	-2.72931	0.305997	0.565387	0.288835	1.22165
GWHPERCV000372	25	25	37.1	112.2	0.209901	0.26884	0.335899	0.293062	0.205765	0.183565	0.422748	0.669441	0.0440821	1.03103
GWHPERCV000371	34	34	62.6	81.062	4.53659	4.66345	4.61005	4.3623	4.41894	4.45413	0.0135536	0.147849	0.191575	1.14201
GWHPERCV000366	14	14	67.8	19.544	6.61079	6.47509	6.39654	6.21492	6.29476	6.94433	0.970338	0.992467	0.00946762	1.00658
GWHPERCV000365	24	24	77.1	25.055	5.29966	5.37507	5.2133	5.3371	5.29092	5.94526	0.349846	0.608092	-0.228414	0.853572
GWHPERCV000363	10	10	23.5	41.88	2.31585	2.21162	2.22525	1.93905	1.93497	2.25694	0.136739	0.382893	0.207253	1.15449
GWHPERCV000361	4	4	6.6	85.226	-1.12173	-1.19817	-1.30438	-1.18779	-1.17696	-1.61475	0.483717	0.711927	0.11841	1.08554
GWHPERCV000358	2	2	8.2	26.487	-4.04269	-3.58951	-3.30777	-4.48642	-3.59799	-4.40502	0.219694	0.472258	0.516486	1.43047
GWHPERCV000356	31	31	16.5	273.46	0.44082	0.458104	0.835833	-0.0738696	-0.218497	-1.49607	0.0668263	0.27993	1.1744	2.25699
GWHPERCV000049	11	10	36.6	45.276	1.52913	1.48718	1.4636	1.42838	1.35015	1.55787	0.493313	0.716745	0.0478391	1.03372
GWHPERCV000353	12	12	52.7	34.824	-0.649425	-0.724618	-0.528226	-0.640595	-0.743584	-0.761365	0.301932	0.562658	0.0810914	1.05782
GWHPERCV000349	14	14	37.4	43.937	-0.209434	-0.237705	-0.198155	-0.259102	-0.249838	-0.0405266	0.681574	0.841309	-0.0319428	0.978102
GWHPERCV000346	6	6	25.5	38.806	-2.37655	-2.25846	-2.54079	-2.02638	-2.01192	-2.27607	0.0725893	0.292731	-0.287142	0.819524
GWHPERCV000344	2	2	5.9	33.343	-2.95358	-2.91013	-3.07508	-2.93756	-2.87245	-3.33687	0.674459	0.838118	0.069365	1.04925
GWHPERCV000339	6	6	15.7	52.981	2.65787	2.74988	2.48252	2.99345	3.18276	3.6065	0.0330757	0.213764	-0.630812	0.645813
GWHPERCV000338	5	5	26.5	28.038	-1.4025	-1.1707	-1.0749	-1.48787	-1.74911	-1.63466	0.0296284	0.201147	0.40785	1.32671
GWHPERCV000337	4	4	8.3	63.238	-2.70332	-2.88693	-2.48382	-2.62059	-2.5164	-2.99969	0.916726	0.967529	0.0208677	1.01457
GWHPERCV000334	5	5	38.4	22.736	-1.16865	-1.09556	-1.06809	-1.1884	-1.27058	-1.29617	0.0333499	0.214599	0.140948	1.10263
GWHPERCV000332	2	2	1.6	175.58	-3.81427	-3.2355	-3.1893				0.00090039	0.0341687	inf	inf
GWHPERCV000330	12	12	25.7	81.55	-0.679959	-0.719983	-0.691257	-0.768592	-0.761567	-0.901993	0.073769	0.295876	0.113651	1.08196
GWHPERCV000326	4	4	46.6	11.273	3.16076	3.30755	3.17715	2.93929	3.05955	3.46934	0.741351	0.879166	0.0590934	1.04181
GWHPERCV000325	11	11	16.3	103.2	-1.39802	-1.43319	-1.24247	-0.887407	-1.14378	-2.46334	0.789593	0.905421	0.140279	1.10212
GWHPERCV000324	18	18	39.8	70.479	-0.442311	-0.370565	-0.405229	-0.462254	-0.58426	-0.506201	0.0538899	0.260702	0.111537	1.08038
GWHPERCV000321	6	6	30.9	30.763	-0.442687	-0.477027	-0.231551	-0.182244	-0.258055	-0.350251	0.256148	0.511605	-0.120238	0.920036
GWHPERCV000318	4	4	6.7	103.8	-1.54065	-1.2297	-0.922881	-0.97426	-1.52193	-1.35281	0.839873	0.928099	0.0519224	1.03665
GWHPERCV000317	14	14	11.5	183.57	-2.28351	-2.28193	-2.47639	-2.57884	-2.84865	-3.14056	0.0434955	0.242918	0.508736	1.4228
GWHPERCV000312	20	20	33	105.25	0.241706	0.37514	0.227547	0.45043	0.480276	0.437655	0.0230095	0.18018	-0.174656	0.885979
GWHPERCV000315	7	7	22	53.265	-0.707382	-1.00707	-0.902929	-1.37442	-1.43511	-1.47918	0.00389682	0.0768559	0.557108	1.47132
GWHPERCV000313	7	7	32.9	38	-1.43576	-1.18619	-1.15615	-1.51125	-1.49999	-1.95066	0.0844905	0.314977	0.394604	1.31458
GWHPERCV000312	16	16	21.3	90.899	0.0753579	0.286694	0.14139	0.254687	0.234364	0.17701	0.461457	0.69832	-0.0542065	0.963124
GWHPERCV000310	7	7	21.4	46.921	-1.97482	-1.99327	-1.89177	-1.92712	-2.01124	-2.64091	0.351066	0.608478	0.239808	1.18084
GWHPERCV000308	10	10	47.8	30.831	1.20565	1.10937	1.05941	0.914311	0.884434	0.96435	0.0140042	0.149109	0.203778	1.15171
GWHPERCV000101	5	5	22.3	35.313	0.0623235	0.307199	0.491955	0.129454	0.16788	-0.105064	0.213314	0.466329	0.223069	1.16721
GWHPERCV000305	4	4	31.9	12.992	2.38084	2.59019	2.48962	2.38256	2.51384	2.95129	0.518056	0.736531	-0.129016	0.914455
GWHPERCV000305	4	4	18.1	38.074	-1.88956	-1.44146	-1.30069	-1.28354	-1.38012	-1.1852	0.233795	0.490109	-0.260949	0.834539
GWHPERCV000301	29	29	34.6	127.32	0.604236	0.690715	0.669414	0.480714	0.450028	0.633116	0.0987773	0.339449	0.133502	1.09695
GWHPERCV000298	8	8	14.5	75.376	-0.178787	-0.33208	-0.275063	-0.679433	-0.898251	-0.467065	0.0337826	0.216442	0.419607	1.33756
GWHPERCV000296	5	5	15	60.551	-2.53059	-2.25756	-2.22927	-2.37094	-2.48954	-2.86174	0.253574	0.507834	0.234932	1.17685
GWHPERCV000203	19	19	17.4	133.24	-0.718359	-0.731458	-0.704426	-0.859088	-0.843499	-0.593451	0.613507	0.796282	0.0472649	1.0333
GWHPERCV000291	2	2	18.2	19.428				-3.03089	-2.58958	-3.22468	0.000281849	0.0181363	0	0
GWHPERCV000290	5	5	13.3	58.303	0.853511	0.683924	0.616598	0.435956	0.509114	0.781689	0.323604	0.578632	0.142425	1.10376
GWHPERCV000289	14	14	88.1	20.976	1.1432	1.35721	1.29312	0.801367	0.812157	0.754786	0.00195278	0.0526999	0.475072	1.38999
GWHPERCV000286	5	5	7.8	91.064	-2.34302	-2.67209	-2.22711	-2.38283	-2.22492	-2.73371	0.877215	0.949034	0.033079	1.02319
GWHPERCV000285	3	3	11.6	40.114	-2.76419	-2.73158	-2.85692	-2.68411	-3.06741	-3.29647	0.273031	0.529602	0.231768	1.17427
GWHPERCV000283	5	5	11.2	64.085	-1.699	-2.05861	-1.8242	-1.81861	-2.44451	-2.53191	0.178456	0.439459	0.404406	1.32354
GWHPERCV000282	6	6	11.9	82.118	0.706593	0.73455	0.72619	0.615762	0.853885	0.73845	0.853999	0.937625	-0.0135883	0.990626
GWHPERCV000281	6	6	45.9	15.629	2.55045	2.59955	2.53052	2.62229	2.8348	2.72056	0.0626596	0.274741	-0.16571	0.89149
GWHPERCV000279	26	26	40.3	82.694	1.01514	1.01847	1.05069	0.797888	0.766105	1.20507	0.499746	0.721584	0.105079	1.07555
GWHPERCV000278	11	11	48.8	28.957	-0.916575	-0.74088	-0.841161	-0.68356	-0.760012	-0.878338	0.482433	0.711814	-0.0589019	0.959995
GWHPERCV000277	18	18	45.7	57.323	0.711334	0.950631	0.906499	0.949325	0.895549	0.631226	0.814322	0.915107	0.0307879	1.02157
GWHPERCV000070	5	5	12.3	57.559	-2.4833	-2.46116	-2.37515	-2.13772	-2.28854	-2.64396	0.617204	0.797783	-0.0831292	0.944008
GWHPERCV000274	13	13	53.2	39.745	3.30497	3.34118	3.15772	3.3054	3.19485	3.63273	0.485575	0.712669	-0.109705	0.926778
GWHPERCV000271	111	111	51.6	311.57	1.42297	1.65829	1.42031	1.91547	2.05554	2.23569	0.00951832	0.113606	-0.568375	0.674376
GWHPERCV000270	11	11	71.7	17.316	3.38753	3.33928	3.27838	3.45197	3.32584	3.76618	0.253236	0.507834	-0.179595	0.882951
GWHPERCV000269	6	6	13.5	61.695	-2.53561	-2.25882	-2.14082	-2.74433	-2.59794	-3.1013	0.0570684	0.263941	0.502773	1.41693
GWHPERCV000268	7	7	32.2	34.072	-0.72289	-0.942919	-0.924495	-0.929819	-1.02905	-0.789514	0.622631	0.802332	0.052694	1.0372
GWHPERCV000265	6	6	50.9	18.158	2.71791	2.73322	2.67426	2.59157	2.66365	2.80328	0.747407	0.884222	0.0222946	1.01557
GWHPERCV000264	7	7	26	37.852	-0.113859	-0.11116	-0.134428	-0.205555	-0.222882	-0.584356	0.153112	0.405836	0.217782	1.16294
GWHPERCV000260	9	9	8.7	159.63	0.744639	0.221223	0.330555	0.248345	-0.0767568	-0.338325	0.104258	0.346378	0.487718	1.40223
GWHPERCV000261	5	5	6.3	145.99	-1.13038	-1.38128	-0.574184	-1.36513	-1.01453	-1.6107	0.363984	0.624213	0.3015	1.23242
GWHPERCV000260	12	12	59.6	35.415	3.05134	3.09079	3.01723	2.82535	2.84586	2.97077	0.0263504	0.19117	0.172456	1.12698
GWHPERCV000259	9	9	19.1	70.485	4.35665	4.329	4.31413	4.27351	4.272	4.69917	0.597879	0.786285	-0.0816285	0.94499
GWHPERCV000257	8	8	34.3	43.181	-0.569383	-0.787831	-0.523567	-0.465595	-0.519992	-0.544627	0.240307	0.493729	-0.116855	0.922196
GWHPERCV000256	3	3	9.4	39.748				-3.41134	-3.3523	-3.81377	0.000327094	0.0193639	0	0
GWHPERCV000254	22	22	37	82.655	-0.396298	-0.396267	-0.350938	-0.441907	-0.459186	-0.210591	0.902803	0.960567	-0.0106062	0.992675
GWHPERCV000253	35	35	42.3	103.69	0.500594	0.455494	0.430297	0.375919	0.356614	0.454121	0.139853	0.386897	0.0665773	1.04723
GWHPERCV000250	7	7	32.1	31.953	-1.17697	-0.921154	-0.999048	-1.12392	-1.42231	-1.6986	0.103954	0.346378	0.382554	1.30365
GWHPERCV000221	3	3	25	12.718	0.396655	0.386926	0.583905	-0.030299	0.190143	0.288635	0.0548342	0.261283	0.306335	1.23656
GWHPERCV000222	28	28	24.6	154.31	2.63412	2.63164	2.62111	2.48997	2.55581	2.70232	0.50282	0.723501	0.0462523	1.03258
GWHPERCV000225	9	9	43.5	27.603	1.1911	1.10025	1.202	1.30162	1.40584	1.66665	0.0605307	0.274159	-0.293587	0.815871
GWHPERCV000226	8	8	24	41.504	-0.759027	-0.576512	-0.620687	-0.565332	-0.701929	-1.06478	0.474434	0.707111	0.125272	1.09071
GWHPERCV000233	33	33	72.3	65.833	2.41697	2.39981	2.40573	2.59906	2.53539	2.69656	0.0126153	0.144733	-0.202829	0.868845
GWHPERCV000235	4	4	16.6	37.028	-1.24824	-1.27914	-1.16462	-1.38862	-1.56239	-1.1337	0.36796	0.629574	0.130901	1.09498
GWHPERCV000004	21	20	61.9	40.46	4.59027	4.8384	4.37832	5.1664	5.26422	5.72083	0.0225609	0.178383	-0.781487	0.581767
GWHPERCV000006	41	41	70.1	74.63	3.99882	4.31751	3.95912	4.32577	4.64082	5.07709	0.0743563	0.296063	-0.589408	0.664616
GWHPERCV000011	3	3	5.4	69.913	-2.4763	-2.68488	-2.5225	-2.69792	-2.66904	-3.11574	0.166255	0.427184	0.266338	1.20275
GWHPERCV000016	13	13	20.6	94.001	-0.496852	-0.514298	-0.52756	-0.65927	-0.726846	-0.705672	0.00108005	0.0399618	0.184359	1.13631
GWHPERCV000019	11	11	18.4	81.69	-1.31122	-0.973101	-0.974493	-1.10838	-1.03641	-1.21948	0.791606	0.905421	0.03515	1.02466
GWHPERCV000023	8	8	12.4	97.234	1.41497	1.66419	1.56415	1.64007	1.63563	1.35917	0.982082	0.992964	0.00281436	1.00195
GWHPERCV000024	23	23	10.9	296.82	-1.45212	-1.3366	-1.3918	-1.45078	-1.47531	-2.70796	0.309244	0.567762	0.484512	1.39911
GWHPERCV000032	13	13	37	60.077	1.20132	1.19973	1.3344	1.41027	1.40908	1.31881	0.0675774	0.28094	-0.134235	0.911153
GWHPERCV000022	20	20	65	24.228	2.53328	2.59803	2.4171	1.65865	1.57086	2.02401	0.0067392	0.0964606	0.764962	1.69932
GWHPERCV000036	40	40	22.4	289.27	2.16229	2.3648	2.2678	2.02961	1.93237	1.23773	0.106477	0.348655	0.531728	1.44566
GWHPERCV000039	4	4	51.1	10.273	3.77803	3.97225	3.83736	4.31678	4.2327	4.81861	0.0363779	0.226835	-0.593483	0.662741
GWHPERCV000039	32	32	28.6	162.66	3.43343	3.39707	3.41097	3.89991	3.97314	4.26478	0.00484401	0.0853468	-0.632119	0.645228
GWHPERCV000043	10	10	9.3	150.44	-1.96412	-1.90602	-1.7621	-2.24271	-2.19649	-2.6517	0.036065	0.226723	0.486217	1.40077
GWHPERCV000050	10	10	51.2	24.336	2.00745	1.97592	1.94553	1.83559	1.88849	2.30532	0.833801	0.92575	-0.0335011	0.977046
GWHPERCV000052	22	22	57.8	40.811	2.63726	2.39544	2.38658	2.50218	2.60816	2.91776	0.245623	0.500718	-0.202941	0.868778
GWHPERCV000058	13	12	17.2	108.19	-2.07185	-1.65162	-1.669	-1.79826	-1.8018	-2.43693	0.443314	0.684868	0.214839	1.16057
GWHPERCV000060	31	31	37.6	121.63	3.39718	3.41447	3.46137	3.2128	3.29081	3.44689	0.206812	0.458975	0.107508	1.07737
GWHPERCV000062	3	3	27.6	11.976	1.29491	1.08789	1.12727	1.38427	1.4305	1.68577	0.0434071	0.242918	-0.330158	0.79545
GWHPERCV000063	30	30	20.2	228.57	0.884823	0.977118	0.903437	0.839618	0.931632	1.13258	0.638629	0.812002	-0.0461514	0.968517
GWHPERCV000069	19	19	16.1	176.95	2.02324	2.10679	1.91314	2.24666	2.27476	2.44078	0.020628	0.172273	-0.306344	0.808688
GWHPERCV000070	10	10	17.1	97.626	-2.04984	-1.96384	-1.93651	-1.78686	-1.77419	-2.27475	0.83186	0.924983	-0.0381292	0.973917
GWHPERCV000073	4	4	6.7	91.249	-0.788744	-0.972657	-0.838381	-0.618957	-0.91977	-0.606516	0.26228	0.51669	-0.151513	0.900306
GWHPERCV000076	5	5	17.2	53.076	5.80745	6.00875	6.10712	5.71479	5.78902	5.21038	0.116802	0.359392	0.403043	1.32229
GWHPERCV000077	17	17	73.5	27.57	3.05994	3.01777	3.07716	3.14282	3.1379	3.55978	0.180183	0.440782	-0.228539	0.853499
GWHPERCV000081	11	11	40.8	42.853	3.99986	3.92698	3.81428	4.04521	3.96129	4.27832	0.172083	0.435759	-0.181237	0.881946
GWHPERCV000083	5	5	10.5	68.863	-1.5556	-1.45236	-1.45869	-1.53985	-1.51688	-1.96067	0.282797	0.544265	0.183585	1.1357
GWHPERCV000087	16	16	57.3	45.242	2.46965	2.33559	2.33202	2.0706	2.06528	2.46845	0.27617	0.534988	0.177643	1.13103
GWHPERCV000088	10	10	39.2	38.967	-0.72988	-0.693731	-0.5533	-0.459883	-0.360036	-0.278428	0.0176179	0.166026	-0.292854	0.816285
GWHPERCV000089	16	16	23.4	101.39	-1.26362	-1.26172	-1.16553	-1.29297	-1.31597	-1.20238	0.44505	0.686119	0.0401484	1.02822
GWHPERCV000091	7	7	17.9	54.64	-2.60902	-2.44064	-2.10696	-2.16572	-2.27833	-2.65363	0.929491	0.973156	-0.0196482	0.986473
GWHPERCV000092	7	7	23.8	46.206	-1.38688	-1.6792	-1.7347	-1.57106	-1.7186	-1.64425	0.721493	0.869529	0.044374	1.03124
GWHPERCV000097	8	5	50.4	16.355	-0.149494	-0.0407314	-0.0359615	2.30415	2.46645	3.10721	0.000402939	0.022087	-2.70134	0.153751
GWHPERCV000217	46	46	55.4	116.3	2.3131	2.26544	2.20168	1.95314	1.8742	2.34873	0.251356	0.505444	0.201382	1.1498
GWHPERCV000246	3	3	34.5	12.918	-0.432591	-0.998304	-0.453491	-0.608302	-0.717363	-1.0945	0.492393	0.716745	0.178592	1.13178
GWHPERCV000217	7	7	51.4	16.768	0.549317	0.477058	0.602903	0.313123	0.248745	0.319025	0.00433475	0.0801929	0.249462	1.18876
GWHPERCV000216	7	7	22.9	52.199	-2.12108	-2.0391	-1.8361	-2.14298	-1.8908	-2.44313	0.425442	0.671273	0.160208	1.11745
GWHPERCV000097	16	2	60.5	21.825	3.20038	3.29423	3.19321	4.61986	4.62929	4.80333	2.81319e-05	0.0040726	-1.45488	0.364784
GWHPERCV000212	2	2	8.4	26.979	3.19219	3.54838	3.48884	3.63234	3.92501	3.75396	0.0604822	0.274159	-0.360633	0.778823
GWHPERCV000211	13	13	45.8	45.832	2.02261	2.11199	1.9683	1.92007	1.94653	2.23124	0.9883	0.996835	0.0016858	1.00117
GWHPERCV000210	23	23	84.6	36.35	4.99998	5.00444	4.92866	5.40392	5.38954	5.52659	0.000756861	0.0320044	-0.462321	0.725818
GWHPERCV000207	13	13	55.2	38.952	3.80296	3.74305	3.68781	3.86358	3.83078	3.85968	0.0374628	0.229111	-0.106739	0.928685
GWHPERCV000206	2	2	9.6	30.658	-4.34189	-3.93983	-3.567				0.00514255	0.0880159	inf	inf
GWHPERCV000204	6	6	24.8	38.761	-2.44492	-3.2117	-2.41129				0.000664459	0.0299564	inf	inf
GWHPERCV000203	4	4	13.1	41.429	-3.43271	-2.98405	-2.69416	-2.75873	-2.83669	-3.2298	0.732349	0.877633	-0.0952306	0.936123
GWHPERCV000202	14	14	46.9	52.061	-1.60452	-1.61011	-1.19517	-1.42932	-1.3812	-1.99001	0.614575	0.796282	0.130243	1.09448
GWHPERCV000198	5	5	69.7	12.483	1.27994	1.35632	1.36172	1.21298	1.15627	1.1846	0.00887278	0.111098	0.148046	1.10807
GWHPERCV000196	3	3	9.8	51.183	-2.98527	-3.16781	-2.93044	-3.49685	-3.16174	-3.75112	0.0753581	0.296063	0.442059	1.35854
GWHPERCV000194	4	4	10.3	57.376	-2.91577	-3.02868	-2.47979	-3.27537	-3.02243	-3.57511	0.105153	0.348159	0.482888	1.39754
GWHPERCV000193	35	35	40.3	126.37	0.661697	0.6153	0.662187	0.379036	0.353994	0.296016	0.000477556	0.0250476	0.303379	1.23403
GWHPERCV000192	5	5	7.3	128.19	-0.81824	-0.694951	-0.470021	-0.595694	-0.925378	-1.18441	0.29196	0.551656	0.240756	1.18161
GWHPERCV000190	13	13	60.1	30.503	0.192585	0.175207	0.155937	0.209466	0.185293	0.645341	0.314744	0.570359	-0.172124	0.887535
GWHPERCV000189	12	12	42.2	48.347	0.0886573	-0.0147636	0.0465386	-0.0729935	-0.14272	0.0482281	0.204375	0.458975	0.0959727	1.06879
GWHPERCV000188	6	6	26.3	36.182	4.84112	4.75232	4.54476	4.25331	4.33152	4.87517	0.351108	0.608478	0.226066	1.16964
GWHPERCV000187	5	5	6	117.43	-2.75146	-2.74176	-2.68497	-3.1553	-3.37171	-3.69242	0.0124193	0.143598	0.680411	1.6026
GWHPERCV000183	6	6	13.9	66.048	-2.48072	-2.57879	-2.73211	-2.41033	-2.53995	-2.59709	0.424621	0.671273	-0.0814217	0.945126
GWHPERCV000182	25	25	48	66.825	1.25897	1.3533	1.27129	1.7525	1.74257	1.76128	0.000109059	0.0100879	-0.457598	0.728198
GWHPERCV000180	2	2	15.2	20.131	-0.433812	-0.0603565	-0.00189684	-0.00750341	-0.0935814	-0.287005	0.831529	0.924983	-0.0359919	0.975361
GWHPERCV000178	7	7	12.2	66.072	0.698089	0.816811	0.834901	0.22692	-0.00211749	0.489006	0.0212228	0.172273	0.545331	1.45935
GWHPERCV000177	5	5	65.4	12.109	1.36985	1.59846	1.51808	1.5322	1.47913	0.857204	0.415205	0.665047	0.205953	1.15345
GWHPERCV000174	19	19	15.7	197.52	-1.84785	-1.66999	-1.8826	-1.93513	-2.03499	-2.86726	0.188763	0.444108	0.478977	1.39376
GWHPERCV000173	20	20	26.9	109.76	0.448817	0.145207	0.410815	0.232423	0.00862517	0.218349	0.203781	0.458975	0.181814	1.13431
GWHPERCV000017	16	16	40.9	59.653	0.701837	0.803368	0.75847	0.85466	0.910569	0.363012	0.810647	0.912933	0.0451449	1.03179
GWHPERCV000171	8	8	33.5	28.833	-0.131233	-0.0125746	-0.11093	0.0442465	0.120404	0.0246447	0.0342234	0.217803	-0.148011	0.902494
GWHPERCV000170	12	12	72.2	27.019	2.65404	2.88354	2.80658	2.40299	2.33319	1.90665	0.0284994	0.199844	0.567107	1.48155
GWHPERCV000164	25	25	26	135.39	-1.29085	-1.16177	-1.17394	-1.06826	-1.21328	-1.24827	0.663519	0.828699	-0.0322514	0.977893
GWHPERCV000164	2	2	4.6	71.121	-0.569684	-1.07275	-0.466899	-0.462097	-1.18938	-0.583791	0.892863	0.956177	0.0419784	1.02952
GWHPERCV000163	21	20	54.5	57.543	0.328279	0.479494	0.425485	0.36057	0.389563	0.482522	0.997376	0.999314	0.000201305	1.00014
GWHPERCV000154	4	4	20.3	33.608	0.576048	1.01763	0.962995	1.03299	1.17023	0.661569	0.64413	0.815202	-0.102703	0.931286
GWHPERCV000152	6	6	6.7	131.92	-2.12696	-1.81146	-1.35998	-2.08042	-2.15361	-2.54915	0.136247	0.382893	0.49493	1.40925
GWHPERCV000151	8	8	67.1	15.052	6.88189	6.8201	6.71854	6.63574	6.78307	7.59928	0.547362	0.752178	-0.199188	0.871041
GWHPERCV000150	6	3	50.7	15.366	6.64397	6.66173	6.41061	6.65641	6.58619	7.15965	0.312231	0.570203	-0.228649	0.853434
GWHPERCV000148	8	8	19.3	61.657	-2.27028	-2.24178	-2.16458	-2.7037	-2.64121	-3.10436	0.0164117	0.15821	0.590875	1.50616
GWHPERCV000146	11	11	38.7	43.042	3.23411	3.22942	3.20896	3.0341	3.02633	3.30871	0.338858	0.597747	0.101118	1.0726
GWHPERCV000145	7	7	26.4	43.559	-1.10472	-1.20003	-1.20549	-1.41678	-1.36934	-1.35164	0.00534279	0.0880159	0.209173	1.15603
GWHPERCV000144	14	14	36.5	48.839	0.385823	0.508678	0.422867	0.490714	0.209673	0.294584	0.302248	0.562658	0.107466	1.07733
GWHPERCV000143	5	5	44	16.226	-1.0377	-0.727987	-0.651991	-0.712632	-0.689313	-1.13327	0.843749	0.928437	0.0391793	1.02753
GWHPERCV000136	52	52	26.6	320.84	4.74235	4.7977	4.76289	4.64821	4.61148	4.63232	0.00209814	0.054478	0.136977	1.0996
GWHPERCV000135	9	9	66	11.901	5.6354	5.479	5.40907	5.89161	5.88749	6.41511	0.0411575	0.238227	-0.556914	0.679755
GWHPERCV000134	22	22	29	121.63	0.0278473	-0.0545682	0.114532	-0.078218	-0.0141883	0.00859457	0.359389	0.618483	0.0572075	1.04045
GWHPERCV000133	2	2	1.9	137.62	-3.18998	-3.34604	-3.00233	-3.45234	-3.70825	-4.00771	0.0450828	0.246729	0.54332	1.45732
GWHPERCV000130	6	6	27.1	33.508	-1.23194	-1.32507	-1.31921	-1.28331	-1.19941	-1.099	0.183947	0.44101	-0.0981704	0.934217
GWHPERCV000129	12	12	56.9	29.13	0.780311	0.816275	0.901459	0.847842	0.958379	0.404274	0.609223	0.791616	0.0958499	1.06869
GWHPERCV000128	3	3	5.9	88.391	-3.70873	-3.08329	-3.12954	-3.25178	-3.91286	-3.9789	0.255531	0.511062	0.407325	1.32622
GWHPERCV000127	5	5	19.7	33.123	0.323053	1.30092	-0.938002				0.00111681	0.0403142	inf	inf
GWHPERCV000122	22	22	28	115.99	0.548434	0.687792	0.633028	0.795056	0.838889	0.668299	0.09147	0.330184	-0.14433	0.9048
GWHPERCV000120	14	14	55.7	24.618	3.46328	3.51286	3.42966	3.46119	3.46323	3.85203	0.40282	0.659249	-0.123548	0.917927
GWHPERCV000017	49	49	34.1	200.7	0.577162	0.684041	0.743415	0.656308	0.524296	0.402234	0.185458	0.44101	0.140593	1.10236
GWHPERCV000116	3	3	11.6	50.718	-1.55858	-1.83461	-1.72984	-1.71888	-1.72106	-2.15238	0.396966	0.654242	0.15643	1.11453
GWHPERCV000114	9	9	14.8	79.648	-2.21381	-2.70589	-2.36121	-3.02138	-2.3677	-3.08855	0.216721	0.469616	0.398905	1.31851
GWHPERCV000113	18	18	47.6	58.168	-1.3955	-1.2099	-1.22153	-1.36415	-1.33266	-1.29294	0.440601	0.683997	0.0542753	1.03834
GWHPERCV000109	30	30	15.1	276.7	1.7268	1.73698	1.68244	1.57747	1.63424	1.77449	0.430554	0.674643	0.0533385	1.03766
GWHPERCV000107	12	12	33.7	57.117	0.288862	0.224051	0.226267	0.186088	0.163055	-0.024924	0.11983	0.364164	0.13832	1.10062
GWHPERCV000106	9	9	16.5	92.353	-0.586264	-0.348983	-0.387799	-0.406413	-0.736579	-0.425642	0.562483	0.762339	0.0818625	1.05838
GWHPERCV000105	7	7	31.6	34.953	-1.42531	-1.14324	-1.09423	-1.06331	-1.15737	-1.46576	0.962922	0.988131	0.00788572	1.00548
GWHPERCV000104	19	19	58	55.425	1.77164	1.74499	1.72008	1.74467	1.70108	1.90854	0.578414	0.774708	-0.0391925	0.9732
GWHPERCV000101	12	12	51.6	35.089	1.08569	1.03642	1.06499	0.977372	0.995762	0.737823	0.132875	0.382117	0.158712	1.11629
GWHPERCV000098	10	10	18.7	81.797	-0.443514	-0.416685	-0.488947	-0.400456	-0.455022	-0.0871059	0.309584	0.567762	-0.135521	0.910341
GWHPERCV000851	12	3	35.4	44.646	1.25116	1.48476	1.42321	1.23702	1.24687	1.23035	0.101743	0.343789	0.148298	1.10826
GWHPERCV000833	3	3	28.6	16.828	1.64734	1.64158	1.48748	1.66104	1.6625	1.54545	0.660405	0.827603	-0.0308626	0.978835
GWHPERCV000150	6	6	15.6	46.445	-2.15939	-2.3365	-2.26678	-2.39403	-2.26126	-2.75818	0.239761	0.493729	0.216929	1.16226
GWHPERCV000838	11	11	40.7	51.092	1.03085	0.945549	0.962141	0.805487	0.662971	1.22794	0.662654	0.828432	0.0807142	1.05754
GWHPERCV000326	20	20	35.9	68.555	1.56985	1.55914	1.65269	1.64897	1.59666	1.9466	0.292224	0.551656	-0.136851	0.909502
GWHPERCV000842	3	3	4.7	93.131	-2.96788	-3.01972	-3.04161				6.03345e-08	8.92951e-05	inf	inf
GWHPERCV000843	10	10	7.7	217.6	-2.19866	-1.80381	-1.56018	-1.74788	-1.68817	-2.14997	0.975234	0.992964	0.00779038	1.00541
GWHPERCV000848	7	7	32.1	35.057	-0.716054	-0.782048	-0.552513	-0.82329	-0.775603	-1.21583	0.176265	0.438465	0.254703	1.19309
GWHPERCV000850	11	2	18.6	78.955	-1.99703	-2.57182	-1.91188	-2.37633	-2.42095	-2.831	0.204749	0.458975	0.382515	1.30361
GWHPERCV000852	19	19	43.3	71.832	0.437691	0.508413	0.475024	0.575695	0.556229	0.757388	0.0810315	0.311498	-0.156061	0.897472
GWHPERCV000263	11	11	15.9	117.71	0.304992	0.460162	0.537516	0.63368	0.443984	0.109043	0.829234	0.924146	0.0386541	1.02716
GWHPERCV000854	8	8	8.3	133.25	0.0829725	0.237676	0.358837	0.311584	0.112666	0.717481	0.473755	0.706813	-0.154082	0.898704
GWHPERCV000855	18	18	40.2	68.727	-0.87514	-0.664477	-0.747803	-0.535239	-0.568735	-0.748477	0.183225	0.44101	-0.14499	0.904386
GWHPERCV000857	8	8	41.4	27.907	-0.20063	-0.202825	-0.283929	-0.431738	-0.606583	-0.601047	0.0075428	0.102559	0.317328	1.24602
GWHPERCV000858	4	4	36.3	15.358	-0.47471	-0.351507	-0.45524	-0.65548	-0.455715	-0.282468	0.760011	0.889182	0.037402	1.02626
GWHPERCV000859	12	12	47.9	42.587	-0.130829	-0.130865	-0.148708	-0.062937	-0.107192	-0.172082	0.519784	0.736531	-0.0227304	0.984368
GWHPERCV000861	6	6	19.3	46.867	-1.25241	-1.8619	-1.40462	-1.54388	-1.6429	-2.24053	0.347047	0.604982	0.302794	1.23353
GWHPERCV000863	4	4	41.7	21.545	-1.71079	-1.19903	-1.02493	-0.478482	-0.976708	-3.16445	0.801583	0.910769	0.228294	1.17145
GWHPERCV000864	26	26	54.4	68.319	1.54578	1.50702	1.5155	1.35238	1.42981	1.56856	0.322603	0.578632	0.0725187	1.05155
GWHPERCV000865	4	4	14.8	49.043	0.548056	0.717336	0.627652	0.748847	0.654074	0.269582	0.658984	0.827371	0.0735136	1.05228
GWHPERCV000866	11	11	4.6	408.37	-1.28572	-1.34942	-1.313	-1.16729	-0.920798	-1.47055	0.462765	0.698719	-0.12983	0.913939
GWHPERCV000869	8	8	18.2	74.793	1.01322	1.28708	1.02738	0.886228	0.800593	1.32417	0.598738	0.786285	0.105565	1.07592
GWHPERCV000871	19	19	35.5	88.378	-0.807673	-0.743025	-0.776312	-0.875103	-0.978035	-0.749462	0.252011	0.506074	0.0918633	1.06575
GWHPERCV000874	4	4	16.7	31.575	-2.70982	-2.99033	-2.84013	-1.90165	-1.88035	-2.32332	0.00800984	0.104425	-0.811653	0.569729
GWHPERCV000877	15	14	5.2	393.11	3.33893	3.24671	3.62764	2.44467	2.64182	3.01885	0.0261116	0.19117	0.702643	1.62748
GWHPERCV000880	7	7	35.4	24.283	-0.930432	-0.736821	-0.832869	-0.985456	-0.988734	-1.14153	0.054078	0.260702	0.205198	1.15284
GWHPERCV000881	5	5	32.2	26.393	-2.09831	-1.96458	-2.06589	-1.84216	-2.04191	-2.37151	0.80409	0.910804	0.0422719	1.02973
GWHPERCV000882	9	9	38.2	35.102	0.171476	0.0939412	0.222674	0.0673842	0.0839095	-0.316431	0.184692	0.44101	0.217743	1.16291
GWHPERCV000886	15	15	34	72.198	0.535636	0.543248	0.549822	0.493808	0.505557	0.564884	0.391311	0.650347	0.0214858	1.015
GWHPERCV000896	4	4	12.5	43.679	-1.51438	-1.56495	-1.64862	-1.48115	-1.62425	-1.37533	0.372122	0.630859	-0.0824059	0.944481
GWHPERCV000897	14	14	22.5	77.622	-0.868455	-0.846327	-0.686398	-0.866936	-1.01574	-0.984455	0.100754	0.343534	0.155317	1.11367
GWHPERCV000898	40	40	43	138.97	-0.117778	-0.0807108	-0.0633328	-0.129066	-0.18891	-0.14527	0.0490709	0.258836	0.0671417	1.04764
GWHPERCV000900	3	3	7.4	71.287	1.41026	1.74224	1.48589	1.78658	1.52384	2.12847	0.256651	0.511917	-0.266836	0.83114
GWHPERCV000901	8	8	19.5	59.518	-1.57042	-1.86376	-1.60196	-1.73007	-1.67585	-1.47731	0.694316	0.849727	-0.0509677	0.965289
GWHPERCV000463	6	6	58.5	16.95	2.61283	2.71805	2.56877	2.46613	2.52726	2.82266	0.825843	0.923172	0.0278681	1.0195
GWHPERCV000464	4	4	17.6	36.614	-2.04709	-1.40012	-1.49004	-1.18349	-1.36013	-1.70198	0.414024	0.663874	-0.230547	0.852312
GWHPERCV000466	4	4	8.4	66.284	-3.67445	-3.40865	-2.8043	-2.62993	-2.72267	-3.1082	0.183647	0.44101	-0.475535	0.7192
GWHPERCV000469	26	26	38	96.25	0.363052	0.39182	0.375326	0.327867	0.354228	0.422077	0.781698	0.902766	0.00867556	1.00603
GWHPERCV000470	12	12	15.7	114.88	-1.33662	-1.3803	-1.14736	-1.46377	-1.48891	-1.45781	0.065046	0.278231	0.182071	1.13451
GWHPERCV000476	44	44	43.3	168.85	0.513189	0.474074	0.537643	0.446547	0.320362	0.509684	0.231013	0.48773	0.0827713	1.05905
GWHPERCV000482	25	25	32.4	127.99	6.13143	6.10769	6.13563	6.06739	6.0115	6.28314	0.961853	0.988131	0.00423778	1.00294
GWHPERCV000487	15	15	51.8	44.185	2.32508	2.42285	2.2927	2.28863	2.23959	2.31839	0.227123	0.48227	0.0646729	1.04585
GWHPERCV000488	11	11	33.6	45.745	-0.310946	-0.0518684	-0.319304	0.0599609	0.0271196	-0.0463917	0.0610771	0.274741	-0.240936	0.846196
GWHPERCV000489	21	21	41.9	70.982	0.683918	0.826093	0.744188	0.766975	0.893131	0.795979	0.296873	0.557579	-0.0672952	0.954426
GWHPERCV000492	2	2	7.1	47.956	-2.94716	-2.99695	-2.6944	-3.20586	-3.0958	-2.8453	0.298493	0.558494	0.169485	1.12466
GWHPERCV000494	20	20	32.5	110.68	-1.08248	-1.25558	-1.23941	-1.22756	-1.34979	-1.39302	0.152211	0.404439	0.130968	1.09503
GWHPERCV000495	2	2	11.2	25.12	-4.40838	-3.80124	-3.8109	-3.50368	-3.97752	-4.15487	0.67035	0.835116	-0.128152	0.915003
GWHPERCV000497	7	7	43.4	23.007	4.11262	4.28837	4.19145	4.41904	4.49257	5.12164	0.103631	0.346378	-0.480266	0.716846
GWHPERCV000499	5	5	9.3	76.285	-2.51969	-1.92932	-1.90584	-1.9246	-1.98402	-2.38657	0.939889	0.978225	-0.0198839	0.986312
GWHPERCV000500	9	9	14.1	81.446	-1.35638	-1.1715	-1.22261	-1.10821	-1.16596	-1.03745	0.092577	0.330762	-0.14629	0.903571
GWHPERCV000502	15	15	51.1	47.085	0.34242	0.31887	0.327213	0.190041	0.107165	0.388394	0.294256	0.553366	0.100968	1.07249
GWHPERCV000503	16	16	7.4	291.51	-1.20252	-1.10563	-0.934251	-1.21767	-1.33871	-1.5801	0.0873651	0.321567	0.298026	1.22946
GWHPERCV000505	7	7	8.5	115.64	-0.0747825	-0.116914	-0.0196533	-0.133418	-0.188846	-0.395303	0.116557	0.359392	0.168739	1.12408
GWHPERCV000506	4	4	2.4	224.74	-1.05102	-1.33979	-1.1275	-1.09591	-1.15212	-1.55629	0.602362	0.787788	0.0953336	1.06831
GWHPERCV000507	12	12	18.9	60.464	1.38023	1.41208	1.24773	1.09383	1.05887	1.61041	0.64445	0.815202	0.0923132	1.06608
GWHPERCV000509	15	15	70.9	30.818	4.15456	4.13381	3.98762	4.94047	5.00276	5.38686	0.00240843	0.0579256	-1.01804	0.493788
GWHPERCV000511	15	15	13.8	127.91	-0.824728	-1.00102	-0.797403	-0.949272	-0.873717	-0.687126	0.727274	0.872758	-0.0376781	0.974222
GWHPERCV000513	22	22	24.3	128.83	-0.980338	-0.790079	-0.935948	-1.30737	-1.37225	-1.70967	0.0150301	0.153592	0.560973	1.47526
GWHPERCV000515	4	4	8.9	62.99	-3.3917	-2.92752	-2.66571				0.00049158	0.0250476	inf	inf
GWHPERCV000192	36	36	33.7	142	-0.621027	-0.506965	-0.408245	-0.368126	-0.360421	-1.20725	0.667417	0.832163	0.133188	1.09671
GWHPERCV000519	3	3	3.1	120.82	0.878414	0.771911	0.717106	0.1517	-0.0498681	1.00714	0.269399	0.527547	0.419487	1.33745
GWHPERCV000331	14	14	15	146.05	-1.22218	-1.34141	-1.30411	-1.78555	-1.59268	-2.1178	0.0260665	0.19117	0.542774	1.45677
GWHPERCV000523	41	41	49.3	113.55	2.13378	2.06657	2.06145	2.45226	2.4582	2.66441	0.00399859	0.0768559	-0.43769	0.738316
GWHPERCV000524	13	13	30.3	60.427	0.173686	0.288872	0.492744	-0.0247828	0.0170881	-0.592914	0.0758162	0.296063	0.518637	1.4326
GWHPERCV000526	7	7	24.9	38.827	-1.74322	-1.64477	-1.64596	-1.83648	-1.79237	-2.24655	0.13143	0.379914	0.28048	1.2146
GWHPERCV000531	9	9	24.7	59.22	0.645866	0.555616	0.497205	0.291672	0.156468	0.771307	0.451067	0.691076	0.159747	1.11709
GWHPERCV000532	3	3	18.6	28.256	-1.10072	-0.996572	-0.883625	-0.867005	-0.880837	-2.36005	0.493718	0.716745	0.375656	1.29743
GWHPERCV000533	7	7	29.8	34.311	-0.966427	-1.15088	-0.894722	-1.14436	-1.17828	-1.16841	0.106661	0.348655	0.159669	1.11703
GWHPERCV000534	2	2	20	13.52	-4.08576	-3.6555	-3.33261				0.00233801	0.0577616	inf	inf
GWHPERCV000537	3	3	25	17.06	-1.61539	-1.54539	-1.66519	-2.04586	-1.98491	-2.44731	0.0209764	0.172273	0.550707	1.4648
GWHPERCV000538	9	9	12.7	138.26	-2.38308	-2.00631	-2.07794	-1.85957	-1.99675	-2.35929	0.679397	0.840505	-0.0839053	0.9435
GWHPERCV000469	28	28	37.1	117.65	1.22385	1.23988	1.16726	1.16619	1.1862	1.05706	0.181987	0.44101	0.073848	1.05252
GWHPERCV000545	13	13	37.7	46.699	1.53054	1.73874	1.53407	1.37991	1.51056	1.01465	0.141173	0.387417	0.299409	1.23064
GWHPERCV000547	2	2	23	20.553	-1.41894	-1.19363	-1.33466	-1.62946	-1.87444	-2.1798	0.0282817	0.199844	0.578823	1.49363
GWHPERCV000548	14	14	27.1	74.992	0.212928	0.482331	0.34545	0.375058	0.328929	0.494155	0.599069	0.786285	-0.0524779	0.964279
GWHPERCV000549	11	11	47.5	28.641	3.57297	3.51387	3.41064	3.43443	3.44342	3.76478	0.704084	0.85624	-0.0483839	0.967019
GWHPERCV000550	6	6	27.5	29.724	-0.361724	-0.0245307	0.136014	-0.135953	-0.0832488	-0.207278	0.717079	0.866348	0.0587463	1.04156
GWHPERCV000551	17	15	80.2	25.897	5.3335	5.47469	5.39503	5.43614	5.33913	5.55214	0.605252	0.789228	-0.0413972	0.971713
GWHPERCV000552	8	8	20.2	61.766	5.03613	4.71533	4.95179	4.6859	4.82531	5.34176	0.832705	0.925228	-0.049905	0.966
GWHPERCV000553	7	7	54.9	18.015	4.67129	4.63109	4.66634	4.92952	4.93833	4.8425	0.00171679	0.0488624	-0.247209	0.842525
GWHPERCV000554	3	3	7.3	53.729	-3.35407	-4.03593	-3.61968	-3.20418	-3.48114	-3.40013	0.224783	0.480484	-0.30808	0.807716
GWHPERCV000555	4	4	30.1	21.843	0.500073	0.78849	0.72619	0.641828	0.655858	0.376645	0.419401	0.668873	0.113474	1.08183
GWHPERCV000556	6	6	13.5	79.96	-0.591981	-0.262439	-0.275645	-0.481174	-0.757857	-0.151345	0.69491	0.849727	0.0867705	1.06199
GWHPERCV000557	19	19	60.1	48.539	0.90457	0.905746	0.887431	0.901706	0.891618	0.994382	0.417941	0.667983	-0.029986	0.97943
GWHPERCV000565	16	16	45.9	53.823	-0.681674	-0.69544	-0.669356	-0.786465	-0.842995	-0.712684	0.0625179	0.274741	0.0985578	1.0707
GWHPERCV000567	21	21	25.9	98.124	2.93524	3.04282	2.99719	2.9318	2.89698	3.21292	0.842865	0.928155	-0.022153	0.984762
GWHPERCV000571	5	5	18	40.931	-2.25417	-2.41739	-2.22702	-2.51709	-3.44367	-3.342	0.0553945	0.262361	0.801394	1.74278
GWHPERCV000574	5	5	46.4	21.94	-0.564873	-0.646922	-0.619522	-0.357081	-0.611352	-0.225999	0.140335	0.386897	-0.212295	0.863163
GWHPERCV000575	44	44	42.8	148.95	1.85009	1.80493	1.8295	2.34085	2.26611	2.43499	0.000507721	0.0250476	-0.519142	0.697787
GWHPERCV000576	7	7	10.8	100.18	-0.316565	-0.274681	-0.221986	-0.574405	-0.537389	-0.732189	0.00638444	0.0935542	0.343584	1.2689
GWHPERCV000581	12	12	44.1	49.042	1.60533	1.6719	1.57747	1.71426	1.62183	1.80726	0.186492	0.442321	-0.0962142	0.935485
GWHPERCV000587	2	2	1.6	124.94				-3.52914	-3.32088	-3.34033	1.11317e-05	0.00277211	0	0
GWHPERCV000589	18	18	23	114.19	-1.49064	-1.3537	-1.21302	-1.20815	-1.28333	-2.3988	0.519094	0.736531	0.277643	1.21221
GWHPERCV000830	5	5	14.1	65.681	-1.46551	-1.94564	-1.71016	-1.3324	-1.47064	-1.83263	0.471089	0.704254	-0.161881	0.893859
GWHPERCV000969	14	14	47.2	41.369	1.81779	1.84164	1.77634	1.93346	1.87803	2.0075	0.0385617	0.233953	-0.127738	0.915265
GWHPERCV000973	30	30	28.3	164.76	-0.652496	-0.662864	-0.656881	-0.5275	-0.575667	-0.842255	0.931651	0.973189	-0.00893992	0.993822
GWHPERCV000974	3	3	4.7	96.313	-2.09894	-2.40625	-1.93666	-2.43877	-2.23837	-2.76698	0.181233	0.44101	0.334092	1.26058
GWHPERCV000975	21	21	48.8	76.724	1.85739	1.94001	1.87649	2.08333	1.97595	2.16816	0.038903	0.235006	-0.184522	0.879941
GWHPERCV000976	3	3	11.5	33.561	1.42387	1.28662	1.29334	1.24471	0.899469	0.649082	0.0864416	0.319834	0.403522	1.32273
GWHPERCV000977	4	4	11.4	58.664	-3.05205	-2.46886	-2.4313	-2.57771	-2.54147	-2.99179	0.841145	0.928099	0.0529156	1.03736
GWHPERCV000980	21	21	50.4	57.933	2.31992	2.27902	2.2109	2.25767	2.24742	2.3623	0.712965	0.863467	-0.0191849	0.98679
GWHPERCV000984	4	4	20.2	23.751	-2.3272	-1.53962	-1.41953	-1.51255	-1.6675	-2.02076	0.933683	0.973545	-0.0285136	0.98043
GWHPERCV000986	4	4	12.2	41.441	-1.77906	-2.38266	-1.8695	-1.69749	-1.57868	-2.06896	0.392844	0.650347	-0.228695	0.853407
GWHPERCV000049	25	25	44.8	77.038	0.338836	0.436811	0.354157	0.493405	0.491907	0.741582	0.0874517	0.321567	-0.19903	0.871136
GWHPERCV000993	5	5	17.1	35.842	-0.376834	-0.140747	-0.164933	-0.431203	-0.481836	-0.411325	0.05151	0.259324	0.21395	1.15986
GWHPERCV001000	9	9	20.1	69.405	0.010515	0.188108	0.0901729	0.19092	-0.134701	-0.659797	0.30505	0.564342	0.297458	1.22898
GWHPERCV000446	13	12	8.9	203.32	-1.99431	-1.87429	-1.73747	-2.03256	-2.30223	-2.71001	0.0848743	0.315613	0.479579	1.39434
GWHPERCV001003	4	4	4.3	143.61	-1.3025	-1.36201	-1.45529	-1.57325	-1.6059	-2.02198	0.0755803	0.296063	0.36044	1.28382
GWHPERCV000546	11	11	51.3	33.944	-1.67612	-1.87167	-1.81538	-1.74154	-1.87279	-1.67994	0.791599	0.905421	-0.0229686	0.984205
GWHPERCV000005	31	26	56.9	55.234	4.89115	5.03714	4.59789	4.98918	5.21041	5.87659	0.156177	0.410553	-0.516668	0.698984
GWHPERCV001010	6	6	55.8	19.359	1.45408	1.69689	1.55989	1.35941	1.35616	1.72427	0.556411	0.758485	0.0903428	1.06462
GWHPERCV001011	3	3	35.1	11.068	-1.93865	-1.39074	-1.49134	-1.48538	-1.66655	-2.28145	0.525435	0.737803	0.204216	1.15206
GWHPERCV001018	14	14	19.2	108.32	-1.86106	-1.68301	-1.55642	-1.68496	-1.73309	-1.84233	0.621879	0.802332	0.0532948	1.03763
GWHPERCV001020	14	14	30.3	66.486	1.50535	1.54389	1.40894	1.6408	1.62929	1.83386	0.0500355	0.258836	-0.215256	0.861393
GWHPERCV001021	5	5	17.5	35.952	-1.47082	-1.78082	-1.70642	-1.58461	-1.43658	-1.94072	0.994527	0.998575	0.00128721	1.00089
GWHPERCV000614	10	10	31.6	45.856	-0.820226	-0.674373	-0.6287	-0.912085	-0.831953	-1.39044	0.140381	0.386897	0.33706	1.26318
GWHPERCV001025	9	9	53.3	22.664	3.07537	3.04677	3.04427	3.00481	2.84291	3.25256	0.862683	0.942026	0.0220402	1.01539
GWHPERCV001031	53	53	43.6	168.48	0.892297	1.04302	0.804834	1.25251	1.30494	1.64079	0.0256141	0.190859	-0.486028	0.713988
GWHPERCV001039	5	5	15.4	47.084	-3.17158	-2.31008	-2.46542	-2.22137	-2.08877	-2.58561	0.313031	0.570203	-0.350437	0.784346
GWHPERCV000865	5	5	6.6	80.776	0.848909	0.939073	0.799425	0.638428	0.485769	0.766272	0.0627412	0.274741	0.232312	1.17472
GWHPERCV001044	7	7	20.8	55.702	-0.727251	-0.645299	-0.571461	-0.68706	-0.744525	-0.62508	0.543938	0.749788	0.0375515	1.02637
GWHPERCV000643	4	4	4.2	136.98	-3.50574	-3.14242	-3.24008	-3.36469	-3.3038	-3.76617	0.371599	0.630696	0.182142	1.13457
GWHPERCV001046	4	4	20.5	44.894	-1.41092	-1.46334	-2.26474	-2.35507	-2.47656	-2.84726	0.0540338	0.260702	0.846634	1.7983
GWHPERCV001047	12	12	16.3	107.25	2.74315	2.64192	2.66997	2.48204	2.3947	2.28379	0.0100295	0.117807	0.29817	1.22958
GWHPERCV001057	9	9	12.7	116.75	-2.17772	-2.1696	-2.05994	-2.50931	-2.59658	-2.65679	0.00139237	0.0458027	0.451811	1.36776
GWHPERCV000118	16	16	42	57.801	0.242564	0.209481	0.310459	0.0604509	0.140656	0.27789	0.248893	0.503685	0.0945025	1.0677
GWHPERCV001063	9	9	53.6	21.853	2.42153	2.36601	2.24082	2.46229	2.4088	2.91713	0.210257	0.462377	-0.253286	0.838983
GWHPERCV001066	30	30	66.3	66.314	3.76316	3.91702	3.80914	3.8919	3.86626	4.17172	0.245257	0.500718	-0.146854	0.903218
GWHPERCV001067	3	3	10.9	47.272	-0.621595	-1.08253	-1.20026	-1.19073	-0.812354	-1.42059	0.527155	0.739383	0.173099	1.12748
GWHPERCV001069	11	11	27.6	56.267	-0.696488	-0.818328	-0.796118	-0.576237	-0.718934	-0.948881	0.85553	0.93861	-0.0222936	0.984666
GWHPERCV001071	7	7	29.4	31.541	-2.08714	-1.71614	-1.64099	-1.61345	-1.69834	-2.0879	0.944586	0.981733	-0.0148594	0.989753
GWHPERCV001072	4	4	33.1	16.725	-1.43931	-1.31237	-1.2487	-1.09114	-1.3495	-1.50442	0.896383	0.957838	-0.018438	0.987301
GWHPERCV000421	3	3	4.5	104.7	-3.13445	-3.36022	-3.14793	-3.11585	-3.14051	-3.5606	0.737558	0.878767	0.0581218	1.04111
GWHPERCV001076	4	4	11.7	52.205	-0.630107	-0.683248	-0.535767	-0.825569	-0.967048	-1.32735	0.0527317	0.259324	0.423616	1.34129
GWHPERCV001079	7	7	16.9	61.633	-2.3272	-2.40156	-2.18984	-2.20514	-2.11238	-2.8371	0.755582	0.888169	0.0786761	1.05605
GWHPERCV000973	48	48	39.6	186.7	0.908999	0.98714	1.01535	0.784219	0.800593	0.829685	0.00861523	0.109918	0.165664	1.12168
GWHPERCV000651	9	9	28.6	50.848	-0.801325	-0.829845	-0.750041	-0.628345	-0.850707	-1.01466	0.75941	0.889182	0.0374996	1.02633
GWHPERCV001092	3	3	13.5	39.897	-1.18023	-0.984509	-0.973912	-1.17766	-1.24399	-1.33798	0.0642566	0.276453	0.206994	1.15428
GWHPERCV000501	17	17	46.1	44.83	0.139624	0.0521974	0.184745	0.220146	0.215877	0.156601	0.176867	0.438465	-0.0720192	0.951306
GWHPERCV001098	6	6	27.4	38.051	3.14272	3.12248	3.04045	3.08427	3.10088	3.63372	0.403122	0.659249	-0.171072	0.888183
GWHPERCV001102	7	7	9.8	77.379	-1.48893	-1.59756	-1.51598	-1.51023	-1.84636	-1.22695	0.973997	0.992964	-0.0063107	0.995635
GWHPERCV001103	17	17	65.4	24.246	3.56035	3.65338	3.53191	3.8203	3.79656	3.9245	0.00784871	0.104425	-0.265236	0.832062
GWHPERCV001096	3	3	18.1	18.186	-2.07286	-1.06396	-1.03236	-1.01639	-0.922181	-1.40068	0.498074	0.719872	-0.276643	0.82551
GWHPERCV001107	35	34	58.1	81.977	2.29118	2.29075	2.20938	2.14726	2.15088	2.60815	0.817354	0.916042	-0.0383286	0.973782
GWHPERCV001108	17	17	25.8	123.38	-2.11548	-2.12911	-1.74787	-1.99852	-2.06656	-1.67679	0.65504	0.82437	-0.0835291	0.943746
GWHPERCV001109	4	4	12.8	50.567	-3.45247	-4.11345	-3.67244	-2.91636	-3.75937	-3.00431	0.191316	0.445268	-0.51944	0.697642
GWHPERCV001110	4	4	30.5	21.289	-2.40392	-2.05829	-2.8198	-1.71919	-1.82378	-2.20322	0.125265	0.373212	-0.511941	0.701278
GWHPERCV000557	30	30	55.7	67.046	0.708852	0.748646	0.691684	0.681894	0.640204	0.912827	0.757524	0.888688	-0.0285811	0.980384
GWHPERCV001112	8	8	16.9	86.696	-0.608568	-0.568353	-0.741946	-0.581636	-0.355118	-0.469844	0.111349	0.357399	-0.170756	0.888377
GWHPERCV001118	8	8	17.6	70.097	-0.208027	0.0029008	0.0665795	0.0437142	0.000673947	0.037973	0.430557	0.674643	-0.073636	0.95024
GWHPERCV001120	5	5	15.5	64.879	-1.77104	-1.58658	-1.38782	-1.43463	-1.45798	-0.920407	0.208356	0.460938	-0.310812	0.806188
GWHPERCV000731	4	4	18.7	37.489	0.0358241	-0.214395	-0.415922	-0.0850262	-0.138365	-0.543997	0.782418	0.902766	0.0576317	1.04076
GWHPERCV000397	9	9	36.3	33.579	-1.7373	-1.62602	-1.58266	-1.62969	-1.61361	-1.65429	0.751461	0.887289	-0.0161324	0.98888
GWHPERCV000032	35	35	78.1	49.198	5.72498	5.72748	5.66062	5.73295	5.74574	6.2037	0.291649	0.551656	-0.18977	0.876745
GWHPERCV001134	12	12	45.7	39.047	0	-0.112504	-0.0358667	-0.223449	-0.427386	0.26264	0.719453	0.8678	0.0799415	1.05698
GWHPERCV001138	6	6	6.5	141.63	-2.92471	-2.69376	-2.46787	-2.30157	-2.71294	-2.92612	0.840207	0.928099	-0.0485725	0.966893
GWHPERCV001139	20	20	63.4	43.924	3.82344	3.83114	3.70734	3.95256	3.9817	4.23487	0.0518726	0.259324	-0.26907	0.829854
GWHPERCV001141	12	12	23.7	85.72	0.175043	0.29491	0.287521	0.295793	0.156669	0.00692973	0.34083	0.599795	0.0993603	1.0713
GWHPERCV001142	9	9	52.6	14.984	2.58379	2.61801	2.59616	2.53722	2.55122	3.03548	0.544103	0.749788	-0.108657	0.927451
GWHPERCV001143	3	3	12.3	29.738				-3.02521	-2.98179	-3.43563	0.000145137	0.0108699	0	0
GWHPERCV001144	23	23	55.5	47.065	2.56074	2.47824	2.39522	2.30733	2.33746	2.28688	0.0285449	0.199844	0.167512	1.12312
GWHPERCV001149	4	4	50.6	19.266	0.378178	0.109212	0.0638927	0.373701	0.381105	0.448535	0.0976042	0.337647	-0.217353	0.860142
GWHPERCV001151	25	25	17.1	215.27	0.481032	0.457281	0.372901	0.408988	0.346635	0.433028	0.382744	0.642379	0.0408538	1.02872
GWHPERCV001158	16	16	12.4	179.22	-0.778391	-1.09351	-1.01111	-1.20318	-1.04689	-0.0614433	0.633469	0.808219	-0.190499	0.876303
GWHPERCV001162	3	3	25	24.607	-0.94862	-0.948694	-1.09175	-1.28996	-1.01502	-1.63961	0.163591	0.421068	0.318509	1.24704
GWHPERCV001164	15	15	46.6	41.515	0.657726	0.832884	0.656801	1.1167	1.24339	1.53024	0.0128064	0.145796	-0.580975	0.668512
GWHPERCV001165	18	18	48.2	53.674	-0.186514	-0.113096	-0.20861	-0.157002	-0.0672497	-0.245933	0.840662	0.928099	-0.0126782	0.991251
GWHPERCV001166	2	2	14	13.152	-2.61405	-2.35404	-1.74018	-2.14641	-2.04508	-2.52699	0.991432	0.998176	0.0034012	1.00236
GWHPERCV001167	8	8	21.6	52.543	-1.71285	-1.82938	-1.73667	-1.77528	-1.86793	-1.63505	0.997964	0.999314	-0.000207599	0.999856
GWHPERCV001172	5	5	42.3	11.899	1.81512	1.80304	1.74281	1.82153	1.66687	2.25335	0.512763	0.731812	-0.126925	0.915781
GWHPERCV001175	3	3	7.5	50.486	-2.66444	-3.1976	-2.62043	-2.39851	-2.31076	-2.78614	0.23587	0.491973	-0.329022	0.796076
GWHPERCV001180	39	39	46.8	123.78	5.21983	5.34667	5.23119	5.39058	5.49066	5.5102	0.0226594	0.178383	-0.197919	0.871807
GWHPERCV001181	18	18	60.7	37.954	1.37434	1.34568	1.31171	1.36515	1.28202	1.38367	0.993831	0.998575	0.000297112	1.00021
GWHPERCV001186	20	20	60	55.491	0.961673	1.03163	0.905611	0.956169	0.910469	1.23302	0.566183	0.765951	-0.0669151	0.954677
GWHPERCV000469	18	18	12.8	233.33	0.458651	0.577388	0.560019	0.601616	0.656927	0.428247	0.71865	0.867538	-0.0302438	0.979255
GWHPERCV000523	62	62	65.1	137.87	2.44841	2.45872	2.39859	2.62999	2.65381	2.87565	0.0240198	0.184193	-0.284573	0.820985
GWHPERCV001192	8	8	23.4	47.783	-1.45076	-1.43304	-1.38768	-1.10854	-1.05555	-1.07099	0.000146891	0.0108699	-0.345465	0.787054
GWHPERCV001193	8	8	67.4	23.809	2.70229	2.96509	2.90423	3.03075	2.77617	2.85339	0.800503	0.910769	-0.0295639	0.979716
GWHPERCV001196	10	10	40.5	43.739	0.0681428	-0.0355815	-0.05307	0.613414	0.541123	0.144291	0.0432803	0.242918	-0.439779	0.737248
GWHPERCV000632	11	11	32.3	49.831	-0.14508	-0.222006	-0.10348	-0.0146541	-0.194813	-0.23127	0.901489	0.959859	-0.009943	0.993132
GWHPERCV000354	23	23	38	93.133	3.47043	3.65932	3.63298	3.36691	3.41607	3.2641	0.0323188	0.210713	0.238552	1.17981
GWHPERCV001202	14	14	16.1	150.52	0.219266	0.234185	0.158275	0.148597	0.132617	0.131054	0.0496451	0.258836	0.0664862	1.04716
GWHPERCV000515	12	12	40.8	46.74	1.65591	1.702	1.70751	1.68843	1.70159	1.48095	0.426506	0.672078	0.0648194	1.04595
GWHPERCV001205	7	7	26.3	35.881	-1.66678	-1.47268	-1.42453	-1.5627	-1.51463	-1.97075	0.377008	0.636228	0.161365	1.11834
GWHPERCV001212	3	3	8.4	44.993	-1.31741	-0.985778	-0.954393	-1.33775	-1.51164	-1.85494	0.0652425	0.278268	0.482247	1.39692
GWHPERCV000826	14	14	50.8	43.147	-0.245069	-0.200028	-0.115211	-0.289077	-0.232838	-0.614182	0.198905	0.454236	0.19193	1.14229
GWHPERCV001218	5	5	13.1	44.566	1.08994	1.13938	1.06905	1.51257	1.02523	1.03283	0.606395	0.790021	-0.0907495	0.939035
GWHPERCV001219	2	2	22.1	17.049	-1.14444	-0.564388	-0.520698	-0.287806	-0.591296	-0.864786	0.568855	0.767877	-0.16188	0.89386
GWHPERCV001220	24	24	39.8	87.001	0.374198	0.566607	0.573131	0.571372	0.497489	-0.0136644	0.477134	0.71042	0.152913	1.11181
GWHPERCV001221	28	28	21.6	189.21	-0.726762	-0.50911	-0.519531	-0.649175	-0.788676	-0.76392	0.147078	0.398673	0.148789	1.10864
GWHPERCV001226	8	8	31.3	34.727	-0.867478	-0.85978	-0.851369	-1.07228	-1.09949	-1.14629	0.000368412	0.0209711	0.246475	1.18631
GWHPERCV001231	25	25	24.4	147.06	0.937408	1.14365	1.01891	1.16939	1.10687	1.25098	0.123037	0.369361	-0.142421	0.905998
GWHPERCV001232	7	7	7.6	127.88	-1.63034	-1.08045	-1.16127	-2.00291	-1.97016	-2.41876	0.0199892	0.169051	0.839926	1.78996
GWHPERCV001233	5	5	4	224.82	-3.22661	-3.54165	-2.70376	-3.0379	-2.32983	-3.07144	0.373256	0.632058	-0.344282	0.7877
GWHPERCV001236	3	3	11.5	39.452	-1.77931	-2.15684	-2.01641				8.27927e-06	0.00277211	inf	inf
GWHPERCV000577	7	7	14.2	68.579	-2.0131	-2.25955	-1.96648	-2.16275	-2.03629	-2.53021	0.400454	0.657793	0.163375	1.1199
GWHPERCV000234	11	11	11.4	168.17	-2.65139	-2.83125	-2.36902	-2.4857	-2.52295	-2.93671	0.881996	0.949348	0.0312278	1.02188
GWHPERCV000499	6	6	11.7	77.464	-1.48935	-1.80275	-1.63892	-2.07061	-1.78842	-2.41914	0.0921112	0.330762	0.449049	1.36514
GWHPERCV001246	20	20	59.6	50.286	1.3141	1.22657	1.24766	1.27981	1.23832	1.62446	0.398963	0.656802	-0.118089	0.921408
GWHPERCV001255	4	4	13.6	38.085	2.94847	3.50758	3.79335	4.06004	4.08715	3.64132	0.148399	0.401517	-0.513035	0.700747
GWHPERCV001256	2	2	3.1	88.707				-1.65634	-1.72787	-2.12426	2.09457e-05	0.00367143	0	0
GWHPERCV001258	13	13	15.7	115.15	1.6425	1.66924	1.83225	1.66517	1.57784	1.01751	0.236014	0.491973	0.294492	1.22645
GWHPERCV001259	10	10	15.5	84.969	1.99963	1.85489	1.77082	1.82399	1.83721	2.33615	0.531613	0.740108	-0.124001	0.917639
GWHPERCV000354	21	21	33.2	84.902	2.40671	2.3502	2.28327	2.3244	2.23291	2.42423	0.781094	0.902766	0.0195463	1.01364
GWHPERCV001263	7	7	47.2	25.499	-0.233917	-0.336073	-0.282624	-0.339424	-0.353969	-0.164511	0.980454	0.992964	0.00176319	1.00122
GWHPERCV001264	7	7	20.1	49.749	-1.95422	-1.46506	-1.5634	-1.74097	-1.93975	-2.26987	0.207373	0.459448	0.322635	1.25061
GWHPERCV001271	10	10	24	55.338	-2.25964	-2.13266	-2.14924	-2.39711	-2.65683	-2.95422	0.0420337	0.239268	0.488874	1.40335
GWHPERCV001272	8	8	6.4	209.54	-2.94432	-2.96695	-3.02485	-2.78509	-2.91659	-3.28209	0.921063	0.96954	0.0158872	1.01107
GWHPERCV001273	12	12	44.1	37.7	1.36956	1.538	1.51252	1.42796	1.34978	1.10006	0.181579	0.44101	0.18076	1.13348
GWHPERCV001275	12	12	67.5	23.132	1.67816	1.87282	1.94989	1.71097	1.77773	2.02066	0.9829	0.992964	-0.00282892	0.998041
GWHPERCV001280	13	13	57.6	32.531	1.72418	1.76411	1.68979	1.61236	1.55642	1.68258	0.0618551	0.274741	0.108905	1.07841
GWHPERCV001282	37	37	80.7	59.09	3.93331	3.92958	3.96221	4.24165	4.24598	4.23242	1.12383e-05	0.00277211	-0.298318	0.8132
GWHPERCV000595	17	17	53.5	44.113	0.148639	0.212055	0.142512	0.121265	0.0352192	-0.0515649	0.0719314	0.29087	0.132762	1.09639
GWHPERCV000446	56	56	39.2	202.87	0.877611	0.888127	0.871548	0.82826	0.768086	0.912939	0.370112	0.630009	0.0426675	1.03002
GWHPERCV001287	5	5	43.9	18.853	0.658077	0.694798	0.621294	0.611558	0.945213	1.22203	0.205827	0.458975	-0.268211	0.830349
GWHPERCV001288	15	15	22.3	117.23	-0.966752	-0.879244	-0.971009	-1.05613	-1.04573	-1.1412	0.0288507	0.199844	0.142022	1.10345
GWHPERCV001290	31	31	43.3	98.318	1.18348	1.05949	1.07582	0.940577	0.902277	1.07247	0.105699	0.348655	0.134491	1.09771
GWHPERCV001293	8	8	42.9	29.611	-0.00821513	-0.198232	-0.110271	-0.295914	-0.108362	-0.340019	0.18754	0.443171	0.142525	1.10384
GWHPERCV001294	3	3	9.8	44.793	-0.859924	-0.760455	-0.717291	-0.846682	-0.906827	-0.543499	0.915586	0.967529	-0.0135537	0.990649
GWHPERCV000551	8	8	51.9	24.121	1.09824	1.26041	1.29688	1.36132	1.34633	0.210577	0.558895	0.759563	0.24577	1.18573
GWHPERCV001295	7	7	31	34.402	0.65081	0.600205	0.642419	0.572899	0.550614	0.64494	0.268986	0.527547	0.0416599	1.0293
GWHPERCV001296	20	20	57	53.697	1.02061	1.5989	1.28373	1.44405	1.53118	1.83051	0.214429	0.467903	-0.300834	0.811783
GWHPERCV001297	3	3	30.2	19.305	0.432231	0.273776	0.31711	-0.217409	-0.26144	-0.671779	0.00890204	0.111098	0.724582	1.65242
GWHPERCV000581	3	3	24.4	27.66	-1.15302	-1.15663	-1.08816	-1.10683	-1.12246	-1.54707	0.43596	0.6786	0.126181	1.0914
GWHPERCV001303	9	9	77.2	17.005	3.37731	3.20514	3.21586	3.56139	3.51173	3.61142	0.00922231	0.111098	-0.295409	0.814841
GWHPERCV000880	4	4	30.7	24.754	-2.04884	-0.520749	-0.513262	-0.68642	-0.722205	-1.1367	0.752609	0.887289	-0.179175	0.883208
GWHPERCV001307	4	4	28.3	21.341	2.71791	2.51997	2.54906	2.76995	2.97221	3.17668	0.0466547	0.251087	-0.3773	0.769877
