# Supplementary material for: Comparative genomics, integrated with single-cell sequencing and genetic analyses, reveal roles of transcription factor AP2-M2 in asexual replication of Babesia parasite
Source: PLoS Pathog. 2025 Nov 13;21(11):e1013699. doi: 10.1371/journal.ppat.1013699 (PMC12626333; doi:10.1371/journal.ppat.1013699)
Supplement: S7 Table — (XLSX) [file ppat.1013699.s012.xlsx]

## Sheet: Sheet3
Supplementary Table S7 Primer sequences used in this study
Primer ID	Sequence（5'-3'）	Size of target sequence (bp)
Primer pairs for constructing BxAP2-M2 disrupted strain
EX-BSD-F	ATTCCTGCAGCCCGGGGGATCCGTTGTCTTTTGGTATTACATAATG	2826
EX-BSD-R	GCGGCCGCTCTAGAACTAGTGGATCCTCTTAACACCAGGCAATGAATG
1927-5Apa1-F	CTATAGggcgaattgggtaccgggcccGGCCTGTTGTGTGTTTTTATGTTT	1636
1927-5Apa1-R	GATACCgtcgacctcgagggggggcccGGGATACGTGAGGATTGTGTCAT
1927-3UtrSac1-F	gccgccaccgcggtggagctcGGTGACTCCATCTATACAAACGGTG	1685
1927-3UtrSac1-R	ctatagggcgaattggagctcGAAGGCGGTATGGTAAAACACG
Primer pairs for confirming BxAP2-M2 disrupted strain
P1	GGAATGTGTCTTGGTTGT	2098
P2	CTTCTGCTAAGTGGGAACG
P3	GGTGTAGATCGATAGGTG	1998
P4	GGTAGTGTGTTGATATCCTAG
P5	GGAATGTGTCTTGGTTGT	6421
P6	TGGTGCCTTGTTATCTGT
Primer pairs for constructing complement strain of BxAP2-M2 disrupted
EF1A-F	ATCGAATTCCTGCAGCCCGGGGGATCCGTTGTCTTTTGGTATTACATAA	958
EF2A-R	TTTCGTGGAGTTTTAACTAGAG
AP2-M2ORF-F	CTAGTTAAAACTCCACGAAAATGTCGGCAAGTGGTTTGC	1068
AP2-M2ORF-R	AGCGTAGTCTGGGACGTCGTATGGGTATTGACTAGATTCTTGCAC
HA-BLE-F	TACCCATACGACGTCCCAGACTACGCTGACTACAAAGACGATGACGACAAGGACTACAAAGACGATGACGACAAGgctactaacttcagcctgctgaagcaggctggagacgtggaggagaaccctggacctTACCCATACGACGTCCCAGA	483
HA-BLE-R	GCGGCCGCTCTAGAACTAGTGGATCCTCAGTCCTGCTCCTCGGCCA
ef1a-3utr-F	CGTGGCCGAGGAGCAGGACTGAACACATATGATCTCTGAGCATC	885
ef2a-3utr-R	CGGCCGCTCTAGAACTAGTGGATCCCAGTGTCACCGCACCTGGCT
Primer pairs for confirming complement strain of BxAP2-M2 disrupted parasite
F1	GTCATCAGTGATACTTAGC	1112
R1	GGTGTCCAGTGGTGGTGGAC
F2	GGTCGGAGGTCGTGTCCACG	1143
R2	GTGATTTGAAAACAGTAGA
F3	GTCATCAGTGATACTTAGC	3685
R3	GTGATTTGAAAACAGTAGA
Primer pairs for real time PCR validating differentially expressed genes
Primer ID	sequence（5'-3'）	Gene ID	Gene function
5188-F	GGCCAAAACACACAAGAAA	BXIN_1256	AP2 domain family protein
5188-R	CACCGGACCATCTAACAT
3996-F	AGTGTATATGGTTGGTGG	BXIN_0048	rhomboid-like peptidase, partial
3996-R	GGTTGTTGTGAAGAAAGG
6950-F	GTGAGGTGGGTAAGGGAA	BXIN_3041	Ubiquitin conjugation factor E4 B
6950-R	GGTGGTGAGGACAGTATT
5736-F	ACTTCACGTTCCTATTGCT	BXIN_1811	Tubulin delta chain
5736-R	TTTCCTGTTGTTGGTCGTT
4503-F	ACGTTGATGATGCGATAG	BXIN_1111	gamma-tubulin complex subunit
4503-R	AAACAACACCCATCACAC
6992-F	ATCCCCAATACCACCGAA	BXIN_3084	Tubulin gamma chain
6992-R	CTCTCATCCAACCGATCA
5993-F	ATGAGGGTACGAAGGTGA	BXIN_2071	BOV57
5993-R	TGAGGGCGTTTTAGGGATT
4165-F	GGATGGTAGCGAGTATTGT	BXIN_0218	Palmitoyltransferase ZDHHC3
4165-R	GTGTTGCGATAGAGATTGT
4109-F	GAGCGCAAGACCAAATTGA	BXIN_0162	Tubulin alpha chain
4109-R	AAGAGTGAGTGGGTGGAG
6718-F	AGGATGAGGCTAAGAGAA	BXIN_2807	Rhomboid-like protease 4
6718-R	GAAGAGCGTGGAAATAGT
7013-F	AGACCCGTAAATGCAAGA	BXIN_3105	erythrocyte membrane protein
7013-R	CCAAACCAGCCACAACAA
6398-F	TTTAGTGTCAGTGGAGGG	BXIN_2480	6-cysteine (H)
6398-R	AAGAGAAGTGGGAAGAAG
5068-F	ACAAAAGCGACACAACAC	BXIN_1136	AP2 domain transcription factor AP2X-11
5068-R	ACAGAATGAACGGCAAAAC
4257-F	CCCTTCCTTGCTTTTCGT	BXIN_0311	Myosin-A
4257-R	ATGTATTGTTTTCCTCGCC
6813-F	GCCATCCCAACAACCAAT	BXIN_2904	spherical body protein, putative
6813-R	GCACCGACACCAATATCAA
4242-F	CCCTTCCTTGCTTTTCGT	BXIN_0296	Myosin-A
4242-R	AATGTATTGTTTTCCTCGCC
3990-F	GGGAAAGCGCGGAGATAA	BXIN_0042	N6-adenosine-methyltransferase
3990-R	CACCAACATCACGAACAAAA
4402-F	GCTGAACACACACGAAAA	BXIN_0459	Palmitoyltransferase
4402-R	GGAAACACAGAGGATTGA
